# Supplementary material for: Impact of the gut microbiota on the m6A epitranscriptome of mouse cecum and liver
Source: Nat Commun. 2020 Mar 12;11:1344. doi: 10.1038/s41467-020-15126-x (PMC7067863; doi:10.1038/s41467-020-15126-x)
Supplement: Supplementary file 4 — Supplementary Data 1 [file 41467_2020_15126_MOESM4_ESM.xlsx]

## Sheet: SeqDepth cecum
Sample	nbMappedReads	SeqDepth(X)
Am_Input_7	26747210	4.1384
Am_Input_10	33631509	5.17512
GF_IP_9	19453772	3.06205
GF_Input_11	27424162	3.88389
ex_GF_IP_6	25841645	4.84721
Am_Input_12	46696211	5.69971
CONV_Input_12	34974921	4.95843
Am_Input_2	35829007	5.32372
abx_Input_6	46753029	6.50051
Am_Input_1	36310736	5.43569
abx_Input_7	47064878	7.09362
CONV_IP_5	30401248	6.09044
Am_Input_11	40273347	5.13635
ex_GF_Input_6	37279587	4.2753
GF_IP_10	29382106	5.39452
Am_Input_9	54124762	6.73999
GF_Input_10	39312911	5.72007
abx_IP_7	17227680	2.99977
CONV_Input_11	45011134	6.28875
GF_Input_4	43738933	5.92201
CONV_IP_6	38398459	7.65281
GF_Input_9	34817601	4.51891
ex_GF_IP_1	42183590	8.13338
CONV_IP_7	46566511	8.81371
CONV_IP_8	39349208	7.97414
Am_Input_8	67271443	8.72856
ex_GF_IP_3	47851185	8.97535
ex_GF_IP_2	50985098	10.1498
CONV_Input_2	60519670	9.37913
CONV_Input_1	66338155	10.2375
CONV_Input_4	69577461	10.0238
CONV_IP_11	20621275	3.64577
CONV_Input_7	72346292	10.6207
Am_IP_7	22462273	3.61972
GF_Input_1	69715959	10.3459
CONV_Input_6	74266453	10.9117
Am_IP_1	24768754	4.70931
Am_IP_10	18742496	3.13561
Am_IP_2	21382047	4.00791
CONV_Input_3	80079981	11.704
abx_Input_1	82753401	12.7636
CONV_Input_8	74460692	11.7734
CONV_Input_5	78875871	11.5264
CONV_IP_4	68229596	14.0815
Am_IP_9	33646486	5.32707
abx_IP_1	46792514	8.89422
abx_Input_3	89160323	13.0596
GF_Input_6	51434485	6.84381
CONV_IP_12	29675864	5.8456
vanco_Input_4	56019229	7.24714
Am_IP_8	33404193	5.9852
abx_Input_2	93193388	14.1473
GF_Input_2	85235587	12.5022
vanco_Input_2	55330865	8.89245
Am_IP_12	38507218	6.35427
abx_IP_2	54936230	10.8968
CONV_IP_3	81988022	16.8785
vanco_Input_6	58214658	9.38921
Am_IP_11	36862644	5.97815
vanco_Input_5	67017643	8.56487
vanco_Input_3	66927250	9.22568
GF_IP_1	35410778	6.47944
ex_GF_Input_2	100989305	13.5395
GF_IP_6	37873214	7.40997
ex_GF_Input_3	100040947	14.5226
vanco_IP_4	39910594	8.41843
vanco_IP_1	43151600	8.21776
GF_IP_11	45254475	8.57861
GF_Input_3	106408444	15.6508
vanco_IP_6	43722708	9.3558
CONV_IP_1	55724617	11.0165
GF_IP_4	48072771	9.23247
abx_IP_3	71437815	14.4914
GF_IP_3	49150181	9.70791
vanco_Input_1	80798347	12.3636
vanco_IP_3	46926425	11.5298
vanco_IP_5	49948080	11.2108
GF_IP_2	61323238	11.7836
ex_GF_Input_1	134481647	19.1093
vanco_IP_2	82512007	15.6067
CONV_IP_2	101444882	19.1517
CONV_2019_IP_2	16869543	3.5933
vanco_2019_input_3DD	27753171	4.27615
CONV_2019_IP_C1	26250214	5.54282
Am_2019_IP_Am10	26326576	5.47081
CONV_2019_IP_1D	31111398	6.58974
abx_2019_input_5G	32787232	5.04788
Am_2019_IP_Am5	28955735	6.05798
vanco_2019_input_3G	37108015	5.2812
CONV_2019_IP_C2	36239404	7.50073
Am_2019_IP_Am1	33458882	6.93987
vanco_2019_IP_3DD	19309868	3.99297
CONV_2019_IP_C5	36864826	7.72142
CONV_2019_input_C2	24204810	3.60034
GF_2019_IP_GF6	20979386	4.34468
CONV_2019_input_1D	26657211	4.36129
abx_2019_input_6	42829641	6.79732
abx_2019_IP_5G	24164509	4.96918
GF_2019_IP_GF1	24048600	5.04824
abx_2019_IP_6D	25833655	5.45464
Lp_2019_IP_Lp8	27281675	5.78474
abx_2019_input_6D	44395922	8.08591
GF_2019_IP_GF3	28589999	5.96022
Lp_2019_IP_Lp9	28959209	6.17685
vanco_2019_IP_4	29385058	6.13745
vanco_2019_IP_3G	29937618	6.24853
GF_2019_IP_GF8	30086873	6.40859
GF_2019_input_GF6	33926574	5.47999
abx_2019_input_5	51227635	8.53681
abx_2019_IP_5	34146622	7.31505
Lp_2019_input_Lp9	37814860	6.03387
Am_2019_input_Am10	40911189	7.04458
abx_2019_IP_6	36051736	7.47075
GF_2019_input_GF1	41868345	6.77838
Lp_2019_input_Lp3	49849759	8.12782
GF_2019_input_GF8	49496078	8.09731
CONV_2019_input_C5	61814506	9.81004
Lp_2019_IP_Lp3	58335263	11.2077
CONV_2019_input_2	67293284	11.0612
vanco_2019_input_4	79606920	13.0135
Am_2019_input_Am5	88209379	15.2519
Lp_2019_input_Lp8	91010307	15.94
Am_2019_input_Am1	99354595	16.7087
CONV_2019_input_C1	109241441	18.3996
GF_2019_input_GF3	123571676	20.7648

## Sheet: Read distribution (RSeqQC)cecum
Sample	tes_down_1kb_total_bases	tes_down_1kb_tags_kb	cds_exons_tag_count	introns_total_bases	5_utr_exons_tags_kb	tss_up_5kb_tag_count	tss_up_1kb_tag_pct	3_utr_exons_tags_kb	3_utr_exons_tag_pct	total_reads	5_utr_exons_tag_count	tes_down_1kb_tag_count	total_assigned_tags	3_utr_exons_tag_count	3_utr_exons_total_bases	tes_down_5kb_tag_pct	tss_up_5kb_total_bases	tes_down_5kb_tags_kb	tes_down_10kb_tag_pct	tss_up_1kb_total_bases	tss_up_1kb_tag_count	introns_tag_count	tes_down_5kb_tag_count	total_tags	cds_exons_tag_pct	tes_down_10kb_tag_count	5_utr_exons_total_bases	tss_up_10kb_tag_pct	tss_up_1kb_tags_kb	5_utr_exons_tag_pct	tss_up_5kb_tag_pct	cds_exons_tags_kb	cds_exons_total_bases	tss_up_10kb_total_bases	tes_down_10kb_total_bases	tss_up_10kb_tags_kb	introns_tags_kb	tes_down_1kb_tag_pct	tss_up_10kb_tag_count	tes_down_5kb_total_bases	introns_tag_pct	tss_up_5kb_tags_kb	tes_down_10kb_tags_kb
Am_2019_IP_Am10	26125801	104840	12453789	1004869709	643476	127015	0.231629	8607117	34.2682	22701585	643476	104840	23668200	8607117	35621580	0.885305	112867426	222361	1.23703	24692537	58178	1470943	222361	25116894	49.5833	310703	13478253	0.725297	58178	2.56193	0.505695	12453789	35959407	206248516	203682680	182172	1470943	0.417408	182172	113773601	5.85639	127015	310703
Am_2019_IP_Am1	26125801	150025	14159424	1004869709	756876	152112	0.21585	12544380	39.6373	28656824	756876	150025	29874059	12544380	35621580	1.02241	112867426	323572	1.41186	24692537	68312	1742290	323572	31647932	44.7404	446823	13478253	0.708628	68312	2.39155	0.480638	14159424	35959407	206248516	203682680	224266	1742290	0.474044	224266	113773601	5.50523	152112	446823
Am_2019_IP_Am5	26125801	116171	12282870	1004869709	693560	140848	0.230839	10691430	39.2013	24835198	693560	116171	25666594	10691430	35621580	0.901818	112867426	245954	1.26121	24692537	62957	1452380	245954	27273118	45.0365	343971	13478253	0.74206	62957	2.54302	0.516435	12282870	35959407	206248516	203682680	202383	1452380	0.425954	202383	113773601	5.32532	140848	343971
Am_2019_input_Am10	26125801	171218	19491097	1004869709	945680	152603	0.141358	9729763	26.0552	32687342	945680	171218	34128738	9729763	35621580	1.0705	112867426	399757	1.4287	24692537	52787	3173820	399757	37342869	52.195	533518	13478253	0.682486	52787	2.53242	0.408654	19491097	35959407	206248516	203682680	254860	3173820	0.458503	254860	113773601	8.49913	152603	533518
Am_2019_input_Am1	26125801	415895	42087479	1004869709	2052184	342851	0.127475	26197487	29.908	77423204	2052184	415895	79243107	26197487	35621580	1.12162	112867426	982468	1.5211	24692537	111660	6968367	982468	87593640	48.0486	1332390	13478253	0.690918	111660	2.34285	0.391411	42087479	35959407	206248516	203682680	605200	6968367	0.4748	605200	113773601	7.95533	342851	1332390
Am_2019_input_Am5	26125801	254057	33491676	1004869709	1657541	257303	0.138527	17602487	26.9239	56706789	1657541	254057	58784026	17602487	35621580	0.921151	112867426	602236	1.30585	24692537	90567	4733552	602236	65378631	51.2273	853745	13478253	0.680689	90567	2.53529	0.393558	33491676	35959407	206248516	203682680	445025	4733552	0.388593	445025	113773601	7.24021	257303	853745
Am_IP_10	26125801	60288	2035144	1004869709	261981	136169	0.555901	2279267	16.7209	13110579	261981	60288	8798269	2279267	35621580	2.76381	112867426	376741	4.48662	24692537	75776	2990816	376741	13631215	14.93	611581	13478253	4.54457	75776	1.92192	0.99895	2035144	35959407	206248516	203682680	619480	2990816	0.442279	619480	113773601	21.9409	136169	611581
Am_IP_11	26125801	123956	3644005	1004869709	732026	407601	1.21178	3214425	12.2895	25514315	732026	123956	18237988	3214425	35621580	1.76551	112867426	461784	3.75524	24692537	316950	8192934	461784	26155770	13.9319	982212	13478253	5.6293	316950	2.79872	1.55836	3644005	35959407	206248516	203682680	1472386	8192934	0.473915	1472386	113773601	31.3236	407601	982212
Am_IP_12	26125801	133440	3524354	1004869709	855496	441519	1.34025	3471377	12.8327	26391130	855496	133440	18806424	3471377	35621580	1.64127	112867426	443982	3.71678	24692537	362552	8359744	443982	27051114	13.0285	1005431	13478253	5.87784	362552	3.16252	1.63217	3524354	35959407	206248516	203682680	1590022	8359744	0.493288	1590022	113773601	30.9035	441519	1005431
Am_IP_1	26125801	72329	3560110	1004869709	397068	168596	0.600832	3223088	17.0727	18087015	397068	72329	12621979	3223088	35621580	1.77017	112867426	334184	3.12681	24692537	113429	4247549	334184	18878649	18.8579	590300	13478253	3.19866	113429	2.10326	0.893051	3560110	35959407	206248516	203682680	603864	4247549	0.383126	603864	113773601	22.4992	168596	590300
Am_IP_2	26125801	76915	3883882	1004869709	343317	126407	0.468142	3442128	20.9646	15650883	343317	76915	11643636	3442128	35621580	1.89907	112867426	311803	4.0091	24692537	76863	2927348	311803	16418745	23.6552	658244	13478253	2.36752	76863	2.09101	0.769894	3883882	35959407	206248516	203682680	388717	2927348	0.468458	388717	113773601	17.8293	126407	658244
Am_IP_7	26125801	77189	2641783	1004869709	354809	199818	0.653773	2820841	17.3576	15605979	354809	77189	11148501	2820841	35621580	2.06007	112867426	334790	3.74822	24692537	106247	4082490	334790	16251361	16.2558	609137	13478253	3.93469	106247	2.18326	1.22955	2641783	35959407	206248516	203682680	639441	4082490	0.474969	639441	113773601	25.1209	199818	609137
Am_IP_8	26125801	95162	4648604	1004869709	550816	239809	0.677439	4872841	19.6312	23980402	550816	95162	17019232	4872841	35621580	1.76062	112867426	437019	3.52666	24692537	168153	5290905	437019	24821882	18.7278	875383	13478253	3.14514	168153	2.21907	0.966119	4648604	35959407	206248516	203682680	780683	5290905	0.383379	780683	113773601	21.3155	239809	875383
Am_IP_9	26125801	101047	3102799	1004869709	718996	463076	1.62918	2689009	11.318	23188822	718996	101047	16157476	2689009	35621580	1.67339	112867426	397576	3.57362	24692537	387071	7410939	397576	23758709	13.0596	849045	13478253	5.83655	387071	3.02624	1.94908	3102799	35959407	206248516	203682680	1386688	7410939	0.425305	1386688	113773601	31.1925	463076	849045
Am_Input_10	26125801	72854	2407017	1004869709	1353639	159400	0.270146	3962807	16.9748	22485603	1353639	72854	14531637	3962807	35621580	4.05858	112867426	947483	4.87897	24692537	63066	5142848	947483	23345167	10.3106	1139004	13478253	2.25452	63066	5.79837	0.682797	2407017	35959407	206248516	203682680	526322	5142848	0.312073	526322	113773601	22.0296	159400	1139004
Am_Input_11	26125801	109746	2687360	1004869709	1317429	289592	0.418424	3603709	13.9178	25140471	1317429	109746	16178899	3603709	35621580	4.08432	112867426	1057548	5.19339	24692537	108342	6460215	1057548	25892875	10.3788	1344717	13478253	2.95629	108342	5.088	1.11842	2687360	35959407	206248516	203682680	765469	6460215	0.423846	765469	113773601	24.9498	289592	1344717
Am_Input_12	26125801	111166	3074283	1004869709	1550442	381839	0.476851	3731475	12.5699	28850983	1550442	111166	18355868	3731475	35621580	4.09164	112867426	1214637	5.25067	24692537	141557	7374770	1214637	29685801	10.3561	1558703	13478253	3.5916	141557	5.22284	1.28627	3074283	35959407	206248516	203682680	1066195	7374770	0.374475	1066195	113773601	24.8428	381839	1558703
Am_Input_1	26125801	123839	2666572	1004869709	1245161	225434	0.306669	4356279	17.2946	24264169	1245161	123839	15835566	4356279	35621580	4.06879	112867426	1024874	5.02857	24692537	77246	5691977	1024874	25188690	10.5864	1266630	13478253	2.41754	77246	4.94333	0.894981	2666572	35959407	206248516	203682680	608947	5691977	0.491645	608947	113773601	22.5974	225434	1266630
Am_Input_2	26125801	150850	2059893	1004869709	1119071	212142	0.290103	4167579	17.4322	23122244	1119071	150850	14285015	4167579	35621580	4.43487	112867426	1060261	5.6172	24692537	69356	5021002	1060261	23907400	8.61613	1342927	13478253	2.4032	69356	4.68086	0.887349	2059893	35959407	206248516	203682680	574543	5021002	0.630976	574543	113773601	21.0019	212142	1342927
Am_Input_7	26125801	68813	2008646	1004869709	1037802	137673	0.299163	3216636	17.0826	18126183	1037802	68813	11926725	3216636	35621580	3.84544	112867426	724091	4.67686	24692537	56332	4366599	724091	18829849	10.6674	880646	13478253	2.21136	56332	5.51147	0.731142	2008646	35959407	206248516	203682680	416396	4366599	0.365446	416396	113773601	23.1898	137673	880646
Am_Input_8	26125801	188384	3562528	1004869709	1663634	428906	0.351537	5514966	13.1062	40974994	1663634	188384	24520395	5514966	35621580	4.03156	112867426	1696449	5.35687	24692537	147924	10245191	1696449	42079175	8.46625	2254125	13478253	3.04177	147924	3.95358	1.01928	3562528	35959407	206248516	203682680	1279951	10245191	0.447689	1279951	113773601	24.3474	428906	2254125
Am_Input_9	26125801	151080	3356182	1004869709	1636827	438214	0.45981	4051619	11.7416	33551670	1636827	151080	20872979	4051619	35621580	4.20622	112867426	1451418	5.33892	24692537	158664	8767510	1451418	34506447	9.72625	1842271	13478253	3.53143	158664	4.74354	1.26995	3356182	35959407	206248516	203682680	1218570	8767510	0.437831	1218570	113773601	25.4083	438214	1842271
CONV_2019_IP_1D	26125801	146251	12420462	1004869709	655553	139203	0.187663	11718406	40.5298	26669662	655553	146251	27186914	11718406	35621580	1.06927	112867426	309158	1.42163	24692537	54259	1784088	309158	28913042	42.958	411037	13478253	0.682626	54259	2.26733	0.481454	12420462	35959407	206248516	203682680	197368	1784088	0.505831	197368	113773601	6.17053	139203	411037
CONV_2019_IP_2	26125801	73952	7399978	1004869709	405750	78065	0.184461	5846549	36.7511	14510728	405750	73952	14978301	5846549	35621580	0.972342	112867426	154685	1.38492	24692537	29345	994751	154685	15908495	46.5159	220320	13478253	0.697445	29345	2.55052	0.490713	7399978	35959407	206248516	203682680	110953	994751	0.464859	110953	113773601	6.25295	78065	220320
CONV_2019_IP_C1	26125801	118138	10633460	1004869709	575574	116451	0.190204	9710153	39.879	22494903	575574	118138	22884764	9710153	35621580	1.02585	112867426	249786	1.37575	24692537	46313	1465619	249786	24349058	43.6709	334983	13478253	0.677542	46313	2.36385	0.478257	10633460	35959407	206248516	203682680	164975	1465619	0.485185	164975	113773601	6.0192	116451	334983
CONV_2019_IP_C2	26125801	153150	17249964	1004869709	900494	162872	0.195872	11669929	33.7922	31009090	900494	153150	32517634	11669929	35621580	0.911588	112867426	314811	1.21274	24692537	67643	2052582	314811	34534342	49.9502	418812	13478253	0.653995	67643	2.60753	0.471623	17249964	35959407	206248516	203682680	225853	2052582	0.443472	225853	113773601	5.9436	162872	418812
CONV_2019_IP_C5	26125801	172635	15088604	1004869709	832101	175538	0.194834	12936814	37.6822	31320739	832101	172635	31985236	12936814	35621580	1.05747	112867426	363042	1.38923	24692537	66889	2405276	363042	34331343	43.9499	476942	13478253	0.715087	66889	2.42374	0.511305	15088604	35959407	206248516	203682680	245499	2405276	0.50285	245499	113773601	7.00606	175538	476942
CONV_2019_input_1D	26125801	121526	11509895	1004869709	641654	117148	0.185156	6685749	27.9658	21302885	641654	121526	21794490	6685749	35621580	1.24776	112867426	298300	1.64371	24692537	44265	2372794	298300	23906855	48.1447	392959	13478253	0.80077	44265	2.68397	0.490018	11509895	35959407	206248516	203682680	191439	2372794	0.508331	191439	113773601	9.92516	117148	392959
CONV_2019_input_2	26125801	303554	30580157	1004869709	1736070	298524	0.190183	15807246	25.9874	53535448	1736070	303554	55433644	15807246	35621580	1.20673	112867426	734010	1.67489	24692537	115682	5765865	734010	60826614	50.2743	1018777	13478253	0.863979	115682	2.85413	0.490779	30580157	35959407	206248516	203682680	525529	5765865	0.499048	525529	113773601	9.47918	298524	1018777
CONV_2019_input_C1	26125801	485208	50101370	1004869709	2432699	422259	0.145528	26919290	27.0366	87889566	2432699	485208	91078189	26919290	35621580	1.19148	112867426	1186312	1.56039	24692537	144896	9362968	1186312	99566044	50.3197	1553618	13478253	0.711331	144896	2.4433	0.424099	50101370	35959407	206248516	203682680	708244	9362968	0.487323	708244	113773601	9.40378	422259	1553618
CONV_2019_input_C2	26125801	98637	11132067	1004869709	537810	101391	0.162327	5508620	25.7486	19034219	537810	98637	19488949	5508620	35621580	1.09005	112867426	233205	1.47158	24692537	34728	1824693	233205	21393878	52.0339	314828	13478253	0.798972	34728	2.51385	0.473925	11132067	35959407	206248516	203682680	170931	1824693	0.461052	170931	113773601	8.52904	101391	314828
CONV_2019_input_C5	26125801	271781	26014928	1004869709	1273153	255539	0.160377	15446932	28.3607	48643838	1273153	271781	49329897	15446932	35621580	1.19934	112867426	653231	1.59181	24692537	87351	5310842	653231	54465907	47.7637	866996	13478253	0.765701	87351	2.33752	0.469172	26014928	35959407	206248516	203682680	417046	5310842	0.498993	417046	113773601	9.75076	255539	866996
CONV_IP_11	26125801	90662	3977214	1004869709	426562	145839	0.452127	4435941	27.9644	15275877	426562	90662	12792602	4435941	35621580	2.10873	112867426	334503	4.55439	24692537	71720	2881861	334503	15862801	25.0726	722454	13478253	2.19741	71720	2.68907	0.919377	3977214	35959407	206248516	203682680	348570	2881861	0.571538	348570	113773601	18.1674	145839	722454
CONV_IP_12	26125801	119544	6404069	1004869709	631201	183429	0.385134	7834329	32.5941	23175777	631201	119544	19940503	7834329	35621580	2.15029	112867426	516845	4.10804	24692537	92571	3685265	516845	24036037	26.6436	987410	13478253	1.6568	92571	2.62606	0.763142	6404069	35959407	206248516	203682680	398229	3685265	0.497353	398229	113773601	15.3322	183429	987410
CONV_IP_1	26125801	206413	9473122	1004869709	859364	283219	0.345587	11395070	26.3143	41654328	859364	206413	32936981	11395070	35621580	1.75515	112867426	760048	4.12597	24692537	149652	8611086	760048	43303758	21.876	1786700	13478253	1.87429	149652	1.9845	0.654029	9473122	35959407	206248516	203682680	811639	8611086	0.476663	811639	113773601	19.8853	283219	1786700
CONV_IP_2	26125801	348643	9351035	1004869709	1381570	569277	0.525444	11081713	15.0659	71046338	1381570	348643	47422792	11081713	35621580	1.81907	112867426	1338010	4.05804	24692537	386489	19866000	1338010	73554808	12.713	2984884	13478253	3.74903	386489	1.87829	0.773949	9351035	35959407	206248516	203682680	2757590	19866000	0.473991	2757590	113773601	27.0084	569277	2984884
CONV_IP_3	26125801	234339	12453676	1004869709	1782259	312879	0.236865	12991624	20.5589	60372475	1782259	234339	42962013	12991624	35621580	1.76677	112867426	1116461	3.47097	24692537	149680	12310774	1116461	63192079	19.7077	2193381	13478253	1.94692	149680	2.82038	0.495124	12453676	35959407	206248516	203682680	1230299	12310774	0.370836	1230299	113773601	19.4815	312879	2193381
CONV_IP_4	26125801	192503	12438162	1004869709	1929066	280737	0.232084	13652867	24.894	52352376	1929066	192503	41133064	13652867	35621580	1.80821	112867426	991695	3.15013	24692537	127284	10627538	991695	54843937	22.6792	1727657	13478253	1.38169	127284	3.51737	0.511883	12438162	35959407	206248516	203682680	757774	10627538	0.351001	757774	113773601	19.3778	280737	1727657
CONV_IP_5	26125801	132821	7115916	1004869709	673755	189929	0.362635	7851828	31.7024	23872124	673755	132821	20984147	7851828	35621580	1.88752	112867426	467488	4.19558	24692537	89815	3907165	467488	24767331	28.7311	1039134	13478253	1.60029	89815	2.72034	0.766853	7115916	35959407	206248516	203682680	396349	3907165	0.536275	396349	113773601	15.7755	189929	1039134
CONV_IP_6	26125801	146279	8939523	1004869709	918667	228948	0.373334	10213404	32.2047	30471134	918667	146279	26606583	10213404	35621580	1.96963	112867426	624650	3.80449	24692537	118399	4809101	624650	31713999	28.1879	1206556	13478253	1.63755	118399	2.89672	0.721915	8939523	35959407	206248516	203682680	519332	4809101	0.461244	519332	113773601	15.164	228948	1206556
CONV_IP_7	26125801	242298	4328757	1004869709	579820	301053	0.663235	5210202	15.4984	32615414	579820	242298	22297396	5210202	35621580	1.75419	112867426	589718	5.06654	24692537	222964	8940191	589718	33617647	12.8764	1703251	13478253	4.56657	222964	1.72475	0.895521	4328757	35959407	206248516	203682680	1535175	8940191	0.720746	1535175	113773601	26.5937	301053	1703251
CONV_IP_8	26125801	139720	9814522	1004869709	1005308	241766	0.403536	10703661	32.4535	31684723	1005308	139720	27881305	10703661	35621580	1.81623	112867426	599019	3.18835	24692537	133092	4776768	599019	32981484	29.7577	1051564	13478253	1.60539	133092	3.0481	0.733036	9814522	35959407	206248516	203682680	529482	4776768	0.423632	529482	113773601	14.4832	241766	1051564
CONV_Input_11	26125801	174740	3727173	1004869709	1894140	329022	0.35582	7320699	23.377	30243972	1894140	174740	21794144	7320699	35621580	3.87453	112867426	1213342	4.8671	24692537	111428	6570170	1213342	31315840	11.9019	1524172	13478253	2.41983	111428	6.0485	1.05066	3727173	35959407	206248516	203682680	757790	6570170	0.557992	757790	113773601	20.9803	329022	1524172
CONV_Input_12	26125801	148521	2707462	1004869709	1491176	249621	0.345894	5064397	21.1786	23103749	1491176	148521	16344806	5064397	35621580	4.00804	112867426	958434	5.10687	24692537	82713	5277392	958434	23912796	11.3222	1221195	13478253	2.43879	82713	6.23589	1.04388	2707462	35959407	206248516	203682680	583184	5277392	0.621094	583184	113773601	22.0693	249621	1221195
CONV_Input_1	26125801	206029	4326206	1004869709	911820	299810	0.199718	7744511	17.4284	42935778	911820	206029	27243249	7744511	35621580	4.04782	112867426	1798697	5.14537	24692537	88747	11063844	1798697	44436210	9.73577	2286406	13478253	2.04892	88747	2.05198	0.674698	4326206	35959407	206248516	203682680	910462	11063844	0.463651	910462	113773601	24.8983	299810	2286406
CONV_Input_2	26125801	220948	4068292	1004869709	1169776	279327	0.19094	8015642	19.5105	39693411	1169776	220948	25850143	8015642	35621580	4.29654	112867426	1765174	5.30035	24692537	78445	9653717	1765174	41083639	9.90246	2177578	13478253	1.86239	78445	2.8473	0.679898	4068292	35959407	206248516	203682680	765138	9653717	0.5378	765138	113773601	23.4977	279327	2177578
CONV_Input_3	26125801	685765	4298439	1004869709	3264035	781300	0.63548	9541929	17.5113	52685463	3264035	685765	32933779	9541929	35621580	5.09866	112867426	2778260	6.09963	24692537	346273	10643796	2778260	54490021	7.88849	3323689	13478253	3.41694	346273	5.99015	1.43384	4298439	35959407	206248516	203682680	1861891	10643796	1.25851	1861891	113773601	19.5335	781300	3323689
CONV_Input_4	26125801	555081	4104101	1004869709	3666643	885407	1.05941	7777568	15.8912	47076682	3666643	555081	31515616	7777568	35621580	5.00917	112867426	2451617	5.94203	24692537	518503	10447168	2451617	48942570	8.38554	2908182	13478253	5.33677	518503	7.49173	1.80907	4104101	35959407	206248516	203682680	2611954	10447168	1.13415	2611954	113773601	21.3458	885407	2908182
CONV_Input_5	26125801	259532	6537599	1004869709	3225959	677970	0.401159	10642523	19.4188	52802106	3225959	259532	37956666	10642523	35621580	4.2468	112867426	2327464	5.15202	24692537	219856	13314510	2327464	54805184	11.9288	2823575	13478253	2.57731	219856	5.88623	1.23705	6537599	35959407	206248516	203682680	1412500	13314510	0.473554	1412500	113773601	24.2943	677970	2823575
CONV_Input_6	26125801	241079	7630018	1004869709	3523680	573220	0.421385	12234990	22.8623	51288809	3523680	241079	39153579	12234990	35621580	3.70656	112867426	1983600	4.54452	24692537	225508	11935902	1983600	53515954	14.2575	2432044	13478253	2.61033	225508	6.58435	1.07112	7630018	35959407	206248516	203682680	1396945	11935902	0.450481	1396945	113773601	22.3034	573220	2432044
CONV_Input_7	26125801	323887	4221791	1004869709	1136002	355923	0.210656	8411765	17.5559	46432369	1136002	323887	28352027	8411765	35621580	4.14773	112867426	1987352	5.27068	24692537	100934	11051126	1987352	47914167	8.81115	2525404	13478253	2.09946	100934	2.37091	0.742835	4221791	35959407	206248516	203682680	1005939	11051126	0.675973	1005939	113773601	23.0644	355923	2525404
CONV_Input_8	26125801	214791	8133224	1004869709	3759130	382625	0.225166	13354595	24.2851	52587494	3759130	214791	40592528	13354595	35621580	3.09137	112867426	1699977	3.78722	24692537	123821	12397970	1699977	54990992	14.7901	2082629	13478253	1.57295	123821	6.8359	0.695796	8133224	35959407	206248516	203682680	864980	12397970	0.390593	864980	113773601	22.5455	382625	2082629
GF_2019_IP_GF1	26125801	102673	10001560	1004869709	594971	116379	0.231526	8483216	37.4683	20810709	594971	102673	21086381	8483216	35621580	1.01627	112867426	230093	1.48161	24692537	52420	1488845	230093	22641037	44.1745	335453	13478253	0.805334	52420	2.62784	0.514018	10001560	35959407	206248516	203682680	182336	1488845	0.453482	182336	113773601	6.57587	116379	335453
GF_2019_IP_GF3	26125801	124805	11814745	1004869709	642440	129563	0.204241	10701726	39.7327	24686594	642440	124805	25307291	10701726	35621580	0.987933	112867426	266093	1.34951	24692537	55011	1594657	266093	26934308	43.865	363480	13478253	0.706322	55011	2.38521	0.481033	11814745	35959407	206248516	203682680	190243	1594657	0.463368	190243	113773601	5.92054	129563	363480
GF_2019_IP_GF6	26125801	101622	9206144	1004869709	512090	95443	0.209411	7180657	36.3567	17858546	512090	101622	18476061	7180657	35621580	0.977388	112867426	193040	1.32611	24692537	41360	1174665	193040	19750596	46.612	261914	13478253	0.711832	41360	2.59278	0.483241	9206144	35959407	206248516	203682680	140591	1174665	0.514526	140591	113773601	5.94749	95443	261914
GF_2019_IP_GF8	26125801	128303	13578764	1004869709	723877	141962	0.204626	9753131	34.5081	25741664	723877	128303	26344231	9753131	35621580	0.956697	112867426	270394	1.26141	24692537	57834	1730268	270394	28263294	48.0438	356515	13478253	0.713562	57834	2.56119	0.502284	13578764	35959407	206248516	203682680	201676	1730268	0.453956	201676	113773601	6.12196	141962	356515
GF_2019_input_GF1	26125801	176985	15746016	1004869709	778522	182127	0.174163	9396254	26.432	31822380	778522	176985	30620112	9396254	35621580	1.36445	112867426	485044	1.93474	24692537	61913	3634320	485044	35548805	44.2941	687778	13478253	1.06114	61913	2.19001	0.512329	15746016	35959407	206248516	203682680	377222	3634320	0.497865	377222	113773601	10.2235	182127	687778
GF_2019_input_GF3	26125801	516869	54022866	1004869709	2595732	429844	0.128956	31824974	28.8558	97631153	2595732	516869	100156801	31824974	35621580	1.11848	112867426	1233569	1.50757	24692537	142225	9306647	1233569	110289789	48.9827	1662693	13478253	0.674486	142225	2.35356	0.389741	54022866	35959407	206248516	203682680	743889	9306647	0.468646	743889	113773601	8.43836	429844	1662693
GF_2019_input_GF6	26125801	134264	16598168	1004869709	879294	127647	0.161523	7810461	25.5192	26882377	879294	134264	28144099	7810461	35621580	1.01351	112867426	310198	1.38342	24692537	49436	2216662	310198	30606247	54.2313	423414	13478253	0.706065	49436	2.87292	0.417062	16598168	35959407	206248516	203682680	216100	2216662	0.438682	216100	113773601	7.24251	127647	423414
GF_2019_input_GF8	26125801	203143	24266096	1004869709	1219030	196517	0.166651	11148209	24.6633	39797296	1219030	203143	41472044	11148209	35621580	1.0641	112867426	480991	1.41789	24692537	75329	3879828	480991	45201550	53.6842	640909	13478253	0.703454	75329	2.69688	0.434757	24266096	35959407	206248516	203682680	317972	3879828	0.449416	317972	113773601	8.5834	196517	640909
GF_IP_10	26125801	122098	4116938	1004869709	734237	270382	0.883758	4459858	20.0605	21418832	734237	122098	16494089	4459858	35621580	1.65785	112867426	368573	3.44125	24692537	196477	5573700	368573	22231996	18.5181	765058	13478253	3.79767	196477	3.30261	1.21618	4116938	35959407	206248516	203682680	844298	5573700	0.549199	844298	113773601	25.0706	270382	765058
GF_IP_11	26125801	183851	8556218	1004869709	1120313	396395	0.766046	9249144	25.7132	34726236	1120313	183851	28899744	9249144	35621580	1.76764	112867426	635827	3.83372	24692537	275550	7574405	635827	35970420	23.7868	1379005	13478253	2.8375	275550	3.11454	1.102	8556218	35959407	206248516	203682680	1020659	7574405	0.511117	1020659	113773601	21.0573	396395	1379005
GF_IP_1	26125801	128259	6457685	1004869709	658191	233171	0.439608	6687639	24.1001	26451879	658191	128259	20763117	6687639	35621580	1.61625	112867426	448500	3.00036	24692537	121989	5388021	448500	27749470	23.2714	832585	13478253	2.6631	121989	2.3719	0.840272	6457685	35959407	206248516	203682680	738996	5388021	0.462203	738996	113773601	19.4167	233171	832585
GF_IP_2	26125801	228088	12102697	1004869709	1352843	366133	0.415596	13948566	28.5444	46925919	1352843	228088	39030793	13948566	35621580	1.48955	112867426	727889	3.07309	24692537	203086	9030931	727889	48866216	24.767	1501704	13478253	2.23887	203086	2.76846	0.749256	12102697	35959407	206248516	203682680	1094052	9030931	0.46676	1094052	113773601	18.4809	366133	1501704
GF_IP_3	26125801	203401	10346668	1004869709	1116285	300041	0.42732	12180295	30.751	38066491	1116285	203401	32735390	12180295	35621580	1.56575	112867426	620183	3.52199	24692537	169259	6895046	620183	39609435	26.1217	1395041	13478253	2.02491	169259	2.81823	0.757499	10346668	35959407	206248516	203682680	802055	6895046	0.513517	802055	113773601	17.4076	300041	1395041
GF_IP_4	26125801	205246	8973661	1004869709	1077878	391857	0.739388	9498020	25.0462	36654873	1077878	205246	29854500	9498020	35621580	1.75863	112867426	666910	3.96188	24692537	280391	7762802	666910	37922057	23.6634	1502426	13478253	2.74171	280391	2.84235	1.03332	8973661	35959407	206248516	203682680	1039713	7762802	0.541231	1039713	113773601	20.4704	391857	1502426
GF_IP_6	26125801	164775	7925111	1004869709	840986	249510	0.477593	8900786	29.0193	29514651	840986	164775	25202255	8900786	35621580	1.7272	112867426	529765	3.95164	24692537	146487	5715408	529765	30671957	25.8383	1212044	13478253	1.98201	146487	2.74187	0.813479	7925111	35959407	206248516	203682680	607920	5715408	0.537217	607920	113773601	18.634	249510	1212044
GF_IP_9	26125801	85530	2932176	1004869709	402233	197576	0.741996	3344771	23.9388	13495298	402233	85530	10945254	3344771	35621580	2.07946	112867426	290546	4.37693	24692537	103673	3274964	290546	13972179	20.9858	611552	13478253	2.71653	103673	2.87881	1.41407	2932176	35959407	206248516	203682680	379558	3274964	0.612145	379558	113773601	23.4392	197576	611552
GF_Input_10	26125801	154814	3219580	1004869709	2088698	253188	0.324949	5946789	21.6249	26539224	2088698	154814	19393311	5946789	35621580	3.48404	112867426	958101	4.52873	24692537	89360	6300642	958101	27499718	11.7077	1245389	13478253	2.15352	89360	7.59534	0.920693	3219580	35959407	206248516	203682680	592213	6300642	0.562966	592213	113773601	22.9117	253188	1245389
GF_Input_11	26125801	75494	2454156	1004869709	1235825	185813	0.335853	4687522	24.0795	18766479	1235825	75494	14208923	4687522	35621580	3.40094	112867426	662056	4.2721	24692537	65380	4560372	662056	19466843	12.6069	831643	13478253	2.2572	65380	6.34836	0.95451	2454156	35959407	206248516	203682680	439405	4560372	0.387808	439405	113773601	23.4264	185813	831643
GF_Input_1	26125801	247574	5337453	1004869709	3871684	427590	0.342455	10147832	20.5695	47590952	3871684	247574	33524753	10147832	35621580	3.64778	112867426	1799612	4.55825	24692537	168948	10791839	1799612	49334389	10.8189	2248786	13478253	2.28473	168948	7.84784	0.866718	5337453	35959407	206248516	203682680	1127159	10791839	0.501828	1127159	113773601	21.8749	427590	2248786
GF_Input_2	26125801	285236	6513096	1004869709	5396295	449289	0.297777	12792457	21.1323	58472650	5396295	285236	41601559	12792457	35621580	3.40811	112867426	2063099	4.27069	24692537	180259	13096763	2063099	60534952	10.7592	2585263	13478253	2.01154	180259	8.91435	0.742198	6513096	35959407	206248516	203682680	1217685	13096763	0.471192	1217685	113773601	21.635	449289	2585263
GF_Input_3	26125801	374163	8556562	1004869709	7129724	583191	0.296278	17509657	23.1517	73026558	7129724	374163	54215243	17509657	35621580	3.21215	112867426	2429359	4.08034	24692537	224076	16511349	2429359	75630245	11.3137	3085969	13478253	1.88018	224076	9.42708	0.771108	8556562	35959407	206248516	203682680	1421982	16511349	0.494727	1421982	113773601	21.8317	583191	3085969
GF_Input_4	26125801	147205	3594166	1004869709	1429721	290984	0.34935	6527358	21.6182	29189624	1429721	147205	20616481	6527358	35621580	3.58151	112867426	1081394	4.53515	24692537	105482	6943442	1081394	30193766	11.9037	1369332	13478253	2.49211	105482	4.73515	0.963722	3594166	35959407	206248516	203682680	752462	6943442	0.487534	752462	113773601	22.9963	290984	1369332
GF_Input_6	26125801	163669	4316649	1004869709	1916529	405934	0.420393	7819052	22.0122	34330689	1916529	163669	25197818	7819052	35621580	3.60457	112867426	1280397	4.61203	24692537	149330	8521276	1280397	35521489	12.1522	1638261	13478253	2.77593	149330	5.39541	1.14278	4316649	35959407	206248516	203682680	986051	8521276	0.460761	986051	113773601	23.9891	405934	1638261
GF_Input_9	26125801	142402	2725036	1004869709	1686473	243871	0.369907	5134691	21.6829	22938454	1686473	142402	16716923	5134691	35621580	3.60906	112867426	854654	4.62012	24692537	87597	5475396	854654	23680790	11.5074	1094082	13478253	2.53896	87597	7.12169	1.02983	2725036	35959407	206248516	203682680	601245	5475396	0.60134	601245	113773601	23.1217	243871	1094082
Lp_2019_IP_Lp3	26125801	229590	27227916	1004869709	1406253	237507	0.185057	17147255	31.1585	48819919	1406253	229590	51007561	17147255	35621580	1.03138	112867426	567590	1.41636	24692537	101841	4086408	567590	55032281	49.4763	779456	13478253	0.654658	101841	2.55532	0.431578	27227916	35959407	206248516	203682680	360273	4086408	0.417192	360273	113773601	7.42547	237507	779456
Lp_2019_IP_Lp8	26125801	121945	10770785	1004869709	526540	116201	0.181549	9825209	39.1784	22979432	526540	121945	23138178	9825209	35621580	1.06295	112867426	266567	1.46232	24692537	45529	1476130	266567	25078119	42.9489	366723	13478253	0.689011	45529	2.0996	0.463356	10770785	35959407	206248516	203682680	172791	1476130	0.486261	172791	113773601	5.88613	116201	366723
Lp_2019_IP_Lp9	26125801	123471	11526196	1004869709	635565	130925	0.207542	10789006	40.2294	24622836	635565	123471	24973722	10789006	35621580	0.976264	112867426	261821	1.32151	24692537	55660	1480084	261821	26818679	42.9782	354411	13478253	0.702719	55660	2.36986	0.488186	11526196	35959407	206248516	203682680	188460	1480084	0.460392	188460	113773601	5.51885	130925	354411
Lp_2019_input_Lp3	26125801	192502	19068112	1004869709	953233	179104	0.130841	12129510	28.8988	37482924	953233	192502	36806985	12129510	35621580	1.1225	112867426	471139	1.58798	24692537	54917	3656843	471139	41972323	45.4302	666513	13478253	0.792842	54917	2.2711	0.426719	19068112	35959407	206248516	203682680	332774	3656843	0.45864	332774	113773601	8.71251	179104	666513
Lp_2019_input_Lp8	26125801	412191	37696601	1004869709	1622379	306098	0.120326	23724242	29.4274	71509083	1622379	412191	71745427	23724242	35621580	1.22504	112867426	987622	1.61814	24692537	97006	6855764	987622	80619511	46.7587	1304536	13478253	0.672176	97006	2.01239	0.379682	37696601	35959407	206248516	203682680	541905	6855764	0.511279	541905	113773601	8.50385	306098	1304536
Lp_2019_input_Lp9	26125801	157296	15554618	1004869709	736616	138411	0.138079	9411469	28.8508	29162029	736616	157296	29174560	9411469	35621580	1.14266	112867426	372749	1.54638	24692537	45043	2728035	372749	32621147	47.6826	504446	13478253	0.733806	45043	2.25809	0.424298	15554618	35959407	206248516	203682680	239376	2728035	0.48219	239376	113773601	8.36278	138411	504446
abx_2019_IP_5G	26125801	90147	11081910	1004869709	672658	113397	0.238642	7819067	34.5694	20423163	672658	90147	21235987	7819067	35621580	0.833161	112867426	188448	1.202	24692537	53977	1229105	188448	22618435	48.995	271873	13478253	0.713462	53977	2.97394	0.501348	11081910	35959407	206248516	203682680	161374	1229105	0.398555	161374	113773601	5.43409	113397	271873
abx_2019_IP_5	26125801	133510	14444199	1004869709	837755	156790	0.22094	12244905	38.6087	28889855	837755	133510	29785314	12244905	35621580	0.890061	112867426	282286	1.26617	24692537	70072	1634348	282286	31715365	45.5432	401571	13478253	0.701666	70072	2.64148	0.494366	14444199	35959407	206248516	203682680	222536	1634348	0.420963	222536	113773601	5.15317	156790	401571
abx_2019_IP_6D	26125801	103385	11487863	1004869709	696795	122620	0.232406	8820205	36.3162	22102876	696795	103385	22844524	8820205	35621580	0.897921	112867426	218080	1.26537	24692537	56445	1358982	218080	24287224	47.3	307323	13478253	0.713774	56445	2.86898	0.504874	11487863	35959407	206248516	203682680	173356	1358982	0.425676	173356	113773601	5.59546	122620	307323
abx_2019_IP_6	26125801	138631	16326007	1004869709	1113293	172785	0.24655	11915047	35.2333	30500619	1113293	138631	31842520	11915047	35621580	0.84911	112867426	287148	1.20246	24692537	83377	1842554	287148	33817536	48.2767	406641	13478253	0.706669	83377	3.29206	0.510933	16326007	35959407	206248516	203682680	238978	1842554	0.409938	238978	113773601	5.44852	172785	406641
abx_2019_input_5G	26125801	116627	15225898	1004869709	982307	135438	0.183919	7028628	24.5247	25328611	982307	116627	26133429	7028628	35621580	0.988111	112867426	283186	1.41175	24692537	52710	2254425	283186	28659334	53.1272	404598	13478253	0.828955	52710	3.42753	0.472579	15225898	35959407	206248516	203682680	237573	2254425	0.406942	237573	113773601	7.86629	135438	404598
abx_2019_input_5	26125801	178998	24453718	1004869709	1552886	207126	0.173632	11366638	24.8619	39935075	1552886	178998	41770731	11366638	35621580	0.980532	112867426	448290	1.4074	24692537	79383	3386872	448290	45719062	53.4869	643448	13478253	0.803098	79383	3.39658	0.453041	24453718	35959407	206248516	203682680	367169	3386872	0.391517	367169	113773601	7.40801	207126	643448
abx_2019_input_6D	26125801	187021	21113263	1004869709	1057945	163541	0.135214	10741818	26.3807	35369527	1057945	187021	37165973	10741818	35621580	1.04495	112867426	425489	1.41334	24692537	55057	3407438	425489	40718460	51.8518	575492	13478253	0.663132	55057	2.5982	0.401638	21113263	35959407	206248516	203682680	270017	3407438	0.459303	270017	113773601	8.36829	163541	575492
abx_2019_input_6	26125801	157960	19565852	1004869709	1095786	156181	0.150356	9642534	25.7631	33057321	1095786	157960	33914352	9642534	35621580	0.969024	112867426	362684	1.34033	24692537	56275	2849994	362684	37427762	52.2763	501656	13478253	0.690744	56275	2.92774	0.417287	19565852	35959407	206248516	203682680	258530	2849994	0.42204	258530	113773601	7.61465	156181	501656
abx_IP_1	26125801	177554	7694373	1004869709	801859	269659	0.48099	7934924	22.6084	33863955	801859	177554	26474542	7934924	35621580	1.89788	112867426	666103	4.82317	24692537	168814	7445213	666103	35097201	21.923	1692796	13478253	2.57963	168814	2.28468	0.768321	7694373	35959407	206248516	203682680	905377	7445213	0.505892	905377	113773601	21.2131	269659	1692796
abx_IP_2	26125801	218575	10459572	1004869709	948618	305483	0.417555	12038316	28.0249	41510902	948618	218575	34358428	12038316	35621580	1.75835	112867426	755314	4.32374	24692537	179364	8052772	755314	42955743	24.3496	1857293	13478253	2.3323	179364	2.20836	0.711158	10459572	35959407	206248516	203682680	1001857	8052772	0.508838	1001857	113773601	18.7467	305483	1857293
abx_IP_3	26125801	200072	13498639	1004869709	1022837	251126	0.217614	12389140	21.8855	53904084	1022837	200072	38729751	12389140	35621580	1.978	112867426	1119721	3.21937	24692537	123189	8565707	1119721	56608830	23.8455	1822447	13478253	2.52784	123189	1.80685	0.443616	13498639	35959407	206248516	203682680	1430981	8565707	0.353429	1430981	113773601	15.1314	251126	1822447
abx_IP_7	26125801	78744	2989379	1004869709	321865	133282	0.506375	3503864	27.2847	12395167	321865	78744	10084400	3503864	35621580	2.15424	112867426	276644	4.26811	24692537	65028	2427062	276644	12841864	23.2784	548105	13478253	2.29036	65028	2.50637	1.03787	2989379	35959407	206248516	203682680	294125	2427062	0.613182	294125	113773601	18.8996	133282	548105
abx_Input_1	26125801	303138	5760215	1004869709	1866024	373306	0.21501	11358140	20.2234	54199140	1866024	303138	35338223	11358140	35621580	3.42637	112867426	1924363	4.65217	24692537	120757	12675646	1924363	56163330	10.2562	2612815	13478253	1.89694	120757	3.3225	0.664679	5760215	35959407	206248516	203682680	1065383	12675646	0.539744	1065383	113773601	22.5693	373306	2612815
abx_Input_2	26125801	335745	6868700	1004869709	1764163	437435	0.195287	13740337	21.6316	61304744	1764163	335745	41073310	13740337	35621580	3.63196	112867426	2307011	4.78392	24692537	124046	14498844	2307011	63519783	10.8135	3038735	13478253	1.83019	124046	2.77734	0.688659	6868700	35959407	206248516	203682680	1162531	14498844	0.528568	1162531	113773601	22.8257	437435	3038735
abx_Input_3	26125801	524191	4574392	1004869709	2936983	728288	0.482658	9327935	15.6409	57704065	2936983	524191	34951884	9327935	35621580	5.85254	112867426	3490333	6.82749	24692537	287847	12259363	3490333	59637931	7.67027	4071774	13478253	2.98709	287847	4.92469	1.22118	4574392	35959407	206248516	203682680	1781437	12259363	0.878956	1781437	113773601	20.5563	728288	4071774
abx_Input_6	26125801	173687	3557793	1004869709	2046793	279347	0.288444	6756895	21.1763	30872316	2046793	173687	22071471	6756895	35621580	3.73436	112867426	1191550	4.74875	24692537	92036	7510307	1191550	31907753	11.1502	1515221	13478253	2.14513	92036	6.41472	0.875483	3557793	35959407	206248516	203682680	684462	7510307	0.544341	684462	113773601	23.5376	279347	1515221
abx_Input_7	26125801	176242	3269860	1004869709	1552707	227849	0.219399	6357944	19.962	30763177	1552707	176242	20466914	6357944	35621580	3.63476	112867426	1157681	4.69196	24692537	69879	7197223	1157681	31850238	10.2664	1494401	13478253	1.86742	69879	4.87502	0.715376	3269860	35959407	206248516	203682680	594779	7197223	0.553346	594779	113773601	22.5971	227849	1494401
ex_GF_IP_1	26125801	168332	7749043	1004869709	907735	264561	0.441572	9388695	28.419	31836310	907735	168332	26470340	9388695	35621580	1.72147	112867426	568718	3.87824	24692537	145881	6393955	568718	33036734	23.4558	1281243	13478253	2.2692	145881	2.74765	0.800809	7749043	35959407	206248516	203682680	749669	6393955	0.50953	749669	113773601	19.3541	264561	1281243
ex_GF_IP_2	26125801	203645	10523946	1004869709	1171782	319082	0.423917	12142555	29.7138	39281209	1171782	203645	33228724	12142555	35621580	1.54635	112867426	631919	3.44866	24692537	173234	7021185	631919	40865076	25.7529	1409296	13478253	2.3491	173234	2.86744	0.780818	10523946	35959407	206248516	203682680	959960	7021185	0.498335	959960	113773601	17.1814	319082	1409296
ex_GF_IP_3	26125801	183486	6532363	1004869709	961093	355653	0.697492	7986721	22.1941	34784592	961093	183486	26838164	7986721	35621580	1.60013	112867426	575819	3.99549	24692537	250998	8291101	575819	35985789	18.1526	1437808	13478253	4.527	250998	2.67076	0.988315	6532363	35959407	206248516	203682680	1629078	8291101	0.509885	1629078	113773601	23.0399	355653	1437808
ex_GF_IP_6	26125801	132049	4169949	1004869709	500543	185690	0.567247	4680272	23.9523	18904536	500543	132049	15201739	4680272	35621580	1.83183	112867426	357940	5.08596	24692537	110840	4352076	357940	19539977	21.3406	993795	13478253	2.58498	110840	2.56164	0.950308	4169949	35959407	206248516	203682680	505104	4352076	0.675789	505104	113773601	22.2727	185690	993795
ex_GF_Input_1	26125801	470732	9835603	1004869709	9293415	801332	0.339025	18674369	19.8594	90923550	9293415	470732	64349504	18674369	35621580	3.48271	112867426	3274899	4.36191	24692537	318795	20520062	3274899	94032968	10.4597	4101634	13478253	2.04654	318795	9.88315	0.852182	9835603	35959407	206248516	203682680	1924421	20520062	0.500603	1924421	113773601	21.8222	801332	4101634
ex_GF_Input_2	26125801	403572	8289020	1004869709	6814585	673431	0.38642	15439886	21.8787	68192738	6814585	403572	49772877	15439886	35621580	3.07207	112867426	2167974	3.93037	24692537	272698	14934860	2167974	70570368	11.7458	2773679	13478253	2.15508	272698	9.65644	0.954269	8289020	35959407	206248516	203682680	1520847	14934860	0.571872	1520847	113773601	21.1631	673431	2773679
ex_GF_Input_3	26125801	351176	7241268	1004869709	7516731	538987	0.304179	14228677	20.2422	67956078	7516731	351176	48059202	14228677	35621580	3.36858	112867426	2367850	4.25341	24692537	213814	14716994	2367850	70292214	10.3017	2989818	13478253	1.94291	213814	10.6935	0.766781	7241268	35959407	206248516	203682680	1365714	14716994	0.499594	1365714	113773601	20.9369	538987	2989818
ex_GF_Input_6	26125801	126424	2044985	1004869709	1159365	236141	0.464589	2272875	10.0869	22030730	1159365	126424	13303792	2272875	35621580	4.02963	112867426	907990	5.26232	24692537	104685	5900392	907990	22532829	9.07558	1185749	13478253	3.28599	104685	5.14523	1.04799	2044985	35959407	206248516	203682680	740426	5900392	0.561066	740426	113773601	26.1858	236141	1185749
vanco_2019_IP_3DD	26125801	76570	8334927	1004869709	502750	93953	0.244677	6463901	35.9906	16326280	502750	76570	16770457	6463901	35621580	0.896743	112867426	161055	1.28253	24692537	43944	1105799	161055	17959995	46.4083	230343	13478253	0.73907	43944	2.79928	0.523124	8334927	35959407	206248516	203682680	132737	1105799	0.426336	132737	113773601	6.15701	93953	230343
vanco_2019_IP_3G	26125801	120385	12897331	1004869709	760449	135811	0.212992	10202963	36.5199	25350330	760449	120385	26157403	10202963	35621580	0.917969	112867426	256463	1.31653	24692537	59506	1734526	256463	27938080	46.164	367814	13478253	0.695538	59506	2.72191	0.486114	12897331	35959407	206248516	203682680	194320	1734526	0.430899	194320	113773601	6.20847	135811	367814
vanco_2019_IP_4	26125801	125024	12987681	1004869709	739373	143160	0.220778	9985538	36.1402	24987813	739373	125024	25926860	9985538	35621580	0.938744	112867426	259375	1.30168	24692537	61001	1651074	259375	27629998	47.0057	359653	13478253	0.736667	61001	2.67598	0.518133	12987681	35959407	206248516	203682680	203541	1651074	0.452494	203541	113773601	5.97566	143160	359653
vanco_2019_input_3DD	26125801	111752	12361850	1004869709	773361	123621	0.19794	6353349	25.8507	21872361	773361	111752	22409583	6353349	35621580	1.14862	112867426	282298	1.60622	24692537	48648	2304043	282298	24577123	50.2982	394762	13478253	0.904166	48648	3.14667	0.502992	12361850	35959407	206248516	203682680	222218	2304043	0.454699	222218	113773601	9.37475	123621	394762
vanco_2019_input_3G	26125801	141841	16469146	1004869709	1007471	154473	0.188471	7965175	24.9568	28569608	1007471	141841	29004246	7965175	35621580	1.10178	112867426	351641	1.55513	24692537	60152	2773542	351641	31915827	51.6018	496334	13478253	0.916718	60152	3.15665	0.484001	16469146	35959407	206248516	203682680	292578	2773542	0.444422	292578	113773601	8.69018	154473	496334
vanco_2019_input_4	26125801	314613	39637547	1004869709	2242518	346687	0.18425	17530214	24.2479	63065224	2242518	314613	66627942	17530214	35621580	1.02958	112867426	744344	1.43191	24692537	133205	5598886	744344	72295771	54.8269	1035207	13478253	0.807198	133205	3.10187	0.47954	39637547	35959407	206248516	203682680	583570	5598886	0.435175	583570	113773601	7.74442	346687	1035207
vanco_IP_1	26125801	149522	4801809	1004869709	628700	256148	0.556442	5702032	17.9915	30699065	628700	149522	21747072	5702032	35621580	1.93458	112867426	613125	4.47565	24692537	176353	8098994	613125	31692985	15.151	1418466	13478253	3.46156	176353	1.98372	0.808217	4801809	35959407	206248516	203682680	1097071	8098994	0.471783	1097071	113773601	25.5545	256148	1418466
vanco_IP_2	26125801	310913	9251114	1004869709	1160256	469550	0.522206	11260008	18.5968	58691069	1160256	310913	41783402	11260008	35621580	1.93228	112867426	1169959	4.66505	24692537	316186	15059028	1169959	60548118	15.2789	2824599	13478253	3.68037	316186	1.91625	0.775499	9251114	35959407	206248516	203682680	2228397	15059028	0.513497	2228397	113773601	24.8712	469550	2824599
vanco_IP_3	26125801	154382	8301769	1004869709	1117663	449205	0.789008	9940407	26.1826	35773902	1117663	154382	29837692	9940407	35621580	1.39044	112867426	527891	3.07008	24692537	299552	8249013	527891	37965635	21.8665	1165575	13478253	2.8006	299552	2.94388	1.18319	8301769	35959407	206248516	203682680	1063265	8249013	0.406636	1063265	113773601	21.7276	449205	1165575
vanco_IP_4	26125801	122837	6050591	1004869709	996090	450596	1.0276	6884585	22.6703	28844123	996090	122837	23251490	6884585	35621580	1.59837	112867426	485398	3.35311	24692537	312065	7262138	485398	30368259	19.9241	1018280	13478253	3.42399	312065	3.28004	1.48377	6050591	35959407	206248516	203682680	1039806	7262138	0.404491	1039806	113773601	23.9136	450596	1018280
vanco_IP_5	26125801	154640	8068248	1004869709	1331707	612175	1.21295	9075327	23.0863	37250152	1331707	154640	30649956	9075327	35621580	1.35384	112867426	532200	2.94841	24692537	476816	9434402	532200	39310446	20.5244	1159034	13478253	4.02244	476816	3.38767	1.55728	8068248	35959407	206248516	203682680	1581238	9434402	0.393381	1581238	113773601	23.9997	612175	1159034
vanco_IP_6	26125801	139029	6819840	1004869709	1150013	460155	0.954191	7074721	20.8323	32168947	1150013	139029	25708394	7074721	35621580	1.63724	112867426	556010	3.39912	24692537	324046	8294803	556010	33960272	20.0818	1154350	13478253	3.57673	324046	3.38635	1.35498	6819840	35959407	206248516	203682680	1214667	8294803	0.409387	1214667	113773601	24.425	460155	1154350
vanco_Input_1	26125801	353720	4902426	1004869709	1394346	371019	0.184635	10657643	19.6988	52371362	1394346	353720	33153199	10657643	35621580	3.82181	112867426	2067714	5.02492	24692537	99893	12501272	2067714	54102994	9.06128	2718633	13478253	1.80929	99893	2.57721	0.685764	4902426	35959407	206248516	203682680	978879	12501272	0.65379	978879	113773601	23.1064	371019	2718633
vanco_Input_2	26125801	174559	3491703	1004869709	1064559	329885	0.292022	7981462	20.6107	37329902	1064559	174559	23831912	7981462	35621580	3.65004	112867426	1413472	5.04398	24692537	113085	8482950	1413472	38724819	9.01671	1953271	13478253	2.21555	113085	2.74904	0.85187	3491703	35959407	206248516	203682680	857967	8482950	0.450768	857967	113773601	21.9057	329885	1953271
vanco_Input_3	26125801	181176	6810989	1004869709	3589693	493713	0.389475	13314168	26.9755	47343768	3589693	181176	36378976	13314168	35621580	2.93703	112867426	1449617	3.59836	24692537	192231	9742684	1449617	49356486	13.7996	1776026	13478253	2.3207	192231	7.27299	1.0003	6810989	35959407	206248516	203682680	1145416	9742684	0.367076	1145416	113773601	19.7394	493713	1776026
vanco_Input_4	26125801	158023	5850206	1004869709	2949576	436579	0.474226	11332843	27.7429	39248093	2949576	158023	30634867	11332843	35621580	3.06428	112867426	1251743	3.7347	24692537	193719	7842456	1251743	40849479	14.3214	1525604	13478253	2.77649	193719	7.2206	1.06875	5850206	35959407	206248516	203682680	1134182	7842456	0.386842	1134182	113773601	19.1984	436579	1525604
vanco_Input_5	26125801	201201	6676085	1004869709	3801934	551850	0.515663	14005261	28.5005	47332593	3801934	201201	36990728	14005261	35621580	3.11359	112867426	1530032	3.76527	24692537	253399	9234441	1530032	49140432	13.5857	1850270	13478253	2.89525	253399	7.73688	1.12301	6676085	35959407	206248516	203682680	1422737	9234441	0.409441	1422737	113773601	18.7919	551850	1850270
vanco_Input_6	26125801	149797	6381972	1004869709	2553061	408273	0.386547	12959844	28.6551	42972480	2553061	149797	33128882	12959844	35621580	3.05142	112867426	1380068	3.63524	24692537	174824	8579008	1380068	45227054	14.111	1644113	13478253	2.23513	174824	5.64499	0.902719	6381972	35959407	206248516	203682680	1010884	8579008	0.331211	1010884	113773601	18.9688	408273	1644113

## Sheet: FastQC cecum
Sample	Sequence length	sequence_duplication_levels	avg_sequence_length	Filtered Sequences	Encoding	per_base_sequence_quality	sequence_length_distribution	per_base_gc_content	File type	basic_statistics	per_sequence_gc_content	Total Sequences	per_base_n_content	per_base_sequence_content	overrepresented_sequences	%GC	Filename	kmer_content	per_sequence_quality_scores
Am_2019_IP_Am1	65	fail	65	0	Sanger / Illumina 1.9	pass	pass	warn	Conventional base calls	pass	fail	32647470	pass	warn	fail	48	Am_2019_IP_Am1.fastq.gz	fail	pass
Am_2019_IP_Am10	65	fail	65	0	Sanger / Illumina 1.9	pass	pass	fail	Conventional base calls	pass	warn	27305865	pass	fail	fail	48	Am_2019_IP_Am10.fastq.gz	fail	pass
Am_2019_IP_Am5	65	fail	65	0	Sanger / Illumina 1.9	pass	pass	warn	Conventional base calls	pass	warn	27720504	pass	warn	fail	48	Am_2019_IP_Am5.fastq.gz	fail	pass
Am_2019_input_Am1	65	warn	65	0	Sanger / Illumina 1.9	pass	pass	warn	Conventional base calls	pass	warn	88913169	pass	warn	pass	48	Am_2019_input_Am1.fastq.gz	fail	pass
Am_2019_input_Am10	65	warn	65	0	Sanger / Illumina 1.9	pass	pass	warn	Conventional base calls	pass	warn	37289377	pass	warn	pass	47	Am_2019_input_Am10.fastq.gz	fail	pass
Am_2019_input_Am5	65	warn	65	0	Sanger / Illumina 1.9	pass	pass	warn	Conventional base calls	pass	warn	78178556	pass	warn	pass	47	Am_2019_input_Am5.fastq.gz	fail	pass
Am_IP_1	15-65	fail	52.9009	0	Sanger / Illumina 1.9	pass	warn	pass	Conventional base calls	pass	fail	22642202	pass	warn	warn	52	Am_IP_1.fastq	fail	pass
Am_IP_10	15-65	fail	47.6768	0	Sanger / Illumina 1.9	pass	warn	warn	Conventional base calls	pass	warn	18727868	pass	warn	warn	51	Am_IP_10.fastq	fail	pass
Am_IP_11	15-65	fail	46.3003	0	Sanger / Illumina 1.9	pass	warn	warn	Conventional base calls	pass	warn	36376066	pass	fail	warn	59	Am_IP_11.fastq	fail	pass
Am_IP_12	15-65	fail	46.6042	0	Sanger / Illumina 1.9	pass	warn	warn	Conventional base calls	pass	fail	33842870	pass	fail	warn	59	Am_IP_12.fastq	fail	pass
Am_IP_2	15-65	fail	52.5972	0	Sanger / Illumina 1.9	pass	warn	pass	Conventional base calls	pass	warn	18431371	pass	warn	warn	50	Am_IP_2.fastq	fail	pass
Am_IP_7	15-65	fail	45.6432	0	Sanger / Illumina 1.9	pass	warn	warn	Conventional base calls	pass	warn	21863347	pass	warn	warn	51	Am_IP_7.fastq	fail	pass
Am_IP_8	15-65	fail	50.5347	0	Sanger / Illumina 1.9	pass	warn	warn	Conventional base calls	pass	warn	28714653	pass	fail	warn	52	Am_IP_8.fastq	fail	pass
Am_IP_9	15-65	fail	45.1172	0	Sanger / Illumina 1.9	pass	warn	warn	Conventional base calls	pass	fail	30394448	pass	fail	warn	61	Am_IP_9.fastq	fail	pass
Am_Input_1	15-65	fail	42.5158	0	Sanger / Illumina 1.9	pass	warn	pass	Conventional base calls	pass	warn	33790711	pass	warn	warn	51	Am_Input_1.fastq	fail	pass
Am_Input_10	15-65	fail	43.732	0	Sanger / Illumina 1.9	pass	warn	warn	Conventional base calls	pass	warn	31564086	pass	warn	warn	51	Am_Input_10.fastq	fail	pass
Am_Input_11	15-65	fail	36.1322	0	Sanger / Illumina 1.9	pass	warn	pass	Conventional base calls	pass	pass	36522894	pass	warn	warn	52	Am_Input_11.fastq	fail	pass
Am_Input_12	15-65	fail	34.5265	0	Sanger / Illumina 1.9	pass	warn	warn	Conventional base calls	pass	warn	42616198	pass	warn	warn	52	Am_Input_12.fastq	fail	pass
Am_Input_2	15-65	fail	41.8249	0	Sanger / Illumina 1.9	pass	warn	warn	Conventional base calls	pass	warn	32195521	pass	warn	warn	51	Am_Input_2.fastq	fail	pass
Am_Input_7	15-65	fail	43.8807	0	Sanger / Illumina 1.9	pass	warn	warn	Conventional base calls	pass	warn	24948282	pass	warn	warn	51	Am_Input_7.fastq	fail	pass
Am_Input_8	15-65	fail	36.6061	0	Sanger / Illumina 1.9	pass	warn	pass	Conventional base calls	pass	warn	58864043	pass	warn	warn	52	Am_Input_8.fastq	fail	pass
Am_Input_9	15-65	fail	35.2543	0	Sanger / Illumina 1.9	pass	warn	warn	Conventional base calls	pass	pass	49143326	pass	warn	warn	53	Am_Input_9.fastq	fail	pass
CONV_2019_IP_1D	65	fail	65	0	Sanger / Illumina 1.9	pass	pass	warn	Conventional base calls	pass	warn	29611139	pass	warn	fail	48	CONV_2019_IP_1D.fastq.gz	fail	pass
CONV_2019_IP_2	65	fail	65	0	Sanger / Illumina 1.9	pass	pass	warn	Conventional base calls	pass	warn	15776658	pass	warn	fail	47	CONV_2019_IP_2.fastq.gz	fail	pass
CONV_2019_IP_C1	65	warn	65	0	Sanger / Illumina 1.9	pass	pass	warn	Conventional base calls	pass	warn	24485326	pass	warn	pass	48	CONV_2019_IP_C1.fastq.gz	warn	pass
CONV_2019_IP_C2	65	fail	65	0	Sanger / Illumina 1.9	pass	pass	fail	Conventional base calls	pass	warn	34199393	pass	warn	fail	49	CONV_2019_IP_C2.fastq.gz	fail	pass
CONV_2019_IP_C5	65	fail	65	0	Sanger / Illumina 1.9	pass	pass	warn	Conventional base calls	pass	warn	36587270	pass	warn	fail	48	CONV_2019_IP_C5.fastq.gz	fail	pass
CONV_2019_input_1D	65	warn	65	0	Sanger / Illumina 1.9	pass	pass	warn	Conventional base calls	pass	fail	25199223	pass	warn	fail	49	CONV_2019_input_1D.fastq.gz	fail	pass
CONV_2019_input_2	65	fail	65	0	Sanger / Illumina 1.9	pass	pass	warn	Conventional base calls	pass	fail	61377152	pass	warn	warn	49	CONV_2019_input_2.fastq.gz	fail	pass
CONV_2019_input_C1	65	pass	65	0	Sanger / Illumina 1.9	pass	pass	warn	Conventional base calls	pass	warn	102027526	pass	warn	pass	48	CONV_2019_input_C1.fastq.gz	fail	pass
CONV_2019_input_C2	15-65	warn	42.5211	0	Sanger / Illumina 1.9	pass	warn	warn	Conventional base calls	pass	pass	21073638	pass	warn	pass	47	CONV_2019_input_C2.fastq	warn	pass
CONV_2019_input_C5	15-65	warn	45.2175	0	Sanger / Illumina 1.9	pass	warn	warn	Conventional base calls	pass	pass	53984679	pass	warn	pass	46	CONV_2019_input_C5.fastq	warn	pass
CONV_IP_1	15-65	fail	55.1248	0	Sanger / Illumina 1.9	pass	warn	warn	Conventional base calls	pass	warn	49616541	pass	warn	warn	50	CONV_IP_1.fastq	warn	pass
CONV_IP_11	15-65	fail	49.6618	0	Sanger / Illumina 1.9	pass	warn	warn	Conventional base calls	pass	warn	19680786	pass	fail	warn	50	CONV_IP_11.fastq	warn	pass
CONV_IP_12	15-65	fail	54.8507	0	Sanger / Illumina 1.9	pass	warn	warn	Conventional base calls	pass	warn	28610071	pass	warn	warn	49	CONV_IP_12.fastq	warn	pass
CONV_IP_2	15-65	fail	52.9556	0	Sanger / Illumina 1.9	pass	warn	warn	Conventional base calls	pass	warn	91386268	pass	warn	warn	56	CONV_IP_2.fastq	fail	pass
CONV_IP_3	15-65	fail	57.1717	0	Sanger / Illumina 1.9	pass	warn	warn	Conventional base calls	pass	warn	76696308	pass	warn	fail	52	CONV_IP_3.fastq	fail	pass
CONV_IP_4	15-65	fail	57.375	0	Sanger / Illumina 1.9	pass	warn	warn	Conventional base calls	pass	warn	67220577	pass	warn	fail	50	CONV_IP_4.fastq	fail	pass
CONV_IP_5	15-65	fail	55.6657	0	Sanger / Illumina 1.9	pass	warn	warn	Conventional base calls	pass	warn	28874725	pass	warn	warn	49	CONV_IP_5.fastq	warn	pass
CONV_IP_6	15-65	fail	55.631	0	Sanger / Illumina 1.9	pass	warn	warn	Conventional base calls	pass	warn	36649947	pass	warn	warn	49	CONV_IP_6.fastq	warn	pass
CONV_IP_7	15-65	fail	52.7541	0	Sanger / Illumina 1.9	pass	warn	warn	Conventional base calls	pass	warn	40757259	pass	fail	warn	56	CONV_IP_7.fastq	fail	pass
CONV_IP_8	15-65	fail	56.5346	0	Sanger / Illumina 1.9	pass	warn	warn	Conventional base calls	pass	warn	38185478	pass	warn	warn	50	CONV_IP_8.fastq	warn	pass
CONV_Input_1	15-65	fail	43.5046	0	Sanger / Illumina 1.9	pass	warn	warn	Conventional base calls	pass	warn	58940698	pass	warn	warn	51	CONV_Input_1.fastq	warn	pass
CONV_Input_11	15-65	fail	39.8638	0	Sanger / Illumina 1.9	pass	warn	pass	Conventional base calls	pass	warn	42271300	pass	warn	warn	49	CONV_Input_11.fastq	warn	pass
CONV_Input_12	15-65	fail	40.4359	0	Sanger / Illumina 1.9	pass	warn	pass	Conventional base calls	pass	warn	33545399	pass	warn	warn	50	CONV_Input_12.fastq	warn	pass
CONV_Input_2	15-65	fail	43.8114	0	Sanger / Illumina 1.9	pass	warn	warn	Conventional base calls	pass	warn	54228028	pass	warn	warn	50	CONV_Input_2.fastq	warn	pass
CONV_Input_3	15-65	fail	41.2434	0	Sanger / Illumina 1.9	pass	warn	warn	Conventional base calls	pass	warn	76314657	pass	warn	warn	50	CONV_Input_3.fastq	fail	pass
CONV_Input_4	15-65	fail	40.8666	0	Sanger / Illumina 1.9	pass	warn	fail	Conventional base calls	pass	fail	71566855	pass	warn	fail	51	CONV_Input_4.fastq	fail	pass
CONV_Input_5	15-65	fail	41.828	0	Sanger / Illumina 1.9	pass	warn	pass	Conventional base calls	pass	fail	77001973	pass	warn	warn	51	CONV_Input_5.fastq	fail	pass
CONV_Input_6	15-65	fail	42.1221	0	Sanger / Illumina 1.9	pass	warn	warn	Conventional base calls	pass	fail	74843673	pass	warn	warn	50	CONV_Input_6.fastq	fail	pass
CONV_Input_7	15-65	fail	41.5715	0	Sanger / Illumina 1.9	pass	warn	warn	Conventional base calls	pass	warn	62982298	pass	warn	warn	51	CONV_Input_7.fastq	warn	pass
CONV_Input_8	15-65	fail	45.4852	0	Sanger / Illumina 1.9	pass	warn	warn	Conventional base calls	pass	warn	76054991	pass	warn	warn	50	CONV_Input_8.fastq	warn	pass
GF_2019_IP_GF1	65	fail	65	0	Sanger / Illumina 1.9	pass	pass	fail	Conventional base calls	pass	warn	25618406	pass	warn	fail	50	GF_2019_IP_GF1.fastq.gz	fail	pass
GF_2019_IP_GF3	65	fail	65	0	Sanger / Illumina 1.9	pass	pass	warn	Conventional base calls	pass	warn	27262638	pass	warn	fail	49	GF_2019_IP_GF3.fastq.gz	fail	pass
GF_2019_IP_GF6	65	fail	65	0	Sanger / Illumina 1.9	pass	pass	fail	Conventional base calls	pass	fail	22910023	pass	fail	fail	48	GF_2019_IP_GF6.fastq.gz	fail	pass
GF_2019_IP_GF8	65	fail	65	0	Sanger / Illumina 1.9	pass	pass	warn	Conventional base calls	pass	warn	29118354	pass	warn	fail	48	GF_2019_IP_GF8.fastq.gz	fail	pass
GF_2019_input_GF1	65	warn	65	0	Sanger / Illumina 1.9	pass	pass	warn	Conventional base calls	pass	warn	37541289	pass	warn	warn	48	GF_2019_input_GF1.fastq.gz	fail	pass
GF_2019_input_GF3	65	warn	65	0	Sanger / Illumina 1.9	pass	pass	warn	Conventional base calls	pass	warn	112576696	pass	warn	pass	48	GF_2019_input_GF3.fastq.gz	fail	pass
GF_2019_input_GF6	65	warn	65	0	Sanger / Illumina 1.9	pass	pass	pass	Conventional base calls	pass	warn	30412730	pass	warn	warn	49	GF_2019_input_GF6.fastq.gz	fail	pass
GF_2019_input_GF8	65	warn	65	0	Sanger / Illumina 1.9	pass	pass	warn	Conventional base calls	pass	warn	45618142	pass	warn	warn	48	GF_2019_input_GF8.fastq.gz	fail	pass
GF_IP_1	15-65	fail	51.4305	0	Sanger / Illumina 1.9	pass	warn	warn	Conventional base calls	pass	warn	33906593	pass	warn	warn	48	GF_IP_1.fastq	fail	pass
GF_IP_10	15-65	fail	51.2566	0	Sanger / Illumina 1.9	pass	warn	pass	Conventional base calls	pass	warn	27551574	pass	warn	warn	54	GF_IP_10.fastq	fail	pass
GF_IP_11	15-65	fail	52.8293	0	Sanger / Illumina 1.9	pass	warn	warn	Conventional base calls	pass	warn	42360729	pass	warn	warn	52	GF_IP_11.fastq	warn	pass
GF_IP_2	15-65	fail	53.6924	0	Sanger / Illumina 1.9	pass	warn	warn	Conventional base calls	pass	warn	57432053	pass	warn	warn	49	GF_IP_2.fastq	fail	pass
GF_IP_3	15-65	fail	55.1932	0	Sanger / Illumina 1.9	pass	warn	warn	Conventional base calls	pass	warn	45547851	pass	warn	warn	49	GF_IP_3.fastq	warn	pass
GF_IP_4	15-65	fail	53.5892	0	Sanger / Illumina 1.9	pass	warn	warn	Conventional base calls	pass	warn	43923132	pass	warn	warn	53	GF_IP_4.fastq	warn	pass
GF_IP_6	15-65	fail	54.6408	0	Sanger / Illumina 1.9	pass	warn	warn	Conventional base calls	pass	warn	34330225	pass	warn	warn	50	GF_IP_6.fastq	warn	pass
GF_IP_9	15-65	fail	44.6165	0	Sanger / Illumina 1.9	pass	warn	warn	Conventional base calls	pass	warn	19818777	pass	warn	warn	51	GF_IP_9.fastq	warn	pass
GF_Input_1	15-65	fail	42.167	0	Sanger / Illumina 1.9	pass	warn	warn	Conventional base calls	pass	warn	69339337	pass	warn	warn	50	GF_Input_1.fastq	fail	pass
GF_Input_10	15-65	fail	41.3998	0	Sanger / Illumina 1.9	pass	warn	pass	Conventional base calls	pass	fail	38118051	pass	warn	warn	50	GF_Input_10.fastq	fail	pass
GF_Input_11	15-65	fail	41.0094	0	Sanger / Illumina 1.9	pass	warn	warn	Conventional base calls	pass	warn	27178136	pass	warn	warn	50	GF_Input_11.fastq	fail	pass
GF_Input_2	15-65	fail	42.0562	0	Sanger / Illumina 1.9	pass	warn	warn	Conventional base calls	pass	warn	85154912	pass	warn	warn	50	GF_Input_2.fastq	fail	pass
GF_Input_3	15-65	fail	42.2335	0	Sanger / Illumina 1.9	pass	warn	warn	Conventional base calls	pass	warn	107237640	pass	warn	warn	50	GF_Input_3.fastq	fail	pass
GF_Input_4	15-65	fail	38.8144	0	Sanger / Illumina 1.9	pass	warn	pass	Conventional base calls	pass	warn	40793815	pass	warn	warn	50	GF_Input_4.fastq	fail	pass
GF_Input_6	15-65	fail	38.2011	0	Sanger / Illumina 1.9	pass	warn	pass	Conventional base calls	pass	warn	48988577	pass	warn	warn	50	GF_Input_6.fastq	fail	pass
GF_Input_9	15-65	fail	37.2047	0	Sanger / Illumina 1.9	pass	warn	pass	Conventional base calls	pass	warn	32846270	pass	warn	warn	50	GF_Input_9.fastq	warn	pass
Lp_2019_IP_Lp3	65	fail	65	0	Sanger / Illumina 1.9	pass	pass	fail	Conventional base calls	pass	fail	61723600	pass	fail	fail	49	Lp_2019_IP_Lp3.fastq.gz	fail	pass
Lp_2019_IP_Lp8	65	fail	65	0	Sanger / Illumina 1.9	pass	pass	warn	Conventional base calls	pass	warn	25070875	pass	warn	fail	47	Lp_2019_IP_Lp8.fastq.gz	fail	pass
Lp_2019_IP_Lp9	65	fail	65	0	Sanger / Illumina 1.9	pass	pass	warn	Conventional base calls	pass	warn	26621951	pass	warn	fail	48	Lp_2019_IP_Lp9.fastq.gz	fail	pass
Lp_2019_input_Lp3	65	fail	65	0	Sanger / Illumina 1.9	pass	pass	fail	Conventional base calls	pass	fail	43335048	pass	fail	warn	47	Lp_2019_input_Lp3.fastq.gz	fail	pass
Lp_2019_input_Lp8	65	warn	65	0	Sanger / Illumina 1.9	pass	pass	warn	Conventional base calls	pass	warn	80809083	pass	warn	pass	47	Lp_2019_input_Lp8.fastq.gz	fail	pass
Lp_2019_input_Lp9	65	warn	65	0	Sanger / Illumina 1.9	pass	pass	warn	Conventional base calls	pass	warn	33629079	pass	warn	warn	47	Lp_2019_input_Lp9.fastq.gz	fail	pass
abx_2019_IP_5	65	fail	65	0	Sanger / Illumina 1.9	pass	pass	warn	Conventional base calls	pass	warn	31784689	pass	warn	fail	48	abx_2019_IP_5.fastq.gz	fail	pass
abx_2019_IP_5G	65	fail	65	0	Sanger / Illumina 1.9	pass	pass	fail	Conventional base calls	pass	fail	27087236	pass	fail	fail	48	abx_2019_IP_5G.fastq.gz	fail	pass
abx_2019_IP_6	65	fail	65	0	Sanger / Illumina 1.9	pass	pass	warn	Conventional base calls	pass	warn	33819022	pass	warn	fail	50	abx_2019_IP_6.fastq.gz	fail	pass
abx_2019_IP_6D	65	fail	65	0	Sanger / Illumina 1.9	pass	pass	warn	Conventional base calls	pass	warn	24019122	pass	warn	fail	48	abx_2019_IP_6D.fastq.gz	fail	pass
abx_2019_input_5	65	fail	65	0	Sanger / Illumina 1.9	pass	pass	warn	Conventional base calls	pass	warn	46562081	pass	pass	warn	50	abx_2019_input_5.fastq.gz	fail	pass
abx_2019_input_5G	65	warn	65	0	Sanger / Illumina 1.9	pass	pass	warn	Conventional base calls	pass	warn	29516803	pass	pass	fail	50	abx_2019_input_5G.fastq.gz	fail	pass
abx_2019_input_6	65	warn	65	0	Sanger / Illumina 1.9	pass	pass	warn	Conventional base calls	pass	warn	37919459	pass	warn	warn	48	abx_2019_input_6.fastq.gz	fail	pass
abx_2019_input_6D	65	warn	65	0	Sanger / Illumina 1.9	pass	pass	warn	Conventional base calls	pass	warn	39814882	pass	warn	pass	47	abx_2019_input_6D.fastq.gz	fail	pass
abx_IP_1	15-65	fail	53.0223	0	Sanger / Illumina 1.9	pass	warn	warn	Conventional base calls	pass	fail	41683119	pass	warn	warn	52	abx_IP_1.fastq	warn	pass
abx_IP_2	15-65	fail	55.1976	0	Sanger / Illumina 1.9	pass	warn	warn	Conventional base calls	pass	fail	48931990	pass	warn	warn	50	abx_IP_2.fastq	warn	pass
abx_IP_3	15-65	fail	56.8722	0	Sanger / Illumina 1.9	pass	warn	warn	Conventional base calls	pass	fail	61886412	pass	fail	warn	48	abx_IP_3.fastq	fail	pass
abx_IP_7	15-65	fail	48.4872	0	Sanger / Illumina 1.9	pass	warn	warn	Conventional base calls	pass	warn	17863103	pass	warn	warn	50	abx_IP_7.fastq	warn	pass
abx_Input_1	15-65	fail	43.6232	0	Sanger / Illumina 1.9	pass	warn	warn	Conventional base calls	pass	warn	73166682	pass	warn	warn	51	abx_Input_1.fastq	fail	pass
abx_Input_2	15-65	fail	43.0104	0	Sanger / Illumina 1.9	pass	warn	warn	Conventional base calls	pass	warn	82431819	pass	warn	warn	50	abx_Input_2.fastq	warn	pass
abx_Input_3	15-65	fail	40.9967	0	Sanger / Illumina 1.9	pass	warn	warn	Conventional base calls	pass	warn	82545286	pass	warn	warn	50	abx_Input_3.fastq	fail	pass
abx_Input_6	15-65	fail	39.8546	0	Sanger / Illumina 1.9	pass	warn	pass	Conventional base calls	pass	warn	44079387	pass	warn	warn	50	abx_Input_6.fastq	warn	pass
abx_Input_7	15-65	fail	42.8156	0	Sanger / Illumina 1.9	pass	warn	pass	Conventional base calls	pass	warn	42801029	pass	warn	warn	51	abx_Input_7.fastq	fail	pass
ex_GF_IP_1	15-65	fail	53.8159	0	Sanger / Illumina 1.9	pass	warn	warn	Conventional base calls	pass	warn	40109999	pass	warn	warn	50	ex_GF_IP_1.fastq	warn	pass
ex_GF_IP_2	15-65	fail	55.6866	0	Sanger / Illumina 1.9	pass	warn	warn	Conventional base calls	pass	warn	47933373	pass	warn	warn	50	ex_GF_IP_2.fastq	warn	pass
ex_GF_IP_3	15-65	fail	52.5054	0	Sanger / Illumina 1.9	pass	warn	warn	Conventional base calls	pass	warn	43589269	pass	warn	warn	53	ex_GF_IP_3.fastq	fail	pass
ex_GF_IP_6	15-65	fail	52.3514	0	Sanger / Illumina 1.9	pass	warn	warn	Conventional base calls	pass	fail	24485573	pass	warn	warn	52	ex_GF_IP_6.fastq	warn	pass
ex_GF_Input_1	15-65	fail	40.98	0	Sanger / Illumina 1.9	pass	warn	warn	Conventional base calls	pass	warn	135806399	pass	warn	warn	50	ex_GF_Input_1.fastq	fail	pass
ex_GF_Input_2	15-65	fail	39.0173	0	Sanger / Illumina 1.9	pass	warn	warn	Conventional base calls	pass	warn	101648767	pass	warn	warn	50	ex_GF_Input_2.fastq	fail	pass
ex_GF_Input_3	15-65	fail	42.0399	0	Sanger / Illumina 1.9	pass	warn	warn	Conventional base calls	pass	warn	101414994	pass	warn	warn	50	ex_GF_Input_3.fastq	fail	pass
ex_GF_Input_6	15-65	fail	32.3198	0	Sanger / Illumina 1.9	pass	warn	pass	Conventional base calls	pass	warn	32238575	pass	warn	warn	54	ex_GF_Input_6.fastq	fail	pass
vanco_2019_IP_3DD	65	fail	65	0	Sanger / Illumina 1.9	pass	pass	fail	Conventional base calls	pass	fail	24481201	pass	fail	fail	48	vanco_2019_IP_3DD.fastq.gz	fail	pass
vanco_2019_IP_3G	65	fail	65	0	Sanger / Illumina 1.9	pass	pass	warn	Conventional base calls	pass	warn	27819058	pass	warn	fail	48	vanco_2019_IP_3G.fastq.gz	fail	pass
vanco_2019_IP_4	65	fail	65	0	Sanger / Illumina 1.9	pass	pass	warn	Conventional base calls	pass	warn	28252859	pass	warn	fail	48	vanco_2019_IP_4.fastq.gz	fail	pass
vanco_2019_input_3DD	65	fail	65	0	Sanger / Illumina 1.9	pass	pass	warn	Conventional base calls	pass	warn	25965740	pass	warn	fail	50	vanco_2019_input_3DD.fastq.gz	fail	pass
vanco_2019_input_3G	65	warn	65	0	Sanger / Illumina 1.9	pass	pass	pass	Conventional base calls	pass	warn	33766283	pass	warn	warn	49	vanco_2019_input_3G.fastq.gz	fail	pass
vanco_2019_input_4	65	fail	65	0	Sanger / Illumina 1.9	pass	pass	warn	Conventional base calls	pass	warn	72960934	pass	pass	warn	49	vanco_2019_input_4.fastq.gz	fail	pass
vanco_IP_1	15-65	fail	53.0617	0	Sanger / Illumina 1.9	pass	warn	warn	Conventional base calls	pass	warn	39297016	pass	warn	warn	55	vanco_IP_1.fastq	warn	pass
vanco_IP_2	15-65	fail	52.8666	0	Sanger / Illumina 1.9	pass	warn	warn	Conventional base calls	pass	warn	74820524	pass	warn	warn	54	vanco_IP_2.fastq	warn	pass
vanco_IP_3	15-120	fail	69.8899	0	Sanger / Illumina 1.9	pass	warn	warn	Conventional base calls	pass	fail	48452995	pass	warn	warn	52	vanco_IP_3.fastq	fail	pass
vanco_IP_4	15-120	fail	61.2941	0	Sanger / Illumina 1.9	pass	warn	warn	Conventional base calls	pass	fail	40151388	pass	fail	warn	53	vanco_IP_4.fastq	warn	pass
vanco_IP_5	15-120	fail	65.1346	0	Sanger / Illumina 1.9	pass	warn	warn	Conventional base calls	pass	fail	48647121	pass	fail	warn	53	vanco_IP_5.fastq	warn	pass
vanco_IP_6	15-120	fail	61.5609	0	Sanger / Illumina 1.9	pass	warn	warn	Conventional base calls	pass	fail	44556478	pass	fail	warn	54	vanco_IP_6.fastq	warn	pass
vanco_Input_1	15-65	fail	43.3491	0	Sanger / Illumina 1.9	pass	warn	warn	Conventional base calls	pass	warn	70595683	pass	warn	warn	50	vanco_Input_1.fastq	warn	pass
vanco_Input_2	15-65	fail	45.3474	0	Sanger / Illumina 1.9	pass	warn	warn	Conventional base calls	pass	fail	50316940	pass	warn	warn	51	vanco_Input_2.fastq	fail	pass
vanco_Input_3	15-120	fail	43.3401	0	Sanger / Illumina 1.9	pass	warn	warn	Conventional base calls	pass	warn	68507653	pass	warn	warn	49	vanco_Input_3.fastq	fail	pass
vanco_Input_4	15-120	fail	40.2656	0	Sanger / Illumina 1.9	pass	warn	fail	Conventional base calls	pass	warn	56264061	pass	fail	warn	49	vanco_Input_4.fastq	fail	pass
vanco_Input_5	15-120	fail	39.6322	0	Sanger / Illumina 1.9	pass	warn	fail	Conventional base calls	pass	warn	67851909	pass	fail	warn	48	vanco_Input_5.fastq	fail	pass
vanco_Input_6	15-120	fail	49.1169	0	Sanger / Illumina 1.9	pass	warn	warn	Conventional base calls	pass	warn	59200023	pass	warn	warn	48	vanco_Input_6.fastq	warn	pass

## Sheet: rRNA mapping cecum
Sample	overall_alignment_rate	unpaired_total	unpaired_aligned_one	unpaired_aligned_none	unpaired_aligned_multi	total_reads
Am_2019_IP_Am1	0.15	29671544	45247	29625859	438	29671544
Am_2019_IP_Am10	0.14	23518271	31906	23486172	193	23518271
Am_2019_IP_Am5	0.13	25748048	31797	25715832	419	25748048
Am_2019_input_Am1	0.58	85025365	484657	84532918	7790	85025365
Am_2019_input_Am10	0.65	35830812	229010	35598587	3215	35830812
Am_2019_input_Am5	0.51	75261226	372584	74880544	8098	75261226
Am_IP_1	3.4	22642202	762635	21872789	6778	22642202
Am_IP_10	3.96	18727868	730391	17985959	11518	18727868
Am_IP_11	2.93	36376066	1055612	35310170	10284	36376066
Am_IP_12	3.88	33842870	1299481	32528404	14985	33842870
Am_IP_2	4.76	18431371	869236	17554000	8135	18431371
Am_IP_7	3.26	21863347	702266	21150294	10787	21863347
Am_IP_8	5.21	28714653	1481472	27217678	15503	28714653
Am_IP_9	3.66	30394448	1100543	29281719	12186	30394448
Am_Input_1	9.45	33790711	3148137	30595886	46688	33790711
Am_Input_10	9.86	31564086	3036008	28452239	75839	31564086
Am_Input_11	7.78	36522894	2752192	33679924	90778	36522894
Am_Input_12	7.39	42616198	3018621	39466945	130632	42616198
Am_Input_2	12.3	32195521	3903765	28234598	57158	32195521
Am_Input_7	9.84	24948282	2426671	22492535	29076	24948282
Am_Input_8	11.18	58864043	6422072	52281660	160311	58864043
Am_Input_9	8.28	49143326	3970068	45075535	97723	49143326
CONV_2019_IP_1D	0.25	28090631	70395	28019624	612	28090631
CONV_2019_IP_2	0.4	15080539	60055	15020014	470	15080539
CONV_2019_IP_C1	0.34	23487561	80611	23406591	359	23487561
CONV_2019_IP_C2	0.27	32490607	85629	32404049	929	32490607
CONV_2019_IP_C5	0.34	32893942	110079	32782983	880	32893942
CONV_2019_input_1D	1.09	23285555	250711	23031421	3423	23285555
CONV_2019_input_2	1.41	58156751	814585	57336757	5409	58156751
CONV_2019_input_C1	1.41	97653565	1367899	96276839	8827	97653565
CONV_2019_input_C2	0.89	21073638	185590	20887075	973	21073638
CONV_2019_input_C5	1.09	53984679	583724	53394475	6480	53984679
CONV_IP_1	5.68	49616541	2809108	46797263	10170	49616541
CONV_IP_11	2.55	19680786	488632	19179049	13105	19680786
CONV_IP_12	2.86	28610071	799506	27792577	17988	28610071
CONV_IP_2	8.46	91386268	7694168	83657000	35100	91386268
CONV_IP_3	12.27	76696308	7852385	67284867	1559056	76696308
CONV_IP_4	8.4	67220577	4453635	61573024	1193918	67220577
CONV_IP_5	2.21	28874725	631552	28236112	7061	28874725
CONV_IP_6	1.2	36649947	426273	36210615	13059	36649947
CONV_IP_7	9.33	40757259	3792235	36956079	8945	40757259
CONV_IP_8	1.28	38185478	476614	37697060	11804	38185478
CONV_Input_1	11.18	58940698	6547634	52352482	40582	58940698
CONV_Input_11	6.55	42271300	2733476	39500997	36827	42271300
CONV_Input_12	7.16	33545399	2353590	31144003	47806	33545399
CONV_Input_2	10.94	54228028	5878741	48296110	53177	54228028
CONV_Input_3	14.54	76314657	9136816	65218234	1959607	76314657
CONV_Input_4	12.66	71566855	6762693	62509348	2294814	71566855
CONV_Input_5	6.3	77001973	4757251	72154154	90568	77001973
CONV_Input_6	4.39	74843673	3221109	71561004	61560	74843673
CONV_Input_7	15.47	62982298	9668960	53236205	77133	62982298
CONV_Input_8	5.57	76054991	4147342	71815978	91671	76054991
GF_2019_IP_GF1	0.93	21637093	200914	21435499	680	21637093
GF_2019_IP_GF3	0.16	25583034	41115	25541524	395	25583034
GF_2019_IP_GF6	0.24	18600915	44567	18555668	680	18600915
GF_2019_IP_GF8	0.16	26668454	42419	26625403	632	26668454
GF_2019_input_GF1	4.1	35311864	1441683	33864361	5820	35311864
GF_2019_input_GF3	0.64	107561788	685112	106868091	8585	107561788
GF_2019_input_GF6	0.58	28807776	165104	28640124	2548	28807776
GF_2019_input_GF8	0.54	42929478	227873	42698146	3459	42929478
GF_IP_1	2.15	33906593	658396	33177276	70921	33906593
GF_IP_10	3.22	27551574	811841	26663283	76450	27551574
GF_IP_11	1.7	42360729	712081	41642041	6607	42360729
GF_IP_2	3.02	57432053	1537797	55696545	197711	57432053
GF_IP_3	2.46	45547851	945792	44425245	176814	45547851
GF_IP_4	3.49	43923132	1512140	42391189	19803	43923132
GF_IP_6	1.86	34330225	633247	33690195	6783	34330225
GF_IP_9	2.7	19818777	512454	19282861	23462	19818777
GF_Input_1	11.01	69339337	5535892	61708263	2095182	69339337
GF_Input_10	7.63	38118051	2521304	35208846	387901	38118051
GF_Input_11	5.24	27178136	1408413	25754885	14838	27178136
GF_Input_2	10.64	85154912	7497646	76090712	1566554	85154912
GF_Input_3	8.64	107237640	7270461	97972610	1994569	107237640
GF_Input_4	8.65	40793815	3505257	37263807	24751	40793815
GF_Input_6	5.91	48988577	2866955	46090973	30649	48988577
GF_Input_9	7.57	32846270	2421789	30359741	64740	32846270
Lp_2019_IP_Lp3	0.49	50989884	233115	50737820	18949	50989884
Lp_2019_IP_Lp8	0.52	23801992	122574	23678699	719	23801992
Lp_2019_IP_Lp9	0.22	25446118	55895	25389757	466	25446118
Lp_2019_input_Lp3	1.26	40615311	484846	40102428	28037	40615311
Lp_2019_input_Lp8	2.21	77868436	1709688	76144745	14003	77868436
Lp_2019_input_Lp9	1.06	32175759	336949	31834857	3953	32175759
abx_2019_IP_5	0.2	29747860	59062	29688317	481	29747860
abx_2019_IP_5G	0.21	21144384	44825	21099163	396	21144384
abx_2019_IP_6	0.15	31644530	46465	31596761	1304	31644530
abx_2019_IP_6D	0.22	22787957	49685	22737875	397	22787957
abx_2019_input_5	0.92	42832431	389371	42437910	5150	42832431
abx_2019_input_5G	0.79	27193939	212585	26978887	2467	27193939
abx_2019_input_6	0.28	36205916	98932	36102830	4154	36205916
abx_2019_input_6D	0.88	38591733	337665	38250749	3319	38591733
abx_IP_1	6.32	41683119	2612271	39049697	21151	41683119
abx_IP_2	4.44	48931990	2159735	46760095	12160	48931990
abx_IP_3	3.88	61886412	2193417	59486284	206711	61886412
abx_IP_7	4.08	17863103	713220	17134002	15881	17863103
abx_Input_1	13.12	73166682	9509734	63565581	91367	73166682
abx_Input_2	10.98	82431819	8975328	73382296	74195	82431819
abx_Input_3	13.36	82545286	9242649	71520826	1781811	82545286
abx_Input_6	7.41	44079387	3227040	40813900	38447	44079387
abx_Input_7	10.95	42801029	4632753	38115319	52957	42801029
ex_GF_IP_1	3.67	40109999	1249422	38638000	222577	40109999
ex_GF_IP_2	2.97	47933373	1282284	46511411	139678	47933373
ex_GF_IP_3	4.02	43589269	1635306	41838616	115347	43589269
ex_GF_IP_6	4.35	24485573	1051005	23419497	15071	24485573
ex_GF_Input_1	10.84	135806399	12002376	121081510	2722513	135806399
ex_GF_Input_2	10.36	101648767	8808476	91116517	1723774	101648767
ex_GF_Input_3	10.52	101414994	9321723	90742270	1351001	101414994
ex_GF_Input_6	10.25	32238575	3234363	28932723	71489	32238575
vanco_2019_IP_3DD	0.24	16925277	40441	16884628	208	16925277
vanco_2019_IP_3G	0.28	26305527	71945	26232636	946	26305527
vanco_2019_IP_4	0.22	26010995	56283	25954339	373	26010995
vanco_2019_input_3DD	1.25	23575812	291234	23281970	2608	23575812
vanco_2019_input_3G	0.99	31193275	303889	30885747	3639	31193275
vanco_2019_input_4	0.8	68367431	544075	67817916	5440	68367431
vanco_IP_1	8.61	39297016	3351746	35913770	31500	39297016
vanco_IP_2	8.28	74820524	6149710	68624945	45869	74820524
vanco_IP_3	2.29	48452995	1097222	47345536	10237	48452995
vanco_IP_4	1.92	40151388	763468	39380656	7264	40151388
vanco_IP_5	1.87	48647121	906490	47735868	4763	48647121
vanco_IP_6	2.71	44556478	1199809	43349165	7504	44556478
vanco_Input_1	13.92	70595683	9750382	60768850	76451	70595683
vanco_Input_2	11.92	50316940	5958145	44320107	38688	50316940
vanco_Input_3	6.8	68507653	4598561	63848929	60163	68507653
vanco_Input_4	5.33	56264061	2972917	53265302	25842	56264061
vanco_Input_5	5.37	67851909	3620340	64204913	26656	67851909
vanco_Input_6	5.52	59200023	3250825	55931576	17622	59200023

## Sheet: STAR Mapping cecum
Sample	uniquely_mapped_percent	num_splices	num_GCAG_splices	insertion_length	deletion_length	unmapped_tooshort_percent	avg_mapped_read_length	deletion_rate	mismatch_rate	avg_input_read_length	num_ATAC_splices	num_annotated_splices	num_GTAG_splices	uniquely_mapped	multimapped_toomany	unmapped_mismatches	unmapped_mismatches_percent	total_reads	unmapped_other	insertion_rate	unmapped_other_percent	multimapped_percent	multimapped	num_noncanonical_splices	unmapped_tooshort	multimapped_toomany_percent
Am_2019_IP_Am1	84.81	2657891	17679	1.12	1.28	0.74	58.98	0.01	0.3	58	2362	2600163	2614607	25165082	223121	0	0	29671544	121689	0	0.41	13.29	3942019	23243	219633	0.75
Am_2019_IP_Am10	85.07	2173580	15443	1.13	1.29	0.65	58.98	0.01	0.3	58	2702	2138919	2146616	20006574	205065	0	0	23518271	89793	0	0.38	13.02	3063246	8819	153593	0.87
Am_2019_IP_Am5	84.6	2171670	13881	1.15	1.26	0.75	59.4	0.01	0.3	59	1881	2119411	2134994	21782209	224325	0	0	25748048	82988	0	0.32	13.45	3464022	20914	194504	0.87
Am_2019_input_Am1	72.75	8965344	54574	1.11	1.36	4.32	48.53	0.01	0.28	48	8432	8826127	8857657	61852826	1047579	0	0	85025365	288819	0	0.34	21.37	18166441	44681	3669700	1.23
Am_2019_input_Am10	74.78	4168487	25094	1.13	1.35	4.38	49.25	0.01	0.3	49	3785	4110257	4124347	26793803	444517	0	0	35830812	128949	0	0.36	19.24	6894664	15261	1568879	1.24
Am_2019_input_Am5	72.74	8994419	53903	1.11	1.35	4.08	49.51	0.01	0.28	49	8674	8867101	8894003	54744542	927790	0	0	75261226	225857	0	0.3	21.65	16291382	37839	3071655	1.23
Am_IP_1	59.02	609889	5624	1.77	1.41	14.79	55.48	0.01	1.47	53	302	565972	598028	13364452	222712	0	0	22642202	72470	0.02	0.32	24.88	5633103	5935	3349465	0.98
Am_IP_10	49.18	400682	4290	1.57	1.39	23.4	51.03	0.01	1.88	48	193	344040	392111	9211049	268571	0	0	18727868	82400	0.01	0.44	25.54	4783645	4088	4382203	1.43
Am_IP_11	50.03	406972	13532	1.66	1.54	22.68	48.54	0.01	2.02	46	135	314299	389994	18200521	453224	0	0	36376066	65469	0.02	0.18	25.86	9407804	3311	8249048	1.25
Am_IP_12	54.8	400009	14388	1.7	1.73	13.48	49	0.01	2.08	47	181	329763	382019	18546676	471257	0	0	33842870	74423	0.02	0.22	30.11	10190435	3421	4560079	1.39
Am_IP_2	62.78	618903	5814	1.69	1.33	9.82	55.84	0.01	1.15	53	248	583808	607923	11570883	208746	0	0	18431371	70025	0.01	0.38	25.89	4772131	4918	1809586	1.13
Am_IP_7	50.13	491132	5586	1.5	1.43	20.68	50.99	0.01	1.44	46	201	407192	479504	10959966	433406	0	0	21863347	146489	0.01	0.67	26.54	5802006	5841	4521480	1.98
Am_IP_8	41.39	722307	5046	1.06	1.96	12.82	37.84	0.01	1.79	37	521	531999	695129	24361875	3432848	0	0	58864043	170649	0.03	0.29	39.68	23354821	21611	7543850	5.83
Am_IP_9	41.72	647996	4185	1.04	1.85	13.52	36.19	0.01	1.81	35	447	482078	631058	20502023	3316904	0	0	49143326	147355	0.03	0.3	37.72	18536258	12306	6640786	6.75
Am_Input_1	48.86	591363	4263	1.11	2.52	15.23	44	0.01	1.79	43	476	490456	573158	16511195	1345689	0	0	33790711	67561	0.03	0.2	31.73	10721502	13466	5144764	3.98
Am_Input_10	48.72	551284	3912	1.12	2.25	15.69	45.22	0.01	1.98	44	432	454626	529642	15378018	1243327	0	0	31564086	63147	0.03	0.2	31.45	9925746	17298	4953848	3.94
Am_Input_11	42.84	517841	3301	1.05	1.87	13.7	37.24	0.01	1.76	36	363	400679	503575	15646298	2114804	0	0	36522894	113220	0.02	0.31	37.36	13644980	10602	5003592	5.79
Am_Input_12	41.14	580187	3473	1.03	1.67	13.88	35.47	0	1.85	35	417	432790	567347	17532490	2898131	0	0	42616198	149220	0.02	0.35	37.82	16118711	8950	5917646	6.8
Am_Input_2	46.67	462899	3351	1.09	2.65	13.91	43.42	0.01	1.8	42	381	372683	446079	15025217	1423340	0	0	32195521	48319	0.04	0.15	34.84	11217879	13088	4480766	4.42
Am_Input_7	50.57	456515	3134	1.1	2.26	14.76	45.43	0.01	1.82	44	368	381250	442636	12616577	915739	0	0	24948282	49925	0.03	0.2	30.79	7681598	10377	3684443	3.67
Am_Input_8	60.88	643181	7058	1.32	1.32	10.41	52.89	0.01	1.4	51	298	582004	632927	17480669	335543	0	0	28714653	123393	0.01	0.43	27.12	7787802	2898	2987246	1.17
Am_Input_9	54.21	342428	13395	1.45	1.58	15.63	47.43	0.01	2.17	45	149	277814	326652	16477213	407091	0	0	30394448	69896	0.02	0.23	28.59	8690358	2232	4749890	1.34
CONV_2019_IP_1D	82.81	1968840	13618	1.12	1.3	2.9	59.91	0.01	0.3	59	2056	1930506	1941992	23262163	172762	0	0	28090631	104038	0	0.37	13.3	3736239	11174	815429	0.62
CONV_2019_IP_2	84.38	1247021	9055	1.17	1.28	1.59	60.23	0.01	0.29	60	1156	1223129	1229895	12725360	92798	0	0	15080539	49986	0	0.33	13.07	1971555	6915	240840	0.62
CONV_2019_IP_C1	83.54	1621655	11480	1.12	1.29	2.06	59.68	0.01	0.3	59	1479	1592385	1601542	19621660	150939	0	0	23487561	77309	0	0.33	13.43	3155054	7154	482599	0.64
CONV_2019_IP_C2	83.27	3156724	23325	1.15	1.3	2.2	58.64	0.01	0.32	58	2790	3092307	3105577	27054025	223893	0	0	32490607	110441	0	0.34	13.5	4387632	25032	714616	0.69
CONV_2019_IP_C5	82.24	2672171	16790	1.18	1.3	2.54	59.26	0.01	0.31	59	2193	2626191	2640250	27052189	214531	0	0	32893942	124784	0	0.38	14.19	4668356	12938	834082	0.65
CONV_2019_input_1D	75.19	2330208	13458	1.1	1.41	3.76	47.82	0.01	0.31	46	1980	2296225	2310107	17508087	316003	0	0	23285555	104725	0	0.45	19.25	4481700	4663	875040	1.36
CONV_2019_input_2	75.53	6555152	34574	1.1	1.38	3	47.86	0.01	0.32	47	5871	6446506	6500893	43927643	845537	0	0	58156751	209323	0	0.36	19.65	11429889	13814	1744359	1.45
CONV_2019_input_C1	74.55	10435830	64473	1.1	1.45	5.69	48.6	0.01	0.31	48	9082	10282999	10324938	72797021	1144203	0	0	97653565	370921	0	0.38	18.21	17787364	37337	5554056	1.17
CONV_2019_input_C2	73.04	2098541	11539	1.07	1.39	4.72	43.6	0.01	0.3	43	1936	2066494	2077491	15392539	308627	0	0	21073638	84308	0	0.4	20.37	4293328	7575	994836	1.46
CONV_2019_input_C5	72.75	5163361	30977	1.1	1.39	5.17	46.17	0.01	0.3	45	4871	5078633	5102629	39274546	715163	0	0	53984679	210642	0	0.39	20.36	10991969	24884	2792359	1.32
CONV_IP_1	63.88	1188253	11197	1.72	1.48	10.48	57.44	0.01	0.98	55	693	1089939	1158641	31693768	450988	0	0	49616541	183456	0.02	0.37	24.37	12092062	17722	5196267	0.91
CONV_IP_11	58.94	449682	4588	1.54	1.35	16.31	53.63	0.01	1.07	50	193	398584	439980	11599145	288783	0	0	19680786	102341	0.01	0.52	22.77	4480556	4921	3209961	1.47
CONV_IP_12	64.75	655372	6085	1.45	1.33	14.74	57.6	0.01	0.96	55	330	598613	641868	18524409	281663	0	0	28610071	102931	0.01	0.36	19.18	5486611	7089	4214457	0.98
CONV_IP_2	55.49	1548282	14442	1.81	2.09	14.42	54.59	0.01	1.77	53	866	1397698	1507267	50706871	935130	0	0	91386268	191944	0.04	0.21	28.86	26372142	25707	13180181	1.02
CONV_IP_3	60.02	1914299	14752	1.54	1.65	12.16	58.13	0.01	1.31	57	1198	1807385	1873567	46033321	1842825	0	0	76696308	352821	0.03	0.46	24.96	19140605	24782	9326736	2.4
CONV_IP_4	62.12	1812788	13956	1.51	1.52	13.9	58.54	0.01	1.09	58	1132	1706385	1773276	41755715	1578549	0	0	67220577	376515	0.02	0.56	21.07	14164159	24424	9345639	2.35
CONV_IP_5	66.18	673837	6245	1.69	1.31	12.96	58.46	0.01	0.79	56	339	618686	658862	19109671	310606	0	0	28874725	156021	0.01	0.54	19.23	5553924	8391	3744503	1.08
CONV_IP_6	67.39	987683	8091	1.51	1.31	13.02	57.51	0.01	0.79	56	485	913671	970639	24699235	318872	0	0	36649947	139240	0.01	0.38	18.34	6721792	8468	4770808	0.87
CONV_IP_7	56.08	585580	6850	2.16	2.02	13.13	54.77	0.01	1.74	53	341	515238	565696	22855395	385185	0	0	40757259	101942	0.04	0.25	29.59	12060726	12693	5354011	0.95
CONV_IP_8	68.46	1022185	8070	1.56	1.31	13.32	58.44	0.01	0.75	57	478	958791	1006142	26141166	318061	0	0	38185478	137492	0.01	0.36	17.03	6501555	7495	5087204	0.83
CONV_Input_1	47.82	947756	7686	1.18	2.23	12.19	45.54	0.01	1.56	44	828	795089	896035	28188138	2552495	0	0	58940698	106127	0.03	0.18	35.47	20906788	43207	7187150	4.33
CONV_Input_11	49.16	770507	5373	1.07	2.14	15.88	41.04	0.01	1.79	40	658	637636	743436	20782142	1847868	0	0	42271300	88772	0.02	0.21	30.37	12839634	21040	6712884	4.37
CONV_Input_12	46.51	565070	4187	1.1	2.28	18.3	41.57	0.01	1.83	41	513	464807	546848	15600779	1387112	0	0	33545399	67094	0.02	0.2	30.86	10351310	13522	6139104	4.14
CONV_Input_2	48.89	899159	6676	1.11	2.28	13.18	45.06	0.01	1.51	44	890	756618	849081	26510618	2308188	0	0	54228028	97607	0.03	0.18	33.5	18164633	42512	7146982	4.26
CONV_Input_3	45.35	1145849	6089	1.07	2.12	15.39	42.53	0.01	1.81	41	711	768265	1129573	34607789	5396807	0	0	76314657	618453	0.03	0.81	31.37	23941004	9476	11750604	7.07
CONV_Input_4	45.23	1259601	5461	1.05	1.75	18.03	41.62	0.01	1.96	41	618	720269	1247618	32372968	5693277	0	0	71566855	737028	0.03	1.03	27.75	19862020	5904	12901562	7.96
CONV_Input_5	46.9	1424814	9907	1.1	2.18	18.52	42.8	0.01	1.69	42	1189	1172000	1370514	36111319	2937739	0	0	77001973	192445	0.02	0.25	30.52	23504124	43204	14256346	3.82
CONV_Input_6	48.85	1671291	11049	1.11	1.9	19.77	43.28	0.01	1.65	42	1298	1398938	1621953	36558776	2901655	0	0	74843673	187026	0.02	0.25	27.27	20406193	36991	14790023	3.88
CONV_Input_7	47.39	905780	7076	1.12	2.65	11.9	42.93	0.01	1.43	42	921	726778	841643	29844896	2868179	0	0	62982298	113323	0.03	0.18	35.98	22663971	56140	7491929	4.55
CONV_Input_8	50.87	1788160	13633	1.15	2.19	21.11	46.08	0.01	1.5	46	1826	1566721	1697909	38687976	2076321	0	0	76054991	190156	0.02	0.25	25.04	19043802	74792	16056736	2.73
GF_2019_IP_GF1	84.95	1604334	11391	1.28	1.33	1.1	59.55	0.01	0.37	59	1139	1564672	1575861	18379679	174830	0	0	21637093	88444	0	0.41	12.74	2756853	15943	237287	0.81
GF_2019_IP_GF3	85.04	1981296	13885	1.16	1.3	0.79	59.1	0.01	0.31	58	1618	1935171	1946487	21756929	214311	0	0	25583034	119674	0	0.47	12.86	3290967	19306	201153	0.84
GF_2019_IP_GF6	83.42	1694520	11537	1.19	1.29	1.09	58.74	0.01	0.31	58	1262	1665175	1672732	15516722	175332	0	0	18600915	72938	0	0.39	14.15	2632070	8989	203853	0.94
GF_2019_IP_GF8	83.94	2267919	16091	1.16	1.26	1.02	60.11	0.01	0.32	60	1943	2233616	2243410	22384799	216162	0	0	26668454	85282	0	0.32	13.91	3710376	6475	271835	0.81
GF_2019_input_GF1	70.09	3230982	17883	1.08	1.51	4.05	47.27	0.01	0.45	46	3072	3162877	3197061	24750454	632641	0	0	35311864	119994	0.01	0.34	23.73	8379433	12966	1429342	1.79
GF_2019_input_GF3	73.47	11199396	67928	1.1	1.4	4.73	48.26	0.01	0.3	48	10891	11021779	11061624	79030770	1352564	0	0	107561788	398019	0	0.37	20.17	21692251	58953	5088184	1.26
GF_2019_input_GF6	76.15	3336396	17989	1.09	1.34	2	46.82	0	0.29	46	3260	3297338	3309632	21937514	383516	0	0	28807776	95267	0	0.33	20.18	5814105	5515	577374	1.33
GF_2019_input_GF8	76.51	4884658	28145	1.11	1.36	3.05	47.33	0.01	0.3	46	4789	4821213	4839295	32845114	526850	0	0	42929478	150255	0	0.35	18.86	8097890	12429	1309369	1.23
GF_IP_1	59.67	1029278	8836	1.54	1.43	15.5	55.05	0.01	1.04	52	511	954730	1006142	20230712	549260	0	0	33906593	247521	0.01	0.73	22.48	7623517	13789	5255583	1.62
GF_IP_10	58.32	570771	6398	1.95	1.55	15.31	54.12	0.01	1.43	52	297	519280	559996	16067944	385212	0	0	27551574	101917	0.02	0.37	24.61	6779341	4080	4217160	1.4
GF_IP_11	64.64	926043	10257	1.85	1.37	12.58	55.69	0.01	1.03	53	473	842081	908208	27380976	452216	0	0	42360729	177805	0.01	0.42	21.3	9024038	7105	5325694	1.07
GF_IP_2	63.85	1468633	14126	1.61	1.45	12.08	56.58	0.01	0.88	54	715	1348725	1427422	36670850	876264	0	0	57432053	396275	0.01	0.69	21.85	12550986	26370	6937678	1.53
GF_IP_3	66.35	1160670	11030	1.67	1.41	10.59	57.72	0.01	0.82	55	653	1072070	1126990	30218984	675952	0	0	45547851	291585	0.01	0.64	20.94	9536514	21997	4824816	1.48
GF_IP_4	65.24	910552	10236	1.71	1.48	11.23	56.11	0.01	1.08	54	474	837303	891698	28657422	494091	0	0	43923132	162624	0.02	0.37	22.02	9673135	8144	4935860	1.12
GF_IP_6	68.57	889407	8716	1.69	1.35	9.19	57.13	0.01	0.82	55	504	822296	870689	23539787	346868	0	0	34330225	212877	0.01	0.62	20.61	7075309	9498	3155384	1.01
GF_IP_9	48.55	343128	5121	1.66	1.35	23.47	51.37	0.01	0.93	45	153	257115	334949	9621309	425870	0	0	19818777	99081	0.01	0.5	25.34	5021639	2905	4650878	2.15
GF_Input_1	48.24	1158014	7841	1.09	2.14	16.55	43.4	0.01	1.74	42	911	952455	1121204	33450828	3906702	0	0	69339337	846186	0.03	1.22	28.35	19656618	28058	11479003	5.63
GF_Input_10	48.48	669096	4935	1.1	2.4	17.05	42.73	0.01	1.69	42	493	560919	649384	18479259	1740988	0	0	38118051	205847	0.02	0.54	29.36	11192538	14284	6499419	4.57
GF_Input_11	48.56	513300	3695	1.1	2.11	18.37	41.64	0.01	1.54	41	574	415396	481003	13198696	1196820	0	0	27178136	76070	0.02	0.28	28.39	7715811	28028	4990739	4.4
GF_Input_2	48.54	1374583	9417	1.07	2.08	18.17	42.76	0.01	1.77	42	1274	1127801	1315074	41333381	3970490	0	0	85154912	757793	0.03	0.89	27.74	23622352	48818	15470896	4.66
GF_Input_3	48.23	1807871	12788	1.09	2.15	18.82	42.92	0.01	1.73	42	1721	1498928	1725345	51722937	5003459	0	0	107237640	932916	0.02	0.87	27.41	29397320	68017	20181008	4.67
GF_Input_4	48.64	708537	4779	1.07	2.31	14.64	40.03	0.01	1.43	39	688	572262	676571	19842773	1972217	0	0	40793815	114188	0.02	0.28	31.61	12894257	26499	5970380	4.83
GF_Input_6	47.75	858829	6011	1.08	2.15	15.41	39.44	0.01	1.49	38	774	686245	825664	23393567	2529966	0	0	48988577	146964	0.02	0.3	31.37	15369031	26380	7549049	5.16
GF_Input_9	46.91	531558	3467	1.08	2.25	15.63	38.42	0.01	1.52	37	422	422833	513490	15408561	1692610	0	0	32846270	105141	0.02	0.32	31.98	10504499	14179	5135459	5.15
Lp_2019_IP_Lp3	81.65	5597618	30905	1.11	1.3	1.08	54.95	0.01	0.31	54	4545	5497562	5529854	41635704	456758	0	0	50989884	203492	0	0.4	15.97	8144501	32314	549429	0.9
Lp_2019_IP_Lp8	82.61	1855222	12739	1.17	1.29	0.85	59.95	0.01	0.31	59	1733	1823549	1831374	19663458	189304	0	0	23801992	83345	0	0.35	15.39	3663475	9376	202410	0.8
Lp_2019_IP_Lp9	83.72	1945837	12953	1.14	1.29	0.82	60.28	0.01	0.3	60	1944	1912970	1921594	21304202	181438	0	0	25446118	84586	0	0.33	14.41	3665710	9346	210182	0.71
Lp_2019_input_Lp3	70.59	3889099	20736	1.1	1.34	2.03	47.4	0.01	0.32	46	3387	3836596	3851967	28671413	620002	0	0	40615311	158169	0	0.39	25.46	10342439	13009	823288	1.53
Lp_2019_input_Lp8	73.76	8045675	49077	1.12	1.43	3.73	50.2	0.01	0.32	50	7430	7930230	7955712	57432868	933356	0	0	77868436	264766	0	0.34	20.97	16332810	33456	2904636	1.2
Lp_2019_input_Lp9	71.4	3032916	17976	1.1	1.38	4.33	46.11	0.01	0.31	46	3070	2987468	2998476	22973405	445231	0	0	32175759	131948	0	0.41	22.48	7231677	13394	1393498	1.38
abx_2019_IP_5	84.04	2513612	16579	1.13	1.26	0.68	60.56	0.01	0.3	60	2638	2467219	2481023	25000777	178690	0	0	29747860	83466	0	0.28	14.4	4282225	13372	202702	0.6
abx_2019_IP_5G	83.51	1971357	12966	1.13	1.26	0.87	58.39	0.01	0.3	58	2143	1939563	1948857	17657541	150268	0	0	21144384	71859	0	0.34	14.57	3080842	7391	183874	0.71
abx_2019_IP_6	83.39	2943775	20595	1.11	1.28	1.19	58.64	0.01	0.3	58	2879	2875565	2893354	26388166	222354	0	0	31644530	97867	0	0.31	14.41	4560461	26947	375682	0.7
abx_2019_IP_6D	84.83	1956139	13634	1.14	1.25	0.8	59.77	0.01	0.29	59	1952	1920184	1930489	19331129	138663	0	0	22787957	70703	0	0.31	13.45	3065002	10064	182460	0.61
abx_2019_input_5	74.91	5168967	27709	1.1	1.35	1.27	48.71	0.01	0.3	47	4519	5104353	5128808	32085281	682417	0	0	42832431	153570	0	0.36	21.87	9369404	7931	541759	1.59
abx_2019_input_5G	74.17	2957896	15977	1.09	1.32	1.36	45.04	0	0.29	43	2646	2917479	2934604	20168414	420984	0	0	27193939	103028	0	0.38	22.55	6132779	4669	368734	1.55
abx_2019_input_6	72.06	3835772	21817	1.08	1.34	4.04	45.81	0.01	0.27	45	3552	3779944	3793572	26089264	443984	0	0	36205916	123045	0	0.34	22.34	8087556	16831	1462067	1.23
abx_2019_input_6D	75.01	4784891	30154	1.12	1.34	4.39	51.81	0.01	0.3	52	4228	4720859	4733706	28949267	384790	0	0	38591733	107991	0	0.28	19.32	7456535	16803	1693150	1
abx_IP_1	59.35	860509	8460	1.6	1.48	12.96	55.91	0.01	1.12	53	438	772150	841271	24738003	444615	0	0	41683119	108391	0.02	0.26	26.36	10989232	10340	5402878	1.07
abx_IP_2	65.1	1016439	9324	1.73	1.47	10.19	57.62	0.01	0.95	55	555	923056	993486	31854022	456421	0	0	48931990	176197	0.02	0.36	23.42	11457991	13074	4987359	0.93
abx_IP_3	66.5	2159286	16623	1.38	1.37	8.35	58.37	0.01	1.29	57	996	2073274	2123366	41154458	630213	0	0	61886412	198003	0.01	0.32	23.81	14737094	18301	5166644	1.02
abx_IP_7	51.06	316422	3995	1.61	1.35	24.28	54.31	0.01	0.95	49	106	253959	309729	9120083	294489	0	0	17863103	71459	0.01	0.4	22.61	4039539	2592	4337533	1.65
abx_Input_1	49.3	1245431	9815	1.13	2.66	12.25	45.71	0.01	1.45	44	1177	1057212	1177734	36073426	2787230	0	0	73166682	139098	0.03	0.19	34.44	25198747	56705	8968181	3.81
abx_Input_2	49.83	1446136	11083	1.15	2.62	12.05	44.49	0.01	1.39	43	1403	1225805	1359970	41074217	3322246	0	0	82431819	164853	0.03	0.2	33.89	27938122	73680	9932381	4.03
abx_Input_3	45.16	1165123	6587	1.07	2.22	13.71	42.76	0.01	1.95	41	748	831885	1143890	37274816	5490200	0	0	82545286	619059	0.04	0.75	33.73	27844806	13898	11316405	6.65
abx_Input_6	47.29	715561	5090	1.09	2.37	16.3	40.85	0.01	1.65	40	701	585149	682844	20843639	1966390	0	0	44079387	105815	0.02	0.24	31.71	13976946	26926	7186597	4.46
abx_Input_7	47.89	697390	5514	1.14	2.7	15.06	44.04	0.01	1.62	43	697	583660	659873	20499131	1595148	0	0	42801029	77035	0.03	0.18	33.14	14184495	31306	6445220	3.73
ex_GF_IP_1	60.82	878817	8207	1.65	1.43	14.08	56.77	0.01	0.91	54	517	796574	857060	24395583	693665	0	0	40109999	268776	0.01	0.67	22.7	9103672	13033	5648303	1.73
ex_GF_IP_2	64.37	1182448	10744	1.73	1.43	12.54	57.9	0.01	0.9	56	673	1098071	1152377	30854944	629832	0	0	47933373	249297	0.01	0.52	21.25	10187397	18654	6011903	1.31
ex_GF_IP_3	58.85	828719	9152	2.06	1.52	13.69	55.07	0.01	1.47	53	418	747837	804683	25652657	589398	0	0	43589269	148244	0.03	0.34	25.76	11229971	14466	5968999	1.35
ex_GF_IP_6	57.26	437427	5423	1.94	1.44	17.02	55.81	0.01	1.06	53	204	383755	425059	14021277	303113	0	0	24485573	110154	0.02	0.45	24.03	5884759	6741	4166270	1.24
ex_GF_Input_1	46.51	2069773	13867	1.06	2.12	19.22	41.52	0.01	1.86	41	1713	1682898	1993060	63158439	6768633	0	0	135806399	1317861	0.03	0.97	28.31	38448792	61133	26112674	4.98
ex_GF_Input_2	46.4	1687070	11253	1.07	2.21	19.25	39.69	0.01	1.68	39	1445	1358280	1617203	47160043	5137641	0	0	101648767	884353	0.02	0.87	28.43	28899143	57169	19567587	5.05
ex_GF_Input_3	46.78	1539009	10306	1.08	2.05	20.53	42.27	0.01	1.96	42	1304	1259238	1472598	47442188	4411636	0	0	101414994	659484	0.03	0.65	27.68	28072136	54801	20829550	4.35
ex_GF_Input_6	39.26	348810	2514	1.05	1.89	12.04	33.58	0	1.71	32	220	261636	341938	12656273	1910370	0	0	32238575	122491	0.02	0.38	42.4	13668409	4138	3881032	5.93
vanco_2019_IP_3DD	83.26	1458095	9968	1.13	1.27	0.98	58.71	0.01	0.29	58	1633	1433982	1440982	14091756	127304	0	0	16925277	64179	0	0.38	14.63	2476522	5512	165516	0.75
vanco_2019_IP_3G	83.37	2314220	14936	1.16	1.27	1.2	59.05	0.01	0.28	58	2233	2274254	2287207	21931481	183678	0	0	26305527	81672	0	0.31	14.42	3792544	9844	316152	0.7
vanco_2019_IP_4	83.45	2364908	15651	1.14	1.27	1.53	59.18	0.01	0.33	58	2025	2321925	2334819	21706718	180771	0	0	26010995	83368	0	0.32	14	3641534	12413	398604	0.69
vanco_2019_input_3DD	75.53	2418070	11625	1.07	1.36	1.66	45	0	0.31	43	2094	2379480	2401057	17806802	382593	0	0	23575812	101011	0	0.43	20.76	4895457	3294	389949	1.62
vanco_2019_input_3G	72.84	2941536	14404	1.07	1.35	2.06	41.69	0	0.27	40	2831	2896434	2919823	22722508	586330	0	0	31193275	131353	0	0.42	22.79	7108830	4478	644254	1.88
vanco_2019_input_4	75.59	8262140	46765	1.11	1.34	2.64	47.72	0.01	0.32	46	7376	8153960	8193564	51675800	971219	0	0	68367431	238791	0	0.35	20.01	13680455	14435	1801166	1.42
vanco_IP_1	56.03	609729	5930	1.7	1.75	15.43	55.12	0.01	1.57	53	316	536288	595092	22019228	425798	0	0	39297016	102185	0.03	0.26	27.19	10685512	8391	6064293	1.08
vanco_IP_2	56.35	1166449	11386	1.75	1.83	14.84	54.99	0.01	1.58	53	700	1032584	1137756	42162535	815389	0	0	74820524	201921	0.03	0.27	27.46	20542495	16607	11098184	1.09
vanco_IP_3	57.89	1373040	16141	1.98	2.49	21.51	77.16	0.03	1.06	69	688	1251658	1343425	28050754	505608	0	0	48452995	111444	0.03	0.23	19.32	9362720	12786	10422469	1.04
vanco_IP_4	53.46	972142	13639	1.9	2.49	21.88	68.96	0.02	1.17	61	494	858877	951054	21464440	560962	0	0	40151388	100415	0.03	0.25	23.01	9237246	6955	8788325	1.4
vanco_IP_5	58.88	1261037	18457	1.92	2.45	17.86	71.34	0.02	1.22	65	604	1156294	1231609	28643341	594871	0	0	48647121	126439	0.03	0.26	21.78	10597101	10367	8685369	1.22
vanco_IP_6	54.65	1126080	13933	1.75	2.55	21.69	67.63	0.02	1.29	61	472	1012156	1104164	24350219	574178	0	0	44556478	106952	0.03	0.24	22.13	9859313	7511	9665816	1.29
vanco_Input_1	48.56	1070380	8596	1.13	2.89	12.39	44.78	0.01	1.41	43	1122	882933	998679	34282975	2773378	0	0	70595683	120030	0.03	0.17	34.95	24671250	61983	8748050	3.93
vanco_Input_2	51.22	799726	6332	1.06	2.78	13.41	46.79	0.01	1.59	45	674	658351	766215	25770683	1610160	0	0	50316940	85583	0.04	0.17	32	16099547	26505	6750967	3.2
vanco_Input_3	50.27	1444361	8186	1.25	4.37	20.61	42.26	0.03	1.48	43	1682	1153998	1355296	34438608	2584538	0	0	68507653	198675	0.02	0.29	25.06	17166219	79197	14119613	3.77
vanco_Input_4	50.06	1188527	6144	1.24	4.03	18.85	39.36	0.02	1.43	40	1094	933133	1140824	28166995	2488753	0	0	56264061	157465	0.02	0.28	26.39	14850067	40465	10600781	4.42
vanco_Input_5	50.47	1366531	7021	1.25	3.75	19.24	38.55	0.02	1.45	39	1391	1041871	1307264	34241528	2963093	0	0	67851909	183231	0.02	0.27	25.65	17407122	50855	13056935	4.37
vanco_Input_6	55.35	1499319	8664	1.35	4.36	18.39	49.98	0.04	1.49	49	1428	1286279	1444711	32767066	1926256	0	0	59200023	142045	0.04	0.24	22.77	13480486	44516	10884170	3.25

## Sheet: SeqDepth liver
Sample	nbMappedReads	SeqDepth(X)
GF_ZT13_IP_6	41244404	7.43842
Am_ZT13_IP_2	33489652	6.35898
GF_ZT13_IP_7	66171493	12.5952
GF_ZT13_Input_1	39977917	6.85544
GF_ZT13_Input_3	49520770	8.37064
GF_ZT13_Input_2	49108442	8.60224
GF_ZT13_Input_4	53581739	9.44571
GF_ZT13_IP_3	24111730	4.69167
Am_ZT13_IP_7	40090134	7.43
Am_ZT13_IP_5	48138084	8.66941
Am_ZT13_Input_6	39644243	6.84858
CONV_ZT13_IP_1	50918197	8.20151
CONV_ZT13_Input_6	66771428	11.5594
GF_ZT13_Input_7	61540428	10.4718
Am_ZT13_Input_1	56327650	9.83726
GF_ZT13_Input_6	73526404	12.6909
CONV_ZT13_IP_5	52613467	10.3008
CONV_ZT13_Input_5	58352410	9.7842
CONV_ZT13_Input_2	59121217	9.37932
Am_ZT13_IP_4	68117119	12.71
CONV_ZT13_Input_4	59424456	10.3053
Am_ZT13_Input_5	61667326	10.3253
CONV_ZT13_Input_3	64429921	9.91667
Am_ZT13_Input_3	63541422	10.8204
Am_ZT13_Input_4	69577471	11.6179
Am_ZT13_Input_2	70170558	12.2541
Am_ZT13_Input_7	71811460	12.3063
Am_ZT13_IP_3	77952771	13.7508
CONV_ZT13_IP_3	67678413	13.1852
CONV_ZT13_IP_2	68060725	13.7392
CONV_ZT13_IP_6	108505802	20.8257
Am_ZT13_IP_6	123949414	24.1234
CONV_ZT13_Input_1	156058705	24.5572
CONV_ZT13_IP_4	135508824	25.9565
GF_ZT13_IP_1	152795316	29.1835
GF_ZT13_IP_4	198856449	39.0046
GF_ZT13_IP_2	218321397	42.3391
Am_Liver_2019_IP_Am6-T13	33415465	6.64316
CONV_Liver_2019_IP_C5-T13	36481613	7.19302
CONV_Liver_2019_IP_C1-T13	39436080	8.08888
Am_Liver_2019_IP_Am4-T13	43785835	9.13211
CONV_Liver_2019_IP_C3-T13	42913838	8.81827
Am_Liver_2019_IP_Am5-T13	45860840	9.51101
GF_Liver_2019_IP_GF8-T13	28890138	5.53067
GF_Liver_2019_Input_GF8-T13	51981442	8.30307
GF_Liver_2019_IP_GF6-T13	37970092	7.64988
CONV_Liver_2019_IP_C4-T13	73577745	13.0246
Lp_Liver_2019_Input_Lp1-T13	63475922	9.86658
GF_Liver_2019_IP_GF3-T13	35873639	7.3021
GF_Liver_2019_IP_GF10-T13	48103894	9.94935
Lp_Liver_2019_Input_Lp2-T13	70026952	10.859
Lp_Liver_2019_Input_Lp8-T13	63642180	9.87469
Lp_Liver_2019_IP_Lp2-T13	33230845	6.52695
CONV_Liver_2019_Input_C4-T13	46427150	7.26337
CONV_Liver_2019_Input_C5-T13	47863885	7.20451
GF_Liver_2019_Input_GF6-T13	47782146	7.97999
Am_Liver_2019_Input_Am5-T13	49995978	7.84685
Lp_Liver_2019_IP_Lp1-T13	44333634	9.02453
CONV_Liver_2019_Input_C1-T13	53488356	8.50808
CONV_Liver_2019_Input_C3-T13	60469667	8.85601
Lp_Liver_2019_IP_Lp8-T13	51405916	10.5672
Am_Liver_2019_Input_Am4-T13	60174698	9.87012
GF_Liver_2019_Input_GF10-T13	63914645	9.23067
GF_Liver_2019_Input_GF3-T13	62502899	10.5788
Am_Liver_2019_Input_Am6-T13	67450143	10.4683

## Sheet: Read distribution (RSeqQC)liver
Sample	tes_down_1kb_total_bases	tes_down_1kb_tags_kb	cds_exons_tag_count	introns_total_bases	5_utr_exons_tags_kb	tss_up_5kb_tag_count	tss_up_1kb_tag_pct	3_utr_exons_tags_kb	3_utr_exons_tag_pct	total_reads	5_utr_exons_tag_count	tes_down_1kb_tag_count	total_assigned_tags	3_utr_exons_tag_count	3_utr_exons_total_bases	tes_down_5kb_tag_pct	tss_up_5kb_total_bases	tes_down_5kb_tags_kb	tes_down_10kb_tag_pct	tss_up_1kb_total_bases	tss_up_1kb_tag_count	introns_tag_count	tes_down_5kb_tag_count	total_tags	cds_exons_tag_pct	tes_down_10kb_tag_count	5_utr_exons_total_bases	tss_up_10kb_tag_pct	tss_up_1kb_tags_kb	5_utr_exons_tag_pct	tss_up_5kb_tag_pct	cds_exons_tags_kb	cds_exons_total_bases	tss_up_10kb_total_bases	tes_down_10kb_total_bases	tss_up_10kb_tags_kb	introns_tags_kb	tes_down_1kb_tag_pct	tss_up_10kb_tag_count	tes_down_5kb_total_bases	introns_tag_pct	tss_up_5kb_tags_kb	tes_down_10kb_tags_kb
Am_Liver_2019_IP_Am4-T13	26125801	159812	22356998	1004869709	935070	182088	0.147655	12662711	30.2224	37684309	935070	159812	38903954	12662711	35621580	0.97776	112867426	409666	1.94467	24692537	61865	1849789	409666	41898409	53.36	814785	13478253	0.679264	61865	2.23176	0.434594	22356998	35959407	206248516	203682680	284601	1849789	0.381427	284601	113773601	4.41494	182088	814785
Am_Liver_2019_IP_Am5-T13	26125801	175591	23731816	1004869709	929697	195665	0.138464	13539405	30.5931	39544506	929697	175591	41227928	13539405	35621580	0.953502	112867426	421986	1.53927	24692537	61279	2040634	421986	44256424	53.6234	681228	13478253	0.6895	61279	2.10071	0.442117	23731816	35959407	206248516	203682680	305148	2040634	0.396758	305148	113773601	4.61093	195665	681228
Am_Liver_2019_IP_Am6-T13	26125801	125705	17300777	1004869709	750743	156865	0.16193	9381034	29.3251	28551920	750743	125705	29757266	9381034	35621580	0.94816	112867426	303314	1.60554	24692537	51801	1572556	303314	31989765	54.0822	513608	13478253	0.745701	51801	2.34682	0.49036	17300777	35959407	206248516	203682680	238548	1572556	0.392954	238548	113773601	4.91581	156865	513608
Am_Liver_2019_Input_Am4-T13	26125801	269236	30581491	1004869709	1238200	239347	0.114202	10259406	18.9977	46782454	1238200	269236	47215625	10259406	35621580	1.3249	112867426	715490	1.90554	24692537	61673	3640592	715490	54003307	56.6289	1029052	13478253	0.864547	61673	2.29282	0.443208	30581491	35959407	206248516	203682680	466884	3640592	0.498555	466884	113773601	6.74142	239347	1029052
Am_Liver_2019_Input_Am5-T13	26125801	206601	26597000	1004869709	962583	163267	0.0972976	10423978	22.738	39965614	962583	206601	41725626	10423978	35621580	1.11451	112867426	510936	1.56463	24692537	44605	2724880	510936	45843875	58.0165	717285	13478253	0.654177	44605	2.0997	0.356137	26597000	35959407	206248516	203682680	299900	2724880	0.450662	299900	113773601	5.94383	163267	717285
Am_Liver_2019_Input_Am6-T13	26125801	274968	34527410	1004869709	1381979	236769	0.0994472	13007584	21.4096	53048739	1381979	274968	54486881	13007584	35621580	1.13738	112867426	691027	1.59439	24692537	60420	4152220	691027	60755868	56.8298	968688	13478253	0.739023	60420	2.27464	0.389706	34527410	35959407	206248516	203682680	449000	4152220	0.452579	449000	113773601	6.83427	236769	968688
Am_ZT13_IP_2	26125801	106355	5801893	1004869709	769463	156442	0.298715	5562544	21.4987	24902287	769463	106355	18452767	5562544	35621580	2.63136	112867426	680832	4.90384	24692537	77289	4555690	680832	25873814	22.4238	1268810	13478253	1.91068	77289	2.97391	0.604634	5801893	35959407	206248516	203682680	494367	4555690	0.411053	494367	113773601	17.6073	156442	1268810
Am_ZT13_IP_3	26125801	220972	10540508	1004869709	1094480	304323	0.290735	9642834	17.5522	53099508	1094480	220972	38384903	9642834	35621580	3.17087	112867426	1742011	6.34774	24692537	159724	12589624	1742011	54937990	19.1862	3487322	13478253	1.87509	159724	1.99221	0.553939	10540508	35959407	206248516	203682680	1030135	12589624	0.402221	1030135	113773601	22.9161	304323	3487322
Am_ZT13_IP_4	26125801	237173	7652100	1004869709	961351	350079	0.479153	7836920	15.8097	47912674	961351	237173	31749517	7836920	35621580	3.14567	112867426	1559323	6.51965	24692537	237518	10729567	1559323	49570409	15.4368	3231817	13478253	2.69871	237518	1.93936	0.706226	7652100	35959407	206248516	203682680	1337762	10729567	0.478457	1337762	113773601	21.6451	350079	3231817
Am_ZT13_IP_5	26125801	141798	5446077	1004869709	741641	288174	0.538104	5473167	15.6927	33656917	741641	141798	22330142	5473167	35621580	3.14223	112867426	1095920	6.22249	24692537	187675	7437071	1095920	34877102	15.6151	2170223	13478253	3.04487	187675	2.12644	0.826256	5446077	35959407	206248516	203682680	1061963	7437071	0.406565	1061963	113773601	21.3236	288174	2170223
Am_ZT13_IP_6	26125801	365114	18197600	1004869709	2223639	380043	0.172226	22816938	24.1262	91032536	2223639	365114	65467017	22816938	35621580	2.40049	112867426	2270226	5.48647	24692537	162880	15736433	2270226	94573308	19.2418	5188740	13478253	1.37847	162880	2.35123	0.40185	18197600	35959407	206248516	203682680	1303667	15736433	0.386065	1303667	113773601	16.6394	380043	5188740
Am_ZT13_IP_7	26125801	113942	5243671	1004869709	765396	200086	0.387004	6115608	20.5981	28584093	765396	113942	20118448	6115608	35621580	2.83322	112867426	841186	6.13391	24692537	114902	5546140	841186	29690111	17.6613	1821165	13478253	2.11002	114902	2.57795	0.673915	5243671	35959407	206248516	203682680	626468	5546140	0.383771	626468	113773601	18.6801	200086	1821165
Am_ZT13_Input_1	26125801	212902	1604613	1004869709	2014406	202578	0.215514	3573837	9.19084	37501197	2014406	212902	17955276	3573837	35621580	4.36186	112867426	1696099	5.18034	24692537	83802	7920050	1696099	38884761	4.12659	2014361	13478253	2.12939	83802	5.18045	0.52097	1604613	35959407	206248516	203682680	828009	7920050	0.54752	828009	113773601	20.368	202578	2014361
Am_ZT13_Input_2	26125801	249705	2056699	1004869709	2221292	220283	0.12062	4612487	9.60777	46372427	2221292	249705	22361825	4612487	35621580	4.4033	112867426	2113932	5.10445	24692537	57907	10043789	2113932	48007903	4.28408	2450538	13478253	2.03512	57907	4.62693	0.458847	2056699	35959407	206248516	203682680	977020	10043789	0.520133	977020	113773601	20.9211	220283	2450538
Am_ZT13_Input_3	26125801	191744	1711404	1004869709	1889696	148260	0.0525356	4604398	10.9882	40633735	1889696	191744	19899384	4604398	35621580	3.55219	112867426	1488475	4.25864	24692537	22014	9066079	1488475	41903017	4.0842	1784499	13478253	2.01252	22014	4.50969	0.353817	1711404	35959407	206248516	203682680	843308	9066079	0.45759	843308	113773601	21.6359	148260	1784499
Am_ZT13_Input_4	26125801	216566	1795291	1004869709	1968520	173865	0.0597064	4994665	11.007	44039258	1968520	216566	21505806	4994665	35621580	3.43219	112867426	1557427	4.19462	24692537	27093	9956553	1557427	45377067	3.95638	1903397	13478253	1.95557	27093	4.33814	0.383156	1795291	35959407	206248516	203682680	887380	9956553	0.477259	887380	113773601	21.9418	173865	1903397
Am_ZT13_Input_5	26125801	191261	1648656	1004869709	1674862	182072	0.0707292	4675798	11.6077	39006235	1674862	191261	18796084	4675798	35621580	3.13005	112867426	1260841	3.90748	24692537	28491	8386526	1260841	40281796	4.09281	1574004	13478253	2.07597	28491	4.15786	0.451996	1648656	35959407	206248516	203682680	836238	8386526	0.474808	836238	113773601	20.8196	182072	1574004
Am_ZT13_Input_6	26125801	125365	1109189	1004869709	1186176	143071	0.218531	2554546	9.29484	26492347	1186176	125365	12396101	2554546	35621580	4.60751	112867426	1266303	5.40027	24692537	60060	5413322	1266303	27483485	4.03584	1484183	13478253	2.36027	60060	4.31596	0.520571	1109189	35959407	206248516	203682680	648685	5413322	0.456147	648685	113773601	19.6966	143071	1484183
Am_ZT13_Input_7	26125801	249499	2045060	1004869709	2607279	286700	0.250578	4495367	9.03095	48029209	2607279	249499	22930847	4495367	35621580	4.59033	112867426	2284946	5.3747	24692537	124731	9870298	2284946	49777352	4.10841	2675382	13478253	2.48599	124731	5.23788	0.575965	2045060	35959407	206248516	203682680	1237461	9870298	0.50123	1237461	113773601	19.8289	286700	2675382
CONV_Liver_2019_IP_C1-T13	26125801	133598	20883808	1004869709	915184	166535	0.150372	11938982	31.3576	34083639	915184	133598	35949355	11938982	35621580	0.831767	112867426	316684	1.46147	24692537	57252	1408212	316684	38073631	54.8511	556436	13478253	0.648042	57252	2.40372	0.437402	20883808	35959407	206248516	203682680	246733	1408212	0.350894	246733	113773601	3.69865	166535	556436
CONV_Liver_2019_IP_C3-T13	26125801	147112	21802557	1004869709	975432	170557	0.137178	14350048	34.6806	37422641	975432	147112	39287177	14350048	35621580	0.786452	112867426	325416	1.25434	24692537	56761	1385815	325416	41377749	52.6915	519019	13478253	0.614596	56761	2.35738	0.412195	21802557	35959407	206248516	203682680	254306	1385815	0.355534	254306	113773601	3.34918	170557	519019
CONV_Liver_2019_IP_C4-T13	26125801	560518	20862392	1004869709	2015705	458963	0.243106	15007926	24.0569	57595953	2015705	560518	47471614	15007926	35621580	2.19945	112867426	1372125	3.42556	24692537	151662	6192877	1372125	62385013	33.4414	2137033	13478253	2.01279	151662	3.23107	0.735694	20862392	35959407	206248516	203682680	1255681	6192877	0.898482	1255681	113773601	9.92687	458963	2137033
CONV_Liver_2019_IP_C5-T13	26125801	136891	16688879	1004869709	726102	155848	0.167764	10180393	30.1621	30567995	726102	136891	30596888	10180393	35621580	1.1809	112867426	398580	2.40251	24692537	56624	1925074	398580	33752231	49.4453	810901	13478253	0.78673	56624	2.15127	0.461741	16688879	35959407	206248516	203682680	265539	1925074	0.405576	265539	113773601	5.70355	155848	810901
CONV_Liver_2019_Input_C1-T13	26125801	204105	29763399	1004869709	1206010	174107	0.0960007	10450580	21.2111	42437248	1206010	204105	45132993	10450580	35621580	0.993589	112867426	489536	1.4242	24692537	47299	2697764	489536	49269450	60.4094	701697	13478253	0.636384	47299	2.44778	0.353377	29763399	35959407	206248516	203682680	313543	2697764	0.414263	313543	113773601	5.47553	174107	701697
CONV_Liver_2019_Input_C3-T13	26125801	200940	33575496	1004869709	1339299	198475	0.0911559	12390859	22.4606	48110375	1339299	200940	51094382	12390859	35621580	0.890572	112867426	491302	1.26716	24692537	50288	2725614	491302	55167018	60.8615	699057	13478253	0.659918	50288	2.42772	0.359771	33575496	35959407	206248516	203682680	364057	2725614	0.364239	364057	113773601	4.94066	198475	699057
CONV_Liver_2019_Input_C4-T13	26125801	243737	20918536	1004869709	924361	251432	0.143631	8110587	20.1486	35395746	924361	243737	34430460	8110587	35621580	1.6968	112867426	683030	2.3884	24692537	57817	3054375	683030	40253931	51.9664	961424	13478253	1.14567	57817	2.29632	0.624615	20918536	35959407	206248516	203682680	461177	3054375	0.605499	461177	113773601	7.58777	251432	961424
CONV_Liver_2019_Input_C5-T13	26125801	253988	21241381	1004869709	889407	212048	0.12994	8495989	20.6403	36580126	889407	253988	35199207	8495989	35621580	1.72105	112867426	708421	2.46748	24692537	53486	3154050	708421	41162094	51.6042	1015667	13478253	0.978359	53486	2.16074	0.515154	21241381	35959407	206248516	203682680	402713	3154050	0.617043	402713	113773601	7.66251	212048	1015667
CONV_ZT13_IP_1	26125801	221153	7489851	1004869709	910354	183168	0.212645	8965707	24.1765	36045006	910354	221153	26492563	8965707	35621580	2.26084	112867426	838419	5.8328	24692537	78858	6356288	838419	37084372	20.1968	2163058	13478253	1.63763	78858	2.45482	0.493922	7489851	35959407	206248516	203682680	607305	6356288	0.596351	607305	113773601	17.1401	183168	2163058
CONV_ZT13_IP_2	26125801	229445	8820242	1004869709	800569	233991	0.260876	8825116	17.4936	48642154	800569	229445	31778812	8825116	35621580	1.85519	112867426	935903	4.52595	24692537	131606	9755548	935903	50447724	17.4839	2283237	13478253	2.56523	131606	1.58693	0.463829	8820242	35959407	206248516	203682680	1294100	9755548	0.454817	1294100	113773601	19.3379	233991	2283237
CONV_ZT13_IP_3	26125801	211699	8097610	1004869709	859547	237809	0.247284	10826454	21.6055	48227071	859547	211699	32799590	10826454	35621580	2.27462	112867426	1139803	5.30369	24692537	123913	9378681	1139803	50109690	16.1598	2657664	13478253	1.95498	123913	1.71533	0.474577	8097610	35959407	206248516	203682680	979634	9378681	0.422471	979634	113773601	18.7163	237809	2657664
CONV_ZT13_IP_4	26125801	405658	12627327	1004869709	2575111	387390	0.178473	17327811	17.7687	93788971	2575111	405658	59728834	17327811	35621580	2.26749	112867426	2211218	5.02582	24692537	174044	20773292	2211218	97518515	12.9486	4901104	13478253	1.56297	174044	2.64064	0.397248	12627327	35959407	206248516	203682680	1524189	20773292	0.41598	1524189	113773601	21.3019	387390	4901104
CONV_ZT13_IP_5	26125801	163809	8619941	1004869709	885468	182032	0.186386	9659875	23.9526	38840873	885468	163809	29137237	9659875	35621580	2.21142	112867426	891849	5.78457	24692537	75168	6903394	891849	40329205	21.3739	2332873	13478253	1.8242	75168	2.1956	0.451365	8619941	35959407	206248516	203682680	735686	6903394	0.40618	735686	113773601	17.1176	182032	2332873
CONV_ZT13_IP_6	26125801	368448	11404495	1004869709	1910062	300313	0.162879	15095331	19.1062	76029558	1910062	368448	50454799	15095331	35621580	2.14981	112867426	1698514	5.65736	24692537	128687	16213540	1698514	79007682	14.4347	4469750	13478253	1.7234	128687	2.41756	0.380106	11404495	35959407	206248516	203682680	1361621	16213540	0.466345	1361621	113773601	20.5215	300313	4469750
CONV_ZT13_Input_1	26125801	563570	4631612	1004869709	3982526	481247	0.0909861	11446790	11.719	95091586	3982526	563570	48822025	11446790	35621580	3.48743	112867426	3406440	4.65259	24692537	88873	22313548	3406440	97677555	4.74174	4544537	13478253	1.94826	88873	4.07722	0.492689	4631612	35959407	206248516	203682680	1903012	22313548	0.57697	1903012	113773601	22.8441	481247	4544537
CONV_ZT13_Input_2	26125801	191963	1476084	1004869709	1379558	151157	0.0620375	3788626	10.0542	36596308	1379558	191963	17362317	3788626	35621580	3.71584	112867426	1400204	4.45934	24692537	23377	8228807	1400204	37682030	3.91721	1680370	13478253	2.14657	23377	3.66105	0.401138	1476084	35959407	206248516	203682680	808872	8228807	0.509428	808872	113773601	21.8375	151157	1680370
CONV_ZT13_Input_3	26125801	184638	1559095	1004869709	1307876	157935	0.0862916	4152135	10.1875	39746191	1307876	184638	18980206	4152135	35621580	4.00572	112867426	1632616	4.77853	24692537	35170	9127350	1632616	40757136	3.82533	1947590	13478253	2.17425	35170	3.20895	0.387503	1559095	35959407	206248516	203682680	886160	9127350	0.45302	886160	113773601	22.3945	157935	1947590
CONV_ZT13_Input_4	26125801	182096	1789512	1004869709	2204518	199029	0.179583	3555053	8.59023	39940064	2204518	182096	19239932	3555053	35621580	5.32154	112867426	2202311	6.09424	24692537	74320	8325847	2202311	41384849	4.32408	2522093	13478253	2.03676	74320	5.32687	0.480922	1789512	35959407	206248516	203682680	842909	8325847	0.440006	842909	113773601	20.1181	199029	2522093
CONV_ZT13_Input_5	26125801	209088	1640205	1004869709	1947774	206154	0.167514	3263795	8.21484	38404493	1947774	209088	17985386	3263795	35621580	5.10024	112867426	2026349	5.89242	24692537	66554	7925942	2026349	39730482	4.12833	2341086	13478253	2.18116	66554	4.90247	0.518881	1640205	35959407	206248516	203682680	866584	7925942	0.526266	866584	113773601	19.9493	206154	2341086
CONV_ZT13_Input_6	26125801	216589	1971855	1004869709	2400568	228107	0.17165	4096920	8.88104	44494863	2400568	216589	21457319	4096920	35621580	4.9323	112867426	2275326	5.70593	24692537	79184	9380468	2275326	46131106	4.27446	2632208	13478253	2.11419	79184	5.20379	0.494475	1971855	35959407	206248516	203682680	975300	9380468	0.469507	975300	113773601	20.3344	228107	2632208
GF_Liver_2019_IP_GF10-T13	26125801	181069	22816210	1004869709	995094	206665	0.150136	13682528	30.2677	40675243	995094	181069	41202200	13682528	35621580	1.05156	112867426	475359	2.25929	24692537	67869	2333508	475359	45205089	50.4727	1021312	13478253	0.782098	67869	2.20129	0.457172	22816210	35959407	206248516	203682680	353548	2333508	0.40055	353548	113773601	5.16205	206665	1021312
GF_Liver_2019_IP_GF3-T13	26125801	138921	15962158	1004869709	704732	145765	0.146914	10360143	31.0375	30169590	704732	138921	29787773	10360143	35621580	1.16629	112867426	389300	1.93421	24692537	49039	1871671	389300	33379433	47.8203	645629	13478253	0.729311	49039	2.11128	0.436691	15962158	35959407	206248516	203682680	243440	1871671	0.416187	243440	113773601	5.60726	145765	645629
GF_Liver_2019_IP_GF6-T13	26125801	151985	17976988	1004869709	834466	179337	0.1553	11688003	32.6965	32432966	834466	151985	33207451	11688003	35621580	1.10731	112867426	395829	1.93201	24692537	55515	1741228	395829	35746911	50.2896	690635	13478253	0.772461	55515	2.33437	0.501685	17976988	35959407	206248516	203682680	276131	1741228	0.42517	276131	113773601	4.87099	179337	690635
GF_Liver_2019_IP_GF8-T13	26125801	118184	12489854	1004869709	607167	128241	0.158926	8753760	32.9933	24090768	607167	118184	24101422	8753760	35621580	1.18209	112867426	313631	1.91468	24692537	42166	1533387	313631	26531922	47.0748	508001	13478253	0.788684	42166	2.28844	0.483346	12489854	35959407	206248516	203682680	209253	1533387	0.445441	209253	113773601	5.7794	128241	508001
GF_Liver_2019_Input_GF10-T13	26125801	410194	26597624	1004869709	1284794	311006	0.143012	11137505	20.9538	47525605	1284794	410194	45054121	11137505	35621580	1.87505	112867426	996641	2.61492	24692537	76015	4044418	996641	53152756	50.04	1389902	13478253	1.12859	76015	2.41717	0.585117	26597624	35959407	206248516	203682680	599878	4044418	0.771727	599878	113773601	7.60905	311006	1389902
GF_Liver_2019_Input_GF3-T13	26125801	239740	35141352	1004869709	1348106	180552	0.0844352	12330193	21.0485	50059272	1348106	239740	53485573	12330193	35621580	1.05546	112867426	618289	1.50642	24692537	49462	3445440	618289	58579832	59.9888	882461	13478253	0.577026	49462	2.30131	0.308215	35141352	35959407	206248516	203682680	338021	3445440	0.409253	338021	113773601	5.88161	180552	882461
GF_Liver_2019_Input_GF6-T13	26125801	193682	25147889	1004869709	964372	144123	0.0862292	10452267	23.7163	38011855	964372	193682	40092895	10452267	35621580	1.08081	112867426	476335	1.52238	24692537	38003	2585004	476335	44072053	57.0609	670944	13478253	0.618122	38003	2.18817	0.327017	25147889	35959407	206248516	203682680	272419	2585004	0.439467	272419	113773601	5.8654	144123	670944
GF_Liver_2019_Input_GF8-T13	26125801	231701	25497122	1004869709	987734	181074	0.0990218	11413925	24.382	40831468	987734	231701	41928425	11413925	35621580	1.18569	112867426	555058	1.65091	24692537	46355	2914044	555058	46812933	54.466	772840	13478253	0.732191	46355	2.10996	0.386803	25497122	35959407	206248516	203682680	342760	2914044	0.494951	342760	113773601	6.22487	181074	772840
GF_ZT13_IP_1	26125801	431244	7637501	1004869709	2189432	393164	0.164691	11910651	11.5075	100084829	2189432	431244	54312556	11910651	35621580	2.53713	112867426	2626009	5.507	24692537	170460	25277148	2626009	103503186	7.379	5699923	13478253	1.54382	170460	2.11533	0.379857	7637501	35959407	206248516	203682680	1597901	25277148	0.416648	1597901	113773601	24.4216	393164	5699923
GF_ZT13_IP_2	26125801	618586	22698065	1004869709	3134491	627711	0.190886	30103009	18.8828	153702255	3134491	618586	98537937	30103009	35621580	2.49629	112867426	3979597	5.62829	24692537	304311	31196339	3979597	159420332	14.2379	8972633	13478253	1.52641	304311	1.96618	0.393746	22698065	35959407	206248516	203682680	2433400	31196339	0.388022	2433400	113773601	19.5686	627711	8972633
GF_ZT13_IP_3	26125801	66940	3519381	1004869709	448716	80263	0.193424	4761832	25.497	17991476	448716	66940	12953354	4761832	35621580	2.29988	112867426	429528	5.11732	24692537	36124	2981128	429528	18676080	18.8443	955714	13478253	1.53449	36124	2.40262	0.429764	3519381	35959407	206248516	203682680	286583	2981128	0.358426	286583	113773601	15.9623	80263	955714
GF_ZT13_IP_4	26125801	593294	31939526	1004869709	3547992	609379	0.167209	34952786	22.8831	147141715	3547992	593294	105841970	34952786	35621580	2.23599	112867426	3415374	5.06497	24692537	255404	25288065	3415374	152745163	20.9103	7736497	13478253	1.55625	255404	2.32282	0.398951	31939526	35959407	206248516	203682680	2377104	25288065	0.388421	2377104	113773601	16.5557	609379	7736497
GF_ZT13_IP_6	26125801	108096	6738978	1004869709	683233	209152	0.361109	5499401	18.2788	28872371	683233	108096	21604168	5499401	35621580	3.3385	112867426	1004427	6.69605	24692537	108644	6015075	1004427	30086182	22.3989	2014586	13478253	2.17008	108644	2.27092	0.695176	6738978	35959407	206248516	203682680	652895	6015075	0.359288	652895	113773601	19.9928	209152	2014586
GF_ZT13_IP_7	26125801	166909	7923754	1004869709	954493	294670	0.383811	7780450	15.9449	47071147	954493	166909	31217191	7780450	35621580	3.57803	112867426	1745934	6.10707	24692537	187284	10262614	1745934	48795894	16.2386	2980000	13478253	2.6967	187284	1.95609	0.603883	7923754	35959407	206248516	203682680	1315880	10262614	0.342055	1315880	113773601	21.0317	294670	2980000
GF_ZT13_Input_1	26125801	117193	1147095	1004869709	1116791	114114	0.123655	2544213	9.33906	26293206	1116791	117193	12190479	2544213	35621580	4.54092	112867426	1237071	5.24236	24692537	33687	5487642	1237071	27242711	4.21065	1428161	13478253	1.71267	33687	4.09941	0.418879	1147095	35959407	206248516	203682680	466577	5487642	0.430181	466577	113773601	20.1435	114114	1428161
GF_ZT13_Input_2	26125801	147827	1454100	1004869709	1332471	139496	0.12614	3178536	9.45366	32414504	1332471	147827	15123221	3178536	35621580	4.42882	112867426	1489072	5.13695	24692537	42411	6854190	1489072	33622286	4.32481	1727161	13478253	1.71542	42411	3.96306	0.414891	1454100	35959407	206248516	203682680	576763	6854190	0.43967	576763	113773601	20.3859	139496	1727161
GF_ZT13_Input_3	26125801	161998	1440497	1004869709	1453283	148422	0.130598	3423003	10.2295	32315885	1453283	161998	15393442	3423003	35621580	4.1537	112867426	1389919	4.9115	24692537	43701	6806554	1389919	33462151	4.30485	1643494	13478253	1.8726	43701	4.34307	0.443552	1440497	35959407	206248516	203682680	626611	6806554	0.484123	626611	113773601	20.3411	148422	1643494
GF_ZT13_Input_4	26125801	167598	1529442	1004869709	1377061	147614	0.113974	3541551	9.66446	35404956	1377061	167598	16651252	3541551	35621580	4.49639	112867426	1647706	5.18378	24692537	41766	7686579	1647706	36645099	4.17366	1899600	13478253	1.68377	41766	3.75783	0.402821	1529442	35959407	206248516	203682680	617019	7686579	0.457354	617019	113773601	20.9757	147614	1899600
GF_ZT13_Input_6	26125801	217458	2025554	1004869709	2319493	174206	0.0498139	5702708	11.7585	47043366	2319493	217458	23380963	5702708	35621580	3.28028	112867426	1590885	3.98661	24692537	24159	10503420	1590885	48498478	4.17653	1933447	13478253	1.84818	24159	4.78261	0.359199	2025554	35959407	206248516	203682680	896341	10503420	0.448381	896341	113773601	21.6572	174206	1933447
GF_ZT13_Input_7	26125801	189395	1582307	1004869709	1768267	156225	0.0530554	4455621	11.0002	39324727	1768267	189395	19280753	4455621	35621580	3.4287	112867426	1388788	4.14482	24692537	21490	8993125	1388788	40504851	3.90646	1678854	13478253	1.98144	21490	4.36557	0.385695	1582307	35959407	206248516	203682680	802579	8993125	0.467586	802579	113773601	22.2026	156225	1678854
Lp_Liver_2019_IP_Lp1-T13	26125801	169040	22199153	1004869709	988219	193351	0.155212	13259671	31.3558	37913044	988219	169040	39428226	13259671	35621580	0.981114	112867426	414892	1.8181	24692537	65636	1917329	414892	42287834	52.4954	768834	13478253	0.697647	65636	2.33689	0.457226	22199153	35959407	206248516	203682680	295020	1917329	0.399737	295020	113773601	4.534	193351	768834
Lp_Liver_2019_IP_Lp2-T13	26125801	117526	16037222	1004869709	672579	154378	0.175996	8607468	27.7567	27842824	672579	117526	28136081	8607468	35621580	1.0654	112867426	330385	2.09685	24692537	54577	1912177	330385	31010369	51.7157	650242	13478253	0.826798	54577	2.16888	0.497827	16037222	35959407	206248516	203682680	256393	1912177	0.378989	256393	113773601	6.16625	154378	650242
Lp_Liver_2019_IP_Lp8-T13	26125801	191354	25639870	1004869709	1127208	233705	0.14617	16078240	32.7252	44291927	1127208	191354	45924633	16078240	35621580	0.928002	112867426	455937	1.59806	24692537	71815	1945314	455937	49131040	52.1867	785145	13478253	0.710052	71815	2.29429	0.475677	25639870	35959407	206248516	203682680	348856	1945314	0.389477	348856	113773601	3.95944	233705	785145
Lp_Liver_2019_Input_Lp1-T13	26125801	298044	30690457	1004869709	1255224	243179	0.112356	12547999	22.373	49168886	1255224	298044	49677521	12547999	35621580	1.32776	112867426	744680	1.86447	24692537	63015	3684206	744680	56085344	54.721	1045697	13478253	0.80937	63015	2.23806	0.433587	30690457	35959407	206248516	203682680	453938	3684206	0.531412	453938	113773601	6.56893	243179	1045697
Lp_Liver_2019_Input_Lp2-T13	26125801	338383	30860929	1004869709	1347716	322059	0.124134	11756119	19.5153	53275687	1347716	338383	51093227	11756119	35621580	1.6089	112867426	969208	2.29423	24692537	74779	5131331	969208	60240544	51.2295	1382055	13478253	1.02103	74779	2.23722	0.534622	30860929	35959407	206248516	203682680	615077	5131331	0.56172	615077	113773601	8.51807	322059	1382055
Lp_Liver_2019_Input_Lp8-T13	26125801	273100	31375437	1004869709	1205261	220764	0.0958934	13567371	23.8649	49794902	1205261	273100	50868910	13567371	35621580	1.13976	112867426	647961	1.58996	24692537	54516	3406694	647961	56850644	55.1892	903905	13478253	0.721614	54516	2.12005	0.388323	31375437	35959407	206248516	203682680	410242	3406694	0.480382	410242	113773601	5.99236	220764	903905

## Sheet: FastQC liver
Sample	Sequence length	sequence_duplication_levels	avg_sequence_length	Filtered Sequences	Encoding	per_base_sequence_quality	sequence_length_distribution	per_base_gc_content	File type	basic_statistics	per_sequence_gc_content	Total Sequences	per_base_n_content	per_base_sequence_content	overrepresented_sequences	%GC	Filename	kmer_content	per_sequence_quality_scores
Am_Liver_2019_IP_Am4-T13	15-65	fail	58.1385	0	Sanger / Illumina 1.9	pass	warn	warn	Conventional base calls	pass	pass	39647959	pass	warn	warn	49	Am_Liver_2019_IP_Am4-T13.fastq	warn	pass
Am_Liver_2019_IP_Am5-T13	15-65	fail	57.8041	0	Sanger / Illumina 1.9	pass	warn	warn	Conventional base calls	pass	pass	41964816	pass	warn	warn	48	Am_Liver_2019_IP_Am5-T13.fastq	warn	pass
Am_Liver_2019_IP_Am6-T13	15-65	fail	55.564	0	Sanger / Illumina 1.9	pass	warn	warn	Conventional base calls	pass	pass	30580697	pass	warn	warn	48	Am_Liver_2019_IP_Am6-T13.fastq	warn	pass
Am_Liver_2019_Input_Am4-T13	15-65	fail	46.2213	0	Sanger / Illumina 1.9	pass	warn	warn	Conventional base calls	pass	pass	52760255	pass	warn	warn	49	Am_Liver_2019_Input_Am4-T13.fastq	warn	pass
Am_Liver_2019_Input_Am5-T13	15-65	fail	44.2386	0	Sanger / Illumina 1.9	pass	warn	warn	Conventional base calls	pass	pass	44012752	pass	warn	pass	47	Am_Liver_2019_Input_Am5-T13.fastq	warn	pass
Am_Liver_2019_Input_Am6-T13	15-65	fail	44.0303	0	Sanger / Illumina 1.9	pass	warn	fail	Conventional base calls	pass	pass	60135448	pass	warn	pass	47	Am_Liver_2019_Input_Am6-T13.fastq	warn	pass
Am_ZT13_IP_2	15-65	fail	53.2961	0	Sanger / Illumina 1.9	pass	warn	fail	Conventional base calls	pass	warn	29258981	pass	warn	warn	51	Am_ZT13_IP_2.fastq	warn	pass
Am_ZT13_IP_3	15-65	fail	50.2803	0	Sanger / Illumina 1.9	pass	warn	fail	Conventional base calls	pass	fail	61830518	pass	fail	warn	51	Am_ZT13_IP_3.fastq	fail	pass
Am_ZT13_IP_4	15-65	fail	52.3979	0	Sanger / Illumina 1.9	pass	warn	warn	Conventional base calls	pass	warn	57201956	pass	warn	warn	53	Am_ZT13_IP_4.fastq	warn	pass
Am_ZT13_IP_5	15-65	fail	50.6907	0	Sanger / Illumina 1.9	pass	warn	warn	Conventional base calls	pass	warn	41268631	pass	warn	warn	54	Am_ZT13_IP_5.fastq	fail	pass
Am_ZT13_IP_6	15-65	fail	54.6164	0	Sanger / Illumina 1.9	pass	warn	warn	Conventional base calls	pass	warn	104908934	pass	warn	warn	49	Am_ZT13_IP_6.fastq	warn	pass
Am_ZT13_IP_7	15-65	fail	51.9792	0	Sanger / Illumina 1.9	pass	warn	warn	Conventional base calls	pass	pass	34253002	pass	warn	warn	51	Am_ZT13_IP_7.fastq	fail	pass
Am_ZT13_Input_1	15-65	fail	48.6064	0	Sanger / Illumina 1.9	pass	warn	warn	Conventional base calls	pass	fail	48954312	pass	warn	warn	52	Am_ZT13_Input_1.fastq	fail	pass
Am_ZT13_Input_2	15-65	fail	48.8725	0	Sanger / Illumina 1.9	pass	warn	warn	Conventional base calls	pass	fail	61625736	pass	warn	warn	52	Am_ZT13_Input_2.fastq	fail	pass
Am_ZT13_Input_3	15-65	fail	48.0264	0	Sanger / Illumina 1.9	pass	warn	warn	Conventional base calls	pass	fail	54603611	pass	warn	warn	51	Am_ZT13_Input_3.fastq	fail	pass
Am_ZT13_Input_4	15-65	fail	47.2038	0	Sanger / Illumina 1.9	pass	warn	warn	Conventional base calls	pass	fail	59932541	pass	warn	warn	51	Am_ZT13_Input_4.fastq	fail	pass
Am_ZT13_Input_5	15-65	fail	47.621	0	Sanger / Illumina 1.9	pass	warn	warn	Conventional base calls	pass	fail	53632035	pass	warn	warn	51	Am_ZT13_Input_5.fastq	fail	pass
Am_ZT13_Input_6	15-65	fail	48.2418	0	Sanger / Illumina 1.9	pass	warn	warn	Conventional base calls	pass	fail	34679740	pass	warn	warn	52	Am_ZT13_Input_6.fastq	fail	pass
Am_ZT13_Input_7	15-65	fail	47.8961	0	Sanger / Illumina 1.9	pass	warn	warn	Conventional base calls	pass	fail	63282307	pass	warn	warn	53	Am_ZT13_Input_7.fastq	fail	pass
CONV_Liver_2019_IP_C1-T13	15-65	fail	57.2377	0	Sanger / Illumina 1.9	pass	warn	warn	Conventional base calls	pass	pass	35863437	pass	warn	warn	49	CONV_Liver_2019_IP_C1-T13.fastq	warn	pass
CONV_Liver_2019_IP_C3-T13	15-65	fail	57.3012	0	Sanger / Illumina 1.9	pass	warn	warn	Conventional base calls	pass	pass	39336717	pass	warn	warn	49	CONV_Liver_2019_IP_C3-T13.fastq	warn	pass
CONV_Liver_2019_IP_C4-T13	15-65	fail	49.2723	0	Sanger / Illumina 1.9	pass	warn	fail	Conventional base calls	pass	fail	67629015	pass	fail	fail	50	CONV_Liver_2019_IP_C4-T13.fastq	warn	pass
CONV_Liver_2019_IP_C5-T13	15-65	fail	54.9918	0	Sanger / Illumina 1.9	pass	warn	warn	Conventional base calls	pass	pass	33453017	pass	warn	warn	49	CONV_Liver_2019_IP_C5-T13.fastq	warn	pass
CONV_Liver_2019_Input_C1-T13	15-65	warn	45.0206	0	Sanger / Illumina 1.9	pass	warn	warn	Conventional base calls	pass	pass	47612080	pass	warn	pass	47	CONV_Liver_2019_Input_C1-T13.fastq	warn	pass
CONV_Liver_2019_Input_C3-T13	15-65	fail	41.8878	0	Sanger / Illumina 1.9	pass	warn	warn	Conventional base calls	pass	pass	55146329	pass	warn	pass	47	CONV_Liver_2019_Input_C3-T13.fastq	warn	pass
CONV_Liver_2019_Input_C4-T13	15-65	fail	44.0767	0	Sanger / Illumina 1.9	pass	warn	warn	Conventional base calls	pass	pass	40580539	pass	warn	warn	48	CONV_Liver_2019_Input_C4-T13.fastq	warn	pass
CONV_Liver_2019_Input_C5-T13	15-65	fail	42.4798	0	Sanger / Illumina 1.9	pass	warn	warn	Conventional base calls	pass	pass	41839926	pass	warn	pass	48	CONV_Liver_2019_Input_C5-T13.fastq	warn	pass
CONV_ZT13_IP_1	15-51	fail	45.576	0	Sanger / Illumina 1.9	pass	warn	fail	Conventional base calls	pass	warn	42447347	pass	fail	warn	50	CONV_ZT13_IP_1.fastq	fail	pass
CONV_ZT13_IP_2	15-65	fail	56.323	0	Sanger / Illumina 1.9	pass	warn	warn	Conventional base calls	pass	fail	56142265	pass	warn	warn	51	CONV_ZT13_IP_2.fastq	warn	pass
CONV_ZT13_IP_3	15-65	fail	54.5538	0	Sanger / Illumina 1.9	pass	warn	warn	Conventional base calls	pass	warn	56322586	pass	warn	fail	51	CONV_ZT13_IP_3.fastq	fail	pass
CONV_ZT13_IP_4	15-65	fail	53.3577	0	Sanger / Illumina 1.9	pass	warn	fail	Conventional base calls	pass	warn	115141998	pass	warn	warn	52	CONV_ZT13_IP_4.fastq	fail	pass
CONV_ZT13_IP_5	15-65	fail	55.026	0	Sanger / Illumina 1.9	pass	warn	fail	Conventional base calls	pass	warn	44207196	pass	fail	warn	49	CONV_ZT13_IP_5.fastq	warn	pass
CONV_ZT13_IP_6	15-65	fail	53.6888	0	Sanger / Illumina 1.9	pass	warn	fail	Conventional base calls	pass	warn	92373300	pass	warn	warn	52	CONV_ZT13_IP_6.fastq	fail	pass
CONV_ZT13_Input_1	15-51	fail	43.8169	0	Sanger / Illumina 1.9	pass	warn	warn	Conventional base calls	pass	warn	126759377	pass	warn	warn	53	CONV_ZT13_Input_1.fastq	fail	pass
CONV_ZT13_Input_2	15-65	fail	45.184	0	Sanger / Illumina 1.9	pass	warn	warn	Conventional base calls	pass	warn	51194518	pass	warn	warn	51	CONV_ZT13_Input_2.fastq	fail	pass
CONV_ZT13_Input_3	15-65	fail	44.0941	0	Sanger / Illumina 1.9	pass	warn	warn	Conventional base calls	pass	warn	54844098	pass	warn	warn	51	CONV_ZT13_Input_3.fastq	fail	pass
CONV_ZT13_Input_4	15-65	fail	48.4923	0	Sanger / Illumina 1.9	pass	warn	fail	Conventional base calls	pass	fail	52177493	pass	warn	warn	52	CONV_ZT13_Input_4.fastq	fail	pass
CONV_ZT13_Input_5	15-65	fail	46.9966	0	Sanger / Illumina 1.9	pass	warn	fail	Conventional base calls	pass	fail	50380573	pass	warn	warn	52	CONV_ZT13_Input_5.fastq	fail	pass
CONV_ZT13_Input_6	15-65	fail	48.4852	0	Sanger / Illumina 1.9	pass	warn	fail	Conventional base calls	pass	fail	58239052	pass	warn	warn	52	CONV_ZT13_Input_6.fastq	fail	pass
GF_Liver_2019_IP_GF10-T13	15-65	fail	57.7084	0	Sanger / Illumina 1.9	pass	warn	warn	Conventional base calls	pass	pass	43349962	pass	warn	warn	48	GF_Liver_2019_IP_GF10-T13.fastq	warn	pass
GF_Liver_2019_IP_GF3-T13	15-65	fail	56.686	0	Sanger / Illumina 1.9	pass	warn	warn	Conventional base calls	pass	pass	32722973	pass	warn	warn	48	GF_Liver_2019_IP_GF3-T13.fastq	warn	pass
GF_Liver_2019_IP_GF6-T13	15-65	fail	56.1553	0	Sanger / Illumina 1.9	pass	warn	warn	Conventional base calls	pass	pass	35085358	pass	warn	warn	48	GF_Liver_2019_IP_GF6-T13.fastq	warn	pass
GF_Liver_2019_IP_GF8-T13	15-65	fail	53.3751	0	Sanger / Illumina 1.9	pass	warn	warn	Conventional base calls	pass	pass	26831250	pass	warn	warn	49	GF_Liver_2019_IP_GF8-T13.fastq	warn	pass
GF_Liver_2019_Input_GF10-T13	15-65	fail	40.5822	0	Sanger / Illumina 1.9	pass	warn	warn	Conventional base calls	pass	pass	55126274	pass	warn	warn	47	GF_Liver_2019_Input_GF10-T13.fastq	warn	pass
GF_Liver_2019_Input_GF3-T13	15-65	fail	47.7727	0	Sanger / Illumina 1.9	pass	warn	warn	Conventional base calls	pass	pass	55813123	pass	warn	pass	48	GF_Liver_2019_Input_GF3-T13.fastq	warn	pass
GF_Liver_2019_Input_GF6-T13	15-65	fail	47.1329	0	Sanger / Illumina 1.9	pass	warn	warn	Conventional base calls	pass	pass	42554106	pass	warn	pass	47	GF_Liver_2019_Input_GF6-T13.fastq	warn	pass
GF_Liver_2019_Input_GF8-T13	15-65	fail	45.1307	0	Sanger / Illumina 1.9	pass	warn	warn	Conventional base calls	pass	pass	45629718	pass	warn	pass	47	GF_Liver_2019_Input_GF8-T13.fastq	warn	pass
GF_ZT13_IP_1	15-65	fail	53.3671	0	Sanger / Illumina 1.9	pass	warn	warn	Conventional base calls	pass	warn	131969459	pass	warn	warn	55	GF_ZT13_IP_1.fastq	fail	pass
GF_ZT13_IP_2	15-65	fail	54.3609	0	Sanger / Illumina 1.9	pass	warn	warn	Conventional base calls	pass	warn	186136795	pass	warn	warn	52	GF_ZT13_IP_2.fastq	fail	pass
GF_ZT13_IP_3	15-65	fail	54.6916	0	Sanger / Illumina 1.9	pass	warn	warn	Conventional base calls	pass	warn	20970629	pass	warn	warn	50	GF_ZT13_IP_3.fastq	fail	pass
GF_ZT13_IP_4	15-65	fail	55.0782	0	Sanger / Illumina 1.9	pass	warn	fail	Conventional base calls	pass	warn	168773026	pass	fail	warn	50	GF_ZT13_IP_4.fastq	warn	pass
GF_ZT13_IP_6	15-65	fail	50.7708	0	Sanger / Illumina 1.9	pass	warn	fail	Conventional base calls	pass	pass	34783207	pass	warn	warn	51	GF_ZT13_IP_6.fastq	warn	pass
GF_ZT13_IP_7	15-65	fail	53.4027	0	Sanger / Illumina 1.9	pass	warn	fail	Conventional base calls	pass	warn	55875867	pass	warn	warn	52	GF_ZT13_IP_7.fastq	warn	pass
GF_ZT13_Input_1	15-65	fail	47.9341	0	Sanger / Illumina 1.9	pass	warn	warn	Conventional base calls	pass	fail	34765261	pass	warn	warn	52	GF_ZT13_Input_1.fastq	fail	pass
GF_ZT13_Input_2	15-65	fail	48.9042	0	Sanger / Illumina 1.9	pass	warn	warn	Conventional base calls	pass	fail	42157753	pass	warn	warn	52	GF_ZT13_Input_2.fastq	fail	pass
GF_ZT13_Input_3	15-65	fail	47.4194	0	Sanger / Illumina 1.9	pass	warn	warn	Conventional base calls	pass	fail	42710452	pass	warn	warn	52	GF_ZT13_Input_3.fastq	fail	pass
GF_ZT13_Input_4	15-65	fail	49.1447	0	Sanger / Illumina 1.9	pass	warn	warn	Conventional base calls	pass	fail	46181050	pass	warn	warn	52	GF_ZT13_Input_4.fastq	fail	pass
GF_ZT13_Input_6	15-65	fail	48.4078	0	Sanger / Illumina 1.9	pass	warn	warn	Conventional base calls	pass	fail	62247496	pass	warn	warn	51	GF_ZT13_Input_6.fastq	fail	pass
GF_ZT13_Input_7	15-65	fail	47.9368	0	Sanger / Illumina 1.9	pass	warn	warn	Conventional base calls	pass	fail	53119677	pass	warn	warn	51	GF_ZT13_Input_7.fastq	fail	pass
Lp_Liver_2019_IP_Lp1-T13	15-65	fail	56.7995	0	Sanger / Illumina 1.9	pass	warn	warn	Conventional base calls	pass	pass	39781749	pass	warn	pass	49	Lp_Liver_2019_IP_Lp1-T13.fastq	warn	pass
Lp_Liver_2019_IP_Lp2-T13	15-65	fail	54.7232	0	Sanger / Illumina 1.9	pass	warn	warn	Conventional base calls	pass	pass	30308591	pass	warn	warn	49	Lp_Liver_2019_IP_Lp2-T13.fastq	warn	pass
Lp_Liver_2019_IP_Lp8-T13	15-65	fail	57.3109	0	Sanger / Illumina 1.9	pass	warn	warn	Conventional base calls	pass	pass	46389500	pass	warn	pass	48	Lp_Liver_2019_IP_Lp8-T13.fastq	warn	pass
Lp_Liver_2019_Input_Lp1-T13	15-65	fail	43.9738	0	Sanger / Illumina 1.9	pass	warn	warn	Conventional base calls	pass	pass	55166764	pass	warn	pass	47	Lp_Liver_2019_Input_Lp1-T13.fastq	warn	pass
Lp_Liver_2019_Input_Lp2-T13	15-65	fail	43.9968	0	Sanger / Illumina 1.9	pass	warn	warn	Conventional base calls	pass	pass	61487737	pass	warn	warn	48	Lp_Liver_2019_Input_Lp2-T13.fastq	warn	pass
Lp_Liver_2019_Input_Lp8-T13	15-65	fail	43.9549	0	Sanger / Illumina 1.9	pass	warn	warn	Conventional base calls	pass	pass	55461036	pass	warn	pass	47	Lp_Liver_2019_Input_Lp8-T13.fastq	warn	pass

## Sheet: rRNA mapping liver
Sample	overall_alignment_rate	unpaired_total	unpaired_aligned_one	unpaired_aligned_none	unpaired_aligned_multi	total_reads
Am_Liver_2019_IP_Am4-T13	1.71	39647959	666428	38971363	10168	39647959
Am_Liver_2019_IP_Am5-T13	0.99	41964816	409303	41549794	5719	41964816
Am_Liver_2019_IP_Am6-T13	1.05	30580697	316721	30258447	5529	30580697
Am_Liver_2019_Input_Am4-T13	5.03	52760255	2626770	50104229	29256	52760255
Am_Liver_2019_Input_Am5-T13	2.33	44012752	1012230	42989270	11252	44012752
Am_Liver_2019_Input_Am6-T13	3.35	60135448	1989984	58120275	25189	60135448
Am_ZT13_IP_2	15.54	29258981	4261842	24713478	283661	29258981
Am_ZT13_IP_3	13.66	61830518	8226723	53383254	220541	61830518
Am_ZT13_IP_4	17.8	57201956	9718111	47021655	462190	57201956
Am_ZT13_IP_5	18.15	41268631	7205841	33777551	285239	41268631
Am_ZT13_IP_7	17.9	34253002	5745860	28123310	383832	34253002
Am_ZT13_Input_2	28.99	61625736	16674509	43757942	1193285	61625736
Am_ZT13_Input_3	28.87	54603611	14995434	38842199	765978	54603611
Am_ZT13_Input_4	28.92	59932541	16341961	42601492	989088	59932541
Am_ZT13_Input_5	29.64	53632035	15067445	37737941	826649	53632035
Am_ZT13_Input_7	28.75	63282307	17103786	45089153	1089368	63282307
CONV_Liver_2019_IP_C1-T13	0.75	35863437	262226	35595767	5444	35863437
CONV_Liver_2019_IP_C3-T13	0.51	39336717	199209	39134146	3362	39336717
CONV_Liver_2019_IP_C4-T13	17.04	67629015	10681481	56106751	840783	67629015
CONV_Liver_2019_IP_C5-T13	2.41	33453017	795448	32647798	9771	33453017
CONV_Liver_2019_Input_C1-T13	2.18	47612080	1021416	46573407	17257	47612080
CONV_Liver_2019_Input_C3-T13	1.38	55146329	755471	54383454	7404	55146329
CONV_Liver_2019_Input_C4-T13	6.25	40580539	2506774	38045681	28084	40580539
CONV_Liver_2019_Input_C5-T13	6.76	41839926	2791896	39013124	34906	41839926
CONV_ZT13_IP_1	16.32	42447347	6588476	35520746	338125	42447347
CONV_ZT13_IP_2	17.51	56142265	9400220	46311055	430990	56142265
CONV_ZT13_IP_6	22.18	92373300	18964705	71883175	1525420	92373300
CONV_ZT13_Input_1	28.15	126759377	33832438	91073200	1853739	126759377
CONV_ZT13_Input_2	29.68	51194518	14096485	36002340	1095693	51194518
CONV_ZT13_Input_6	28.83	58239052	15817104	41450464	971484	58239052
GF_Liver_2019_IP_GF10-T13	2.37	43349962	1009173	42322156	18633	43349962
GF_Liver_2019_IP_GF3-T13	2.96	32722973	940815	31753843	28315	32722973
GF_Liver_2019_IP_GF6-T13	0.94	35085358	323797	34754586	6975	35085358
GF_Liver_2019_IP_GF8-T13	1.48	26831250	391157	26433412	6681	26831250
GF_Liver_2019_Input_GF10-T13	6.3	55126274	3421764	51655573	48937	55126274
GF_Liver_2019_Input_GF3-T13	2.78	55813123	1518004	54264226	30893	55813123
GF_Liver_2019_Input_GF6-T13	2.68	42554106	1124409	41412003	17694	42554106
GF_Liver_2019_Input_GF8-T13	3.31	45629718	1491781	44121293	16644	45629718
GF_ZT13_IP_4	16.04	168773026	25542521	141696642	1533863	168773026
GF_ZT13_IP_6	11.08	34783207	3723606	30927690	131911	34783207
GF_ZT13_IP_7	16.71	55875867	8863278	46537834	474755	55875867
GF_ZT13_Input_4	29.75	46181050	12859192	32440969	880889	46181050
GF_ZT13_Input_6	29.04	62247496	17225888	44170765	850843	62247496
GF_ZT13_Input_7	29.67	53119677	14792235	37360781	966661	53119677
Lp_Liver_2019_IP_Lp1-T13	1.13	39781749	440653	39333656	7440	39781749
Lp_Liver_2019_IP_Lp2-T13	2.3	30308591	686819	29612940	8832	30308591
Lp_Liver_2019_IP_Lp8-T13	0.97	46389500	441371	45940822	7307	46389500
Lp_Liver_2019_Input_Lp1-T13	3.63	55166764	1971394	53163339	32031	55166764
Lp_Liver_2019_Input_Lp2-T13	7.19	61487737	4376946	57064617	46174	61487737
Lp_Liver_2019_Input_Lp8-T13	3.15	55461036	1725755	53714696	20585	55461036
Am_ZT13_IP_6	16.99	104908934	16941035	87081468	886431	104908934
Am_ZT13_Input_1	29.12	48954312	13319041	34696520	938751	48954312
Am_ZT13_Input_6	29.23	34679740	9646133	24542670	490937	34679740
CONV_ZT13_IP_3	18.95	56322586	10275182	45652195	395209	56322586
CONV_ZT13_IP_4	23.97	115141998	24864147	87540430	2737421	115141998
CONV_ZT13_IP_5	14.02	44207196	5901454	38010565	295177	44207196
CONV_ZT13_Input_3	28.61	54844098	14577397	39153875	1112826	54844098
CONV_ZT13_Input_4	28.7	52177493	13902274	37200735	1074484	52177493
CONV_ZT13_Input_5	29.08	50380573	13726507	35729369	924697	50380573
GF_ZT13_IP_1	24.97	131969459	30129819	99020761	2818879	131969459
GF_ZT13_IP_2	20.05	186136795	35153926	148825582	2157287	186136795
GF_ZT13_IP_3	17.43	20970629	3499497	17315778	155354	20970629
GF_ZT13_Input_1	29.39	34765261	9621685	24546369	597207	34765261
GF_ZT13_Input_2	29.28	42157753	11786911	29813728	557114	42157753
GF_ZT13_Input_3	29.32	42710452	11944906	30187231	578315	42710452

## Sheet: STAR Mapping liver
Sample	uniquely_mapped_percent	num_splices	num_GCAG_splices	insertion_length	deletion_length	unmapped_tooshort_percent	avg_mapped_read_length	deletion_rate	mismatch_rate	avg_input_read_length	num_ATAC_splices	num_annotated_splices	num_GTAG_splices	uniquely_mapped	multimapped_toomany	unmapped_mismatches	unmapped_mismatches_percent	total_reads	unmapped_other	insertion_rate	unmapped_other_percent	multimapped_percent	multimapped	num_noncanonical_splices	unmapped_tooshort	multimapped_toomany_percent
Am_Liver_2019_IP_Am4-T13	83.61	3805213	21701	1.3	1.3	1.25	59.14	0.01	0.36	58	3740	3750021	3764349	33149084	466876	0	0	39647959	146766	0	0.37	13.59	5389400	15423	495833	1.18
Am_Liver_2019_IP_Am5-T13	82.96	4274964	26962	1.26	1.61	1.78	58.92	0.01	0.34	58	4707	4214917	4224326	34812493	604801	0	0	41964816	180313	0	0.43	13.39	5620799	18969	746410	1.44
Am_Liver_2019_IP_Am6-T13	81.74	3110863	19445	1.26	1.48	2.35	56.91	0.01	0.4	56	3434	3064523	3076001	24996826	493595	0	0	30580697	146579	0	0.48	13.82	4226068	11983	717629	1.61
Am_Liver_2019_Input_Am4-T13	71.61	6507939	30162	1.24	1.61	4.34	47.43	0.01	0.42	46	3519	6420139	6456625	37779357	1199895	0	0	52760255	200547	0.01	0.38	21.4	11289998	17633	2290458	2.27
Am_Liver_2019_Input_Am5-T13	75.05	5293266	23660	1.07	2.95	2.98	45.33	0.01	0.33	44	2924	5233283	5255712	33030528	914613	0	0	44012752	220254	0	0.5	19.39	8534641	10970	1312716	2.08
Am_Liver_2019_Input_Am6-T13	71.81	6900911	31274	1.13	2.73	4.83	45.05	0.01	0.36	44	3657	6811196	6841982	43184788	1444598	0	0	60135448	324917	0.01	0.54	20.41	12274946	23998	2906199	2.4
CONV_Liver_2019_IP_C1-T13	84.08	3617629	20515	1.18	1.27	1.16	58.3	0.01	0.35	58	4195	3566915	3579080	30153912	510557	0	0	35863437	128670	0	0.36	12.98	4655695	13839	414603	1.42
CONV_Liver_2019_IP_C3-T13	84.9	3566789	20582	1.17	1.32	1.02	58.25	0.01	0.3	58	3365	3516519	3529055	33398117	573318	0	0	39336717	141380	0	0.36	12.26	4823324	13787	400578	1.46
CONV_Liver_2019_IP_C4-T13	68.76	3822339	20808	1.04	1.51	4.53	52.72	0.01	0.62	50	2633	3683217	3782454	46501253	3166228	0	0	67629015	372311	0.02	0.55	21.47	14522731	16444	3066492	4.68
CONV_Liver_2019_IP_C5-T13	78.31	2871594	19085	1.42	1.32	4.25	56.76	0.01	0.38	55	2806	2820377	2838461	26196440	500628	0	0	33453017	130342	0	0.39	15.56	5205210	11242	1420397	1.5
CONV_Liver_2019_Input_C1-T13	73.3	6167841	27522	1.13	1.42	4.15	46.1	0	0.35	45	3448	6095670	6119843	34901250	1098564	0	0	47612080	218925	0	0.46	19.78	9418255	17028	1975086	2.31
CONV_Liver_2019_Input_C3-T13	72.11	6347365	26841	1.11	1.43	5.58	42.37	0	0.28	42	3635	6266428	6293074	39768453	1458738	0	0	55146329	303255	0	0.55	19.11	10539225	23815	3076658	2.65
CONV_Liver_2019_Input_C4-T13	69.17	4319774	19578	1.12	1.7	4.51	45.49	0.01	0.45	44	2433	4244930	4287105	28070320	1130704	0	0	40580539	166165	0.01	0.41	23.13	9385530	10658	1827820	2.79
CONV_Liver_2019_Input_C5-T13	69.38	4074569	18820	1.08	1.86	4.36	43.74	0.01	0.44	43	2424	4005902	4041018	29026825	1137546	0	0	41839926	184243	0.01	0.44	23.1	9665635	12307	1825677	2.72
GF_Liver_2019_IP_GF10-T13	81.24	4081347	23563	1.48	1.67	1.65	58.82	0.01	0.39	58	4176	4021040	4038069	35218300	695187	0	0	43349962	164390	0.01	0.38	15.13	6558284	15539	713801	1.6
GF_Liver_2019_IP_GF3-T13	79.39	2864789	17318	1.21	1.66	2.89	58.32	0.01	0.39	57	2477	2814471	2833091	25977734	576091	0	0	32722973	137699	0	0.42	15.54	5083948	11903	947501	1.76
GF_Liver_2019_IP_GF6-T13	80.9	2961766	18488	1.22	1.48	2.8	57.87	0.01	0.32	56	2581	2904379	2925364	28385292	600974	0	0	35085358	161149	0	0.46	14.13	4957033	15333	980910	1.71
GF_Liver_2019_IP_GF8-T13	76.75	2183665	14123	1.27	1.51	5.1	55.42	0.01	0.35	54	1752	2140715	2158888	20592022	494934	0	0	26831250	120649	0	0.45	15.86	4256294	8902	1367351	1.84
GF_Liver_2019_Input_GF10-T13	66.51	4965649	21920	1.13	2.69	3.99	42.08	0.01	0.46	41	2860	4871703	4928773	36665046	1926806	0	0	55126274	292267	0.01	0.53	25.47	14041877	12096	2200278	3.5
GF_Liver_2019_Input_GF3-T13	74.48	7694309	36550	1.18	3.17	4.09	48.87	0.02	0.33	48	3915	7610090	7631588	41570388	1139153	0	0	55813123	251393	0	0.45	18.93	10567310	22256	2284879	2.04
GF_Liver_2019_Input_GF6-T13	73.56	5405746	25435	1.12	3.3	4.02	48.13	0.02	0.32	47	2930	5344291	5362526	31304752	1013886	0	0	42554106	225456	0	0.53	19.5	8299949	14855	1710063	2.38
GF_Liver_2019_Input_GF8-T13	72.76	5341009	25138	1.12	3.2	3.79	46.41	0.02	0.35	45	3147	5271829	5296867	33202356	1025124	0	0	45629718	219299	0.01	0.48	20.71	9451393	15857	1731546	2.25
Lp_Liver_2019_IP_Lp1-T13	83.46	3966986	21302	1.26	1.29	1.27	58.02	0.01	0.3	57	6935	3909652	3923285	33200879	394310	0	0	39781749	147127	0	0.37	13.91	5534428	15464	505005	0.99
Lp_Liver_2019_IP_Lp2-T13	78.89	2875946	17549	1.46	1.31	4.22	56.62	0.01	0.37	55	3334	2824132	2844765	23910234	309015	0	0	30308591	109016	0	0.36	15.52	4702421	10298	1277905	1.02
Lp_Liver_2019_IP_Lp8-T13	84.04	4397273	24296	1.22	1.26	1.13	58.35	0.01	0.33	58	4497	4334320	4350178	38987826	466152	0	0	46389500	166545	0	0.36	13.46	6246209	18302	522768	1
Lp_Liver_2019_Input_Lp1-T13	71.42	6218395	26403	1.11	1.49	4.27	45.08	0.01	0.35	44	3774	6125942	6167860	39401136	1059116	0	0	55166764	203824	0.01	0.37	22.02	12150446	20358	2352242	1.92
Lp_Liver_2019_Input_Lp2-T13	68.53	6229220	27811	1.14	1.8	5.87	45.24	0.01	0.46	44	3407	6119342	6168244	42136266	1361208	0	0	61487737	196661	0.01	0.32	23.07	14186095	29758	3607507	2.21
Lp_Liver_2019_Input_Lp8-T13	72.69	6354729	27837	1.11	1.48	3.99	45.11	0.01	0.34	44	3489	6272204	6302219	40315539	1029822	0	0	55461036	210615	0.01	0.38	21.08	11693601	21184	2211459	1.86
Am_ZT13_IP_2	64.95	636572	3853	1.21	1.63	7.12	55.6	0.01	1	54	409	589742	622464	19005102	611955	0	0	29258981	184391	0.03	0.63	25.2	7373619	9846	2083914	2.09
Am_ZT13_IP_3	58.59	1203416	7502	1.18	1.62	6.77	53.01	0.01	1.23	51	877	1103380	1162275	36226699	1103623	0	0	61830518	346597	0.03	0.56	32.29	19963485	32762	4190114	1.78
Am_ZT13_IP_4	58.76	960087	7057	1.32	1.66	8.62	54.68	0.01	1.41	53	691	852551	924618	33613535	1044082	0	0	57201956	263048	0.04	0.46	30.33	17352005	27721	4929286	1.83
Am_ZT13_IP_5	57.39	653711	5482	1.18	1.94	10.83	53.6	0.01	1.48	51	527	569379	630895	23684506	780387	0	0	41268631	169281	0.04	0.41	29.47	12162975	16807	4471482	1.89
Am_ZT13_IP_6	64.52	2233561	14260	1.15	1.65	6.86	56.17	0.01	1.02	55	1336	2084586	2180448	67691868	1682895	0	0	104908934	535356	0.03	0.51	26.5	27797753	37517	7201062	1.6
Am_ZT13_IP_7	60.32	639241	4037	1.15	1.71	8.58	54.82	0.01	1.11	52	419	579189	624992	20659987	796761	0	0	34253002	150799	0.03	0.44	28.33	9704881	9793	2940574	2.33
Am_ZT13_Input_1	51.66	467959	2890	1.06	2.89	11.73	49.98	0.01	2.04	49	304	348064	432483	25291495	1723630	0	0	48954312	230131	0.06	0.47	32.61	15965566	32282	5743490	3.52
Am_ZT13_Input_2	50.27	593732	4645	1.07	2.8	13.31	49.86	0.01	1.99	49	646	444621	516081	30976662	2076427	0	0	61625736	277221	0.06	0.45	32.61	20095839	72360	8199587	3.37
Am_ZT13_Input_3	47.48	548048	4875	1.13	2.66	14.03	49.03	0.01	1.72	48	861	354693	408849	25928432	2009058	0	0	54603611	141983	0.04	0.26	34.54	18862535	133463	7661603	3.68
Am_ZT13_Input_4	46.16	602933	5710	1.12	2.69	14.11	48.49	0.01	1.63	47	1029	364735	428446	27666342	2553191	0	0	59932541	191722	0.04	0.32	35.15	21067552	167748	8453734	4.26
Am_ZT13_Input_5	45.63	561892	5666	1.07	2.86	15.53	48.5	0.01	1.62	48	976	333774	392301	24474693	2054064	0	0	53632035	150190	0.04	0.28	34.72	18622908	162949	8330180	3.83
Am_ZT13_Input_6	51.6	332499	2052	1.04	2.9	12.33	49.58	0.01	2.08	48	267	239308	303690	17895522	1146274	0	0	34679740	128283	0.06	0.37	32.4	11234720	26490	4274941	3.31
Am_ZT13_Input_7	51.21	604106	3939	1.06	2.84	12.52	49.16	0.01	2.1	48	467	433193	555379	32409465	2280574	0	0	63282307	265927	0.06	0.42	32.24	20399172	44321	7927169	3.6
CONV_ZT13_IP_1	60.48	696299	4189	1.04	1.52	7.12	46.18	0.01	0.83	45	393	630030	683365	25673947	930247	0	0	42447347	258890	0.02	0.61	29.6	12562467	8352	3021796	2.19
CONV_ZT13_IP_2	61.72	1049742	7503	1.59	1.69	6.69	57.99	0.01	1.3	57	689	984961	1022601	34649260	818092	0	0	56142265	331301	0.04	0.59	29.54	16586992	18949	3756620	1.46
CONV_ZT13_IP_3	61.37	1022429	7485	1.18	2.09	8.31	56.53	0.01	1.19	55	709	949066	1000023	34564519	811654	0	0	56322586	208395	0.04	0.37	28.51	16057572	14212	4680446	1.44
CONV_ZT13_IP_4	57.37	1732807	11337	1.15	2.01	8.34	55.14	0.01	1.19	54	1042	1559651	1673153	66058392	3372206	0	0	115141998	691408	0.05	0.6	30.75	35409419	47275	9610573	2.93
CONV_ZT13_IP_5	65.43	1030834	7357	1.23	1.54	6.39	56.94	0.01	0.93	55	580	968264	1004208	28926242	664239	0	0	44207196	225637	0.02	0.51	26.16	11563983	18689	2827095	1.5
CONV_ZT13_IP_6	58.42	1478435	10035	1.17	2.06	8.5	55.3	0.01	1.15	54	853	1343407	1430334	53968282	2162804	0	0	92373300	452805	0.04	0.49	30.24	27934624	37213	7854785	2.34
CONV_ZT13_Input_1	45.86	1133877	9533	1.04	2.85	12.49	44.07	0.01	1.52	43	975	864494	1021768	58125903	4288908	0	0	126759377	583378	0.04	0.46	37.8	47921210	101601	15839978	3.38
CONV_ZT13_Input_2	43.26	520090	5170	1.13	2.84	14.67	46.25	0.01	1.62	45	1159	281990	342847	22147175	2478736	0	0	51194518	225171	0.04	0.44	36.79	18836019	170914	7507417	4.84
CONV_ZT13_Input_3	43.54	537792	5926	1.11	2.83	14.05	45.14	0.01	1.66	44	1064	286279	354720	23877088	2506199	0	0	54844098	246810	0.03	0.45	37.39	20508051	176082	7705950	4.57
CONV_ZT13_Input_4	51.74	503690	3165	1.05	2.41	12.03	49.74	0.01	2.12	49	351	389160	469268	26996475	1808645	0	0	52177493	271392	0.06	0.52	32.24	16822441	30906	6278540	3.47
CONV_ZT13_Input_5	50.18	445093	3095	1.06	2.77	11.59	48.46	0.01	2.03	47	326	341171	412457	25282530	1821549	0	0	50380573	226792	0.06	0.45	34.16	17208539	29215	5841163	3.62
CONV_ZT13_Input_6	51.22	555770	3987	1.06	2.76	12.4	49.72	0.01	2.09	49	473	424333	504380	29828921	1820156	0	0	58239052	244667	0.06	0.42	32.83	19121821	46930	7223487	3.13
GF_ZT13_IP_1	49.61	1643138	10703	1.34	2.4	12.98	54.22	0.01	1.61	54	977	1430215	1571716	65464591	3300825	0	0	131969459	567467	0.05	0.43	34.48	45506982	59742	17129594	2.5
GF_ZT13_IP_2	58.51	3259103	22379	1.25	1.86	9.88	55.73	0.01	1.23	55	1953	2956895	3160389	108916879	3107798	0	0	186136795	762763	0.04	0.41	29.53	54968628	74382	18380727	1.67
GF_ZT13_IP_3	65.3	393902	2576	1.14	1.84	7.84	56.53	0.01	1	55	284	364912	384153	13694726	324718	0	0	20970629	102761	0.03	0.49	24.82	5204246	6889	1644178	1.55
GF_ZT13_IP_4	65.28	3828242	25978	1.22	1.57	6.64	56.77	0.01	1.01	55	2053	3592871	3732093	110176833	2717443	0	0	168773026	894060	0.02	0.53	25.94	43783633	68118	11201057	1.61
GF_ZT13_IP_6	58.62	852810	6326	1.23	1.48	9.05	54.31	0.01	1.24	51	574	766423	823504	20390983	668868	0	0	34783207	163483	0.02	0.47	29.93	10411958	22406	3147915	1.92
GF_ZT13_IP_7	59.78	1093416	7656	1.3	1.53	8.59	55.24	0.01	1.54	54	726	989432	1057082	33402387	976825	0	0	55875867	284895	0.03	0.51	29.37	16413228	27952	4798532	1.75
GF_ZT13_Input_1	50.25	328239	2453	1.05	2.71	12.76	49.17	0.01	2.03	48	333	247119	289277	17470755	1171077	0	0	34765261	149467	0.06	0.43	33.19	11538606	36176	4435356	3.37
GF_ZT13_Input_2	51.41	417789	3071	1.05	2.95	12.17	50.04	0.01	1.98	49	374	319259	372198	21673652	1257258	0	0	42157753	139132	0.06	0.33	33.11	13956710	42146	5131001	2.98
GF_ZT13_Input_3	49.79	418292	3241	1.05	2.89	12.89	48.72	0.01	1.91	48	463	302141	358247	21267237	1404891	0	0	42710452	149475	0.06	0.35	33.68	14383885	56341	5504964	3.29
GF_ZT13_Input_4	51.42	440717	3317	1.06	2.83	11.89	50.29	0.01	1.97	49	450	334981	390301	23748038	1545019	0	0	46181050	217004	0.06	0.47	32.87	15181239	46649	5489750	3.35
GF_ZT13_Input_6	48.45	630610	5341	1.11	2.61	12.91	49.83	0.01	1.66	49	917	433216	490189	30161317	2333388	0	0	62247496	155621	0.04	0.25	34.64	21560923	134163	8036247	3.75
GF_ZT13_Input_7	47.3	514555	4701	1.12	2.67	13.95	49.05	0.01	1.66	48	838	323444	376706	25125145	2116314	0	0	53119677	180598	0.04	0.34	34.43	18287807	132310	7409813	3.98
