# Supplementary material for: Impact of the gut microbiota on the m6A epitranscriptome of mouse cecum and liver
Source: Nat Commun. 2020 Mar 12;11:1344. doi: 10.1038/s41467-020-15126-x (PMC7067863; doi:10.1038/s41467-020-15126-x)
Supplement: Supplementary file 5 — Supplementary Data 2 [file 41467_2020_15126_MOESM5_ESM.xlsx]

## Sheet: cecum raw counts
ID	chr	begin_peak	end_peak	Type_overlap	Relat_pos	Gene_ID	chr	gene_begin	gene_end	strand	type	gene_name	EntrezID	UniprotID	UniprotIDs	Description	abx_IP_6	abx_IP_7	abx_IP_1	abx_IP_2	abx_IP_3	abx_2019_IP_6	abx_2019_IP_6D	abx_2019_IP_5	abx_2019_IP_5G	abx_Input_6	abx_Input_7	abx_Input_1	abx_Input_2	abx_Input_3	abx_2019_input_6	abx_2019_input_6D	abx_2019_input_5	abx_2019_input_5G	Am_IP_10	Am_IP_7	Am_IP_8	Am_IP_9	Am_IP_12	Am_IP_11	Am_IP_1	Am_IP_2	Am_2019_IP_Am10	Am_2019_IP_Am5	Am_2019_IP_Am1	Am_Input_10	Am_Input_7	Am_Input_8	Am_Input_9
Peak_1	chr7	112839350	112839500	CDS;	0.703802	ENSMUSG00000055320.17	chr7	112679317	112906807	+	protein_coding	Tead1	21676	Q6PAQ8	Q6PAQ8;Q3USK5;Q8BR79;E9PVJ5;E9Q387;E9PZ73;Q3UFP5;Q80W05;E9PVS2;E9QAK6;P30051;F6QH05	TEA domain family member 1(Tead1)	6	6	24	19	68	1	2	3	7	6	10	15	23	16	0	2	0	3	23	35	16	9	8	16	41	27	2	4	1	7	7	10	9
Peak_2	chr8	69765843	69765993	Intron;	0.280031	ENSMUSG00000092544.8	chr8	69742861	69774886	-	protein_coding	Gm20422	NA	nan	nan	nan	68	67	307	235	386	186	131	94	206	31	25	37	53	38	35	39	59	41	133	192	112	191	227	321	99	111	196	216	141	15	14	25	28
Peak_3	chr8	69765843	69765993	CDS;	0.846146	ENSMUSG00000043090.18	chr8	69761325	69791178	-	protein_coding	Zfp866	330788	E9Q810	E9Q810;Q6PGD2;Q8BIY7	zinc finger protein 866(Zfp866)	39	36	44	53	86	6	9	13	10	1	0	0	0	0	2	2	1	0	17	16	28	11	13	10	24	52	3	13	9	0	0	0	1
Peak_4	chr7	28103041	28103191	CDS;	0.642412	ENSMUSG00000047730.17	chr7	28071235	28120862	+	protein_coding	Fcgbp	215384	Q8K0P6	Q8K0P6;Q8R1J5;Q8C5Q6;Q497G7;E9Q9C6;Q8R1G8;Q7TNG6;Q8R1H9;Q8R0K8;Q6IS34;Q58E52;E9Q0B5	Fc fragment of IgG binding protein(Fcgbp)	9	7	16	18	4	40	38	49	35	8	1	3	6	4	61	19	20	31	1	7	4	6	7	8	6	9	23	46	80	1	1	0	1
Peak_5	chr8	69764798	69764948	Intron;	0.312662	ENSMUSG00000092544.8	chr8	69742861	69774886	-	protein_coding	Gm20422	NA	nan	nan	nan	406	315	705	1125	1015	171	251	322	154	27	29	47	89	46	36	61	86	36	78	112	352	226	312	297	261	209	164	115	65	19	21	27	30
Peak_6	chr8	69764798	69764948	3UTR;Intron;	0.881151	ENSMUSG00000043090.18	chr8	69761325	69791178	-	protein_coding	Zfp866	330788	E9Q810	E9Q810;Q6PGD2;Q8BIY7	zinc finger protein 866(Zfp866)	69	23	91	61	23	14	7	3	1	3	1	5	8	1	1	2	2	3	17	34	24	57	34	81	19	18	15	4	26	1	2	3	4
Peak_7	chr17	27104471	27104621	CDS;	0.727711	ENSMUSG00000042644.8	chr17	27057303	27122223	+	protein_coding	Itpr3	16440	Q0IJ80	Q0IJ80;P70227;Q922U9	inositol 1,4,5-triphosphate receptor 3(Itpr3)	23	20	12	18	210	1	8	4	3	11	4	13	14	2	2	5	1	0	40	120	113	10	12	1	80	62	4	2	23	7	10	11	4
Peak_8	chr17	27114987	27115137	CDS;	0.889695	ENSMUSG00000042644.8	chr17	27057303	27122223	+	protein_coding	Itpr3	16440	Q0IJ80	Q0IJ80;P70227;Q922U9	inositol 1,4,5-triphosphate receptor 3(Itpr3)	36	22	50	49	49	0	0	2	0	10	6	14	8	9	0	2	4	0	10	46	18	14	16	17	59	23	0	0	3	3	3	7	9
Peak_9	chr17	27087597	27087747	CDS;	0.467791	ENSMUSG00000042644.8	chr17	27057303	27122223	+	protein_coding	Itpr3	16440	Q0IJ80	Q0IJ80;P70227;Q922U9	inositol 1,4,5-triphosphate receptor 3(Itpr3)	24	12	57	31	164	2	5	4	3	26	12	13	27	20	1	2	5	1	15	50	35	15	31	26	46	28	5	2	12	6	8	17	33
Peak_10	chr17	27104071	27104221	CDS;	0.72155	ENSMUSG00000042644.8	chr17	27057303	27122223	+	protein_coding	Itpr3	16440	Q0IJ80	Q0IJ80;P70227;Q922U9	inositol 1,4,5-triphosphate receptor 3(Itpr3)	32	28	77	80	196	9	7	9	10	10	8	14	14	8	1	1	1	2	24	114	39	23	12	21	88	15	12	5	45	3	7	7	7
Peak_11	chr17	27020014	27020164	3UTR;Intron;	0.969565	ENSMUSG00000057789.13	chr17	27019809	27029009	-	protein_coding	Bak1	12018	F7CUQ1	F7CUQ1;Q91WX5;O08734	BCL2-antagonist/killer 1(Bak1)	36	18	50	36	249	2	15	7	3	8	6	12	17	10	2	2	1	0	49	116	47	42	39	36	83	75	4	3	46	2	8	12	8
Peak_12	chr17	27020014	27020164	Intron;	0.742108	ENSMUSG00000048731.14	chr17	26973216	27036378	+	protein_coding	Ggnbp1	70772	D3Z3W4	D3Z3W4;Q9CW95;Q6K1E7	gametogenetin binding protein 1(Ggnbp1)	29	12	35	12	54	2	4	1	8	3	4	9	15	6	2	0	1	2	17	33	27	29	26	62	18	33	11	3	3	0	3	1	6
Peak_13	chr17	27085018	27085168	CDS;	0.428065	ENSMUSG00000042644.8	chr17	27057303	27122223	+	protein_coding	Itpr3	16440	Q0IJ80	Q0IJ80;P70227;Q922U9	inositol 1,4,5-triphosphate receptor 3(Itpr3)	19	4	12	16	47	2	1	1	0	9	3	3	13	1	1	1	2	1	56	174	94	5	3	4	75	5	0	3	7	1	5	4	2
Peak_14	chr17	26974442	26974592	5UTR;Intron;	0.0205978	ENSMUSG00000048731.14	chr17	26973216	27036378	+	protein_coding	Ggnbp1	70772	D3Z3W4	D3Z3W4;Q9CW95;Q6K1E7	gametogenetin binding protein 1(Ggnbp1)	82	24	87	67	164	7	6	7	9	13	5	13	20	26	1	4	6	4	74	217	55	20	15	16	59	41	11	4	13	4	13	6	10
Peak_15	chr17	26974442	26974592	CDS;	0.444554	ENSMUSG00000079605.4	chr17	26973166	26976205	+	protein_coding	Zbtb9	474156	Q8CDC7	Q8CDC7	zinc finger and BTB domain containing 9(Zbtb9)	74	45	155	182	135	642	312	425	334	11	6	13	14	10	82	53	124	86	40	71	139	54	116	134	71	75	221	527	702	3	10	19	14
Peak_16	chr17	26976104	26976254	5UTR;Intron;	0.0469111	ENSMUSG00000048731.14	chr17	26973216	27036378	+	protein_coding	Ggnbp1	70772	D3Z3W4	D3Z3W4;Q9CW95;Q6K1E7	gametogenetin binding protein 1(Ggnbp1)	15	11	15	21	39	145	70	101	99	7	5	9	6	11	109	61	87	45	12	15	75	4	4	1	6	25	90	46	127	2	2	7	7
Peak_17	chr17	26976104	26976254	3UTR;Intron;	0.991445	ENSMUSG00000079605.4	chr17	26973166	26976205	+	protein_coding	Zbtb9	474156	Q8CDC7	Q8CDC7	zinc finger and BTB domain containing 9(Zbtb9)	923	1134	2817	3823	3406	2484	2007	3467	1723	134	101	150	207	126	491	517	807	405	200	263	1183	417	548	515	596	736	1534	2500	1921	69	61	109	66
Peak_18	chr17	26971865	26972015	3UTR;Intron;	0.984158	ENSMUSG00000067629.11	chr17	26941252	26972434	+	protein_coding	Syngap1	240057	F6SEU4	F6SEU4;A0A0J9YV63;A0A140T8K9;A0A0J9YVH8;A0A0J9YUZ2;A0A0J9YUY7;A0A0J9YUZ5;J3QQ18;A0A0A6YVS6;A0A0J9YUM2	synaptic Ras GTPase activating protein 1 homolog (rat)(Syngap1)	317	288	673	842	1307	937	643	847	540	71	102	171	183	120	287	338	453	237	281	291	220	131	200	199	328	266	409	722	747	59	44	86	56
Peak_19	chr17	26972216	26972366	3UTR;Intron;	0.995414	ENSMUSG00000067629.11	chr17	26941252	26972434	+	protein_coding	Syngap1	240057	F6SEU4	F6SEU4;A0A0J9YV63;A0A140T8K9;A0A0J9YVH8;A0A0J9YUZ2;A0A0J9YUY7;A0A0J9YUZ5;J3QQ18;A0A0A6YVS6;A0A0J9YUM2	synaptic Ras GTPase activating protein 1 homolog (rat)(Syngap1)	23	22	21	71	47	41	30	32	22	5	2	5	4	1	6	11	7	3	8	11	6	16	26	25	18	28	13	32	10	1	2	4	1
Peak_20	chr8	107418143	107418293	CDS;	0.543769	ENSMUSG00000003848.14	chr8	107412485	107425051	-	protein_coding	Nob1	67619	Q8BW10	Q8BW10;Q8BW77;Q148S3;E9PW56;F6YBB8	NIN1/RPN12 binding protein 1 homolog(Nob1)	114	124	332	519	358	328	326	454	190	44	52	87	99	67	169	222	171	99	33	59	92	63	62	44	78	69	246	199	177	24	29	37	39
Peak_21	chr8	107554447	107554597	CDS;	0.966678	ENSMUSG00000031930.11	chr8	107436364	107558595	+	protein_coding	Wwp2	66894	I3RSH5	I3RSH5;Q3TXI7;Q9CT73;Q9DBH0;Q3UJU3	WW domain containing E3 ubiquitin protein ligase 2(Wwp2)	114	124	332	519	358	328	326	454	190	44	52	87	99	67	169	222	171	99	33	59	92	63	62	44	78	69	246	199	177	24	29	37	39
Peak_22	chr8	107369010	107369160	3UTR;CDS;	0.878765	ENSMUSG00000003847.16	chr8	107293469	107379517	+	protein_coding	Nfat5	54446	Q80TR0	Q80TR0;D6RH40;Q9WV30;Q8C778;F6VCW7;Q9JIH5;Q3UW17;F6ZRF0;Q8VHJ6;Q9JIH4;Q3UZ77;D6RH97	nuclear factor of activated T cells 5(Nfat5)	11	3	17	29	16	54	45	49	38	1	2	2	0	1	7	4	9	6	6	14	27	11	14	11	19	14	35	27	43	1	0	1	1
Peak_23	chr8	107370582	107370732	3UTR;CDS;	0.897034	ENSMUSG00000003847.16	chr8	107293469	107379517	+	protein_coding	Nfat5	54446	Q80TR0	Q80TR0;D6RH40;Q9WV30;Q8C778;F6VCW7;Q9JIH5;Q3UW17;F6ZRF0;Q8VHJ6;Q9JIH4;Q3UZ77;D6RH97	nuclear factor of activated T cells 5(Nfat5)	5	3	5	33	13	6	14	9	6	6	9	4	10	6	9	25	5	4	3	3	0	24	1	2	3	4	3	9	1	2	1	3	20
Peak_24	chr8	107367061	107367211	3UTR;CDS;	0.856115	ENSMUSG00000003847.16	chr8	107293469	107379517	+	protein_coding	Nfat5	54446	Q80TR0	Q80TR0;D6RH40;Q9WV30;Q8C778;F6VCW7;Q9JIH5;Q3UW17;F6ZRF0;Q8VHJ6;Q9JIH4;Q3UZ77;D6RH97	nuclear factor of activated T cells 5(Nfat5)	29	7	37	42	33	0	1	6	4	7	2	7	8	4	0	2	1	0	12	58	24	15	25	24	14	19	3	4	6	5	3	5	7
Peak_25	chr8	107368598	107368748	3UTR;CDS;	0.873977	ENSMUSG00000003847.16	chr8	107293469	107379517	+	protein_coding	Nfat5	54446	Q80TR0	Q80TR0;D6RH40;Q9WV30;Q8C778;F6VCW7;Q9JIH5;Q3UW17;F6ZRF0;Q8VHJ6;Q9JIH4;Q3UZ77;D6RH97	nuclear factor of activated T cells 5(Nfat5)	55	28	198	169	140	354	213	280	153	4	7	5	8	5	40	44	41	18	25	39	179	90	90	132	55	46	160	252	317	2	5	9	9
Peak_26	chr8	107388398	107388548	3UTR;Intron;	0.98338	ENSMUSG00000003849.8	chr8	107388224	107403206	-	protein_coding	Nqo1	18104	Q64669	Q64669;Q542Y0;Q99KL8	NAD(P)H dehydrogenase, quinone 1(Nqo1)	33	36	64	92	41	255	285	404	378	20	13	43	45	52	174	150	449	269	8	12	1	5	3	0	9	14	406	195	229	20	10	12	18
Peak_27	chr8	107412654	107412804	3UTR;Intron;	0.980583	ENSMUSG00000003848.14	chr8	107412485	107425051	-	protein_coding	Nob1	67619	Q8BW10	Q8BW10;Q8BW77;Q148S3;E9PW56;F6YBB8	NIN1/RPN12 binding protein 1 homolog(Nob1)	37	55	157	191	125	203	168	230	122	5	4	7	6	3	20	21	29	6	21	28	38	48	50	71	43	43	143	147	178	1	2	8	5
Peak_28	chr8	107371152	107371302	3UTR;Intron;	0.903658	ENSMUSG00000003847.16	chr8	107293469	107379517	+	protein_coding	Nfat5	54446	Q80TR0	Q80TR0;D6RH40;Q9WV30;Q8C778;F6VCW7;Q9JIH5;Q3UW17;F6ZRF0;Q8VHJ6;Q9JIH4;Q3UZ77;D6RH97	nuclear factor of activated T cells 5(Nfat5)	69	83	60	54	39	26	6	16	10	14	11	33	35	16	9	9	19	21	46	76	80	60	55	47	52	45	17	6	10	12	18	31	30
Peak_29	chr8	107374446	107374596	3UTR;Intron;	0.941939	ENSMUSG00000003847.16	chr8	107293469	107379517	+	protein_coding	Nfat5	54446	Q80TR0	Q80TR0;D6RH40;Q9WV30;Q8C778;F6VCW7;Q9JIH5;Q3UW17;F6ZRF0;Q8VHJ6;Q9JIH4;Q3UZ77;D6RH97	nuclear factor of activated T cells 5(Nfat5)	7	1	28	30	39	30	23	20	15	2	1	0	7	2	9	4	2	2	6	2	13	7	12	17	11	4	12	31	31	1	1	1	0
Peak_30	chr3	9778568	9778718	Intron;	0.376441	ENSMUSG00000027508.15	chr3	9687478	9833679	-	protein_coding	Pag1	94212	Q3U1F9	Q3U1F9;A6H659	phosphoprotein associated with glycosphingolipid microdomains 1(Pag1)	7	3	21	25	108	283	332	353	517	18	25	36	45	53	355	590	631	418	40	30	68	16	19	5	53	25	618	211	231	15	19	41	22
Peak_31	chr3	9699348	9699498	CDS;	0.918297	ENSMUSG00000027508.15	chr3	9687478	9833679	-	protein_coding	Pag1	94212	Q3U1F9	Q3U1F9;A6H659	phosphoprotein associated with glycosphingolipid microdomains 1(Pag1)	9	2	25	19	320	602	607	836	633	9	5	12	21	20	219	295	615	301	23	31	71	8	6	3	44	51	841	785	1058	4	7	7	7
Peak_32	chr3	9693900	9694050	CDS;	0.955561	ENSMUSG00000027508.15	chr3	9687478	9833679	-	protein_coding	Pag1	94212	Q3U1F9	Q3U1F9;A6H659	phosphoprotein associated with glycosphingolipid microdomains 1(Pag1)	120	95	359	374	1372	3953	3789	4223	6385	34	27	61	71	112	814	860	1671	965	126	204	212	252	131	250	224	244	8363	5953	7259	33	37	39	40
Peak_33	chr3	9692562	9692712	3UTR;Intron;	0.964713	ENSMUSG00000027508.15	chr3	9687478	9833679	-	protein_coding	Pag1	94212	Q3U1F9	Q3U1F9;A6H659	phosphoprotein associated with glycosphingolipid microdomains 1(Pag1)	43	21	124	97	171	138	65	58	125	64	67	87	97	96	98	93	194	167	100	111	120	108	135	143	84	78	149	53	56	37	25	86	93
Peak_34	chr3	9690590	9690740	3UTR;Intron;	0.978201	ENSMUSG00000027508.15	chr3	9687478	9833679	-	protein_coding	Pag1	94212	Q3U1F9	Q3U1F9;A6H659	phosphoprotein associated with glycosphingolipid microdomains 1(Pag1)	103	128	133	359	427	223	262	393	171	44	39	72	94	57	138	255	129	69	37	32	109	28	72	38	59	102	174	115	165	20	11	28	20
Peak_35	chr3	9688890	9689040	3UTR;Intron;	0.989829	ENSMUSG00000027508.15	chr3	9687478	9833679	-	protein_coding	Pag1	94212	Q3U1F9	Q3U1F9;A6H659	phosphoprotein associated with glycosphingolipid microdomains 1(Pag1)	9	22	49	82	61	93	54	92	43	6	7	17	20	15	124	62	78	57	32	17	26	20	9	7	14	13	115	78	89	8	11	18	11
Peak_36	chr3	9609345	9609495	CDS;	0.00363257	ENSMUSG00000040209.12	chr3	9427019	9610085	-	protein_coding	Zfp704	170753	A0A0A6YWL6	A0A0A6YWL6;Q9ERQ3	zinc finger protein 704(Zfp704)	37	137	170	509	401	184	106	178	102	1	4	6	10	12	16	18	16	9	61	58	335	76	55	96	80	103	187	224	128	8	2	9	2
Peak_37	chr3	9552717	9552867	Intron;	0.312964	ENSMUSG00000040209.12	chr3	9427019	9610085	-	protein_coding	Zfp704	170753	A0A0A6YWL6	A0A0A6YWL6;Q9ERQ3	zinc finger protein 704(Zfp704)	336	371	994	1198	6018	4815	3169	5955	3382	72	74	192	200	124	1453	1796	2198	1035	1066	1637	1800	341	412	378	1981	1771	2290	5351	7728	144	120	56	25
Peak_38	chr8	70868169	70868319	3UTR;Intron;	0.996847	ENSMUSG00000007721.6	chr8	70868226	70873935	-	protein_coding	Ccdc124	234388	Q9D8X2	Q9D8X2	coiled-coil domain containing 124(Ccdc124)	9	17	33	88	22	67	34	53	34	2	2	8	11	13	27	25	38	20	1	4	12	5	3	1	10	10	53	46	18	8	3	10	7
Peak_39	chr4	133000304	133000454	3UTR;CDS;	0.94496	ENSMUSG00000028874.14	chr4	132974094	133001910	+	protein_coding	Fgr	14191	Q6GTF2	Q6GTF2;P14234	FGR proto-oncogene, Src family tyrosine kinase(Fgr)	6	7	4	10	14	84	61	45	31	0	0	0	2	1	16	13	12	13	4	4	0	0	8	6	2	7	40	49	49	0	1	3	2
Peak_40	chr3	10015991	10016141	3UTR;CDS;	0.866749	ENSMUSG00000027533.10	chr3	10012547	10016607	+	protein_coding	Fabp5	16592	Q497I3	Q497I3;Q05816;Q3TLH6	fatty acid binding protein 5, epidermal(Fabp5)	16	3	2	7	35	10	8	4	8	17	11	14	16	6	7	4	6	4	53	59	67	15	12	10	36	13	5	9	6	2	1	8	21
Peak_41	chr3	10015486	10015636	CDS;	0.742365	ENSMUSG00000027533.10	chr3	10012547	10016607	+	protein_coding	Fabp5	16592	Q497I3	Q497I3;Q05816;Q3TLH6	fatty acid binding protein 5, epidermal(Fabp5)	24	21	72	203	97	205	145	226	153	5	5	22	12	13	117	92	144	76	6	16	54	59	56	47	41	34	202	223	205	8	20	9	16
Peak_42	chr4	132916050	132916200	CDS;	0.27555	ENSMUSG00000028878.11	chr4	132899212	132922558	-	protein_coding	Fam76a	230789	A2ADS1	A2ADS1;Q922G2	family with sequence similarity 76, member A(Fam76a)	24	21	72	203	97	205	145	226	153	5	5	22	12	13	117	92	144	76	6	16	54	59	56	47	41	34	202	223	205	8	20	9	16
Peak_43	chr4	133064706	133064856	CDS;	0.800616	ENSMUSG00000037692.14	chr4	133011259	133078110	+	protein_coding	Ahdc1	230793	Q6PAL7	Q6PAL7	AT hook, DNA binding motif, containing 1(Ahdc1)	5	2	16	33	73	16	23	10	11	5	2	10	9	5	17	14	8	11	27	38	11	5	6	2	21	20	29	8	16	3	3	6	10
Peak_44	chr4	133063194	133063344	CDS;	0.777999	ENSMUSG00000037692.14	chr4	133011259	133078110	+	protein_coding	Ahdc1	230793	Q6PAL7	Q6PAL7	AT hook, DNA binding motif, containing 1(Ahdc1)	73	66	120	166	117	85	93	101	74	10	3	8	15	5	16	12	23	20	8	28	55	20	10	18	48	74	77	59	58	1	5	4	2
Peak_45	chr4	133062464	133062614	CDS;	0.767079	ENSMUSG00000037692.14	chr4	133011259	133078110	+	protein_coding	Ahdc1	230793	Q6PAL7	Q6PAL7	AT hook, DNA binding motif, containing 1(Ahdc1)	11	1	9	11	14	4	3	3	9	2	3	2	4	2	0	6	4	2	2	4	4	21	8	14	16	18	12	12	4	1	2	5	3
Peak_46	chr8	70869864	70870014	CDS;	0.699947	ENSMUSG00000007721.6	chr8	70868226	70873935	-	protein_coding	Ccdc124	234388	Q9D8X2	Q9D8X2	coiled-coil domain containing 124(Ccdc124)	34	50	121	137	312	122	110	175	133	12	9	20	24	18	68	80	92	70	30	23	54	32	23	27	67	79	78	135	115	12	7	14	5
Peak_47	chr4	133061760	133061910	CDS;	0.756548	ENSMUSG00000037692.14	chr4	133011259	133078110	+	protein_coding	Ahdc1	230793	Q6PAL7	Q6PAL7	AT hook, DNA binding motif, containing 1(Ahdc1)	85	112	428	474	576	242	288	392	232	20	26	48	48	54	86	121	112	78	56	52	187	103	107	118	111	128	240	238	216	23	15	50	26
Peak_48	chr4	133065984	133066134	CDS;	0.819733	ENSMUSG00000037692.14	chr4	133011259	133078110	+	protein_coding	Ahdc1	230793	Q6PAL7	Q6PAL7	AT hook, DNA binding motif, containing 1(Ahdc1)	7	4	1	8	1	16	9	6	1	6	6	11	17	8	26	43	20	27	2	6	20	15	33	7	8	4	10	3	8	3	5	6	2
Peak_49	chr4	132227856	132228006	CDS;	0.829785	ENSMUSG00000028901.13	chr4	132221024	132261602	-	protein_coding	Gmeb1	56809	Q9JL60	Q9JL60;Q3UYV4	glucocorticoid modulatory element binding protein 1(Gmeb1)	45	20	101	99	138	120	97	113	91	21	19	25	38	15	106	131	125	65	19	39	78	28	32	27	23	38	117	114	183	20	10	28	35
Peak_50	chr4	133065402	133065552	CDS;	0.811028	ENSMUSG00000037692.14	chr4	133011259	133078110	+	protein_coding	Ahdc1	230793	Q6PAL7	Q6PAL7	AT hook, DNA binding motif, containing 1(Ahdc1)	7	0	6	7	63	15	28	8	21	9	8	12	13	8	8	19	15	14	4	22	17	2	2	0	30	21	19	17	5	7	6	4	9
Peak_51	chr8	70835645	70835795	3UTR;Intron;	0.87108	ENSMUSG00000002910.11	chr8	70835128	70839720	-	protein_coding	Arrdc2	70807	Q9D668	Q9D668;Q3UNB4;Q7TPR7;Q0GJK2	arrestin domain containing 2(Arrdc2)	7	4	13	20	97	14	21	7	24	13	15	22	30	22	29	35	28	24	23	31	74	4	3	7	32	33	16	10	3	9	8	17	13
Peak_52	chr9	106463783	106463933	3UTR;Intron;	0.985637	ENSMUSG00000023495.13	chr9	106453290	106464012	+	protein_coding	Pcbp4	59092	Q8BP63	Q8BP63;A0A087WP16;A0A087WRJ6;A0A0R4J044;A0A087WSI1;A0A087WPG7;Q9DB01;A0A087WQ06;P57724;A0A087WRH3;A0A087WR61	poly(rC) binding protein 4(Pcbp4)	59	72	260	285	134	209	215	181	165	2	5	11	8	3	43	52	30	15	15	32	213	102	78	157	73	68	232	173	181	7	1	10	4
Peak_53	chr9	124107300	124107450	5UTR;Intron;	0.467436	ENSMUSG00000049103.14	chr9	124101949	124113557	+	protein_coding	Ccr2	12772	P51683	P51683;Q3TRK1;Q543S8;Q3U3U0	chemokine (C-C motif) receptor 2(Ccr2)	12	11	53	87	87	195	101	154	75	1	4	10	13	3	56	35	67	47	12	5	67	36	30	24	32	25	85	108	141	7	7	2	8
Peak_54	chr16	58468525	58468675	3UTR;Intron;	0.981611	ENSMUSG00000035107.13	chr16	58408442	58469727	+	protein_coding	Dcbld2	73379	Q9D9K5	Q9D9K5;Q91ZV3;Q91ZH3	discoidin, CUB and LCCL domain containing 2(Dcbld2)	9	6	20	30	17	12	14	11	9	1	0	4	4	1	4	4	9	0	4	9	26	12	28	10	7	4	10	15	12	0	1	1	0
Peak_55	chr16	58468525	58468675	3UTR;Intron;	0.991518	ENSMUSG00000022747.16	chr16	58468124	58524243	-	protein_coding	St3gal6	54613	A6X953	A6X953;Q9CVW3;A6X952;Q8BLV1;Q8VIB3;Q8K0W8	ST3 beta-galactoside alpha-2,3-sialyltransferase 6(St3gal6)	47	40	189	242	233	434	380	643	245	22	16	24	31	24	171	193	202	74	20	28	75	62	72	76	53	39	300	330	415	12	16	12	16
Peak_56	chr16	58670852	58671002	CDS;	0.0706991	ENSMUSG00000022742.5	chr16	58670207	58680391	+	protein_coding	Cpox	12892	P36552	P36552;Q3U029	coproporphyrinogen oxidase(Cpox)	29	26	57	83	52	360	191	242	156	14	15	18	21	19	116	107	146	94	4	17	18	11	14	16	24	29	137	202	177	12	8	11	15
Peak_57	chr8	70844203	70844353	3UTR;CDS;	0.894861	ENSMUSG00000002908.17	chr8	70842048	70863258	-	protein_coding	Kcnn1	84036	Z4YL28	Z4YL28;Q9EQR3;A0A140T8Q8	potassium intermediate/small conductance calcium-activated channel, subfamily N, member 1(Kcnn1)	3	1	4	5	73	18	32	39	32	5	2	10	5	9	17	24	12	12	5	19	10	1	4	0	25	26	26	41	34	0	5	2	5
Peak_58	chr9	124124501	124124651	CDS;	0.115992	ENSMUSG00000079227.10	chr9	124121542	124147699	+	protein_coding	Ccr5	12774	Q3TDA4	Q3TDA4;P51682;E9Q351;E9Q3E5	chemokine (C-C motif) receptor 5(Ccr5)	3	19	9	22	197	65	47	58	46	9	7	11	18	7	31	70	9	16	33	52	107	4	5	7	49	37	100	79	118	2	6	3	6
Peak_59	chr16	57628509	57628659	CDS;	0.966838	ENSMUSG00000068196.4	chr16	57624257	57754737	-	protein_coding	Col8a1	12837	Q00780	Q00780	collagen, type VIII, alpha 1(Col8a1)	12	1	14	14	45	4	1	1	4	2	0	4	5	2	3	0	6	1	5	13	20	0	2	7	15	10	6	2	8	1	2	5	3
Peak_60	chr16	58465427	58465577	CDS;	0.93106	ENSMUSG00000035107.13	chr16	58408442	58469727	+	protein_coding	Dcbld2	73379	Q9D9K5	Q9D9K5;Q91ZV3;Q91ZH3	discoidin, CUB and LCCL domain containing 2(Dcbld2)	35	70	106	97	456	100	114	91	74	2	4	8	11	19	28	40	18	5	51	109	189	41	37	16	112	529	116	155	151	2	1	6	7
Peak_61	chr16	58465969	58466119	3UTR;Intron;	0.939904	ENSMUSG00000035107.13	chr16	58408442	58469727	+	protein_coding	Dcbld2	73379	Q9D9K5	Q9D9K5;Q91ZV3;Q91ZH3	discoidin, CUB and LCCL domain containing 2(Dcbld2)	22	22	75	39	127	118	111	71	79	3	8	11	5	11	35	51	55	39	18	64	12	13	10	11	29	107	87	121	129	3	2	6	10
Peak_62	chr16	58467442	58467592	3UTR;Intron;	0.963939	ENSMUSG00000035107.13	chr16	58408442	58469727	+	protein_coding	Dcbld2	73379	Q9D9K5	Q9D9K5;Q91ZV3;Q91ZH3	discoidin, CUB and LCCL domain containing 2(Dcbld2)	44	34	138	240	285	538	298	419	260	6	2	18	14	8	84	52	117	63	31	46	56	44	50	110	37	44	354	452	753	6	6	5	10
Peak_63	chr16	57391440	57391590	Intron;	0.706799	ENSMUSG00000022748.7	chr16	57302198	57606825	-	protein_coding	Cmss1	66497	Q9CTW7	Q9CTW7;Q3UW28;Q9CZT6	cms small ribosomal subunit 1(Cmss1)	3	1	11	7	5	34	18	23	14	0	2	5	3	1	20	19	21	21	5	4	4	1	1	0	6	2	10	34	56	0	1	2	1
Peak_64	chr16	57391440	57391590	Intron;	0.174623	ENSMUSG00000043336.14	chr16	57353092	57573126	+	protein_coding	Filip1l	78749	E0CYM1	E0CYM1;E0CYH7;Q6P6L0	filamin A interacting protein 1-like(Filip1l)	52	52	226	352	432	504	394	570	265	9	13	24	30	12	71	78	108	37	28	16	142	48	65	51	62	86	324	466	423	8	6	8	6
Peak_65	chr16	57570123	57570273	Intron;	0.120236	ENSMUSG00000022748.7	chr16	57302198	57606825	-	protein_coding	Cmss1	66497	Q9CTW7	Q9CTW7;Q3UW28;Q9CZT6	cms small ribosomal subunit 1(Cmss1)	23	7	32	51	31	349	229	355	294	22	23	23	41	48	428	193	670	340	4	8	0	13	7	6	11	16	317	247	370	18	14	18	27
Peak_66	chr16	57570123	57570273	CDS;	0.986693	ENSMUSG00000043336.14	chr16	57353092	57573126	+	protein_coding	Filip1l	78749	E0CYM1	E0CYM1;E0CYH7;Q6P6L0	filamin A interacting protein 1-like(Filip1l)	6	14	35	29	117	105	86	111	110	6	5	9	15	4	59	72	55	41	15	14	10	7	6	2	17	51	108	141	138	4	4	12	2
Peak_67	chr16	57572484	57572634	Intron;	0.112485	ENSMUSG00000022748.7	chr16	57302198	57606825	-	protein_coding	Cmss1	66497	Q9CTW7	Q9CTW7;Q3UW28;Q9CZT6	cms small ribosomal subunit 1(Cmss1)	2	7	12	21	101	45	60	81	64	5	3	8	7	5	19	21	18	9	9	10	6	1	3	3	14	54	49	105	90	3	2	3	1
Peak_68	chr16	57572484	57572634	3UTR;Intron;	0.997423	ENSMUSG00000043336.14	chr16	57353092	57573126	+	protein_coding	Filip1l	78749	E0CYM1	E0CYM1;E0CYH7;Q6P6L0	filamin A interacting protein 1-like(Filip1l)	167	76	346	390	329	471	314	423	234	19	9	22	31	14	110	91	116	74	72	81	205	171	201	243	111	99	240	441	555	12	6	14	25
Peak_69	chr16	57626888	57627038	3UTR;CDS;	0.979261	ENSMUSG00000068196.4	chr16	57624257	57754737	-	protein_coding	Col8a1	12837	Q00780	Q00780	collagen, type VIII, alpha 1(Col8a1)	21	27	130	135	129	112	114	132	81	17	14	23	23	15	64	73	70	57	11	9	40	54	63	82	33	40	102	86	89	3	11	18	11
Peak_70	chr9	106470565	106470715	3UTR;Intron;	0.951871	ENSMUSG00000023249.15	chr9	106470321	106476949	-	protein_coding	Parp3	235587	Q8BHN6	Q8BHN6;E9Q992;Q3UGL7;E9PX17;Q8BXU2;Q91YR6;Q8CFB8;Q3ULW8	poly (ADP-ribose) polymerase family, member 3(Parp3)	44	66	101	163	63	204	137	180	114	13	11	23	16	12	67	37	65	50	29	24	9	14	19	20	27	73	74	258	229	8	5	7	2
Peak_71	chr7	46998883	46999033	CDS;	0.5247	ENSMUSG00000049516.9	chr7	46990395	47008411	-	protein_coding	Spty2d1	101685	Q68FG3	Q68FG3	SPT2, Suppressor of Ty, domain containing 1 (S. cerevisiae)(Spty2d1)	9	6	33	24	8	57	85	65	253	0	0	0	0	2	1	6	9	5	11	17	29	7	11	11	14	11	313	83	64	0	0	0	0
Peak_72	chr9	124293926	124294076	CDS;	0.894797	ENSMUSG00000074829.10	chr9	124291803	124312696	-	protein_coding	2010315B03Rik	630836	A0A087WQD2	A0A087WQD2;J3KMG5;A0A087WRR3;Q05C34;J3QK55	RIKEN cDNA 2010315B03 gene(2010315B03Rik)	196	212	463	587	1333	1423	1220	1850	864	10	7	7	10	16	96	138	92	45	230	215	251	292	335	314	258	250	776	1850	1966	3	3	1	9
Peak_73	chr9	124299257	124299407	Intron;	0.63964	ENSMUSG00000074829.10	chr9	124291803	124312696	-	protein_coding	2010315B03Rik	630836	A0A087WQD2	A0A087WQD2;J3KMG5;A0A087WRR3;Q05C34;J3QK55	RIKEN cDNA 2010315B03 gene(2010315B03Rik)	14	3	39	33	61	0	7	7	10	2	0	2	2	0	0	0	1	0	2	19	65	14	10	8	19	36	22	7	9	0	0	0	0
Peak_74	chr12	90729238	90729388	3UTR;Intron;	0.657184	ENSMUSG00000007682.5	chr12	90724553	90738438	-	protein_coding	Dio2	13371	Q9Z1Y9	Q9Z1Y9;Q9QXV5	deiodinase, iodothyronine, type II(Dio2)	9	6	62	59	331	30	70	59	44	17	15	37	47	38	42	75	47	26	68	55	105	35	8	6	90	65	76	40	31	31	20	15	19
Peak_75	chr8	70913310	70913460	CDS;	0.642697	ENSMUSG00000019261.3	chr8	70905931	70917529	+	protein_coding	Map1s	270058	Q8C052	Q8C052;B2RWW1	microtubule-associated protein 1S(Map1s)	123	113	258	243	98	1514	810	944	799	15	13	20	24	8	222	194	330	192	65	43	68	162	143	233	44	86	741	1171	1020	9	9	15	10
Peak_76	chr9	124311950	124312100	Intron;	0.032116	ENSMUSG00000074829.10	chr9	124291803	124312696	-	protein_coding	2010315B03Rik	630836	A0A087WQD2	A0A087WQD2;J3KMG5;A0A087WRR3;Q05C34;J3QK55	RIKEN cDNA 2010315B03 gene(2010315B03Rik)	34	8	42	37	36	58	45	33	26	96	88	122	145	76	261	277	359	252	9	5	44	44	29	47	14	7	17	23	22	37	25	92	98
Peak_77	chr4	11583989	11584139	CDS;	0.555065	ENSMUSG00000094595.1	chr4	11579664	11587591	+	protein_coding	Fsbp	100503583	Q8BKE5	Q8BKE5	fibrinogen silencer binding protein(Fsbp)	14	12	11	23	56	3	10	6	12	11	5	5	13	3	16	6	6	5	6	28	14	3	5	8	11	15	6	16	53	0	4	7	9
Peak_78	chr4	11583989	11584139	5UTR;Intron;	0.442005	ENSMUSG00000078773.11	chr4	11558921	11615805	+	protein_coding	Rad54b	623474	J3QN23	J3QN23;Q6PFE3;A0A0A0MQB1;A2AIU9	RAD54 homolog B (S. cerevisiae)(Rad54b)	18	18	24	31	26	98	56	56	33	17	10	24	25	12	72	65	118	57	16	27	24	35	41	29	18	9	40	39	41	13	7	27	26
Peak_79	chr9	124424126	124424276	CDS;	0.97089	ENSMUSG00000093803.3	chr9	124422621	124476898	-	protein_coding	Ppp2r3d	NA	nan	nan	nan	19	19	8	18	126	30	69	56	52	16	5	6	16	19	75	100	33	23	44	50	27	6	5	2	40	48	13	77	140	8	8	1	4
Peak_80	chr12	88368849	88368999	Intron;	0.0827452	ENSMUSG00000021044.14	chr12	88360553	88461719	+	protein_coding	Adck1	72113	Q9D0L4	Q9D0L4	aarF domain containing kinase 1(Adck1)	21	7	56	91	29	86	92	118	77	7	15	27	27	17	96	130	103	50	26	9	12	9	7	19	9	8	40	51	97	14	13	15	13
Peak_81	chr9	106440155	106440305	3UTR;CDS;	0.976403	ENSMUSG00000042210.17	chr9	106440050	106447678	-	protein_coding	Abhd14a	68644	A0A087WS50	A0A087WS50;E9Q136;Q922Q6;A0A087WQ50;A0A087WSL4;E9PW22	abhydrolase domain containing 14A(Abhd14a)	8	2	9	29	31	98	57	85	59	2	2	10	13	9	72	66	64	66	4	3	14	22	20	12	9	11	71	82	115	0	1	4	6
Peak_82	chr9	124475644	124475794	5UTR;Intron;	0.0217219	ENSMUSG00000093803.3	chr9	124422621	124476898	-	protein_coding	Ppp2r3d	NA	nan	nan	nan	12	51	6	24	21	71	45	83	75	3	3	15	14	7	45	32	61	56	16	44	3	1	0	0	11	11	65	180	101	6	2	1	3
Peak_83	chr12	87455628	87455778	CDS;	0.742085	ENSMUSG00000021039.8	chr12	87449935	87472299	-	protein_coding	Snw1	66354	Q80VH1	Q80VH1;Q3TM37;A0A0B4J1E2;Q9CSN1;Q9CV75	SNW domain containing 1(Snw1)	821	873	2748	2923	2470	6607	5557	7739	5283	55	54	84	106	96	624	635	1431	762	489	525	1066	825	838	1413	392	640	6234	6922	7430	25	21	75	45
Peak_84	chrM	3875	4025	CDS;	0.0356455	ENSMUSG00000064345.1	chrM	3913	4951	+	protein_coding	mt-Nd2	17717	M1VMU3	M1VMU3;Q6QN84;Q9MD59;A0A141CM42;A3R414;A0A141CM29;A0A141CM16;A0A075DCF9;P03893	NADH dehydrogenase subunit 2(ND2)	2	4	17	22	10	55	32	54	12	2	3	5	2	4	21	23	13	12	1	0	0	2	5	13	4	2	23	34	16	1	3	1	2
Peak_85	chr12	87450454	87450604	3UTR;CDS;	0.973439	ENSMUSG00000021039.8	chr12	87449935	87472299	-	protein_coding	Snw1	66354	Q80VH1	Q80VH1;Q3TM37;A0A0B4J1E2;Q9CSN1;Q9CV75	SNW domain containing 1(Snw1)	12	18	10	5	15	11	17	23	13	1	0	0	3	2	7	3	5	4	7	4	9	0	3	2	7	6	25	15	8	1	1	2	1
Peak_86	chr12	87450454	87450604	3UTR;Intron;	0.798219	ENSMUSG00000021040.15	chr12	87443895	87452206	+	protein_coding	Slirp	NA	nan	nan	nan	24	10	32	46	56	85	57	81	70	14	9	17	24	20	60	61	71	45	26	33	10	35	27	35	18	19	72	72	49	10	3	11	18
Peak_87	chr12	87430342	87430492	Intron;	0.748157	ENSMUSG00000079036.10	chr12	87425839	87444017	-	protein_coding	Alkbh1	211064	P0CB42	P0CB42;F6U5G1;E0CZH7;E0CX46;E0CY72;E0CYA7	alkB homolog 1, histone H2A dioxygenase(Alkbh1)	9	2	10	16	14	41	17	31	33	2	0	5	7	2	16	11	25	15	17	10	10	13	17	20	10	4	45	33	22	1	1	1	0
Peak_88	chr8	70913786	70913936	CDS;	0.683739	ENSMUSG00000019261.3	chr8	70905931	70917529	+	protein_coding	Map1s	270058	Q8C052	Q8C052;B2RWW1	microtubule-associated protein 1S(Map1s)	39	49	104	85	160	96	97	131	124	4	3	4	7	7	21	18	63	20	99	72	37	18	7	15	50	90	88	212	170	1	0	2	2
Peak_89	chr12	87428909	87429059	3UTR;CDS;	0.826989	ENSMUSG00000079036.10	chr12	87425839	87444017	-	protein_coding	Alkbh1	211064	P0CB42	P0CB42;F6U5G1;E0CZH7;E0CX46;E0CY72;E0CYA7	alkB homolog 1, histone H2A dioxygenase(Alkbh1)	36	11	92	161	113	189	122	93	101	8	5	4	8	3	25	29	23	29	6	8	50	31	40	44	10	30	80	104	124	3	2	5	1
Peak_90	chr7	46998096	46998246	CDS;	0.568384	ENSMUSG00000049516.9	chr7	46990395	47008411	-	protein_coding	Spty2d1	101685	Q68FG3	Q68FG3	SPT2, Suppressor of Ty, domain containing 1 (S. cerevisiae)(Spty2d1)	7	4	28	39	22	63	33	39	23	5	3	2	3	0	3	1	2	7	1	6	4	7	7	9	3	10	19	33	44	0	0	2	1
Peak_91	chr4	11507958	11508108	CDS;	0.341063	ENSMUSG00000040720.15	chr4	11485957	11550684	+	protein_coding	1110037F02Rik	66185	Q8CFK9	Q8CFK9;A2AIV2;E9PZY8	RIKEN cDNA 1110037F02 gene(1110037F02Rik)	74	73	225	272	337	86	56	23	28	20	29	43	48	33	29	28	33	19	44	64	61	118	100	132	79	87	44	80	54	17	20	42	36
Peak_92	chr9	106452830	106452980	3UTR;Intron;	0.996706	ENSMUSG00000042073.15	chr9	106447458	106452923	+	protein_coding	Abhd14b	76491	A0A087WRJ2	A0A087WRJ2;A0A087WQN8;A0A087WP24;E9QN99;Q8VCR7;A0A087WSR2;A0A087WPF8	abhydrolase domain containing 14b(Abhd14b)	14	26	33	84	64	81	62	101	50	3	2	1	7	8	27	18	34	20	7	9	34	29	28	30	16	17	58	118	78	3	2	8	5
Peak_93	chr7	46997676	46997826	CDS;	0.591696	ENSMUSG00000049516.9	chr7	46990395	47008411	-	protein_coding	Spty2d1	101685	Q68FG3	Q68FG3	SPT2, Suppressor of Ty, domain containing 1 (S. cerevisiae)(Spty2d1)	4	5	38	18	86	28	38	11	36	2	2	5	7	3	2	9	5	8	14	28	20	20	10	37	34	46	72	47	29	1	1	4	1
Peak_94	chr8	70895430	70895580	3UTR;CDS;	0.708658	ENSMUSG00000045128.9	chr8	70894721	70897412	-	protein_coding	Rpl18a	76808	Q3THJ0	Q3THJ0;P62717;Q05CK2	ribosomal protein L18A(Rpl18a)	1	0	1	0	3	0	11	18	62	1	2	1	0	3	0	1	0	0	62	139	53	2	0	0	109	1	2	275	290	1	0	4	1
Peak_95	chr9	106480623	106480773	CDS;	0.500528	ENSMUSG00000041506.15	chr9	106475962	106485424	+	protein_coding	Rrp9	27966	A0A087WS95	A0A087WS95;Q91WM3	RRP9, small subunit (SSU) processome component, homolog (yeast)(Rrp9)	66	32	89	66	40	27	31	9	18	18	20	27	32	13	12	10	16	12	8	18	60	77	54	128	25	12	16	11	12	10	4	27	21
Peak_96	chr2	65670545	65670695	CDS;	0.339862	ENSMUSG00000075318.12	chr2	65620770	65767447	+	protein_coding	Scn2a	110876	B1AWN6	B1AWN6;A0A0J9YTW6	sodium channel, voltage-gated, type II, alpha(Scn2a)	38	28	107	91	182	143	126	114	186	12	13	17	20	11	31	30	34	27	37	64	92	81	121	151	64	61	357	150	168	6	5	14	6
Peak_97	chr2	65461332	65461482	CDS;	0.96118	ENSMUSG00000057182.14	chr2	65457117	65567627	-	protein_coding	Scn3a	20269	Q3UF73	Q3UF73;F6U9Y2;A0A0R5RP41;Q62204;Q68V26;A2ASI5;A9JQD4;A9JQD5;A0A0R5RP23	sodium channel, voltage-gated, type III, alpha(Scn3a)	174	192	494	785	654	177	160	179	106	12	22	21	33	15	46	43	37	25	38	65	534	170	226	237	136	169	163	136	178	18	9	28	25
Peak_98	chr2	62692552	62692702	3UTR;Intron;	0.95031	ENSMUSG00000026893.4	chr2	62664284	62694109	+	protein_coding	Gca	227960	Q8VC88	Q8VC88	grancalcin(Gca)	216	207	925	1034	977	642	644	403	964	30	35	41	55	33	80	64	81	56	49	101	754	536	335	812	164	244	2015	687	618	22	26	48	27
Peak_99	chr2	62680128	62680278	Intron;	0.533747	ENSMUSG00000026893.4	chr2	62664284	62694109	+	protein_coding	Gca	227960	Q8VC88	Q8VC88	grancalcin(Gca)	17	9	75	66	119	127	89	73	149	4	8	12	15	7	23	19	27	11	15	45	85	42	53	56	33	26	409	124	181	1	5	20	9
Peak_100	chr2	65460510	65460660	3UTR;CDS;	0.968618	ENSMUSG00000057182.14	chr2	65457117	65567627	-	protein_coding	Scn3a	20269	Q3UF73	Q3UF73;F6U9Y2;A0A0R5RP41;Q62204;Q68V26;A2ASI5;A9JQD4;A9JQD5;A0A0R5RP23	sodium channel, voltage-gated, type III, alpha(Scn3a)	7	2	14	20	43	39	51	63	44	11	11	19	21	15	77	66	75	68	7	6	12	8	11	1	7	6	51	43	55	7	5	6	3
Peak_101	chr2	65097911	65098061	CDS;	0.936133	ENSMUSG00000034903.18	chr2	65088338	65239403	-	protein_coding	Cobll1	319876	Q8BJK8	Q8BJK8;B1AZ20;Q3UMF0;B1AZ14;B1AZ25;B1AZ26;B1AZ15	Cobl-like 1(Cobll1)	7	2	14	20	43	39	51	63	44	11	11	19	21	15	77	66	75	68	7	6	12	8	11	1	7	6	51	43	55	7	5	6	3
Peak_102	chr2	62361939	62362089	Intron;	0.611217	ENSMUSG00000035000.8	chr2	62330072	62412231	-	protein_coding	Dpp4	13482	Q3TR43	Q3TR43;P28843	dipeptidylpeptidase 4(Dpp4)	3	7	10	23	39	28	27	33	29	4	10	8	8	9	40	68	24	19	1	2	9	0	3	1	12	2	19	15	38	6	4	5	2
Peak_103	chr2	62343351	62343501	Intron;	0.837462	ENSMUSG00000035000.8	chr2	62330072	62412231	-	protein_coding	Dpp4	13482	Q3TR43	Q3TR43;P28843	dipeptidylpeptidase 4(Dpp4)	7	3	9	20	83	130	77	120	44	6	6	12	11	12	33	74	43	21	13	14	28	1	1	3	21	16	85	156	173	8	4	2	2
Peak_104	chr2	62645423	62645573	CDS;	0.0150026	ENSMUSG00000026896.14	chr2	62595797	62646255	-	protein_coding	Ifih1	71586	D2CGM4	D2CGM4;Q8R5F7;D2CGM5;Q3TGP5;Q3U605;Q3U0Y5;Q3UE16	interferon induced with helicase C domain 1(Ifih1)	3	7	10	23	39	28	27	33	29	4	10	8	8	9	40	68	24	19	1	2	9	0	3	1	12	2	19	15	38	6	4	5	2
Peak_105	chr2	62363188	62363338	Intron;	0.596015	ENSMUSG00000035000.8	chr2	62330072	62412231	-	protein_coding	Dpp4	13482	Q3TR43	Q3TR43;P28843	dipeptidylpeptidase 4(Dpp4)	9	13	22	24	34	74	57	76	46	7	3	10	16	6	61	47	47	18	3	5	4	0	1	6	12	6	26	20	31	8	9	3	2
Peak_106	chr9	106481137	106481287	CDS;	0.554851	ENSMUSG00000041506.15	chr9	106475962	106485424	+	protein_coding	Rrp9	27966	A0A087WS95	A0A087WS95;Q91WM3	RRP9, small subunit (SSU) processome component, homolog (yeast)(Rrp9)	9	13	22	24	34	74	57	76	46	7	3	10	16	6	61	47	47	18	3	5	4	0	1	6	12	6	26	20	31	8	9	3	2
Peak_107	chr9	106474730	106474880	CDS;	0.323476	ENSMUSG00000023249.15	chr9	106470321	106476949	-	protein_coding	Parp3	235587	Q8BHN6	Q8BHN6;E9Q992;Q3UGL7;E9PX17;Q8BXU2;Q91YR6;Q8CFB8;Q3ULW8	poly (ADP-ribose) polymerase family, member 3(Parp3)	0	0	1	4	9	29	16	27	45	1	1	0	1	1	6	9	14	3	0	3	6	1	0	3	0	0	52	33	28	0	0	0	0
Peak_108	chr9	106477630	106477780	CDS;	0.184211	ENSMUSG00000041506.15	chr9	106475962	106485424	+	protein_coding	Rrp9	27966	A0A087WS95	A0A087WS95;Q91WM3	RRP9, small subunit (SSU) processome component, homolog (yeast)(Rrp9)	0	0	1	4	9	29	16	27	45	1	1	0	1	1	6	9	14	3	0	3	6	1	0	3	0	0	52	33	28	0	0	0	0
Peak_109	chr2	37389646	37389796	3UTR;CDS;	0.628031	ENSMUSG00000075376.10	chr2	37370068	37422903	-	protein_coding	Rc3h2	319817	Q148V5	Q148V5;Q148V4;P0C090;A2AVP4;A0A0N4SVF7	ring finger and CCCH-type zinc finger domains 2(Rc3h2)	14	10	24	55	55	23	11	6	14	13	14	22	24	9	10	9	19	13	14	51	62	89	108	173	40	22	24	3	10	6	10	19	25
Peak_110	chr2	37425442	37425592	3UTR;Intron;	0.998981	ENSMUSG00000066798.3	chr2	37425499	37443171	-	protein_coding	Zbtb6	241322	Q8K088	Q8K088	zinc finger and BTB domain containing 6(Zbtb6)	16	15	20	17	117	67	72	108	41	10	6	18	14	9	58	82	55	19	22	27	27	5	3	0	32	31	46	86	146	6	7	6	6
Peak_111	chr2	36189266	36189416	3UTR;Intron;	0.97593	ENSMUSG00000026887.9	chr2	36136388	36190647	+	protein_coding	Mrrf	67871	Q9D6S7	Q9D6S7;E0CYT0	mitochondrial ribosome recycling factor(Mrrf)	145	143	465	864	912	615	711	821	367	31	19	40	50	35	210	272	145	101	64	89	323	162	302	243	208	277	677	576	463	20	15	17	10
Peak_112	chr2	36245214	36245364	CDS;	0.680368	ENSMUSG00000047250.13	chr2	36230425	36252272	+	protein_coding	Ptgs1	19224	P22437	P22437;Q543T1;Q3TJN9;Q6QDC8;Q3UZ23	prostaglandin-endoperoxide synthase 1(Ptgs1)	145	143	465	864	912	615	711	821	367	31	19	40	50	35	210	272	145	101	64	89	323	162	302	243	208	277	677	576	463	20	15	17	10
Peak_113	chr2	36252061	36252211	3UTR;Intron;	0.993775	ENSMUSG00000047250.13	chr2	36230425	36252272	+	protein_coding	Ptgs1	19224	P22437	P22437;Q543T1;Q3TJN9;Q6QDC8;Q3UZ23	prostaglandin-endoperoxide synthase 1(Ptgs1)	94	84	446	524	398	1199	1047	1307	809	19	15	34	29	46	252	183	345	187	40	77	270	153	136	201	135	188	1320	961	1271	20	16	34	32
Peak_114	chr2	37351804	37351954	3UTR;CDS;	0.804947	ENSMUSG00000009030.14	chr2	37350073	37359332	-	protein_coding	Pdcl	67466	A0A0N4SWE2	A0A0N4SWE2;Q923E8;Q3UZN6;A2AVP3;Q9DBX2	phosducin-like(Pdcl)	950	1608	1283	1637	1843	3089	2168	3057	2570	3	1	11	18	8	65	49	232	123	786	1471	652	93	146	99	1007	1643	1684	3664	2096	3	7	8	5
Peak_115	chr2	37355563	37355713	5UTR;CDS;	0.398963	ENSMUSG00000009030.14	chr2	37350073	37359332	-	protein_coding	Pdcl	67466	A0A0N4SWE2	A0A0N4SWE2;Q923E8;Q3UZN6;A2AVP3;Q9DBX2	phosducin-like(Pdcl)	13	4	3	2	35	70	37	31	39	1	3	4	5	2	6	5	46	44	29	13	6	8	12	1	1	5	36	30	49	1	2	4	1
Peak_116	chr2	37357233	37357383	5UTR;CDS;	0.218598	ENSMUSG00000009030.14	chr2	37350073	37359332	-	protein_coding	Pdcl	67466	A0A0N4SWE2	A0A0N4SWE2;Q923E8;Q3UZN6;A2AVP3;Q9DBX2	phosducin-like(Pdcl)	94	84	446	524	398	1199	1047	1307	809	19	15	34	29	46	252	183	345	187	40	77	270	153	136	201	135	188	1320	961	1271	20	16	34	32
Peak_117	chr2	37370232	37370382	3UTR;Intron;	0.995476	ENSMUSG00000075376.10	chr2	37370068	37422903	-	protein_coding	Rc3h2	319817	Q148V5	Q148V5;Q148V4;P0C090;A2AVP4;A0A0N4SVF7	ring finger and CCCH-type zinc finger domains 2(Rc3h2)	2	0	7	7	24	24	27	40	20	4	2	6	8	3	20	34	25	19	1	3	0	3	1	0	8	6	14	34	34	1	1	2	1
Peak_118	chr2	37375205	37375355	3UTR;CDS;	0.901353	ENSMUSG00000075376.10	chr2	37370068	37422903	-	protein_coding	Rc3h2	319817	Q148V5	Q148V5;Q148V4;P0C090;A2AVP4;A0A0N4SVF7	ring finger and CCCH-type zinc finger domains 2(Rc3h2)	48	50	175	246	536	233	339	418	233	4	9	16	28	27	75	132	41	51	31	50	97	58	68	74	116	123	261	302	318	12	7	22	10
Peak_119	chr14	103843284	103843434	CDS;	0.0275475	ENSMUSG00000022122.14	chr14	103814624	103844173	-	protein_coding	Ednrb	13618	Q8BJE1	Q8BJE1;P48302	endothelin receptor type B(Ednrb)	2	1	37	13	6	98	27	25	41	1	2	7	6	3	20	37	50	31	2	6	0	39	32	32	12	6	32	42	36	2	2	9	5
Peak_120	chr14	104478645	104478795	3UTR;CDS;	0.9737	ENSMUSG00000022120.3	chr14	104477533	104522666	-	protein_coding	Rnf219	72486	Q8K2Y0	Q8K2Y0;G3X8V5;Q9D019	ring finger protein 219(Rnf219)	12	12	7	13	25	19	15	35	10	3	1	2	1	1	6	3	2	2	0	2	0	0	11	8	4	5	30	22	21	1	2	4	3
Peak_121	chr14	103703833	103703983	3UTR;CDS;	0.98173	ENSMUSG00000055717.13	chr14	103650227	103704907	+	protein_coding	Slain1	105439	Q68FF7	Q68FF7;F6V9T4;F7B673;F7D4S5	SLAIN motif family, member 1(Slain1)	81	87	197	404	291	349	329	485	193	38	45	86	100	84	426	507	352	158	24	55	49	27	48	38	74	72	286	304	438	45	23	32	22
Peak_122	chr14	103817003	103817153	3UTR;CDS;	0.916952	ENSMUSG00000022122.14	chr14	103814624	103844173	-	protein_coding	Ednrb	13618	Q8BJE1	Q8BJE1;P48302	endothelin receptor type B(Ednrb)	7	0	9	13	2	25	5	0	6	2	2	3	1	0	6	5	8	3	0	5	16	14	18	17	6	3	7	7	5	1	0	3	4
Peak_123	chr14	103158104	103158254	Intron;	0.808191	ENSMUSG00000033004.14	chr14	103113410	103346814	-	protein_coding	Mycbp2	105689	E9PUJ6	E9PUJ6;F6SMY7;F7CZG3;F6T4V9;Q7TPH6	MYC binding protein 2(Mycbp2)	10	17	23	26	185	36	31	53	36	8	6	10	6	3	30	54	23	5	19	14	57	7	11	0	58	52	20	54	62	2	1	4	4
Peak_124	chr14	103346145	103346295	CDS;	0.00254494	ENSMUSG00000033004.14	chr14	103113410	103346814	-	protein_coding	Mycbp2	105689	E9PUJ6	E9PUJ6;F6SMY7;F7CZG3;F6T4V9;Q7TPH6	MYC binding protein 2(Mycbp2)	10	17	23	26	185	36	31	53	36	8	6	10	6	3	30	54	23	5	19	14	57	7	11	0	58	52	20	54	62	2	1	4	4
Peak_125	chr14	103155210	103155360	CDS;	0.82059	ENSMUSG00000033004.14	chr14	103113410	103346814	-	protein_coding	Mycbp2	105689	E9PUJ6	E9PUJ6;F6SMY7;F7CZG3;F6T4V9;Q7TPH6	MYC binding protein 2(Mycbp2)	3	6	3	4	20	15	18	14	10	2	0	3	5	11	21	52	21	8	7	25	15	0	4	0	12	9	19	41	74	2	1	4	2
Peak_126	chr14	103155958	103156108	CDS;	0.817385	ENSMUSG00000033004.14	chr14	103113410	103346814	-	protein_coding	Mycbp2	105689	E9PUJ6	E9PUJ6;F6SMY7;F7CZG3;F6T4V9;Q7TPH6	MYC binding protein 2(Mycbp2)	21	13	27	62	29	45	22	16	33	10	8	20	12	2	27	31	49	18	29	29	55	21	34	38	33	8	34	20	31	10	6	9	11
Peak_127	chr14	103098789	103098939	5UTR;Intron;	0.0363204	ENSMUSG00000022124.14	chr14	103080238	103099566	-	protein_coding	Fbxl3	50789	D3YWZ0	D3YWZ0;Q8C4V4;D3Z388;Q3TJJ7;Q8BNS3;Q5PRF6	F-box and leucine-rich repeat protein 3(Fbxl3)	3	6	3	4	20	15	18	14	10	2	0	3	5	11	21	52	21	8	7	25	15	0	4	0	12	9	19	41	74	2	1	4	2
Peak_128	chr14	103113766	103113916	3UTR;Intron;	0.998153	ENSMUSG00000033004.14	chr14	103113410	103346814	-	protein_coding	Mycbp2	105689	E9PUJ6	E9PUJ6;F6SMY7;F7CZG3;F6T4V9;Q7TPH6	MYC binding protein 2(Mycbp2)	14	14	38	71	94	21	22	17	21	1	0	2	6	4	2	2	2	3	4	13	35	19	28	21	26	17	14	22	26	0	1	1	3
Peak_129	chr6	49047783	49047933	CDS;	0.329019	ENSMUSG00000029816.10	chr6	49036545	49070929	+	protein_coding	Gpnmb	93695	Q3UE75	Q3UE75;Q8BVA0;A0A0N4SVG5;Q99P91;Q3TWC7;Q3TAV1;Q3TXG7;Q3TBB0	glycoprotein (transmembrane) nmb(Gpnmb)	39	33	99	74	73	98	68	78	72	12	5	18	14	28	112	41	97	52	85	100	34	8	12	12	28	16	57	142	188	7	4	10	3
Peak_130	chr6	48908775	48908925	3UTR;CDS;	0.990687	ENSMUSG00000029811.14	chr6	48872895	48909188	+	protein_coding	Aoc1	76507	Q8JZQ5	Q8JZQ5;Q9CW16;E9PYN9;A0A0N4SUP5;Q3UKB9	amine oxidase, copper-containing 1(Aoc1)	18	5	10	22	30	101	59	68	45	8	9	26	16	20	131	85	127	67	20	46	6	0	2	0	30	15	42	93	123	17	12	15	13
Peak_131	chr6	49252798	49252948	3UTR;Intron;	0.554948	ENSMUSG00000029817.11	chr6	49243923	49264033	-	protein_coding	Tra2a	101214	Q3TCQ1	Q3TCQ1;E9QP00;A0A0N4SV13;Q6PFR5;Q8CHL7;Q3TAP5;Q3T9M5;Q3TNU2;A0A0N4SVC2	transformer 2 alpha homolog (Drosophila)(Tra2a)	111	116	434	546	272	561	353	349	262	62	45	72	79	62	282	149	322	252	39	39	82	84	132	109	81	70	348	296	362	33	27	63	65
Peak_132	chr6	49082833	49082983	3UTR;CDS;	0.703404	ENSMUSG00000029815.12	chr6	49073794	49086751	+	protein_coding	Malsu1	75593	D3Z186	D3Z186;Q9CWV0	mitochondrial assembly of ribosomal large subunit 1(Malsu1)	41	23	83	114	56	232	169	152	145	23	14	35	42	34	150	78	211	172	7	18	7	31	24	29	24	19	184	113	149	11	14	28	28
Peak_133	chr6	48895200	48895350	3UTR;Intron;	0.616648	ENSMUSG00000029811.14	chr6	48872895	48909188	+	protein_coding	Aoc1	76507	Q8JZQ5	Q8JZQ5;Q9CW16;E9PYN9;A0A0N4SUP5;Q3UKB9	amine oxidase, copper-containing 1(Aoc1)	13	2	10	16	18	17	6	4	3	1	0	0	4	3	4	1	4	8	9	13	8	23	41	40	13	10	2	5	12	1	0	0	0
Peak_134	chr6	48846612	48846762	3UTR;Intron;	0.937591	ENSMUSG00000023367.14	chr6	48840918	48847071	+	protein_coding	Tmem176a	66058	Q99JK9	Q99JK9;A0A0N4SVU8;A0A0N4SUL5;Q9DCS1;A0A0N4SVW3	transmembrane protein 176A(Tmem176a)	46	55	188	206	315	478	286	523	299	1	8	7	8	6	94	84	86	55	40	41	122	71	112	83	82	58	257	496	639	1	2	5	7
Peak_135	chr6	48907557	48907707	CDS;	0.957127	ENSMUSG00000029811.14	chr6	48872895	48909188	+	protein_coding	Aoc1	76507	Q8JZQ5	Q8JZQ5;Q9CW16;E9PYN9;A0A0N4SUP5;Q3UKB9	amine oxidase, copper-containing 1(Aoc1)	8	32	55	53	39	67	34	66	37	2	4	7	11	2	22	13	27	18	33	22	32	12	28	29	19	17	29	83	156	4	1	4	0
Peak_136	chr6	48906137	48906287	CDS;	0.918001	ENSMUSG00000029811.14	chr6	48872895	48909188	+	protein_coding	Aoc1	76507	Q8JZQ5	Q8JZQ5;Q9CW16;E9PYN9;A0A0N4SUP5;Q3UKB9	amine oxidase, copper-containing 1(Aoc1)	157	205	288	487	280	339	366	412	339	16	15	28	37	32	42	67	77	41	25	39	71	43	27	39	58	120	299	189	138	10	4	6	12
Peak_137	chr7	19915985	19916135	Intron;	0.290053	ENSMUSG00000040511.14	chr7	19903577	19921160	-	protein_coding	Pvr	52118	Q8BVF6	Q8BVF6;Q8K094;Q60977;Q91WP1	poliovirus receptor(Pvr)	12	9	37	47	23	6	4	4	0	3	2	4	4	0	0	2	1	0	4	11	6	2	8	7	8	7	2	0	0	1	5	2	5
Peak_138	chr7	19918575	19918725	CDS;	0.142752	ENSMUSG00000040511.14	chr7	19903577	19921160	-	protein_coding	Pvr	52118	Q8BVF6	Q8BVF6;Q8K094;Q60977;Q91WP1	poliovirus receptor(Pvr)	3	3	6	20	85	6	10	7	5	9	5	10	20	7	8	20	7	6	15	25	18	5	1	0	21	23	7	6	2	3	7	3	4
Peak_139	chr7	19808613	19808763	3UTR;Intron;	0.984136	ENSMUSG00000053175.17	chr7	19808461	19822770	-	protein_coding	Bcl3	12051	F6YNH8	F6YNH8;Q3U300;Q9Z2F6	B cell leukemia/lymphoma 3(Bcl3)	6	10	12	22	40	18	19	23	12	32	14	32	37	19	29	40	25	15	11	11	22	6	5	2	17	16	18	23	13	8	7	18	19
Peak_140	chr7	19905033	19905183	3UTR;CDS;	0.912927	ENSMUSG00000040511.14	chr7	19903577	19921160	-	protein_coding	Pvr	52118	Q8BVF6	Q8BVF6;Q8K094;Q60977;Q91WP1	poliovirus receptor(Pvr)	4	5	4	6	45	0	0	0	0	4	3	3	9	4	0	0	0	0	2	4	15	0	2	0	10	5	0	0	2	0	0	2	0
Peak_141	chr6	49340306	49340456	3UTR;Intron;	0.946165	ENSMUSG00000050786.8	chr6	49319273	49341582	+	protein_coding	Ccdc126	57895	Q8BIS8	Q8BIS8	coiled-coil domain containing 126(Ccdc126)	4	3	12	19	132	6	11	8	5	12	12	16	27	11	16	24	8	11	29	31	79	6	8	1	37	28	5	6	3	5	9	12	5
Peak_142	chr6	49260811	49260961	Intron;	0.156489	ENSMUSG00000029817.11	chr6	49243923	49264033	-	protein_coding	Tra2a	101214	Q3TCQ1	Q3TCQ1;E9QP00;A0A0N4SV13;Q6PFR5;Q8CHL7;Q3TAP5;Q3T9M5;Q3TNU2;A0A0N4SVC2	transformer 2 alpha homolog (Drosophila)(Tra2a)	1	2	3	9	49	19	26	26	10	3	0	7	9	3	18	38	17	7	0	13	4	0	3	0	5	12	16	15	12	3	1	2	1
Peak_143	chr7	19749370	19749520	5UTR;Intron;	0.0306738	ENSMUSG00000062300.14	chr7	19716643	19750483	-	protein_coding	Nectin2	19294	Q8C6F2	Q8C6F2;Q91VT9;Q3TZU9;P32507;Q80XJ5	nectin cell adhesion molecule 2(Nectin2)	8	8	31	20	56	42	48	53	28	3	3	0	1	5	18	27	18	15	10	22	0	6	4	15	13	17	52	56	49	2	2	6	5
Peak_144	chr7	19756096	19756246	3UTR;Intron;	0.997246	ENSMUSG00000002980.14	chr7	19756130	19771016	-	protein_coding	Bcam	57278	Q8BGB4	Q8BGB4;Q99K86;D6RE44;Q9R069;D3YTK7	basal cell adhesion molecule(Bcam)	130	56	203	314	498	456	318	374	240	5	4	3	3	5	29	14	28	15	53	73	304	165	181	235	139	160	296	509	685	4	1	5	4
Peak_145	chr11	51576814	51576964	CDS;	0.976092	ENSMUSG00000063564.13	chr11	51289919	51583918	+	protein_coding	Col23a1	237759	Q8K4G2	Q8K4G2;B1ATK5	collagen, type XXIII, alpha 1(Col23a1)	72	59	239	187	212	343	319	398	231	7	5	9	10	11	83	76	73	54	37	40	68	95	73	77	60	90	303	422	463	4	3	6	12
Peak_146	chr11	51069616	51069766	CDS;	0.770509	ENSMUSG00000020364.14	chr11	51059256	51072799	+	protein_coding	Zfp354a	21408	B1ATG3	B1ATG3;Q5PPR4;Q61751	zinc finger protein 354A(Zfp354a)	27	32	65	89	51	138	74	58	66	4	12	8	12	13	35	24	37	28	13	20	31	67	73	85	28	17	44	76	98	4	4	11	11
Peak_147	chr11	50900986	50901136	CDS;	0.86536	ENSMUSG00000049321.17	chr11	50898711	50916165	-	protein_coding	Zfp2	22678	P08043	P08043;O88265	zinc finger protein 2(Zfp2)	23	30	102	128	189	232	168	252	154	4	2	8	6	5	32	33	34	20	19	32	100	41	57	60	68	58	159	244	260	4	2	4	6
Peak_148	chr11	50899886	50900036	CDS;	0.928383	ENSMUSG00000049321.17	chr11	50898711	50916165	-	protein_coding	Zfp2	22678	P08043	P08043;O88265	zinc finger protein 2(Zfp2)	274	265	713	1293	422	1692	1650	1990	1613	158	124	225	309	168	695	659	1187	619	44	46	77	73	68	92	105	144	1772	989	1750	80	60	66	56
Peak_149	chr11	51069313	51069463	CDS;	0.748136	ENSMUSG00000020364.14	chr11	51059256	51072799	+	protein_coding	Zfp354a	21408	B1ATG3	B1ATG3;Q5PPR4;Q61751	zinc finger protein 354A(Zfp354a)	22	26	89	83	62	53	49	61	37	17	14	30	45	20	27	28	36	30	8	8	12	15	11	11	13	20	47	33	38	19	12	31	15
Peak_150	chr11	50923348	50923498	CDS;	0.836816	ENSMUSG00000020335.13	chr11	50921822	50931633	-	protein_coding	Zfp354b	27274	Q9QXT9	Q9QXT9	zinc finger protein 354B(Zfp354b)	5	5	28	30	31	117	107	117	62	6	7	1	13	5	59	52	54	41	5	1	8	12	15	8	2	8	41	138	133	2	2	5	2
Peak_151	chr11	50804313	50804463	3UTR;Intron;	0.9845	ENSMUSG00000036545.8	chr11	50602083	50807573	+	protein_coding	Adamts2	216725	Q5DTQ6	Q5DTQ6;Q8C9W3;Q1LZL1	a disintegrin-like and metallopeptidase (reprolysin type) with thrombospondin type 1 motif, 2(Adamts2)	4	5	5	7	50	20	12	19	13	4	2	11	11	6	28	47	20	9	29	35	18	1	2	0	15	7	17	39	78	5	2	6	2
Peak_152	chr11	50407777	50407927	CDS;	0.556238	ENSMUSG00000020375.9	chr11	50389285	50431125	-	protein_coding	Rufy1	216724	Q8BIJ7	Q8BIJ7	RUN and FYVE domain containing 1(Rufy1)	855	643	1061	1183	3073	5199	3618	5417	3772	884	770	1267	1555	1551	5528	6350	10910	5683	1232	2065	640	207	271	171	1106	661	2820	6274	7509	727	652	940	755
Peak_153	chr11	50899525	50899675	3UTR;Intron;	0.949066	ENSMUSG00000049321.17	chr11	50898711	50916165	-	protein_coding	Zfp2	22678	P08043	P08043;O88265	zinc finger protein 2(Zfp2)	855	643	1061	1183	3073	5199	3618	5417	3772	884	770	1267	1555	1551	5528	6350	10910	5683	1232	2065	640	207	271	171	1106	661	2820	6274	7509	727	652	940	755
Peak_154	chr11	50814352	50814502	3UTR;Intron;	0.799147	ENSMUSG00000044807.13	chr11	50811085	50827724	-	protein_coding	Zfp354c	30944	Q571J5	Q571J5	zinc finger protein 354C(Zfp354c)	224	354	379	728	372	81	123	146	66	8	6	12	19	8	16	26	6	11	26	42	234	54	112	73	129	158	77	67	23	7	3	6	2
Peak_155	chr19	8989352	8989502	5UTR;Intron;	0.00164316	ENSMUSG00000069833.12	chr19	8989283	9076919	+	protein_coding	Ahnak	66395	Q8BKS2	Q8BKS2;G5E8K8;Q61484;A0JLR7;Q8CEX7;Q8R2L7;Q3UYW8;Q8VDN3;A0PJF4;Q8BRB8;E9Q616;Q8CGE7	AHNAK nucleoprotein (desmoyokin)(Ahnak)	25	11	26	45	18	20	28	23	13	5	4	7	15	6	9	20	5	11	3	11	0	8	5	5	14	7	12	14	2	2	7	4	0
Peak_156	chr19	8978094	8978244	3UTR;CDS;	0.9729	ENSMUSG00000071644.10	chr19	8967040	8978479	+	protein_coding	Eef1g	67160	Q4FZK2	Q4FZK2;Q8R1N8;Q9D8N0	eukaryotic translation elongation factor 1 gamma(Eef1g)	6	4	3	4	5	28	9	8	5	1	0	3	2	0	4	2	19	5	7	9	0	0	0	0	6	1	3	39	19	1	0	1	0
Peak_157	chr19	8972877	8973027	CDS;	0.516828	ENSMUSG00000071644.10	chr19	8967040	8978479	+	protein_coding	Eef1g	67160	Q4FZK2	Q4FZK2;Q8R1N8;Q9D8N0	eukaryotic translation elongation factor 1 gamma(Eef1g)	1	8	16	20	74	5	2	10	7	2	3	2	1	2	3	9	1	0	2	25	52	7	17	3	26	16	11	11	40	0	0	1	0
Peak_158	chr19	8972559	8972709	CDS;	0.489029	ENSMUSG00000071644.10	chr19	8967040	8978479	+	protein_coding	Eef1g	67160	Q4FZK2	Q4FZK2;Q8R1N8;Q9D8N0	eukaryotic translation elongation factor 1 gamma(Eef1g)	56	54	98	186	97	63	116	91	65	21	16	30	40	24	31	55	35	32	10	14	40	36	58	49	36	41	57	50	17	15	20	22	28
Peak_159	chr19	9000164	9000314	CDS;	0.125017	ENSMUSG00000069833.12	chr19	8989283	9076919	+	protein_coding	Ahnak	66395	Q8BKS2	Q8BKS2;G5E8K8;Q61484;A0JLR7;Q8CEX7;Q8R2L7;Q3UYW8;Q8VDN3;A0PJF4;Q8BRB8;E9Q616;Q8CGE7	AHNAK nucleoprotein (desmoyokin)(Ahnak)	8	7	21	16	59	24	36	46	28	13	16	17	21	8	45	65	48	16	14	19	2	0	1	1	16	14	30	27	63	11	10	6	9
Peak_160	chr19	8999633	8999783	5UTR;Intron;	0.118958	ENSMUSG00000069833.12	chr19	8989283	9076919	+	protein_coding	Ahnak	66395	Q8BKS2	Q8BKS2;G5E8K8;Q61484;A0JLR7;Q8CEX7;Q8R2L7;Q3UYW8;Q8VDN3;A0PJF4;Q8BRB8;E9Q616;Q8CGE7	AHNAK nucleoprotein (desmoyokin)(Ahnak)	87	51	221	232	185	87	129	117	130	12	6	13	12	14	8	9	18	20	31	38	128	120	164	216	76	54	230	114	87	9	3	5	10
Peak_161	chr19	8991544	8991694	Intron;	0.0266557	ENSMUSG00000069833.12	chr19	8989283	9076919	+	protein_coding	Ahnak	66395	Q8BKS2	Q8BKS2;G5E8K8;Q61484;A0JLR7;Q8CEX7;Q8R2L7;Q3UYW8;Q8VDN3;A0PJF4;Q8BRB8;E9Q616;Q8CGE7	AHNAK nucleoprotein (desmoyokin)(Ahnak)	1	2	4	6	17	7	6	5	2	7	2	9	19	10	10	14	12	6	18	32	50	2	0	2	19	16	4	7	6	3	5	2	5
Peak_162	chr19	8990720	8990870	Intron;	0.0172532	ENSMUSG00000069833.12	chr19	8989283	9076919	+	protein_coding	Ahnak	66395	Q8BKS2	Q8BKS2;G5E8K8;Q61484;A0JLR7;Q8CEX7;Q8R2L7;Q3UYW8;Q8VDN3;A0PJF4;Q8BRB8;E9Q616;Q8CGE7	AHNAK nucleoprotein (desmoyokin)(Ahnak)	18	28	37	51	42	134	114	167	90	2	0	3	3	0	12	9	16	13	0	1	18	12	26	8	6	14	112	113	165	2	2	0	0
Peak_163	chrX	71117717	71117867	CDS;	0.63834	ENSMUSG00000059401.13	chrX	71050255	71156056	+	protein_coding	Mamld1	333639	P0C6A2	P0C6A2;B2RXP0;B7ZWF2;B2RXV1;D3Z768	mastermind-like domain containing 1(Mamld1)	5	6	5	5	4	40	43	45	34	1	1	6	4	1	17	17	8	14	3	3	8	0	2	2	6	3	52	57	49	0	1	0	1
Peak_164	chr19	9002943	9003093	CDS;	0.156728	ENSMUSG00000069833.12	chr19	8989283	9076919	+	protein_coding	Ahnak	66395	Q8BKS2	Q8BKS2;G5E8K8;Q61484;A0JLR7;Q8CEX7;Q8R2L7;Q3UYW8;Q8VDN3;A0PJF4;Q8BRB8;E9Q616;Q8CGE7	AHNAK nucleoprotein (desmoyokin)(Ahnak)	122	172	234	227	557	684	551	680	509	24	25	56	76	53	253	332	382	212	281	303	108	37	72	55	144	325	513	978	933	33	35	46	28
Peak_165	chr19	9001792	9001942	CDS;	0.143594	ENSMUSG00000069833.12	chr19	8989283	9076919	+	protein_coding	Ahnak	66395	Q8BKS2	Q8BKS2;G5E8K8;Q61484;A0JLR7;Q8CEX7;Q8R2L7;Q3UYW8;Q8VDN3;A0PJF4;Q8BRB8;E9Q616;Q8CGE7	AHNAK nucleoprotein (desmoyokin)(Ahnak)	6	6	7	8	13	4	4	2	7	1	1	1	0	1	0	0	1	2	32	48	39	1	4	2	10	6	0	4	4	0	0	1	0
Peak_166	chrX	70460969	70461119	3UTR;CDS;	0.925866	ENSMUSG00000073139.9	chrX	70459752	70477180	-	protein_coding	Tmem185a	236848	A2AF53	A2AF53;Q3TYW3	transmembrane protein 185A(Tmem185a)	13	16	34	26	37	108	34	56	25	14	18	17	23	15	121	79	197	109	5	2	7	17	12	11	18	13	49	70	67	18	6	22	24
Peak_167	chr5	130340713	130340863	3UTR;CDS;	0.990983	ENSMUSG00000056310.14	chr5	130255618	130341563	+	protein_coding	Tyw1	100929	Q8BJM7	Q8BJM7;A0A0R4J0L2;F6VNP0	tRNA-yW synthesizing protein 1 homolog (S. cerevisiae)(Tyw1)	13	16	34	26	37	108	34	56	25	14	18	17	23	15	121	79	197	109	5	2	7	17	12	11	18	13	49	70	67	18	6	22	24
Peak_168	chr5	131437503	131437653	Intron;	0.999778	ENSMUSG00000029673.17	chr5	131437332	132543344	-	protein_coding	Auts2	NA	nan	nan	nan	92	61	265	294	242	633	336	534	413	31	17	39	40	23	185	136	369	186	54	138	131	128	171	213	88	61	483	532	866	17	13	22	50
Peak_169	chrX	70460091	70460241	3UTR;Intron;	0.976245	ENSMUSG00000073139.9	chrX	70459752	70477180	-	protein_coding	Tmem185a	236848	A2AF53	A2AF53;Q3TYW3	transmembrane protein 185A(Tmem185a)	92	61	265	294	242	633	336	534	413	31	17	39	40	23	185	136	369	186	54	138	131	128	171	213	88	61	483	532	866	17	13	22	50
Peak_170	chr5	130241478	130241628	3UTR;Intron;	0.917107	ENSMUSG00000053094.15	chr5	130217080	130243765	+	protein_coding	Tmem248	71667	A0A0J9YVG7	A0A0J9YVG7;A0A0J9YV25;Q3TBN1;A0A0J9YUV9	transmembrane protein 248(Tmem248)	18	17	37	47	331	45	81	96	50	17	11	18	19	16	41	53	42	17	43	57	35	3	8	1	73	73	71	42	116	10	12	8	4
Peak_171	chr5	130242940	130243090	3UTR;Intron;	0.971894	ENSMUSG00000053094.15	chr5	130217080	130243765	+	protein_coding	Tmem248	71667	A0A0J9YVG7	A0A0J9YVG7;A0A0J9YV25;Q3TBN1;A0A0J9YUV9	transmembrane protein 248(Tmem248)	20	29	28	96	23	44	34	32	22	8	7	13	29	6	25	28	24	19	2	9	6	6	7	11	6	15	22	25	9	5	2	7	15
Peak_172	chr5	130213603	130213753	3UTR;Intron;	0.984393	ENSMUSG00000025340.14	chr5	130171797	130214342	+	protein_coding	Rabgef1	56715	D3Z2L2	D3Z2L2;Q9JM13;D3YWB4;F6VIJ0	RAB guanine nucleotide exchange factor (GEF) 1(Rabgef1)	195	167	757	893	799	349	394	391	242	69	50	84	116	129	80	125	146	104	61	110	284	200	221	283	172	169	378	274	196	59	42	102	98
Peak_173	chr5	130236876	130237026	CDS;	0.744651	ENSMUSG00000053094.15	chr5	130217080	130243765	+	protein_coding	Tmem248	71667	A0A0J9YVG7	A0A0J9YVG7;A0A0J9YV25;Q3TBN1;A0A0J9YUV9	transmembrane protein 248(Tmem248)	5	9	19	14	21	2	4	5	1	4	2	5	7	0	1	3	1	0	5	9	14	4	1	3	8	5	5	4	9	0	0	0	0
Peak_174	chr5	130274666	130274816	CDS;	0.222503	ENSMUSG00000056310.14	chr5	130255618	130341563	+	protein_coding	Tyw1	100929	Q8BJM7	Q8BJM7;A0A0R4J0L2;F6VNP0	tRNA-yW synthesizing protein 1 homolog (S. cerevisiae)(Tyw1)	2	6	6	11	44	58	36	53	33	4	5	9	8	1	48	43	36	12	5	12	13	13	9	9	14	16	29	41	76	3	4	3	9
Peak_175	chr5	130277860	130278010	CDS;	0.259666	ENSMUSG00000056310.14	chr5	130255618	130341563	+	protein_coding	Tyw1	100929	Q8BJM7	Q8BJM7;A0A0R4J0L2;F6VNP0	tRNA-yW synthesizing protein 1 homolog (S. cerevisiae)(Tyw1)	34	18	67	65	91	143	74	48	52	16	13	21	16	16	41	29	67	76	40	56	18	73	102	137	42	52	65	83	69	11	6	17	23
Peak_176	chr5	130248217	130248367	3UTR;CDS;	0.738571	ENSMUSG00000025337.10	chr5	130245730	130255530	-	protein_coding	Sbds	66711	D6REV5	D6REV5;P70122;F6TN03	Shwachman-Bodian-Diamond syndrome homolog (human)(Sbds)	32	19	76	65	88	36	41	39	19	7	11	16	17	8	6	9	10	6	15	18	68	31	22	44	31	23	33	51	30	1	6	13	6
Peak_177	chr5	130250825	130250975	5UTR;CDS;	0.472449	ENSMUSG00000025337.10	chr5	130245730	130255530	-	protein_coding	Sbds	66711	D6REV5	D6REV5;P70122;F6TN03	Shwachman-Bodian-Diamond syndrome homolog (human)(Sbds)	40	4	90	93	64	75	95	91	86	6	3	6	7	3	12	5	16	12	4	7	32	61	23	74	23	13	88	85	75	7	3	7	8
Peak_178	chr6	71581262	71581412	3UTR;Intron;	0.967227	ENSMUSG00000053119.11	chr6	71543796	71582609	+	protein_coding	Chmp3	66700	A0A0N4SVS3	A0A0N4SVS3;Q9D792;A0A0N4SUX9;Q9CQ10;A0A0N4SV76	charged multivesicular body protein 3(Chmp3)	61	67	181	188	223	114	116	112	87	1	2	1	4	1	2	5	16	6	42	55	80	46	80	64	81	69	88	193	147	2	2	0	1
Peak_179	chrX	70389118	70389268	3UTR;Intron;	0.936741	ENSMUSG00000045237.5	chrX	70385876	70389417	+	protein_coding	1110012L19Rik	68618	Q3TDX9	Q3TDX9;Q9D1F3	RIKEN cDNA 1110012L19 gene(1110012L19Rik)	55	43	228	188	269	113	144	135	94	18	16	40	40	46	41	62	52	34	20	42	39	38	38	55	63	51	176	112	78	19	13	38	25
Peak_180	chrX	70387978	70388128	CDS;	0.614798	ENSMUSG00000045237.5	chrX	70385876	70389417	+	protein_coding	1110012L19Rik	68618	Q3TDX9	Q3TDX9;Q9D1F3	RIKEN cDNA 1110012L19 gene(1110012L19Rik)	55	39	178	290	290	82	132	129	102	45	29	45	56	59	35	27	53	41	8	20	64	90	124	111	26	40	125	84	39	22	17	44	50
Peak_181	chrX	70350856	70351006	CDS;	0.642851	ENSMUSG00000035847.15	chrX	70343068	70365084	-	protein_coding	Ids	15931	Q8CJ15	Q8CJ15;Q3V1R8;Q08890;Q684Q4;F6X9C5	iduronate 2-sulfatase(Ids)	9	4	15	20	53	24	11	19	9	7	7	10	18	9	8	33	7	10	17	13	50	4	10	0	18	13	13	19	7	6	1	5	4
Peak_182	chr3	142570854	142571004	CDS;	0.827063	ENSMUSG00000028268.14	chr3	142560025	142573209	+	protein_coding	Gbp3	55932	D3YVW6	D3YVW6;A0A0G2JDL1;D3YUH5	guanylate binding protein 3(Gbp3)	2	2	12	14	112	25	34	20	16	8	9	15	19	10	21	40	23	29	11	17	37	3	1	2	21	27	20	34	25	8	6	11	9
Peak_183	chr3	142611351	142611501	CDS;	0.681379	ENSMUSG00000040264.10	chr3	142594846	142619179	+	protein_coding	Gbp2b	14468	A4UUI2	A4UUI2;Q01514	guanylate binding protein 2b(Gbp2b)	9	7	13	32	100	6	10	6	11	2	0	0	1	0	0	0	0	0	24	100	107	4	13	1	58	35	28	4	31	2	1	0	0
Peak_184	chr3	142549645	142549795	3UTR;Intron;	0.978342	ENSMUSG00000040253.15	chr3	142530341	142550149	+	protein_coding	Gbp7	229900	Q78UK8	Q78UK8;Q6KAN1;Q91Z40	guanylate binding protein 7(Gbp7)	18	5	6	12	16	7	1	1	1	1	1	0	2	0	3	0	1	4	14	18	0	36	33	41	10	10	5	2	4	1	0	1	3
Peak_185	chr3	142566320	142566470	CDS;	0.483161	ENSMUSG00000028268.14	chr3	142560025	142573209	+	protein_coding	Gbp3	55932	D3YVW6	D3YVW6;A0A0G2JDL1;D3YUH5	guanylate binding protein 3(Gbp3)	196	173	756	802	760	2427	1453	2070	1878	82	84	129	150	98	672	476	1134	615	115	150	241	237	227	354	220	162	2320	2248	2681	70	59	72	100
Peak_186	chr3	142545963	142546113	CDS;	0.792458	ENSMUSG00000040253.15	chr3	142530341	142550149	+	protein_coding	Gbp7	229900	Q78UK8	Q78UK8;Q6KAN1;Q91Z40	guanylate binding protein 7(Gbp7)	27	25	98	87	201	520	284	446	386	35	41	60	79	60	199	250	237	133	29	40	57	22	21	19	76	42	444	609	654	23	23	33	31
Peak_187	chr3	142547998	142548148	3UTR;Intron;	0.895194	ENSMUSG00000040253.15	chr3	142530341	142550149	+	protein_coding	Gbp7	229900	Q78UK8	Q78UK8;Q6KAN1;Q91Z40	guanylate binding protein 7(Gbp7)	42	23	79	64	126	233	157	205	129	33	28	67	77	48	381	296	511	324	11	32	36	16	25	12	50	64	117	89	120	26	23	29	22
Peak_188	chr3	142312241	142312391	CDS;	0.534121	ENSMUSG00000028273.15	chr3	142239589	142395696	-	protein_coding	Pdlim5	56376	E9Q8P5	E9Q8P5;Q9CRA2;Q2Q7P0;F8WJI6;D9J301;D9J300;D9J2Z9;Q8CI51;D9J302;Q8VDV4;D9J303;A0A0G2JEJ0;A0A0G2JGZ5	PDZ and LIM domain 5(Pdlim5)	6	9	19	22	7	19	10	23	18	3	0	0	2	0	10	3	9	2	0	3	6	7	5	1	1	6	19	21	10	1	2	0	2
Peak_189	chr3	142521156	142521306	3UTR;CDS;	0.960764	ENSMUSG00000105504.4	chr3	142493977	142522344	+	protein_coding	Gbp5	229898	Q8CFB4	Q8CFB4;Q8BMN7;Q8BU78	guanylate binding protein 5(Gbp5)	6	12	15	48	19	6	10	7	1	0	0	3	2	1	0	7	2	0	0	2	4	0	7	3	10	4	1	2	1	0	0	0	0
Peak_190	chrX	152612400	152612550	3UTR;CDS;	0.981451	ENSMUSG00000045180.13	chrX	152609508	152769465	-	protein_coding	Shroom2	110380	Q8C7N5	Q8C7N5;A7TU71;A2ALU4	shroom family member 2(Shroom2)	1	0	0	2	15	5	5	2	4	2	1	2	4	2	11	16	7	7	17	11	31	0	0	0	11	0	0	11	6	2	2	2	1
Peak_191	chr3	142618130	142618280	3UTR;CDS;	0.959972	ENSMUSG00000040264.10	chr3	142594846	142619179	+	protein_coding	Gbp2b	14468	A4UUI2	A4UUI2;Q01514	guanylate binding protein 2b(Gbp2b)	76	51	80	113	86	277	180	218	150	34	24	34	63	38	170	137	378	249	2	17	19	9	20	9	25	43	129	171	152	21	10	22	24
Peak_192	chr3	142635719	142635869	CDS;	0.87281	ENSMUSG00000028270.12	chr3	142620601	142638008	+	protein_coding	Gbp2	14469	Q9Z0E6	Q9Z0E6;Q3UDC7;E9Q2N7;Q3UDC0	guanylate binding protein 2(Gbp2)	111	104	279	377	337	245	193	311	188	23	20	30	37	28	40	55	56	26	42	75	87	51	67	71	69	71	177	178	238	5	7	10	9
Peak_193	chr7	104502406	104502556	Intron;	0.141875	ENSMUSG00000057596.13	chr7	104470013	104507849	-	protein_coding	Trim30d	209387	Q6PHA8	Q6PHA8;Q3TNW3;E9PWL0;F6SX36	tripartite motif-containing 30D(Trim30d)	20	11	41	55	163	114	116	165	67	11	8	21	23	14	59	73	65	41	21	17	62	18	9	17	45	34	87	75	123	5	6	10	8
Peak_194	chr7	104500974	104501124	Intron;	0.179723	ENSMUSG00000057596.13	chr7	104470013	104507849	-	protein_coding	Trim30d	209387	Q6PHA8	Q6PHA8;Q3TNW3;E9PWL0;F6SX36	tripartite motif-containing 30D(Trim30d)	18	8	63	37	34	146	98	139	89	3	5	16	10	3	71	71	75	34	8	7	20	8	8	21	11	9	75	84	116	0	4	4	6
Peak_195	chr7	104503294	104503444	Intron;	0.118406	ENSMUSG00000057596.13	chr7	104470013	104507849	-	protein_coding	Trim30d	209387	Q6PHA8	Q6PHA8;Q3TNW3;E9PWL0;F6SX36	tripartite motif-containing 30D(Trim30d)	16	26	14	39	567	33	52	44	23	37	37	34	44	51	219	257	142	86	50	42	191	18	22	18	65	110	17	50	38	22	14	32	14
Peak_196	chr7	104502890	104503040	Intron;	0.129083	ENSMUSG00000057596.13	chr7	104470013	104507849	-	protein_coding	Trim30d	209387	Q6PHA8	Q6PHA8;Q3TNW3;E9PWL0;F6SX36	tripartite motif-containing 30D(Trim30d)	4	15	34	27	89	97	76	112	66	30	15	27	39	32	91	130	98	67	7	16	29	10	7	3	22	22	93	68	113	14	8	20	9
Peak_197	chr7	104484102	104484252	3UTR;CDS;	0.625648	ENSMUSG00000057596.13	chr7	104470013	104507849	-	protein_coding	Trim30d	209387	Q6PHA8	Q6PHA8;Q3TNW3;E9PWL0;F6SX36	tripartite motif-containing 30D(Trim30d)	49	17	75	93	34	32	9	18	21	35	26	54	45	17	18	45	32	31	11	7	30	51	62	55	29	14	7	15	26	9	10	34	31
Peak_198	chr7	104483436	104483586	CDS;	0.64325	ENSMUSG00000057596.13	chr7	104470013	104507849	-	protein_coding	Trim30d	209387	Q6PHA8	Q6PHA8;Q3TNW3;E9PWL0;F6SX36	tripartite motif-containing 30D(Trim30d)	99	42	162	206	145	119	55	62	77	86	98	130	203	103	67	124	78	54	57	41	83	95	136	123	89	32	45	47	56	50	56	73	48
Peak_199	chr7	104498195	104498345	Intron;	0.253172	ENSMUSG00000057596.13	chr7	104470013	104507849	-	protein_coding	Trim30d	209387	Q6PHA8	Q6PHA8;Q3TNW3;E9PWL0;F6SX36	tripartite motif-containing 30D(Trim30d)	1	3	13	8	22	7	8	17	3	0	0	0	0	0	1	0	0	0	0	2	0	5	3	3	10	4	12	11	8	0	0	0	1
Peak_200	chr7	104487865	104488015	3UTR;CDS;	0.526192	ENSMUSG00000057596.13	chr7	104470013	104507849	-	protein_coding	Trim30d	209387	Q6PHA8	Q6PHA8;Q3TNW3;E9PWL0;F6SX36	tripartite motif-containing 30D(Trim30d)	58	20	35	37	37	12	5	9	3	3	8	5	16	6	2	4	6	7	12	22	38	73	68	64	24	11	6	2	6	1	4	3	4
Peak_201	chr7	105371354	105371504	3UTR;Intron;	0.992407	ENSMUSG00000044465.19	chr7	105371210	105400054	-	protein_coding	Fam160a2	74349	Q3U2I3	Q3U2I3;Q8VDK9;F8WHJ1;J3QP99;D6RCH8	family with sequence similarity 160, member A2(Fam160a2)	2866	1959	8056	12520	8631	9160	7690	9875	7736	499	456	553	775	468	1370	1262	1739	1074	656	777	5050	3870	4410	5381	1305	1407	10236	6734	7846	226	177	449	448
Peak_202	chr7	104503969	104504119	Intron;	0.100566	ENSMUSG00000057596.13	chr7	104470013	104507849	-	protein_coding	Trim30d	209387	Q6PHA8	Q6PHA8;Q3TNW3;E9PWL0;F6SX36	tripartite motif-containing 30D(Trim30d)	53	51	361	402	496	412	394	398	258	17	12	24	33	21	59	86	193	95	24	58	65	64	63	71	56	70	427	513	499	9	5	22	13
Peak_203	chrX	152298581	152298731	3UTR;Intron;	0.88279	ENSMUSG00000087403.9	chrX	152294827	152327495	-	protein_coding	Kantr	NA	nan	nan	nan	8	12	20	17	129	33	29	39	34	7	5	7	8	12	20	37	32	8	13	12	8	2	1	13	17	59	65	39	51	2	4	5	4
Peak_204	chrX	152271088	152271238	CDS;	0.918778	ENSMUSG00000025332.14	chrX	152233019	152274535	+	protein_coding	Kdm5c	20591	F7BXT3	F7BXT3;Q8CGG4;F6WXI0;Q05CE7;P41230	lysine (K)-specific demethylase 5C(Kdm5c)	61	33	222	185	272	335	173	215	156	85	74	154	141	137	590	523	636	389	102	164	231	71	88	141	120	94	156	142	200	98	80	101	103
Peak_205	chr6	118405130	118405280	CDS;	0.395329	ENSMUSG00000030138.8	chr6	118383380	118419474	-	protein_coding	Bms1	213895	Q8K0N8	Q8K0N8;Q8CEG3;Q6PGF5;Q3V0N4;Q6ZQH0;Q3UYW7	BMS1, ribosome biogenesis factor(Bms1)	7	4	11	9	10	5	1	4	5	1	0	2	5	1	2	3	1	1	5	11	15	3	3	1	8	1	6	7	1	1	0	3	3
Peak_206	chr6	118429231	118429381	CDS;	0.929529	ENSMUSG00000030145.14	chr6	118427318	118455528	-	protein_coding	Zfp248	72720	Q80V87	Q80V87;E0CZG2;Q9CZ86;Q640N4	zinc finger protein 248(Zfp248)	4	2	2	5	4	1	1	2	5	0	0	0	1	0	1	1	0	0	0	6	11	1	0	0	1	3	1	2	7	0	1	0	0
Peak_207	chr6	118109042	118109192	3UTR;CDS;	0.947427	ENSMUSG00000042042.14	chr6	118107451	118139140	-	protein_coding	Csgalnact2	78752	D3Z5Q0	D3Z5Q0;Q8C1F4	chondroitin sulfate N-acetylgalactosaminyltransferase 2(Csgalnact2)	8	9	6	9	14	9	4	6	5	1	0	4	6	2	6	6	4	5	15	13	6	19	6	12	16	7	11	19	25	0	3	6	6
Peak_208	chr6	118126175	118126325	5UTR;CDS;	0.406766	ENSMUSG00000042042.14	chr6	118107451	118139140	-	protein_coding	Csgalnact2	78752	D3Z5Q0	D3Z5Q0;Q8C1F4	chondroitin sulfate N-acetylgalactosaminyltransferase 2(Csgalnact2)	138	92	633	510	731	1809	952	1262	812	113	102	213	195	194	984	997	1439	783	551	674	419	315	343	378	379	169	1165	1784	2602	173	96	216	209
Peak_209	chr6	118128738	118128888	CDS;	0.325886	ENSMUSG00000042042.14	chr6	118107451	118139140	-	protein_coding	Csgalnact2	78752	D3Z5Q0	D3Z5Q0;Q8C1F4	chondroitin sulfate N-acetylgalactosaminyltransferase 2(Csgalnact2)	59	45	292	234	653	250	203	201	197	80	68	140	150	146	137	149	141	94	143	236	155	76	99	141	186	200	356	276	221	72	48	96	113
Peak_210	chr6	118155274	118155424	CDS;	0.921586	ENSMUSG00000030110.13	chr6	118151744	118197718	-	protein_coding	Ret	19713	Q8C8Q7	Q8C8Q7;P35546;Q80YG6	ret proto-oncogene(Ret)	31	9	60	86	207	63	66	68	42	14	16	35	42	33	27	41	45	19	45	77	44	10	7	16	62	64	45	72	42	18	18	11	10
Peak_211	chr6	118383498	118383648	3UTR;CDS;	0.994653	ENSMUSG00000030138.8	chr6	118383380	118419474	-	protein_coding	Bms1	213895	Q8K0N8	Q8K0N8;Q8CEG3;Q6PGF5;Q3V0N4;Q6ZQH0;Q3UYW7	BMS1, ribosome biogenesis factor(Bms1)	14	10	39	76	74	38	39	44	9	25	16	42	52	23	58	72	26	26	15	18	7	1	13	7	13	12	30	25	35	15	9	15	17
Peak_212	chr6	118396210	118396360	CDS;	0.642461	ENSMUSG00000030138.8	chr6	118383380	118419474	-	protein_coding	Bms1	213895	Q8K0N8	Q8K0N8;Q8CEG3;Q6PGF5;Q3V0N4;Q6ZQH0;Q3UYW7	BMS1, ribosome biogenesis factor(Bms1)	3	7	12	16	88	50	24	27	22	24	15	28	38	19	43	68	50	27	83	67	40	7	8	0	53	8	13	53	23	10	10	7	11
Peak_213	chr6	118396705	118396855	CDS;	0.628747	ENSMUSG00000030138.8	chr6	118383380	118419474	-	protein_coding	Bms1	213895	Q8K0N8	Q8K0N8;Q8CEG3;Q6PGF5;Q3V0N4;Q6ZQH0;Q3UYW7	BMS1, ribosome biogenesis factor(Bms1)	4	2	8	11	151	18	24	37	23	4	3	7	15	10	28	52	29	22	36	14	33	7	16	5	42	21	28	21	18	4	6	4	9
Peak_214	chr6	118398013	118398163	CDS;	0.592508	ENSMUSG00000030138.8	chr6	118383380	118419474	-	protein_coding	Bms1	213895	Q8K0N8	Q8K0N8;Q8CEG3;Q6PGF5;Q3V0N4;Q6ZQH0;Q3UYW7	BMS1, ribosome biogenesis factor(Bms1)	14	13	25	46	16	51	16	12	17	16	8	25	18	13	36	41	54	32	12	16	9	52	53	60	26	10	10	15	22	7	5	21	19
Peak_215	chr12	76406148	76406298	CDS;	0.741223	ENSMUSG00000059970.7	chr12	76404175	76406938	+	protein_coding	Hspa2	15512	P17156	P17156	heat shock protein 2(Hspa2)	28	19	78	68	543	215	180	168	257	11	9	10	19	35	104	108	109	56	61	64	162	34	36	26	69	190	424	199	288	6	5	12	6
Peak_216	chr12	76405741	76405891	CDS;	0.59392	ENSMUSG00000059970.7	chr12	76404175	76406938	+	protein_coding	Hspa2	15512	P17156	P17156	heat shock protein 2(Hspa2)	60	102	115	115	472	141	252	258	207	5	5	12	10	10	35	72	34	21	15	39	133	25	28	27	76	383	175	319	291	3	2	2	1
Peak_217	chr12	76387955	76388105	3UTR;Intron;	0.66573	ENSMUSG00000033454.6	chr12	76370265	76396950	+	protein_coding	Zbtb1	268564	Q5YB37	Q5YB37;Q3V277;Q8K321;Q91VL9	zinc finger and BTB domain containing 1(Zbtb1)	6	12	23	21	131	102	90	96	111	6	10	15	14	18	44	78	47	24	16	18	38	6	6	5	20	31	104	140	149	2	3	11	11
Peak_218	chr12	76386624	76386774	CDS;	0.615852	ENSMUSG00000033454.6	chr12	76370265	76396950	+	protein_coding	Zbtb1	268564	Q5YB37	Q5YB37;Q3V277;Q8K321;Q91VL9	zinc finger and BTB domain containing 1(Zbtb1)	64	95	271	205	993	594	566	522	794	13	14	17	27	37	93	120	111	57	96	209	282	77	74	74	153	431	1377	885	912	5	7	17	11
Peak_219	chr12	76395155	76395305	3UTR;Intron;	0.935544	ENSMUSG00000033454.6	chr12	76370265	76396950	+	protein_coding	Zbtb1	268564	Q5YB37	Q5YB37;Q3V277;Q8K321;Q91VL9	zinc finger and BTB domain containing 1(Zbtb1)	40	72	116	134	416	410	282	314	332	6	5	20	13	15	55	82	70	39	28	62	92	64	41	46	99	88	451	467	618	2	6	10	6
Peak_220	chr12	76388514	76388664	3UTR;Intron;	0.686678	ENSMUSG00000033454.6	chr12	76370265	76396950	+	protein_coding	Zbtb1	268564	Q5YB37	Q5YB37;Q3V277;Q8K321;Q91VL9	zinc finger and BTB domain containing 1(Zbtb1)	5	9	26	14	17	14	7	5	7	0	0	0	0	0	0	1	0	1	0	4	13	13	8	13	6	0	18	18	9	1	0	3	2
Peak_221	chr12	76349116	76349266	3UTR;CDS;	0.935383	ENSMUSG00000056459.14	chr12	76347781	76369602	-	protein_coding	Zbtb25	109929	Q9CSB1	Q9CSB1;H3BLJ8;H3BKN3;G3UW50;Q6NV93;H3BKL0	zinc finger and BTB domain containing 25(Zbtb25)	73	101	228	124	459	290	342	401	429	11	4	10	16	12	68	99	79	36	27	102	182	67	48	108	83	294	624	456	432	0	1	11	5
Peak_222	chr12	76319701	76319851	3UTR;Intron;	0.999581	ENSMUSG00000021048.7	chr12	76255297	76319803	+	protein_coding	Mthfd1	108156	Q8BY49	Q8BY49;Q922D8;Q8BXX7;Q3TW74;Q3UZH3	methylenetetrahydrofolate dehydrogenase (NADP+ dependent), methenyltetrahydrofolate cyclohydrolase, formyltetrahydrofolate synthase(Mthfd1)	13	12	32	25	173	209	146	181	151	8	8	26	37	29	207	264	160	95	10	34	36	5	7	8	63	30	255	266	343	10	15	14	12
Peak_223	chr12	76370483	76370633	5UTR;Intron;	0.01098	ENSMUSG00000033454.6	chr12	76370265	76396950	+	protein_coding	Zbtb1	268564	Q5YB37	Q5YB37;Q3V277;Q8K321;Q91VL9	zinc finger and BTB domain containing 1(Zbtb1)	6	10	15	21	40	10	19	18	30	10	5	11	20	6	6	13	6	7	4	8	25	17	9	7	9	35	45	11	14	9	3	10	5
Peak_224	chr12	76350008	76350158	3UTR;CDS;	0.894505	ENSMUSG00000056459.14	chr12	76347781	76369602	-	protein_coding	Zbtb25	109929	Q9CSB1	Q9CSB1;H3BLJ8;H3BKN3;G3UW50;Q6NV93;H3BKL0	zinc finger and BTB domain containing 25(Zbtb25)	87	132	141	254	379	16	53	57	25	8	11	16	14	11	10	12	11	4	38	57	155	57	77	54	109	193	40	34	42	2	1	10	3
Peak_225	chrX	71416610	71416760	3UTR;CDS;	0.953873	ENSMUSG00000015214.14	chrX	71364759	71419196	+	protein_coding	Mtmr1	53332	I7HPV7	I7HPV7;Q8CIU3;Q8BQ73;Q8CIU4;I7HJQ9;Q8CIU5;Q9Z2C4;Q8CIU6;Q8CIU7;F6T9H9;Q8C489	myotubularin related protein 1(Mtmr1)	10	5	18	36	19	4	1	1	4	1	0	2	1	3	1	1	1	1	6	7	13	23	6	12	2	7	2	3	1	2	2	1	4
Peak_226	chr9	9010749	9010899	Intron;	0.932607	ENSMUSG00000050730.17	chr9	8994328	9239101	-	protein_coding	Arhgap42	71544	Q9D333	Q9D333;B2RQE8	Rho GTPase activating protein 42(Arhgap42)	10	12	15	18	207	22	41	45	27	11	10	9	20	11	34	59	21	9	10	31	21	3	4	0	36	48	43	32	72	6	6	6	4
Peak_227	chrX	71364778	71364928	5UTR;CDS;	0.00172677	ENSMUSG00000015214.14	chrX	71364759	71419196	+	protein_coding	Mtmr1	53332	I7HPV7	I7HPV7;Q8CIU3;Q8BQ73;Q8CIU4;I7HJQ9;Q8CIU5;Q9Z2C4;Q8CIU6;Q8CIU7;F6T9H9;Q8C489	myotubularin related protein 1(Mtmr1)	23	13	52	93	52	47	54	52	27	12	12	30	23	12	39	43	40	24	1	12	19	11	9	13	15	2	56	42	58	4	13	15	16
Peak_228	chr13	52583072	52583222	5UTR;Intron;	-0.000380981	ENSMUSG00000021457.14	chr13	52583172	52648792	+	protein_coding	Syk	20963	Q3UPF7	Q3UPF7;P48025;Q3V3Q2;E9PWE9;Q6P1E0	spleen tyrosine kinase(Syk)	9	4	34	102	28	81	60	69	44	12	9	15	20	6	52	73	67	36	5	4	13	2	4	13	9	8	31	31	38	8	12	6	7
Peak_229	chr13	52632932	52633082	CDS;	0.759448	ENSMUSG00000021457.14	chr13	52583172	52648792	+	protein_coding	Syk	20963	Q3UPF7	Q3UPF7;P48025;Q3V3Q2;E9PWE9;Q6P1E0	spleen tyrosine kinase(Syk)	16	17	75	69	134	30	40	39	30	15	13	13	20	8	16	17	14	7	14	32	52	40	29	17	33	21	49	22	25	7	6	10	10
Peak_230	chr13	52643020	52643170	3UTR;CDS;	0.913182	ENSMUSG00000021457.14	chr13	52583172	52648792	+	protein_coding	Syk	20963	Q3UPF7	Q3UPF7;P48025;Q3V3Q2;E9PWE9;Q6P1E0	spleen tyrosine kinase(Syk)	52	40	96	184	251	34	65	77	50	8	7	21	17	12	16	22	28	14	26	29	82	27	32	29	30	39	87	51	71	10	5	13	6
Peak_231	chr13	52646126	52646276	3UTR;Intron;	0.960515	ENSMUSG00000021457.14	chr13	52583172	52648792	+	protein_coding	Syk	20963	Q3UPF7	Q3UPF7;P48025;Q3V3Q2;E9PWE9;Q6P1E0	spleen tyrosine kinase(Syk)	9	2	7	10	77	249	139	169	213	9	5	23	27	9	142	211	117	58	4	9	29	9	14	6	22	17	209	150	228	14	8	6	2
Peak_232	chr13	52647697	52647847	3UTR;Intron;	0.984456	ENSMUSG00000021457.14	chr13	52583172	52648792	+	protein_coding	Syk	20963	Q3UPF7	Q3UPF7;P48025;Q3V3Q2;E9PWE9;Q6P1E0	spleen tyrosine kinase(Syk)	53	33	156	132	762	580	434	627	407	21	35	57	58	53	319	373	519	234	82	117	119	135	144	168	210	291	329	504	666	23	23	23	8
Peak_233	chr13	52896819	52896969	5UTR;Intron;	0.346721	ENSMUSG00000021460.16	chr13	52835118	52929681	-	protein_coding	Auh	11992	E9Q6L3	E9Q6L3;A0A0R4J1L8;F6R307;Q3TEG5;F6RT60;A0A0R4J023;Q9JLZ3;E9QMT1	AU RNA binding protein/enoyl-coenzyme A hydratase(Auh)	13	10	23	41	30	79	80	97	44	11	4	9	9	7	42	42	46	27	19	32	16	18	12	14	16	6	42	55	66	6	3	4	8
Peak_234	chr13	52929409	52929559	CDS;	0.00208327	ENSMUSG00000021460.16	chr13	52835118	52929681	-	protein_coding	Auh	11992	E9Q6L3	E9Q6L3;A0A0R4J1L8;F6R307;Q3TEG5;F6RT60;A0A0R4J023;Q9JLZ3;E9QMT1	AU RNA binding protein/enoyl-coenzyme A hydratase(Auh)	15	17	8	19	9	97	34	50	42	4	4	11	14	12	29	61	127	49	7	21	0	0	3	3	6	12	36	95	123	4	7	3	3
Peak_235	chr13	52967710	52967860	CDS;	0.958384	ENSMUSG00000056749.7	chr13	52967208	52981073	-	protein_coding	Nfil3	18030	O89065	O89065;O08750	nuclear factor, interleukin 3, regulated(Nfil3)	1914	1475	5852	5796	4101	11839	6714	8313	5847	113	129	246	284	159	1186	1161	1830	1051	2266	3208	5666	2925	2512	4354	3000	2415	7486	12140	9543	140	130	284	206
Peak_236	chr13	53110270	53110420	CDS;	0.994152	ENSMUSG00000021464.14	chr13	53109311	53286124	-	protein_coding	Ror2	26564	Q3TZP9	Q3TZP9;Q9Z138;Q8C3W2;Q8BSP6;Q8K0Q8;E9PUN5	receptor tyrosine kinase-like orphan receptor 2(Ror2)	252	273	1088	656	1129	1516	1400	1363	2556	74	56	123	153	106	399	571	600	364	401	493	137	606	465	1065	422	667	3953	2385	1708	61	53	64	81
Peak_237	chr13	53111082	53111232	CDS;	0.98956	ENSMUSG00000021464.14	chr13	53109311	53286124	-	protein_coding	Ror2	26564	Q3TZP9	Q3TZP9;Q9Z138;Q8C3W2;Q8BSP6;Q8K0Q8;E9PUN5	receptor tyrosine kinase-like orphan receptor 2(Ror2)	9	12	32	21	109	59	52	65	71	5	2	9	8	7	16	25	24	6	11	16	9	3	8	7	17	43	112	56	84	2	3	5	5
Peak_238	chr10	42196692	42196842	CDS;	0.842733	ENSMUSG00000048756.11	chr10	42181840	42276755	-	protein_coding	Foxo3	56484	Q3TX10	Q3TX10;Q9WVH4;H3BKE2;H9KUZ0	forkhead box O3(Foxo3)	23	36	126	152	80	77	74	100	44	10	7	10	13	7	24	32	31	18	1	6	12	24	14	7	11	38	55	45	31	5	2	4	7
Peak_239	chr10	42186105	42186255	3UTR;Intron;	0.954275	ENSMUSG00000048756.11	chr10	42181840	42276755	-	protein_coding	Foxo3	56484	Q3TX10	Q3TX10;Q9WVH4;H3BKE2;H9KUZ0	forkhead box O3(Foxo3)	134	152	122	152	100	677	587	768	528	56	45	118	154	87	741	1044	1037	533	56	169	10	6	24	11	120	103	454	1278	866	73	78	37	28
Peak_240	chr10	42274493	42274643	Intron;	0.0230417	ENSMUSG00000048756.11	chr10	42181840	42276755	-	protein_coding	Foxo3	56484	Q3TX10	Q3TX10;Q9WVH4;H3BKE2;H9KUZ0	forkhead box O3(Foxo3)	6	3	19	27	85	23	39	45	46	4	4	13	10	8	11	30	16	14	34	28	18	8	6	8	24	34	56	37	46	1	4	11	11
Peak_241	chr10	42227040	42227190	Intron;	0.522994	ENSMUSG00000048756.11	chr10	42181840	42276755	-	protein_coding	Foxo3	56484	Q3TX10	Q3TX10;Q9WVH4;H3BKE2;H9KUZ0	forkhead box O3(Foxo3)	13	0	18	28	49	34	33	37	56	2	3	15	4	1	22	22	46	31	18	27	15	5	11	5	28	16	55	33	43	5	8	10	13
Peak_242	chr10	41810946	41811096	5UTR;CDS;	0.0110367	ENSMUSG00000038332.13	chr10	41809934	41908424	+	protein_coding	Sesn1	140742	E9PXR3	E9PXR3;P58006;V5QRJ1;Q497S6	sestrin 1(Sesn1)	13	0	18	28	49	34	33	37	56	2	3	15	4	1	22	22	46	31	18	27	15	5	11	5	28	16	55	33	43	5	8	10	13
Peak_243	chr10	41810472	41810622	5UTR;Intron;	0.00622398	ENSMUSG00000038332.13	chr10	41809934	41908424	+	protein_coding	Sesn1	140742	E9PXR3	E9PXR3;P58006;V5QRJ1;Q497S6	sestrin 1(Sesn1)	8	13	23	20	194	42	32	57	34	5	6	7	10	5	16	34	18	5	12	46	50	2	13	2	36	74	32	50	72	4	4	5	1
Peak_244	chr10	42185617	42185767	3UTR;Intron;	0.959416	ENSMUSG00000048756.11	chr10	42181840	42276755	-	protein_coding	Foxo3	56484	Q3TX10	Q3TX10;Q9WVH4;H3BKE2;H9KUZ0	forkhead box O3(Foxo3)	34	36	62	130	127	85	72	160	57	10	6	17	28	16	58	79	35	24	13	27	40	23	29	35	30	37	82	83	114	6	11	7	9
Peak_245	chr10	41907632	41907782	3UTR;Intron;	0.99272	ENSMUSG00000038332.13	chr10	41809934	41908424	+	protein_coding	Sesn1	140742	E9PXR3	E9PXR3;P58006;V5QRJ1;Q497S6	sestrin 1(Sesn1)	209	257	837	941	775	782	625	1354	566	49	57	97	103	59	351	482	385	166	86	146	318	127	151	136	143	147	568	782	749	49	37	35	24
Peak_246	chr10	42502307	42502457	5UTR;CDS;	0.0105841	ENSMUSG00000019804.12	chr10	42502029	42535381	+	protein_coding	Snx3	54198	D3Z6Z0	D3Z6Z0;Q9CSC2;O70492;Q78ZM0;D3Z789;Q9CU14	sorting nexin 3(Snx3)	23	20	65	61	165	131	107	190	120	3	4	11	17	9	27	46	38	13	23	51	35	14	15	17	64	45	126	135	189	6	7	8	5
Peak_247	chr10	42313287	42313437	3UTR;Intron;	0.995313	ENSMUSG00000038302.14	chr10	42312584	42478565	-	protein_coding	Lace1	215951	Q8K3Z2	Q8K3Z2;Q3V384;F6VT60;E9Q4K2;F6RBS7	lactation elevated 1(Lace1)	8	15	32	26	74	19	15	35	17	3	5	6	4	10	6	9	14	15	12	12	28	11	55	36	26	17	47	81	65	3	5	11	7
Peak_248	chr4	107190491	107190641	3UTR;CDS;	0.538455	ENSMUSG00000028618.11	chr4	107178398	107200996	+	protein_coding	Tmem59	56374	D6RI96	D6RI96;D3YVM2;D3Z0H8;Q9QY73	transmembrane protein 59(Tmem59)	3	2	6	22	7	2	1	4	6	1	0	2	2	2	1	1	1	1	2	4	3	7	11	12	4	1	2	5	2	5	6	2	1
Peak_249	chr4	107178654	107178804	5UTR;CDS;	0.0146473	ENSMUSG00000028618.11	chr4	107178398	107200996	+	protein_coding	Tmem59	56374	D6RI96	D6RI96;D3YVM2;D3Z0H8;Q9QY73	transmembrane protein 59(Tmem59)	0	1	11	12	10	71	29	43	21	1	0	5	3	2	10	10	8	21	3	1	8	5	2	13	5	1	30	40	48	1	2	1	0
Peak_250	chr4	107178654	107178804	Intron;	0.00860727	ENSMUSG00000028619.15	chr4	107134154	107179116	-	protein_coding	Tceanc2	66526	Q8R2M0	Q8R2M0;Q9D3C1;D3YXQ1;D6RH96	transcription elongation factor A (SII) N-terminal and central domain containing 2(Tceanc2)	16	7	18	50	30	52	33	53	25	3	2	3	2	1	9	13	11	5	0	14	6	3	5	4	7	9	38	10	16	2	1	1	1
Peak_251	chrX	13169271	13169421	CDS;	0.960896	ENSMUSG00000031010.17	chrX	13071497	13173328	+	protein_coding	Usp9x	22284	G3UZS3	G3UZS3;Q8C7T5;Q4FE56;P70398;Q8BR77;E9PWA9;Q8BS89;G3UY52	ubiquitin specific peptidase 9, X chromosome(Usp9x)	63	45	260	374	255	531	587	550	335	42	39	52	56	63	291	285	314	186	30	25	122	125	90	162	33	47	497	333	335	27	33	40	60
Peak_252	chr4	107048595	107048745	3UTR;Intron;	0.992633	ENSMUSG00000061887.14	chr4	106910700	107049694	+	protein_coding	Ssbp3	72475	Q9D032	Q9D032;Q8BYA8;Q3U5B9;Q8BMY2;B1AS37;B1AS34;Q8R051;B1AS33	single-stranded DNA binding protein 3(Ssbp3)	11	7	44	68	81	129	103	118	71	8	9	16	20	16	47	86	64	31	13	18	42	28	16	32	10	14	69	68	95	4	6	7	9
Peak_253	chr4	106911600	106911750	5UTR;Intron;	0.00701469	ENSMUSG00000061887.14	chr4	106910700	107049694	+	protein_coding	Ssbp3	72475	Q9D032	Q9D032;Q8BYA8;Q3U5B9;Q8BMY2;B1AS37;B1AS34;Q8R051;B1AS33	single-stranded DNA binding protein 3(Ssbp3)	17	12	23	49	70	275	168	269	170	25	34	34	36	29	341	333	284	151	67	59	41	14	19	16	42	21	185	262	411	23	15	34	30
Peak_254	chr4	107066444	107066594	CDS;	0.0317417	ENSMUSG00000028622.11	chr4	107055873	107066868	-	protein_coding	Mrpl37	56280	Q921S7	Q921S7	mitochondrial ribosomal protein L37(Mrpl37)	21	51	69	61	307	127	150	181	176	5	4	8	11	10	28	39	59	53	17	23	38	6	5	3	29	95	137	207	127	0	1	4	1
Peak_255	chr4	107049147	107049297	3UTR;Intron;	0.996604	ENSMUSG00000061887.14	chr4	106910700	107049694	+	protein_coding	Ssbp3	72475	Q9D032	Q9D032;Q8BYA8;Q3U5B9;Q8BMY2;B1AS37;B1AS34;Q8R051;B1AS33	single-stranded DNA binding protein 3(Ssbp3)	74	104	114	195	235	269	279	434	230	16	13	12	22	27	73	102	96	68	23	21	72	9	24	35	22	32	271	207	174	9	4	17	2
Peak_256	chr4	107136469	107136619	3UTR;Intron;	0.946844	ENSMUSG00000028619.15	chr4	107134154	107179116	-	protein_coding	Tceanc2	66526	Q8R2M0	Q8R2M0;Q9D3C1;D3YXQ1;D6RH96	transcription elongation factor A (SII) N-terminal and central domain containing 2(Tceanc2)	122	138	300	398	368	1073	926	1160	2295	13	14	14	25	16	109	106	174	134	40	51	299	229	147	397	49	47	3754	948	1019	4	4	5	10
Peak_257	chr4	107084348	107084498	3UTR;Intron;	0.819322	ENSMUSG00000028621.17	chr4	107066987	107088268	+	protein_coding	Cyb5rl	230582	B1AS42	B1AS42;F2Z4B1;B1AS40;B1AS39;F6RAM1;B1AS43;Q6T4N8;B1AS44;B1AS45	cytochrome b5 reductase-like(Cyb5rl)	139	85	397	554	278	705	704	850	401	56	58	83	110	68	320	523	434	211	27	26	92	67	166	110	64	79	636	533	672	45	35	51	49
Peak_258	chr4	107139446	107139596	3UTR;Intron;	0.880633	ENSMUSG00000028619.15	chr4	107134154	107179116	-	protein_coding	Tceanc2	66526	Q8R2M0	Q8R2M0;Q9D3C1;D3YXQ1;D6RH96	transcription elongation factor A (SII) N-terminal and central domain containing 2(Tceanc2)	8	8	27	39	23	50	38	54	12	3	2	4	4	3	18	16	6	6	2	5	0	9	12	8	5	8	29	25	21	0	1	5	2
Peak_259	chr4	107138262	107138412	3UTR;Intron;	0.906966	ENSMUSG00000028619.15	chr4	107134154	107179116	-	protein_coding	Tceanc2	66526	Q8R2M0	Q8R2M0;Q9D3C1;D3YXQ1;D6RH96	transcription elongation factor A (SII) N-terminal and central domain containing 2(Tceanc2)	57	73	127	177	963	12	26	24	18	17	6	12	15	28	5	15	2	1	96	191	315	23	63	35	237	297	24	16	36	12	7	9	2
Peak_260	chr9	98992106	98992256	5UTR;CDS;	0.371206	ENSMUSG00000032463.10	chr9	98986372	99002021	+	protein_coding	Faim	23873	Q3U119	Q3U119;D3Z3C1;Q9WUD8;A0A087WRH2	Fas apoptotic inhibitory molecule(Faim)	2	0	10	9	11	16	18	20	14	0	0	1	2	1	4	7	6	2	0	6	0	0	0	0	0	0	23	5	12	1	0	2	0
Peak_261	chr9	98588279	98588429	3UTR;Intron;	0.998865	ENSMUSG00000032458.6	chr9	98563720	98588382	+	protein_coding	Copb2	50797	O55029	O55029	coatomer protein complex, subunit beta 2 (beta prime)(Copb2)	2	2	5	6	3	24	3	10	7	1	0	2	5	0	10	9	10	3	0	4	3	0	0	0	1	1	9	19	31	0	0	0	1
Peak_262	chr9	98998922	98999072	CDS;	0.806761	ENSMUSG00000032463.10	chr9	98986372	99002021	+	protein_coding	Faim	23873	Q3U119	Q3U119;D3Z3C1;Q9WUD8;A0A087WRH2	Fas apoptotic inhibitory molecule(Faim)	27	30	25	40	87	172	95	174	132	19	18	37	40	27	211	238	314	196	41	52	26	13	15	12	34	16	73	245	351	11	14	18	11
Peak_263	chr9	98992664	98992814	CDS;	0.406863	ENSMUSG00000032463.10	chr9	98986372	99002021	+	protein_coding	Faim	23873	Q3U119	Q3U119;D3Z3C1;Q9WUD8;A0A087WRH2	Fas apoptotic inhibitory molecule(Faim)	10	10	4	13	2	82	40	32	32	4	3	3	7	0	16	24	28	26	3	0	0	0	0	0	3	4	32	44	46	2	1	2	1
Peak_264	chr9	98444578	98444728	CDS;	0.918611	ENSMUSG00000046402.10	chr9	98422960	98446575	+	protein_coding	Rbp1	19659	Q58EU7	Q58EU7;Q00915	retinol binding protein 1, cellular(Rbp1)	5	10	9	7	3	10	4	15	13	1	0	1	0	1	1	3	4	2	0	1	0	1	1	6	0	1	10	6	30	0	0	0	0
Peak_265	chr9	98410358	98410508	3UTR;CDS;	0.924777	ENSMUSG00000032456.13	chr9	98287434	98420438	+	protein_coding	Nmnat3	74080	Q3V3C7	Q3V3C7;Q99JR6;Q3V3F1;A0A087WSM7	nicotinamide nucleotide adenylyltransferase 3(Nmnat3)	3	3	4	15	49	2	0	0	0	2	3	3	4	0	0	3	0	0	3	10	12	2	5	11	20	10	2	1	3	2	0	4	5
Peak_266	chr9	98507775	98507925	CDS;	0.91841	ENSMUSG00000032454.9	chr9	98486114	98509781	+	protein_coding	Rbp2	19660	Q08652	Q08652;Q059R7	retinol binding protein 2, cellular(Rbp2)	102	142	305	417	362	588	521	542	383	14	16	29	37	29	89	101	97	87	39	44	102	29	42	36	75	193	429	459	307	13	11	11	15
Peak_267	chr9	98490557	98490707	5UTR;CDS;	0.190899	ENSMUSG00000032454.9	chr9	98486114	98509781	+	protein_coding	Rbp2	19660	Q08652	Q08652;Q059R7	retinol binding protein 2, cellular(Rbp2)	4	1	5	15	13	7	31	20	8	1	1	0	2	0	3	4	4	1	1	2	0	6	3	4	2	2	42	20	12	1	1	1	1
Peak_268	chr9	99140014	99140164	5UTR;Intron;	0.00511696	ENSMUSG00000032462.14	chr9	99036653	99140621	-	protein_coding	Pik3cb	74769	A0JNZ1	A0JNZ1;D3Z2Z7;Q8CFF1;S4R1S1;Q3TNJ8;Q9CTK7;Q8BTI9	phosphatidylinositol 3-kinase, catalytic, beta polypeptide(Pik3cb)	5	0	6	9	23	51	33	31	34	1	2	4	12	2	31	41	34	23	15	15	3	2	8	6	16	7	18	54	89	3	0	3	1
Peak_269	chr9	99039678	99039828	3UTR;CDS;	0.970183	ENSMUSG00000032462.14	chr9	99036653	99140621	-	protein_coding	Pik3cb	74769	A0JNZ1	A0JNZ1;D3Z2Z7;Q8CFF1;S4R1S1;Q3TNJ8;Q9CTK7;Q8BTI9	phosphatidylinositol 3-kinase, catalytic, beta polypeptide(Pik3cb)	5	0	6	9	23	51	33	31	34	1	2	4	12	2	31	41	34	23	15	15	3	2	8	6	16	7	18	54	89	3	0	3	1
Peak_270	chr13	29909951	29910101	CDS;	0.956356	ENSMUSG00000016477.17	chr13	29906574	29985668	-	protein_coding	E2f3	13557	Q6PCM3	Q6PCM3;Q3TMJ9;I7HFT6;O35261;Q8R1S8;Q3UZJ0;Q6ZQJ8	E2F transcription factor 3(E2f3)	18	13	26	32	28	1	10	3	6	3	0	2	0	1	0	1	1	0	22	35	28	14	19	46	20	15	3	5	2	3	2	3	1
Peak_271	chr13	29907914	29908064	3UTR;Intron;	0.98211	ENSMUSG00000016477.17	chr13	29906574	29985668	-	protein_coding	E2f3	13557	Q6PCM3	Q6PCM3;Q3TMJ9;I7HFT6;O35261;Q8R1S8;Q3UZJ0;Q6ZQJ8	E2F transcription factor 3(E2f3)	51	3	33	53	38	203	71	91	81	67	52	82	78	45	558	284	1026	613	15	11	50	40	50	36	20	25	42	91	108	18	21	47	56
Peak_272	chr13	29325866	29326016	3UTR;Intron;	0.797876	ENSMUSG00000006191.17	chr13	29191745	29855674	-	protein_coding	Cdkal1	68916	F6S0I8	F6S0I8;I7HIK5;D6RJ19;B7FAT1;I7HPB3;Q91WE6	CDK5 regulatory subunit associated protein 1-like 1(Cdkal1)	51	3	33	53	38	203	71	91	81	67	52	82	78	45	558	284	1026	613	15	11	50	40	50	36	20	25	42	91	108	18	21	47	56
Peak_273	chr13	29325417	29325567	3UTR;Intron;	0.798552	ENSMUSG00000006191.17	chr13	29191745	29855674	-	protein_coding	Cdkal1	68916	F6S0I8	F6S0I8;I7HIK5;D6RJ19;B7FAT1;I7HPB3;Q91WE6	CDK5 regulatory subunit associated protein 1-like 1(Cdkal1)	8	1	24	14	10	17	3	6	7	1	7	4	8	1	4	8	5	3	5	16	32	47	57	45	15	18	11	5	11	1	1	8	7
Peak_274	chr13	28953268	28953418	5UTR;Intron;	0.0771637	ENSMUSG00000076431.4	chr13	28948918	28953713	-	protein_coding	Sox4	20677	Q8BQ53	Q8BQ53;Q3U5A1;Q8CE56;Q8BPK5;Q06831	SRY (sex determining region Y)-box 4(Sox4)	9	2	11	7	16	9	9	4	2	4	8	7	9	2	9	8	6	9	10	36	0	4	9	15	7	5	8	7	19	4	2	5	2
Peak_275	chr13	28951468	28951618	5UTR;Intron;	0.452555	ENSMUSG00000076431.4	chr13	28948918	28953713	-	protein_coding	Sox4	20677	Q8BQ53	Q8BQ53;Q3U5A1;Q8CE56;Q8BPK5;Q06831	SRY (sex determining region Y)-box 4(Sox4)	38	31	63	118	50	96	88	160	55	1	2	3	5	3	20	16	22	4	9	15	24	23	28	8	14	28	40	54	76	3	0	3	1
Peak_276	chr13	28948863	28949013	5UTR;Intron;	0.995829	ENSMUSG00000076431.4	chr13	28948918	28953713	-	protein_coding	Sox4	20677	Q8BQ53	Q8BQ53;Q3U5A1;Q8CE56;Q8BPK5;Q06831	SRY (sex determining region Y)-box 4(Sox4)	49	41	74	156	234	74	59	73	52	12	14	20	32	14	34	45	62	21	23	47	29	17	30	50	75	53	63	49	64	12	6	10	9
Peak_277	chr13	24993036	24993186	3UTR;CDS;	0.977453	ENSMUSG00000021339.3	chr13	24992482	25020379	-	protein_coding	Mrs2	380836	Q5NCE8	Q5NCE8	MRS2 magnesium transporter(Mrs2)	97	100	273	233	762	1169	655	1028	775	362	285	446	505	345	2821	2602	2834	1797	265	453	90	38	46	51	217	115	555	1407	2208	223	167	287	230
Peak_278	chr13	24990003	24990153	3UTR;CDS;	0.98582	ENSMUSG00000021340.12	chr13	24943151	24990753	+	protein_coding	Gpld1	14756	Q8R432	Q8R432;O70362;Q5NCE6;Q8VCU2;Q9DBH3;Q7TNZ4	glycosylphosphatidylinositol specific phospholipase D1(Gpld1)	73	76	175	166	702	567	439	765	483	125	98	171	165	138	1016	1050	1048	683	270	445	150	19	45	26	217	127	320	985	1853	92	70	99	85
Peak_279	chr13	24987655	24987805	Intron;	0.936494	ENSMUSG00000021340.12	chr13	24943151	24990753	+	protein_coding	Gpld1	14756	Q8R432	Q8R432;O70362;Q5NCE6;Q8VCU2;Q9DBH3;Q7TNZ4	glycosylphosphatidylinositol specific phospholipase D1(Gpld1)	9	6	29	34	48	22	19	9	22	1	4	3	3	7	4	4	7	7	6	8	34	17	22	19	19	10	15	22	7	3	2	3	2
Peak_280	chrX	13287162	13287312	CDS;	0.479095	ENSMUSG00000000787.12	chrX	13280969	13294052	+	protein_coding	Ddx3x	13205	Q3TQX5	Q3TQX5;B9EKE9;Q62167;B7ZWF1	DEAD/H (Asp-Glu-Ala-Asp/His) box polypeptide 3, X-linked(Ddx3x)	20	19	83	125	133	44	40	38	23	4	1	2	1	3	6	4	0	4	32	38	9	16	9	16	38	49	26	57	46	2	1	1	1
Peak_281	chrX	13286089	13286239	CDS;	0.39708	ENSMUSG00000000787.12	chrX	13280969	13294052	+	protein_coding	Ddx3x	13205	Q3TQX5	Q3TQX5;B9EKE9;Q62167;B7ZWF1	DEAD/H (Asp-Glu-Ala-Asp/His) box polypeptide 3, X-linked(Ddx3x)	10	6	10	42	11	0	1	2	1	1	1	1	1	0	1	0	1	0	3	9	26	14	9	9	7	12	1	1	2	0	0	0	1
Peak_282	chr9	35124348	35124498	3UTR;Intron;	0.99969	ENSMUSG00000032040.15	chr9	35124407	35176061	-	protein_coding	Dcps	69305	Q9DAR7	Q9DAR7;D6RFQ0;Q3TBW9	decapping enzyme, scavenger(Dcps)	11	7	40	32	29	13	15	10	13	1	1	4	9	0	3	5	3	3	1	0	23	7	4	15	6	1	13	6	19	1	0	2	1
Peak_283	chr9	35091127	35091277	Intron;	0.386089	ENSMUSG00000032038.7	chr9	35046575	35119268	-	protein_coding	St3gal4	20443	Q9CVE8	Q9CVE8;Q921R5;Q3V2F4;P97354;Q91Y74	ST3 beta-galactoside alpha-2,3-sialyltransferase 4(St3gal4)	10	20	63	80	83	19	23	20	14	1	2	1	0	0	2	4	3	4	6	6	33	5	10	8	10	23	19	21	8	1	1	2	2
Peak_284	chr9	35071176	35071326	Intron;	0.660545	ENSMUSG00000032038.7	chr9	35046575	35119268	-	protein_coding	St3gal4	20443	Q9CVE8	Q9CVE8;Q921R5;Q3V2F4;P97354;Q91Y74	ST3 beta-galactoside alpha-2,3-sialyltransferase 4(St3gal4)	5	2	48	39	23	41	22	24	11	0	0	3	0	2	4	1	9	3	1	0	20	37	14	31	7	11	31	24	24	0	1	0	3
Peak_285	chr9	35035302	35035452	3UTR;Intron;	0.997569	ENSMUSG00000032036.15	chr9	34485893	35036716	+	protein_coding	Kirrel3	67703	A0A087WNM9	A0A087WNM9;Q80T80;A0A0R4J2C0;A0A087WNL2;A0A087WPC0;Q3TAG1;G5E8B6;Q8BR86	kin of IRRE like 3 (Drosophila)(Kirrel3)	478	327	1213	1804	685	2004	1522	2915	1285	146	120	168	237	144	1135	1221	1154	646	42	88	250	214	383	309	141	189	1316	1618	1312	71	47	71	57
Peak_286	chr9	32756398	32756548	3UTR;Intron;	0.988923	ENSMUSG00000032035.15	chr9	32636220	32757820	+	protein_coding	Ets1	23871	Q8BKG9	Q8BKG9;Q540Q5;V9GX28;Q6TDG7;E9PWI8;Q921D8;P27577;Q8K3Q9;Q8BVW8;Q6R5C9;V9GXE2	E26 avian leukemia oncogene 1, 5' domain(Ets1)	478	327	1213	1804	685	2004	1522	2915	1285	146	120	168	237	144	1135	1221	1154	646	42	88	250	214	383	309	141	189	1316	1618	1312	71	47	71	57
Peak_287	chr9	32755139	32755289	3UTR;Intron;	0.978569	ENSMUSG00000032035.15	chr9	32636220	32757820	+	protein_coding	Ets1	23871	Q8BKG9	Q8BKG9;Q540Q5;V9GX28;Q6TDG7;E9PWI8;Q921D8;P27577;Q8K3Q9;Q8BVW8;Q6R5C9;V9GXE2	E26 avian leukemia oncogene 1, 5' domain(Ets1)	124	112	248	329	207	193	116	229	83	4	4	4	13	6	18	26	20	13	21	12	38	36	64	72	42	47	57	168	170	2	3	4	5
Peak_288	chr9	32754360	32754510	3UTR;CDS;	0.972163	ENSMUSG00000032035.15	chr9	32636220	32757820	+	protein_coding	Ets1	23871	Q8BKG9	Q8BKG9;Q540Q5;V9GX28;Q6TDG7;E9PWI8;Q921D8;P27577;Q8K3Q9;Q8BVW8;Q6R5C9;V9GXE2	E26 avian leukemia oncogene 1, 5' domain(Ets1)	91	101	130	188	122	452	374	503	293	15	10	22	29	17	83	101	160	100	24	35	21	15	21	4	33	44	250	505	364	6	8	6	4
Peak_289	chr9	32752840	32752990	CDS;	0.959663	ENSMUSG00000032035.15	chr9	32636220	32757820	+	protein_coding	Ets1	23871	Q8BKG9	Q8BKG9;Q540Q5;V9GX28;Q6TDG7;E9PWI8;Q921D8;P27577;Q8K3Q9;Q8BVW8;Q6R5C9;V9GXE2	E26 avian leukemia oncogene 1, 5' domain(Ets1)	76	86	296	406	453	485	248	453	175	13	12	31	27	19	152	113	138	68	21	28	51	65	85	72	67	96	289	359	345	12	8	24	22
Peak_290	chr9	35187557	35187707	3UTR;Intron;	0.804206	ENSMUSG00000032041.15	chr9	35184550	35200291	-	protein_coding	Tirap	117149	H3BLC8	H3BLC8;Q3UB38;H3BJH1;Q542S6;Q99JY1;H3BKL1;H3BKK6	toll-interleukin 1 receptor (TIR) domain-containing adaptor protein(Tirap)	3	1	6	5	12	62	32	40	55	6	3	5	3	5	19	21	25	18	0	3	0	15	17	6	6	3	84	36	40	0	0	5	5
Peak_291	chr9	35126661	35126811	Intron;	0.954912	ENSMUSG00000032040.15	chr9	35124407	35176061	-	protein_coding	Dcps	69305	Q9DAR7	Q9DAR7;D6RFQ0;Q3TBW9	decapping enzyme, scavenger(Dcps)	41	60	143	277	189	253	176	191	135	19	18	21	35	28	88	47	87	57	10	22	74	38	32	44	29	14	297	165	124	8	8	14	25
Peak_292	chr11	95764149	95764299	5UTR;Intron;	0.421029	ENSMUSG00000075595.9	chr11	95712672	95835115	+	protein_coding	Zfp652	268469	F2Z3V9	F2Z3V9;F2Z443;Q5DU09	zinc finger protein 652(Zfp652)	5	3	15	34	39	2	3	7	1	3	0	0	3	5	2	0	1	1	5	5	12	7	7	10	20	14	5	5	0	0	4	1	1
Peak_293	chr11	95752802	95752952	CDS;	0.328357	ENSMUSG00000075595.9	chr11	95712672	95835115	+	protein_coding	Zfp652	268469	F2Z3V9	F2Z3V9;F2Z443;Q5DU09	zinc finger protein 652(Zfp652)	10	12	12	30	22	78	29	37	25	7	3	12	10	6	34	22	26	21	3	0	10	1	10	7	1	6	24	38	52	6	1	5	4
Peak_294	chr11	95767757	95767907	5UTR;Intron;	0.450495	ENSMUSG00000075595.9	chr11	95712672	95835115	+	protein_coding	Zfp652	268469	F2Z3V9	F2Z3V9;F2Z443;Q5DU09	zinc finger protein 652(Zfp652)	35	42	136	246	265	146	109	118	89	16	12	23	35	27	65	39	60	60	13	25	115	37	37	40	42	39	131	115	97	7	9	26	24
Peak_295	chr11	95765655	95765805	5UTR;Intron;	0.433328	ENSMUSG00000075595.9	chr11	95712672	95835115	+	protein_coding	Zfp652	268469	F2Z3V9	F2Z3V9;F2Z443;Q5DU09	zinc finger protein 652(Zfp652)	8	5	15	18	130	113	63	93	57	1	6	15	12	25	107	93	83	62	29	39	8	4	5	0	33	21	37	71	161	7	7	13	9
Peak_296	chr11	95713053	95713203	5UTR;Intron;	0.00372418	ENSMUSG00000075595.9	chr11	95712672	95835115	+	protein_coding	Zfp652	268469	F2Z3V9	F2Z3V9;F2Z443;Q5DU09	zinc finger protein 652(Zfp652)	13	6	29	28	70	23	28	16	25	4	4	8	11	4	8	10	24	16	20	24	11	24	14	24	14	34	53	34	31	0	4	5	5
Peak_297	chr11	95680164	95680314	3UTR;Intron;	0.961352	ENSMUSG00000038845.11	chr11	95666956	95680773	+	protein_coding	Phb	18673	Q5SQG5	Q5SQG5;P67778;Q3TV00	prohibitin(Phb)	31	34	125	166	82	25	64	79	30	9	8	11	15	17	23	26	35	18	7	13	17	20	41	25	12	15	49	23	17	5	7	7	6
Peak_298	chr11	95749899	95750049	CDS;	0.304648	ENSMUSG00000075595.9	chr11	95712672	95835115	+	protein_coding	Zfp652	268469	F2Z3V9	F2Z3V9;F2Z443;Q5DU09	zinc finger protein 652(Zfp652)	14	7	34	27	31	35	42	31	25	4	6	8	10	5	6	22	17	11	0	13	0	5	10	20	7	7	25	34	23	5	5	11	9
Peak_299	chr11	95749016	95749166	5UTR;Intron;	0.297436	ENSMUSG00000075595.9	chr11	95712672	95835115	+	protein_coding	Zfp652	268469	F2Z3V9	F2Z3V9;F2Z443;Q5DU09	zinc finger protein 652(Zfp652)	137	164	391	709	585	244	193	467	149	9	4	10	18	8	31	46	24	7	21	50	162	68	148	109	85	116	137	220	195	4	2	0	5
Peak_300	chr11	95824570	95824720	5UTR;Intron;	0.0192358	ENSMUSG00000050860.6	chr11	95824498	95832140	+	protein_coding	Phospho1	237928	F6Y6Q2	F6Y6Q2;H3BLB1;Q8R2H9	phosphatase, orphan 1(Phospho1)	20	20	35	87	105	11	16	24	6	11	8	11	15	12	4	8	4	7	10	16	17	12	12	8	27	9	6	11	10	4	3	7	8
Peak_301	chr11	95824570	95824720	Intron;	0.914491	ENSMUSG00000075595.9	chr11	95712672	95835115	+	protein_coding	Zfp652	268469	F2Z3V9	F2Z3V9;F2Z443;Q5DU09	zinc finger protein 652(Zfp652)	58	37	123	206	281	121	114	162	87	8	12	21	21	8	29	47	42	20	12	20	27	34	29	40	35	20	72	55	95	7	5	15	7
Peak_302	chr11	95771760	95771910	5UTR;Intron;	0.483188	ENSMUSG00000075595.9	chr11	95712672	95835115	+	protein_coding	Zfp652	268469	F2Z3V9	F2Z3V9;F2Z443;Q5DU09	zinc finger protein 652(Zfp652)	1	20	15	21	74	4	4	3	6	1	3	2	10	2	2	6	0	0	9	44	50	2	7	18	32	51	4	9	3	1	0	2	0
Peak_303	chr7	15949382	15949532	3UTR;Intron;	0.8787	ENSMUSG00000074364.6	chr7	15946957	15967567	-	protein_coding	Ehd2	259300	Q8VE15	Q8VE15;Q8R2X0;Q8BH64;D3Z7U7	EH-domain containing 2(Ehd2)	5	3	7	17	15	0	1	0	0	3	1	0	2	0	0	2	1	0	0	3	3	14	0	8	6	2	6	0	1	2	1	1	0
Peak_304	chr7	15987304	15987454	Intron;	0.783715	ENSMUSG00000070808.4	chr7	15970671	16047921	-	protein_coding	Gltscr1	243842	Q571B1	Q571B1;F8VPZ9	glioma tumor suppressor candidate region gene 1(Gltscr1)	97	65	186	199	121	254	291	278	176	16	13	22	9	10	32	31	45	25	32	32	60	26	32	40	60	58	183	244	135	2	11	13	14
Peak_305	chrX	104345203	104345353	Intron;	0.51485	ENSMUSG00000031333.7	chrX	104280656	104413856	-	protein_coding	Abcb7	11306	Q61102	Q61102	ATP-binding cassette, sub-family B (MDR/TAP), member 7(Abcb7)	29	38	87	178	95	82	86	121	32	11	8	17	25	18	58	75	62	34	10	4	25	14	40	10	25	20	73	55	54	5	8	8	10
Peak_306	chrX	104362599	104362749	Intron;	0.384249	ENSMUSG00000031333.7	chrX	104280656	104413856	-	protein_coding	Abcb7	11306	Q61102	Q61102	ATP-binding cassette, sub-family B (MDR/TAP), member 7(Abcb7)	6	6	1	7	35	5	6	5	2	1	1	3	0	1	2	3	1	2	2	21	19	2	3	3	8	18	1	8	15	0	1	0	3
Peak_307	chrX	103963843	103963993	CDS;	0.719924	ENSMUSG00000056537.11	chrX	103957162	103981284	-	protein_coding	Rlim	19820	Q9QZ79	Q9QZ79;Q9WTV7	ring finger protein, LIM domain interacting(Rlim)	71	56	159	271	148	79	101	113	62	46	38	66	91	36	92	161	111	93	7	19	64	33	41	41	24	32	67	65	31	12	12	31	31
Peak_308	chrX	104083433	104083583	3UTR;Intron;	0.95091	ENSMUSG00000046449.15	chrX	104077433	104201185	-	protein_coding	C77370	245555	Q003Y7	Q003Y7;Q5DTT1	expressed sequence C77370(C77370)	30	16	102	81	118	89	56	71	53	25	25	38	43	27	61	105	57	46	43	108	102	25	40	27	39	23	75	101	230	22	8	22	19
Peak_309	chrX	104083934	104084084	CDS;	0.946861	ENSMUSG00000046449.15	chrX	104077433	104201185	-	protein_coding	C77370	245555	Q003Y7	Q003Y7;Q5DTT1	expressed sequence C77370(C77370)	1567	1641	5853	8671	9188	2223	2014	2257	2327	149	127	219	251	175	200	324	207	167	386	604	3055	2246	3747	3095	1225	1281	3173	1996	2472	51	43	63	65
Peak_310	chrX	104084415	104084565	CDS;	0.942975	ENSMUSG00000046449.15	chrX	104077433	104201185	-	protein_coding	C77370	245555	Q003Y7	Q003Y7;Q5DTT1	expressed sequence C77370(C77370)	18	3	16	54	82	42	79	119	27	21	14	28	45	19	87	179	59	35	1	0	13	3	3	0	18	23	25	39	48	8	8	15	5
Peak_311	chrX	103473926	103474076	Intron;	0.870946	ENSMUSG00000098078.1	chrX	103422009	103481705	+	protein_coding	Gm26992	NA	nan	nan	nan	9	2	20	35	21	6	3	5	1	5	3	6	8	5	1	4	10	7	4	16	8	18	27	25	18	1	6	6	2	3	6	14	9
Peak_312	chrX	103481163	103481313	CDS;	0.992177	ENSMUSG00000098078.1	chrX	103422009	103481705	+	protein_coding	Gm26992	NA	nan	nan	nan	23	35	36	82	81	114	99	142	80	13	9	38	39	24	69	110	94	55	6	6	13	2	6	7	11	19	50	94	90	7	11	6	10
Peak_313	chrX	103961388	103961538	3UTR;Intron;	0.821698	ENSMUSG00000056537.11	chrX	103957162	103981284	-	protein_coding	Rlim	19820	Q9QZ79	Q9QZ79;Q9WTV7	ring finger protein, LIM domain interacting(Rlim)	1223	1022	4483	5207	3337	2741	3347	4270	2956	173	170	219	247	236	360	441	763	485	386	542	1467	1679	1624	2208	649	648	3710	2754	2358	95	77	142	161
Peak_314	chrX	103962641	103962791	CDS;	0.769754	ENSMUSG00000056537.11	chrX	103957162	103981284	-	protein_coding	Rlim	19820	Q9QZ79	Q9QZ79;Q9WTV7	ring finger protein, LIM domain interacting(Rlim)	8	10	57	55	79	17	15	11	9	2	2	1	4	3	2	0	0	0	29	39	8	31	31	34	29	31	25	8	4	1	2	0	2
Peak_315	chr7	98248893	98249043	Intron;	0.629159	ENSMUSG00000030760.14	chr7	98206388	98321208	-	protein_coding	Acer3	66190	Q9D099	Q9D099;D3YTU8;D6RJ31;Q8CIG2	alkaline ceramidase 3(Acer3)	4	4	0	1	17	12	10	14	20	0	0	3	4	2	15	28	5	4	16	12	4	0	0	0	6	5	3	23	64	1	2	0	0
Peak_316	chr8	124895780	124895930	CDS;	0.402349	ENSMUSG00000074030.3	chr8	124893107	124897705	-	protein_coding	Exoc8	102058	Q6PGF7	Q6PGF7	exocyst complex component 8(Exoc8)	16	8	21	36	41	66	60	72	20	14	11	18	32	18	54	128	75	41	0	0	2	1	3	4	12	14	45	41	58	7	6	13	6
Peak_317	chr8	124894763	124894913	5UTR;Intron;	0.623532	ENSMUSG00000074030.3	chr8	124893107	124897705	-	protein_coding	Exoc8	102058	Q6PGF7	Q6PGF7	exocyst complex component 8(Exoc8)	16	8	22	19	69	14	6	7	12	1	1	6	2	0	5	4	4	3	5	11	26	11	4	13	21	57	19	6	9	1	2	1	1
Peak_318	chr2	166071263	166071413	3UTR;Intron;	0.976379	ENSMUSG00000027678.17	chr2	165992635	166073242	+	protein_coding	Ncoa3	17979	Q3UV84	Q3UV84;Q3UQL7;B2RUJ1;O09000;A2A468;A5D6Q2;Q05BA5	nuclear receptor coactivator 3(Ncoa3)	200	92	484	568	385	95	172	110	110	21	22	53	57	39	12	12	34	10	37	47	281	208	178	208	69	61	95	65	18	22	14	34	40
Peak_319	chr8	124886861	124887011	CDS;	0.884514	ENSMUSG00000031985.9	chr8	124863032	124890057	+	protein_coding	Gnpat	14712	Q3UBU1	Q3UBU1;Q8R390;Q9CT84;P98192;Q05DV2;Q3TKG9;Q545P6	glyceronephosphate O-acyltransferase(Gnpat)	18	5	38	45	150	124	107	141	83	17	20	40	33	33	68	125	119	97	22	27	34	18	19	13	31	20	94	130	79	11	19	25	28
Peak_320	chr8	124862812	124862962	CDS;	0.00890128	ENSMUSG00000031984.8	chr8	124836944	124863120	-	protein_coding	2810004N23Rik	66523	Q9CSU7	Q9CSU7;Q8CIL4;Q3TKJ9	RIKEN cDNA 2810004N23 gene(2810004N23Rik)	32	52	118	242	125	133	162	227	84	16	18	31	45	36	105	236	102	55	9	7	39	29	42	43	19	39	141	143	99	17	16	4	10
Peak_321	chr8	124889765	124889915	3UTR;Intron;	0.99197	ENSMUSG00000031985.9	chr8	124863032	124890057	+	protein_coding	Gnpat	14712	Q3UBU1	Q3UBU1;Q8R390;Q9CT84;P98192;Q05DV2;Q3TKG9;Q545P6	glyceronephosphate O-acyltransferase(Gnpat)	39	20	58	138	63	122	124	102	48	17	7	16	10	11	36	39	26	20	12	17	4	9	37	27	28	30	71	60	32	12	2	7	6
Peak_322	chr8	124887742	124887892	CDS;	0.917114	ENSMUSG00000031985.9	chr8	124863032	124890057	+	protein_coding	Gnpat	14712	Q3UBU1	Q3UBU1;Q8R390;Q9CT84;P98192;Q05DV2;Q3TKG9;Q545P6	glyceronephosphate O-acyltransferase(Gnpat)	39	20	58	138	63	122	124	102	48	17	7	16	10	11	36	39	26	20	12	17	4	9	37	27	28	30	71	60	32	12	2	7	6
Peak_323	chr8	124839736	124839886	3UTR;CDS;	0.890472	ENSMUSG00000031984.8	chr8	124836944	124863120	-	protein_coding	2810004N23Rik	66523	Q9CSU7	Q9CSU7;Q8CIL4;Q3TKJ9	RIKEN cDNA 2810004N23 gene(2810004N23Rik)	22	22	72	87	67	63	61	47	41	4	2	4	8	4	8	17	13	5	16	43	27	16	20	19	31	38	59	26	19	3	4	3	2
Peak_324	chr8	124741997	124742147	Intron;	0.843124	ENSMUSG00000043068.6	chr8	124740256	124751832	-	protein_coding	Fam89a	69627	Q14BJ1	Q14BJ1	family with sequence similarity 89, member A(Fam89a)	22	22	72	87	67	63	61	47	41	4	2	4	8	4	8	17	13	5	16	43	27	16	20	19	31	38	59	26	19	3	4	3	2
Peak_325	chr7	98351751	98351901	3UTR;Intron;	0.891286	ENSMUSG00000049580.12	chr7	98350667	98361328	-	protein_coding	Tsku	244152	Q08EE6	Q08EE6;Q8CBR6	tsukushi, small leucine rich proteoglycan(Tsku)	12	2	11	28	24	3	6	1	5	5	1	1	0	6	3	4	1	0	2	3	8	4	7	8	13	11	0	0	1	2	3	1	1
Peak_326	chr8	124841248	124841398	CDS;	0.832709	ENSMUSG00000031984.8	chr8	124836944	124863120	-	protein_coding	2810004N23Rik	66523	Q9CSU7	Q9CSU7;Q8CIL4;Q3TKJ9	RIKEN cDNA 2810004N23 gene(2810004N23Rik)	177	196	568	701	900	70	72	111	81	48	47	65	95	55	24	51	19	12	82	207	289	175	175	148	246	162	99	72	48	32	36	60	49
Peak_327	chr5	4001365	4001515	CDS;	0.478849	ENSMUSG00000040407.17	chr5	3928053	4081310	+	protein_coding	Akap9	100986	Q8C0C6	Q8C0C6;Q9CVC1;Q99P24;A0A140T8S1;G3UX24;E9QQ10;Q8BV41;Q9CS73;Q70FJ1;H3BLL7;A0A0G2JFW0	A kinase (PRKA) anchor protein (yotiao) 9(Akap9)	273	278	415	728	634	743	618	597	429	8	6	19	17	10	84	87	54	42	97	172	225	102	223	200	266	354	471	616	550	9	14	12	8
Peak_328	chr13	59772323	59772473	3UTR;Intron;	0.989857	ENSMUSG00000035248.8	chr13	59771878	59823147	-	protein_coding	Zcchc6	214290	Q5BLK4	Q5BLK4;Q8CD38;E9PUA2	zinc finger, CCHC domain containing 6(Zcchc6)	273	278	415	728	634	743	618	597	429	8	6	19	17	10	84	87	54	42	97	172	225	102	223	200	266	354	471	616	550	9	14	12	8
Peak_329	chr7	98214244	98214394	3UTR;Intron;	0.930927	ENSMUSG00000030760.14	chr7	98206388	98321208	-	protein_coding	Acer3	66190	Q9D099	Q9D099;D3YTU8;D6RJ31;Q8CIG2	alkaline ceramidase 3(Acer3)	85	45	133	311	397	291	266	365	151	13	4	18	29	10	40	77	37	38	36	55	88	52	86	51	102	53	216	271	307	9	3	18	3
Peak_330	chr18	61307503	61307653	CDS;	0.907689	ENSMUSG00000033871.14	chr18	61298135	61400431	-	protein_coding	Ppargc1b	170826	B2RWT8	B2RWT8;Q8VHJ7	peroxisome proliferative activated receptor, gamma, coactivator 1 beta(Ppargc1b)	39	41	181	181	163	479	417	433	780	7	10	10	9	5	29	32	82	34	25	17	135	231	154	365	35	40	1725	381	639	3	6	3	6
Peak_331	chr18	61310648	61310798	CDS;	0.876945	ENSMUSG00000033871.14	chr18	61298135	61400431	-	protein_coding	Ppargc1b	170826	B2RWT8	B2RWT8;Q8VHJ7	peroxisome proliferative activated receptor, gamma, coactivator 1 beta(Ppargc1b)	3	4	7	19	22	25	20	10	7	1	1	0	3	0	1	1	0	1	2	5	15	10	10	5	12	7	10	27	21	0	1	1	1
Peak_332	chr18	61201675	61201825	CDS;	0.527549	ENSMUSG00000034320.14	chr18	61192918	61211612	-	protein_coding	Slc26a2	13521	Q62273	Q62273;E9PZ06;Q9CVN7;F8WI08	solute carrier family 26 (sulfate transporter), member 2(Slc26a2)	4	9	6	13	14	2	0	1	2	1	0	0	0	0	0	0	0	0	5	10	11	4	15	5	10	8	0	4	7	0	0	0	1
Peak_333	chr18	61298405	61298555	3UTR;Intron;	0.996627	ENSMUSG00000033871.14	chr18	61298135	61400431	-	protein_coding	Ppargc1b	170826	B2RWT8	B2RWT8;Q8VHJ7	peroxisome proliferative activated receptor, gamma, coactivator 1 beta(Ppargc1b)	9	9	3	28	14	30	28	28	18	3	2	5	3	6	13	41	27	19	0	3	1	15	10	20	6	12	46	19	36	5	4	4	5
Peak_334	chr18	61196117	61196267	3UTR;Intron;	0.824864	ENSMUSG00000034320.14	chr18	61192918	61211612	-	protein_coding	Slc26a2	13521	Q62273	Q62273;E9PZ06;Q9CVN7;F8WI08	solute carrier family 26 (sulfate transporter), member 2(Slc26a2)	36	39	53	58	62	36	42	30	33	1	0	3	3	2	4	3	1	4	14	15	60	29	53	50	19	38	66	67	27	0	0	0	2
Peak_335	chr18	61197806	61197956	3UTR;Intron;	0.734514	ENSMUSG00000034320.14	chr18	61192918	61211612	-	protein_coding	Slc26a2	13521	Q62273	Q62273;E9PZ06;Q9CVN7;F8WI08	solute carrier family 26 (sulfate transporter), member 2(Slc26a2)	20	18	70	53	251	508	243	395	368	8	13	31	28	22	220	167	359	174	22	55	36	20	23	22	64	74	314	492	620	11	11	11	11
Peak_336	chr18	61157547	61157697	CDS;	0.424452	ENSMUSG00000024622.7	chr18	61131278	61177050	-	protein_coding	Hmgxb3	106894	Q6ZQG7	Q6ZQG7;Q8BY57;Q6PAU4;Q6NZP6;Q9JJ64;Q8R168;Q6PEF4;G3X9M3;Q6AXF8	HMG box domain containing 3(Hmgxb3)	4	5	15	16	10	4	9	5	13	1	0	0	0	0	0	1	1	0	14	13	0	0	0	0	2	2	58	8	6	1	0	0	0
Peak_337	chr18	61194063	61194213	3UTR;Intron;	0.934738	ENSMUSG00000034320.14	chr18	61192918	61211612	-	protein_coding	Slc26a2	13521	Q62273	Q62273;E9PZ06;Q9CVN7;F8WI08	solute carrier family 26 (sulfate transporter), member 2(Slc26a2)	2	2	0	9	19	1	4	2	0	0	0	1	0	1	0	1	0	0	6	5	8	4	3	1	17	15	0	0	1	2	0	1	0
Peak_338	chr18	61131545	61131695	3UTR;Intron;	0.992528	ENSMUSG00000024622.7	chr18	61131278	61177050	-	protein_coding	Hmgxb3	106894	Q6ZQG7	Q6ZQG7;Q8BY57;Q6PAU4;Q6NZP6;Q9JJ64;Q8R168;Q6PEF4;G3X9M3;Q6AXF8	HMG box domain containing 3(Hmgxb3)	30	7	102	101	234	721	390	549	623	11	15	24	19	21	197	140	429	179	21	54	62	42	32	36	67	61	646	576	733	16	11	15	9
Peak_339	chr18	61131545	61131695	3UTR;Intron;	0.980096	ENSMUSG00000024621.15	chr18	61105571	61132149	+	protein_coding	Csf1r	12978	Q3U4N8	Q3U4N8;Q3U3W0;Q3TBH6;P09581;Q6NXV8;Q3TAZ7;Q3UKC6;Q3U210;Q3U1Y3;Q3U1X4;Q0P635	colony stimulating factor 1 receptor(Csf1r)	11	0	18	29	197	287	202	295	260	10	14	29	23	24	191	204	301	151	41	36	44	14	7	8	44	76	216	257	289	11	8	8	5
Peak_340	chr18	61131945	61132095	3UTR;Intron;	0.983789	ENSMUSG00000024622.7	chr18	61131278	61177050	-	protein_coding	Hmgxb3	106894	Q6ZQG7	Q6ZQG7;Q8BY57;Q6PAU4;Q6NZP6;Q9JJ64;Q8R168;Q6PEF4;G3X9M3;Q6AXF8	HMG box domain containing 3(Hmgxb3)	4	12	18	17	160	131	93	184	154	5	8	17	14	10	84	123	78	45	13	21	32	4	0	2	22	56	89	180	223	4	2	5	3
Peak_341	chr18	61131945	61132095	3UTR;Intron;	0.995146	ENSMUSG00000024621.15	chr18	61105571	61132149	+	protein_coding	Csf1r	12978	Q3U4N8	Q3U4N8;Q3U3W0;Q3TBH6;P09581;Q6NXV8;Q3TAZ7;Q3UKC6;Q3U210;Q3U1Y3;Q3U1X4;Q0P635	colony stimulating factor 1 receptor(Csf1r)	27	17	112	108	61	169	111	86	100	9	2	11	11	7	67	67	65	41	13	22	91	46	52	40	18	21	107	99	133	4	6	12	9
Peak_342	chr16	91549298	91549448	Intron;	0.127196	ENSMUSG00000022965.7	chr16	91547071	91565169	+	protein_coding	Ifngr2	15980	Q8C352	Q8C352;D6RIP6;Q3UVK9;Q63953	interferon gamma receptor 2(Ifngr2)	7	9	41	23	55	14	21	9	26	14	18	20	36	25	5	7	13	9	9	5	24	31	27	19	11	11	47	16	16	19	8	31	24
Peak_343	chr16	91507122	91507272	3UTR;Intron;	0.989011	ENSMUSG00000022967.12	chr16	91485237	91507441	+	protein_coding	Ifnar1	15975	Q3U5G8	Q3U5G8;P33896;Q80UR8;E9PWM1;Q3UFX4	interferon (alpha and beta) receptor 1(Ifnar1)	23	10	79	92	49	341	175	167	169	18	20	38	30	20	129	89	120	74	17	20	21	74	75	73	38	33	183	175	206	15	12	15	8
Peak_344	chr16	91420215	91420365	Intron;	0.718164	ENSMUSG00000022969.13	chr16	91406163	91425834	+	protein_coding	Il10rb	16155	E9Q294	E9Q294;Q8VHM7;E9Q083;Q3TU35;Q61190	interleukin 10 receptor, beta(Il10rb)	12	6	18	16	10	33	12	26	14	0	0	0	3	3	3	2	5	1	7	14	3	13	18	52	4	13	17	18	18	2	1	1	0
Peak_345	chr16	91405231	91405381	3UTR;Intron;	0.991374	ENSMUSG00000022971.18	chr16	91372782	91405589	+	protein_coding	Ifnar2	15976	Q8VHM9	Q8VHM9;H3BKB3;Q923Z6;Q9D1R7;H3BJ04;Q9CS01;O35664;Q3UCC3;Q8VHN0	interferon (alpha and beta) receptor 2(Ifnar2)	163	97	313	398	224	1195	819	1172	613	62	56	118	112	59	477	352	626	340	21	26	29	37	70	59	83	102	639	1444	995	33	22	34	51
Peak_346	chr16	91405231	91405381	Intron;	0.489921	ENSMUSG00000093701.7	chr16	91391720	91419451	+	protein_coding	Gm21970	NA	nan	nan	nan	12	10	40	64	52	275	159	174	85	8	5	16	14	9	84	77	122	71	4	5	63	25	31	40	22	14	99	149	225	5	3	10	8
Peak_347	chr16	91505515	91505665	3UTR;Intron;	0.916637	ENSMUSG00000022967.12	chr16	91485237	91507441	+	protein_coding	Ifnar1	15975	Q3U5G8	Q3U5G8;P33896;Q80UR8;E9PWM1;Q3UFX4	interferon (alpha and beta) receptor 1(Ifnar1)	109	105	213	216	850	681	679	650	1476	8	10	24	17	16	82	96	103	68	89	134	221	52	55	78	199	503	1903	1391	1728	10	3	8	9
Peak_348	chr16	91425069	91425219	3UTR;CDS;	0.964923	ENSMUSG00000022969.13	chr16	91406163	91425834	+	protein_coding	Il10rb	16155	E9Q294	E9Q294;Q8VHM7;E9Q083;Q3TU35;Q61190	interleukin 10 receptor, beta(Il10rb)	14	0	20	30	28	2	6	2	4	0	1	1	3	0	0	1	0	0	8	15	10	12	9	18	16	18	2	2	0	3	0	0	1
Peak_349	chr16	91056214	91056364	3UTR;CDS;	0.942823	ENSMUSG00000039851.11	chr16	91053934	91095122	-	protein_coding	4932438H23Rik	74387	D3Z4P0	D3Z4P0;Q9D4G1	RIKEN cDNA 4932438H23 gene(4932438H23Rik)	41	52	104	95	905	253	265	276	502	6	4	12	16	7	79	96	66	52	61	140	198	61	38	27	163	353	497	531	708	6	5	6	6
Peak_350	chr16	91055031	91055181	3UTR;Intron;	0.971545	ENSMUSG00000039851.11	chr16	91053934	91095122	-	protein_coding	4932438H23Rik	74387	D3Z4P0	D3Z4P0;Q9D4G1	RIKEN cDNA 4932438H23 gene(4932438H23Rik)	6	0	4	11	21	6	6	1	0	4	4	4	2	1	12	13	7	7	4	4	17	4	1	10	4	1	4	5	3	2	5	3	2
Peak_351	chr16	91404013	91404163	3UTR;CDS;	0.954248	ENSMUSG00000022971.18	chr16	91372782	91405589	+	protein_coding	Ifnar2	15976	Q8VHM9	Q8VHM9;H3BKB3;Q923Z6;Q9D1R7;H3BJ04;Q9CS01;O35664;Q3UCC3;Q8VHN0	interferon (alpha and beta) receptor 2(Ifnar2)	24	7	23	43	41	79	61	64	21	18	18	22	20	10	78	79	102	51	17	32	17	24	16	25	20	10	18	59	53	4	5	15	5
Peak_352	chr16	91404013	91404163	Intron;	0.445999	ENSMUSG00000093701.7	chr16	91391720	91419451	+	protein_coding	Gm21970	NA	nan	nan	nan	6	11	19	45	95	13	22	20	14	3	4	11	12	14	7	24	11	6	13	12	10	5	4	7	29	13	15	27	10	3	4	9	4
Peak_353	chr16	91391664	91391814	CDS;	0.577834	ENSMUSG00000022971.18	chr16	91372782	91405589	+	protein_coding	Ifnar2	15976	Q8VHM9	Q8VHM9;H3BKB3;Q923Z6;Q9D1R7;H3BJ04;Q9CS01;O35664;Q3UCC3;Q8VHN0	interferon (alpha and beta) receptor 2(Ifnar2)	5	3	4	7	55	4	10	9	2	4	6	5	11	10	4	4	7	5	10	8	2	0	2	0	7	16	6	6	3	4	2	2	3
Peak_354	chr16	91391664	91391814	CDS;	0.000685154	ENSMUSG00000093701.7	chr16	91391720	91419451	+	protein_coding	Gm21970	NA	nan	nan	nan	43	32	54	80	278	123	85	93	97	4	6	9	20	19	28	36	79	53	58	81	40	37	48	50	67	127	66	129	201	5	6	5	15
Peak_355	chr17	22338365	22338515	3UTR;Intron;	0.980694	ENSMUSG00000033972.9	chr17	22337988	22361400	-	protein_coding	Zfp944	319615	Q2YDW6	Q2YDW6;Q8BIB3;Q3TIN4;Q8R0H6;E9PUS4	zinc finger protein 944(Zfp944)	82	62	125	135	1181	221	169	245	171	9	15	29	39	50	69	107	119	59	192	271	299	63	92	74	324	433	127	289	405	15	14	17	16
Peak_356	chr17	22201530	22201680	CDS;	0.846878	ENSMUSG00000096433.1	chr17	22197264	22225614	-	protein_coding	Zfp994	240038	J3QM38	J3QM38	zinc finger protein 994(Zfp994)	3	8	23	12	49	0	2	0	5	1	1	2	4	2	0	2	0	1	3	19	14	4	0	1	13	17	4	1	2	0	0	2	0
Peak_357	chr17	22199098	22199248	3UTR;Intron;	0.932663	ENSMUSG00000096433.1	chr17	22197264	22225614	-	protein_coding	Zfp994	240038	J3QM38	J3QM38	zinc finger protein 994(Zfp994)	1032	1133	2360	4636	3225	253	228	231	126	55	41	64	96	70	21	25	29	13	197	416	612	327	458	456	560	777	149	217	139	25	22	27	28
Peak_358	chr17	22144618	22144768	3UTR;Intron;	0.984656	ENSMUSG00000063383.5	chr17	22144358	22166190	-	protein_coding	Zfp947	210853	Q8BIQ6	Q8BIQ6;Q0VAV0	zinc finger protein 947(Zfp947)	15	12	41	75	47	41	21	42	25	2	1	4	5	2	6	7	11	4	6	2	39	17	42	27	12	10	25	28	21	0	2	2	2
Peak_359	chr17	21992343	21992493	CDS;	0.274975	ENSMUSG00000053347.14	chr17	21962551	22071168	+	protein_coding	Zfp943	74670	D3YYH7	D3YYH7;G3UXL1;Q6NZP4	zinc finger prtoein 943(Zfp943)	4	5	11	9	2	2	1	1	1	3	1	2	2	1	0	0	0	1	2	11	8	17	25	41	10	6	2	0	0	0	1	1	0
Peak_360	chr17	21991523	21991673	5UTR;Intron;	0.267426	ENSMUSG00000053347.14	chr17	21962551	22071168	+	protein_coding	Zfp943	74670	D3YYH7	D3YYH7;G3UXL1;Q6NZP4	zinc finger prtoein 943(Zfp943)	12	13	22	44	46	24	17	8	17	1	0	0	0	3	2	2	1	5	5	1	12	40	24	38	10	24	15	33	16	0	0	0	0
Peak_361	chr17	21962571	21962721	5UTR;Intron;	0.000874633	ENSMUSG00000053347.14	chr17	21962551	22071168	+	protein_coding	Zfp943	74670	D3YYH7	D3YYH7;G3UXL1;Q6NZP4	zinc finger prtoein 943(Zfp943)	1	2	8	15	19	20	21	25	16	0	2	2	1	4	20	19	10	5	1	3	3	0	1	6	6	3	26	36	28	1	1	3	2
Peak_362	chr17	21949386	21949536	Intron;	0.36623	ENSMUSG00000071267.11	chr17	21926959	21962464	-	protein_coding	Zfp942	73233	B8JJA7	B8JJA7	zinc finger protein 942(Zfp942)	69	94	149	319	150	36	21	16	13	13	10	31	38	14	15	19	2	1	34	37	53	23	66	52	44	52	22	34	31	11	7	13	4
Peak_363	chr17	22343130	22343280	Intron;	0.777166	ENSMUSG00000033972.9	chr17	22337988	22361400	-	protein_coding	Zfp944	319615	Q2YDW6	Q2YDW6;Q8BIB3;Q3TIN4;Q8R0H6;E9PUS4	zinc finger protein 944(Zfp944)	197	318	457	812	612	54	32	45	26	19	22	39	38	23	13	15	13	7	106	179	552	152	253	251	277	278	48	39	44	17	19	24	22
Peak_364	chr17	22339719	22339869	CDS;	0.92286	ENSMUSG00000033972.9	chr17	22337988	22361400	-	protein_coding	Zfp944	319615	Q2YDW6	Q2YDW6;Q8BIB3;Q3TIN4;Q8R0H6;E9PUS4	zinc finger protein 944(Zfp944)	77	62	150	138	145	12	25	19	22	1	3	3	7	3	2	0	0	1	23	30	82	83	48	109	34	48	16	18	34	0	1	9	5
Peak_365	chr9	45910359	45910509	CDS;	0.169522	ENSMUSG00000035382.9	chr9	45906496	45929726	+	protein_coding	Pcsk7	18554	Q61139	Q61139;Q3U920	proprotein convertase subtilisin/kexin type 7(Pcsk7)	92	168	135	106	1313	157	253	320	256	12	14	29	17	11	135	144	128	71	228	239	253	98	88	39	243	502	132	457	1012	14	6	17	11
Peak_366	chr9	45923835	45923985	Intron;	0.749634	ENSMUSG00000035382.9	chr9	45906496	45929726	+	protein_coding	Pcsk7	18554	Q61139	Q61139;Q3U920	proprotein convertase subtilisin/kexin type 7(Pcsk7)	29	3	88	83	133	109	93	115	113	0	0	2	5	5	17	14	26	20	16	12	77	66	16	46	28	25	152	125	132	3	2	3	4
Peak_367	chr9	45906985	45907135	5UTR;Intron;	0.024279	ENSMUSG00000035382.9	chr9	45906496	45929726	+	protein_coding	Pcsk7	18554	Q61139	Q61139;Q3U920	proprotein convertase subtilisin/kexin type 7(Pcsk7)	26	33	52	53	67	39	26	28	24	2	1	4	5	0	2	12	5	10	14	5	21	39	18	47	11	27	30	35	22	1	0	2	2
Peak_368	chr9	45909343	45909493	CDS;	0.125786	ENSMUSG00000035382.9	chr9	45906496	45929726	+	protein_coding	Pcsk7	18554	Q61139	Q61139;Q3U920	proprotein convertase subtilisin/kexin type 7(Pcsk7)	10	7	12	26	24	8	12	8	6	0	1	3	3	5	4	6	0	1	2	6	13	12	5	8	5	3	14	14	5	0	1	1	1
Peak_369	chr9	45938483	45938633	3UTR;Intron;	0.95966	ENSMUSG00000034908.16	chr9	45937856	45955258	-	protein_coding	Sidt2	214597	F7DFH5	F7DFH5;Q3U1L8;F7DF36;F7B6N2;F6SV01;Q8CIF6;F6TVH9;F6SS13;E0CXC7;F7CNB6	SID1 transmembrane family, member 2(Sidt2)	12	18	15	43	35	115	93	156	85	17	8	8	18	15	117	86	102	59	9	10	5	1	5	7	8	10	57	119	169	8	9	9	6
Peak_370	chr9	45968755	45968905	CDS;	0.880157	ENSMUSG00000003131.7	chr9	45962858	46012690	-	protein_coding	Pafah1b2	18475	Q61206	Q61206;Q8BTA2	platelet-activating factor acetylhydrolase, isoform 1b, subunit 2(Pafah1b2)	3	1	8	15	10	38	26	28	20	1	1	1	5	3	14	15	14	2	1	1	3	0	1	5	6	6	30	38	14	0	0	1	3
Peak_371	chr9	45928623	45928773	3UTR;CDS;	0.955747	ENSMUSG00000035382.9	chr9	45906496	45929726	+	protein_coding	Pcsk7	18554	Q61139	Q61139;Q3U920	proprotein convertase subtilisin/kexin type 7(Pcsk7)	23	29	107	105	49	235	169	215	129	11	8	17	15	15	114	114	94	55	22	41	10	6	4	19	27	23	138	188	175	7	1	3	2
Peak_372	chr9	45937801	45937951	3UTR;Intron;	0.998851	ENSMUSG00000034908.16	chr9	45937856	45955258	-	protein_coding	Sidt2	214597	F7DFH5	F7DFH5;Q3U1L8;F7DF36;F7B6N2;F6SV01;Q8CIF6;F6TVH9;F6SS13;E0CXC7;F7CNB6	SID1 transmembrane family, member 2(Sidt2)	7	2	3	8	50	135	86	83	117	5	4	7	6	9	49	41	58	19	10	25	16	5	0	7	25	23	146	103	134	6	4	5	4
Peak_373	chr9	46013408	46013558	Intron;	0.00314134	ENSMUSG00000034135.15	chr9	46012819	46224194	+	protein_coding	Sik3	70661	F6S7W6	F6S7W6;F6U6U5;F6SBP3;Q6P4S6;E9PU87;F6U8X4	SIK family kinase 3(Sik3)	7	7	16	15	24	26	25	43	12	1	0	3	8	3	18	23	13	10	7	5	0	5	9	10	3	6	22	25	21	0	0	2	0
Peak_374	chr9	46202381	46202531	3UTR;Intron;	0.897159	ENSMUSG00000034135.15	chr9	46012819	46224194	+	protein_coding	Sik3	70661	F6S7W6	F6S7W6;F6U6U5;F6SBP3;Q6P4S6;E9PU87;F6U8X4	SIK family kinase 3(Sik3)	4	7	28	14	40	170	126	81	211	6	8	24	21	10	59	63	82	57	4	9	9	12	13	11	16	14	349	112	161	15	7	2	3
Peak_375	chr9	109082264	109082414	5UTR;CDS;	0.0309227	ENSMUSG00000091537.2	chr9	109074567	109082587	-	protein_coding	Tma7	66167	Q14A47	Q14A47;A0A0A6YXZ5;Q8K003	translational machinery associated 7(Tma7)	46	24	92	132	55	590	358	451	288	23	27	43	45	24	339	275	660	358	4	23	87	44	36	37	20	64	334	433	637	24	28	42	41
Peak_376	chr17	34837468	34837618	CDS;	0.23702	ENSMUSG00000040482.15	chr17	34837018	34839233	+	protein_coding	Dxo	112403	G3UWP7	G3UWP7;G3UZ39;G3UZV8;G3UX82;G3UWW3;A0A0R4J288;O70348;G3UZP8;G3UYP2;G3UYE6	decapping exoribonuclease(Dxo)	39	47	154	159	240	341	164	288	199	3	3	7	9	3	60	36	53	28	20	23	46	51	48	63	49	46	250	297	395	1	1	4	4
Peak_377	chr17	34839055	34839205	3UTR;CDS;	0.953499	ENSMUSG00000040482.15	chr17	34837018	34839233	+	protein_coding	Dxo	112403	G3UWP7	G3UWP7;G3UZ39;G3UZV8;G3UX82;G3UWW3;A0A0R4J288;O70348;G3UZP8;G3UYP2;G3UYE6	decapping exoribonuclease(Dxo)	1	1	10	11	17	13	12	15	13	2	1	3	1	1	9	4	8	7	1	2	4	14	1	7	5	1	12	19	20	2	1	1	0
Peak_378	chr17	34824001	34824151	3UTR;CDS;	0.993515	ENSMUSG00000061207.11	chr17	34823992	34836945	-	protein_coding	Stk19	54402	Q3TG64	Q3TG64;Q9JHN8;F7CHD9;F6XXB9;F6SFN2	serine/threonine kinase 19(Stk19)	113	74	86	126	56	2174	914	1087	1003	37	44	115	151	70	800	915	2095	1207	21	23	23	18	11	8	33	40	751	1016	1383	52	41	44	37
Peak_379	chr17	34826080	34826230	Intron;	0.833012	ENSMUSG00000061207.11	chr17	34823992	34836945	-	protein_coding	Stk19	54402	Q3TG64	Q3TG64;Q9JHN8;F7CHD9;F6XXB9;F6SFN2	serine/threonine kinase 19(Stk19)	377	358	1317	1197	4581	3502	2857	2958	3906	189	162	301	400	392	1390	1549	2198	1696	1237	1051	831	728	652	765	931	2124	5214	4122	5959	149	121	229	244
Peak_380	chr17	34862148	34862298	5UTR;Intron;	0.0480065	ENSMUSG00000090231.10	chr17	34856373	34862518	-	protein_coding	Cfb	14962	Q3U9W1	Q3U9W1;Q3UAS8;P04186;H3BK95;B8JJM5;B8JJM6;Q3U925;B8JJM3;F6XQ00;F6WZA2;Q3UEG8;F6W2T4	complement factor B(Cfb)	5	5	13	16	12	14	6	3	4	7	7	8	16	6	12	32	15	12	1	5	6	18	22	21	8	2	0	9	3	8	3	10	6
Peak_381	chr17	34862148	34862298	Intron;	0.773243	ENSMUSG00000092511.7	chr17	34856411	34882042	-	protein_coding	Gm20547	NA	nan	nan	nan	17	13	70	90	84	7	7	10	9	11	5	12	19	11	9	7	9	4	4	2	31	19	25	20	13	12	5	4	9	4	6	6	4
Peak_382	chr17	34862773	34862923	3UTR;CDS;	0.99313	ENSMUSG00000024371.14	chr17	34862603	34898265	-	protein_coding	C2	12263	Q31144	Q31144;B8JJM9;P21180;F6ZCY7;Q792Q3;B8JJN2	complement component 2 (within H-2S)(C2)	105	74	278	255	183	129	90	75	87	13	14	21	25	7	27	28	22	20	74	93	46	156	253	249	77	70	77	106	93	2	8	8	9
Peak_383	chr17	34862773	34862923	Intron;	0.748859	ENSMUSG00000092511.7	chr17	34856411	34882042	-	protein_coding	Gm20547	NA	nan	nan	nan	27	0	37	35	4	109	79	43	104	18	26	36	25	17	124	89	218	184	2	3	2	16	23	16	6	6	81	65	77	10	8	24	33
Peak_384	chr17	34850866	34851016	5UTR;CDS;	0.0921097	ENSMUSG00000024369.16	chr17	34850390	34856372	+	protein_coding	Nelfe	27632	P19426	P19426;G3UY39;Q3UIA1	negative elongation factor complex member E, Rdbp(Nelfe)	17	9	14	29	13	59	26	22	14	11	8	13	7	11	44	36	42	28	19	10	0	35	36	35	18	3	19	33	45	1	3	5	8
Peak_385	chr17	34853933	34854083	CDS;	0.604814	ENSMUSG00000024369.16	chr17	34850390	34856372	+	protein_coding	Nelfe	27632	P19426	P19426;G3UY39;Q3UIA1	negative elongation factor complex member E, Rdbp(Nelfe)	9	8	5	11	2	75	48	56	44	2	0	9	11	0	30	25	82	70	0	0	0	3	4	3	0	4	55	57	58	0	1	3	1
Peak_386	chr17	34895426	34895576	CDS;	0.921427	ENSMUSG00000049823.9	chr17	34879482	34896867	+	protein_coding	Zbtb12	193736	Q9Z150	Q9Z150;G3UY12;Q6P6L4	zinc finger and BTB domain containing 12(Zbtb12)	9	8	7	8	8	83	56	71	58	4	2	13	11	1	40	32	64	51	1	2	0	0	6	3	1	1	32	48	60	3	3	4	2
Peak_387	chr17	34895426	34895576	5UTR;Intron;	0.0775055	ENSMUSG00000024371.14	chr17	34862603	34898265	-	protein_coding	C2	12263	Q31144	Q31144;B8JJM9;P21180;F6ZCY7;Q792Q3;B8JJN2	complement component 2 (within H-2S)(C2)	13	1	21	16	6	72	32	25	22	5	10	18	25	11	63	69	131	66	0	9	12	25	37	20	6	4	20	34	42	8	7	13	18
Peak_388	chr17	34895741	34895891	CDS;	0.939546	ENSMUSG00000049823.9	chr17	34879482	34896867	+	protein_coding	Zbtb12	193736	Q9Z150	Q9Z150;G3UY12;Q6P6L4	zinc finger and BTB domain containing 12(Zbtb12)	25	23	100	135	58	389	206	211	137	17	21	30	30	8	176	141	228	126	5	9	49	20	36	45	11	10	166	160	195	11	11	13	26
Peak_389	chr17	34895741	34895891	Intron;	0.0686725	ENSMUSG00000024371.14	chr17	34862603	34898265	-	protein_coding	C2	12263	Q31144	Q31144;B8JJM9;P21180;F6ZCY7;Q792Q3;B8JJN2	complement component 2 (within H-2S)(C2)	101	66	307	418	610	234	199	211	153	7	6	12	17	11	31	36	35	13	31	34	271	139	236	206	120	164	171	173	124	8	8	6	10
Peak_390	chr8	78508380	78508530	Intron;	0.122106	ENSMUSG00000037070.9	chr8	78505270	78508898	-	protein_coding	Rbmxl1	19656	B0LAC3	B0LAC3;Q91VM5	RNA binding motif protein, X-linked like-1(Rbmxl1)	14	4	40	46	44	151	142	124	56	4	3	4	12	1	51	72	97	37	10	4	28	13	19	12	14	8	109	102	99	7	7	10	8
Peak_391	chr8	78509410	78509560	5UTR;Intron;	0.000623169	ENSMUSG00000031684.11	chr8	78509345	78734003	+	protein_coding	Slc10a7	76775	Q5PT52	Q5PT52;Q5PT53	solute carrier family 10 (sodium/bile acid cotransporter family), member 7(Slc10a7)	97	88	238	372	508	336	295	381	172	5	3	9	10	7	32	14	22	7	57	102	221	109	225	197	200	162	318	288	299	3	3	7	2
Peak_392	chr8	78505425	78505575	3UTR;CDS;	0.936604	ENSMUSG00000037070.9	chr8	78505270	78508898	-	protein_coding	Rbmxl1	19656	B0LAC3	B0LAC3;Q91VM5	RNA binding motif protein, X-linked like-1(Rbmxl1)	27	30	59	151	52	11	21	19	12	15	10	16	25	18	6	9	14	6	2	3	11	6	13	9	8	18	16	8	6	13	10	5	16
Peak_393	chr8	78505988	78506138	CDS;	0.781422	ENSMUSG00000037070.9	chr8	78505270	78508898	-	protein_coding	Rbmxl1	19656	B0LAC3	B0LAC3;Q91VM5	RNA binding motif protein, X-linked like-1(Rbmxl1)	13	2	19	25	92	5	2	8	5	12	6	14	23	8	3	3	5	0	31	24	20	1	6	3	27	50	6	6	2	4	3	6	3
Peak_394	chr8	77596560	77596710	CDS;	0.955562	ENSMUSG00000031617.16	chr8	77595981	77610698	-	protein_coding	Tmem184c	234463	D3YVG4	D3YVG4;Q3TPR7;D3YWM0	transmembrane protein 184C(Tmem184c)	4	1	17	25	3	6	6	7	4	2	2	3	3	0	6	6	3	1	1	1	19	6	11	8	6	5	8	6	4	2	3	1	1
Peak_395	chr8	77664939	77665089	3UTR;CDS;	0.967705	ENSMUSG00000031616.7	chr8	77663030	77724464	-	protein_coding	Ednra	13617	Q8BMW4	Q8BMW4;Q61614	endothelin receptor type A(Ednra)	20	16	26	33	18	201	126	109	103	12	12	25	23	23	154	106	374	235	1	0	6	0	6	5	2	4	76	90	74	8	7	13	7
Peak_396	chr8	77553247	77553397	Intron;	0.12291	ENSMUSG00000037134.17	chr8	77549396	77581338	+	protein_coding	Prmt9	102182	F8WIU7	F8WIU7;Q3U3W5	protein arginine methyltransferase 9(Prmt9)	16	2	15	13	4	8	9	4	3	2	5	3	2	2	2	1	6	6	2	2	0	4	3	1	6	3	7	6	8	0	1	3	2
Peak_397	chr8	77572071	77572221	3UTR;CDS;	0.712228	ENSMUSG00000037134.17	chr8	77549396	77581338	+	protein_coding	Prmt9	102182	F8WIU7	F8WIU7;Q3U3W5	protein arginine methyltransferase 9(Prmt9)	277	258	1034	1576	2031	3370	2675	3774	2045	22	24	49	49	27	292	262	338	193	103	157	508	245	251	286	346	611	2056	2931	4130	16	12	13	16
Peak_398	chr8	77552063	77552213	Intron;	0.0858431	ENSMUSG00000037134.17	chr8	77549396	77581338	+	protein_coding	Prmt9	102182	F8WIU7	F8WIU7;Q3U3W5	protein arginine methyltransferase 9(Prmt9)	77	73	171	345	209	147	139	162	71	6	6	11	8	7	13	15	17	10	31	44	110	92	142	64	60	66	97	174	149	1	5	9	7
Peak_399	chr8	77552543	77552693	Intron;	0.10087	ENSMUSG00000037134.17	chr8	77549396	77581338	+	protein_coding	Prmt9	102182	F8WIU7	F8WIU7;Q3U3W5	protein arginine methyltransferase 9(Prmt9)	18	18	78	83	57	48	48	57	48	2	3	5	6	0	1	10	5	4	8	7	12	25	27	43	9	20	36	48	75	1	1	3	1
Peak_400	chr9	103208816	103208966	3UTR;Intron;	0.815043	ENSMUSG00000032554.15	chr9	103204000	103230444	-	protein_coding	Trf	22041	E9Q2Q7	E9Q2Q7;D3YYR8;Q921I1;F7BAE9;F7CJN9;E9Q939	transferrin(Trf)	115	82	323	496	452	316	245	370	201	11	6	8	14	12	19	31	31	29	36	44	210	154	204	179	115	122	215	270	279	7	6	5	4
Peak_401	chr9	103208816	103208966	Intron;	0.534065	ENSMUSG00000090639.1	chr9	103190207	103230307	-	protein_coding	Gm20425	NA	nan	nan	nan	25	21	86	109	82	209	174	165	156	5	7	12	21	8	34	33	72	67	7	20	44	19	15	21	15	46	97	140	97	9	7	5	19
Peak_402	chr9	103190155	103190305	3UTR;CDS;	0.844109	ENSMUSG00000032553.14	chr9	103188031	103202137	-	protein_coding	Srprb	20818	Q542X6	Q542X6;P47758	signal recognition particle receptor, B subunit(Srprb)	28	18	72	101	77	48	41	96	44	5	1	1	12	3	14	27	14	7	12	34	37	15	13	14	16	31	54	55	48	1	2	2	1
Peak_403	chr9	103190155	103190305	3UTR;CDS;	0.999426	ENSMUSG00000090639.1	chr9	103190207	103230307	-	protein_coding	Gm20425	NA	nan	nan	nan	7	3	15	27	17	87	51	79	57	3	10	6	16	7	43	60	15	6	0	5	3	1	6	4	3	14	97	71	60	4	2	3	2
Peak_404	chr9	103181808	103181958	3UTR;Intron;	0.95383	ENSMUSG00000032549.7	chr9	103111786	103185276	+	protein_coding	Rab6b	270192	Q0PD53	Q0PD53;P61294	RAB6B, member RAS oncogene family(Rab6b)	60	29	170	235	112	325	288	354	214	8	7	13	19	19	109	96	148	91	11	26	46	36	52	25	41	52	256	335	265	13	5	9	19
Peak_405	chr9	103162558	103162708	3UTR;CDS;	0.69189	ENSMUSG00000032549.7	chr9	103111786	103185276	+	protein_coding	Rab6b	270192	Q0PD53	Q0PD53;P61294	RAB6B, member RAS oncogene family(Rab6b)	3	6	16	16	24	65	45	37	40	7	3	7	12	4	30	37	57	30	23	1	8	3	5	14	13	9	33	82	85	7	0	6	3
Peak_406	chr9	103356263	103356413	CDS;	0.74543	ENSMUSG00000032803.15	chr9	103353093	103365840	-	protein_coding	Cdv3	321022	Q4VAA2	Q4VAA2;F8WGL9;A0A087WS49;A0A087WRM0;A0A087WNP6	carnitine deficiency-associated gene expressed in ventricle 3(Cdv3)	0	7	23	21	5	46	37	38	29	6	8	11	9	10	60	28	43	14	3	7	12	3	5	7	2	4	30	45	53	3	2	3	3
Peak_407	chr9	103355643	103355793	3UTR;Intron;	0.794069	ENSMUSG00000032803.15	chr9	103353093	103365840	-	protein_coding	Cdv3	321022	Q4VAA2	Q4VAA2;F8WGL9;A0A087WS49;A0A087WRM0;A0A087WNP6	carnitine deficiency-associated gene expressed in ventricle 3(Cdv3)	10	13	63	49	103	83	58	70	58	4	7	15	14	10	22	24	38	28	12	16	26	5	10	4	12	25	49	94	107	2	2	11	5
Peak_408	chr3	41082786	41082936	CDS;	0.0110639	ENSMUSG00000049940.7	chr3	41066325	41083046	-	protein_coding	Pgrmc2	70804	Q80UU9	Q80UU9	progesterone receptor membrane component 2(Pgrmc2)	19	17	102	67	129	125	94	107	74	8	9	13	21	14	40	33	44	21	17	16	45	14	22	31	18	29	99	135	157	3	8	14	9
Peak_409	chr3	41070207	41070357	CDS;	0.763351	ENSMUSG00000049940.7	chr3	41066325	41083046	-	protein_coding	Pgrmc2	70804	Q80UU9	Q80UU9	progesterone receptor membrane component 2(Pgrmc2)	48	21	117	175	138	80	65	101	61	18	17	24	31	27	56	49	41	29	6	14	25	23	27	40	26	36	74	46	42	20	9	21	17
Peak_410	chr9	103354615	103354765	3UTR;Intron;	0.874716	ENSMUSG00000032803.15	chr9	103353093	103365840	-	protein_coding	Cdv3	321022	Q4VAA2	Q4VAA2;F8WGL9;A0A087WS49;A0A087WRM0;A0A087WNP6	carnitine deficiency-associated gene expressed in ventricle 3(Cdv3)	101	104	349	213	189	141	118	141	141	12	9	19	20	10	37	45	35	20	54	54	41	97	83	124	41	68	121	165	150	13	9	17	9
Peak_411	chr3	40969921	40970071	CDS;	0.218545	ENSMUSG00000025762.14	chr3	40950353	41040234	+	protein_coding	Larp1b	214048	Q3TQS1	Q3TQS1;Q8R3F0;A0A0A6YXJ7;A0A0G2JFN5	La ribonucleoprotein domain family, member 1B(Larp1b)	3	1	40	15	15	24	18	18	21	2	2	3	1	1	9	10	3	4	11	31	29	17	23	22	14	17	50	40	54	0	2	2	1
Peak_412	chr3	40967428	40967578	CDS;	0.190808	ENSMUSG00000025762.14	chr3	40950353	41040234	+	protein_coding	Larp1b	214048	Q3TQS1	Q3TQS1;Q8R3F0;A0A0A6YXJ7;A0A0G2JFN5	La ribonucleoprotein domain family, member 1B(Larp1b)	17	11	33	51	94	64	41	60	32	6	7	16	16	11	31	28	31	18	5	8	13	13	19	17	16	23	44	37	38	11	5	15	12
Peak_413	chr3	40963965	40964115	CDS;	0.152279	ENSMUSG00000025762.14	chr3	40950353	41040234	+	protein_coding	Larp1b	214048	Q3TQS1	Q3TQS1;Q8R3F0;A0A0A6YXJ7;A0A0G2JFN5	La ribonucleoprotein domain family, member 1B(Larp1b)	1	7	8	24	19	70	37	41	39	2	3	4	6	2	30	20	39	26	17	10	5	4	8	8	4	2	55	79	69	1	2	3	6
Peak_414	chr3	40962109	40962259	5UTR;CDS;	0.13163	ENSMUSG00000025762.14	chr3	40950353	41040234	+	protein_coding	Larp1b	214048	Q3TQS1	Q3TQS1;Q8R3F0;A0A0A6YXJ7;A0A0G2JFN5	La ribonucleoprotein domain family, member 1B(Larp1b)	66	37	194	218	284	151	130	127	57	7	6	16	19	17	22	34	33	17	49	66	191	104	77	93	66	63	122	137	138	6	8	19	8
Peak_415	chr3	41068617	41068767	3UTR;CDS;	0.858441	ENSMUSG00000049940.7	chr3	41066325	41083046	-	protein_coding	Pgrmc2	70804	Q80UU9	Q80UU9	progesterone receptor membrane component 2(Pgrmc2)	71	54	142	183	295	46	60	41	48	68	54	106	142	63	68	136	69	51	75	84	72	43	76	56	79	107	46	43	39	57	39	66	66
Peak_416	chr3	41039738	41039888	3UTR;Intron;	0.995316	ENSMUSG00000025762.14	chr3	40950353	41040234	+	protein_coding	Larp1b	214048	Q3TQS1	Q3TQS1;Q8R3F0;A0A0A6YXJ7;A0A0G2JFN5	La ribonucleoprotein domain family, member 1B(Larp1b)	6	10	50	56	29	64	69	95	36	7	2	8	9	2	13	28	40	17	4	4	9	7	13	17	9	8	47	54	62	1	4	3	4
Peak_417	chr3	40989983	40990133	5UTR;Intron;	0.441751	ENSMUSG00000025762.14	chr3	40950353	41040234	+	protein_coding	Larp1b	214048	Q3TQS1	Q3TQS1;Q8R3F0;A0A0A6YXJ7;A0A0G2JFN5	La ribonucleoprotein domain family, member 1B(Larp1b)	13	29	57	115	62	64	57	70	12	1	4	0	1	3	11	21	15	5	5	7	28	7	15	31	9	18	60	72	57	0	1	1	1
Peak_418	chr3	40979275	40979425	Intron;	0.322615	ENSMUSG00000025762.14	chr3	40950353	41040234	+	protein_coding	Larp1b	214048	Q3TQS1	Q3TQS1;Q8R3F0;A0A0A6YXJ7;A0A0G2JFN5	La ribonucleoprotein domain family, member 1B(Larp1b)	19	2	16	38	26	7	9	23	1	1	2	2	2	1	3	5	1	3	0	4	2	6	6	19	8	11	9	10	12	1	2	0	0
Peak_419	chr18	35728822	35728972	3UTR;CDS;	0.928667	ENSMUSG00000073598.3	chr18	35703224	35730869	+	protein_coding	1700066B19Rik	73449	Q3TS39	Q3TS39	RIKEN cDNA 1700066B19 gene(1700066B19Rik)	37	19	103	154	103	36	36	68	40	4	3	4	5	4	6	7	9	2	3	20	40	19	13	42	22	32	18	30	31	1	2	1	2
Peak_420	chr18	35726919	35727069	3UTR;Intron;	0.85983	ENSMUSG00000073598.3	chr18	35703224	35730869	+	protein_coding	1700066B19Rik	73449	Q3TS39	Q3TS39	RIKEN cDNA 1700066B19 gene(1700066B19Rik)	31	18	119	123	168	100	111	120	82	31	32	50	38	30	72	72	109	74	19	24	18	31	50	40	34	25	71	77	66	24	10	39	32
Peak_421	chr18	35734504	35734654	3UTR;CDS;	0.868838	ENSMUSG00000024349.9	chr18	35733677	35740554	-	protein_coding	Tmem173	72512	Q3TBT3	Q3TBT3	transmembrane protein 173(Tmem173)	482	527	1816	3045	2057	1106	1262	1734	837	86	78	95	117	94	302	364	266	187	90	150	453	398	653	557	294	375	1266	1065	940	36	23	54	72
Peak_422	chr18	35730670	35730820	3UTR;Intron;	0.995515	ENSMUSG00000073598.3	chr18	35703224	35730869	+	protein_coding	1700066B19Rik	73449	Q3TS39	Q3TS39	RIKEN cDNA 1700066B19 gene(1700066B19Rik)	15	11	18	56	18	2	4	6	0	1	1	0	2	0	0	0	0	0	2	6	16	2	16	0	19	6	2	4	9	0	0	0	0
Peak_423	chr18	35617096	35617246	3UTR;Intron;	0.999192	ENSMUSG00000037058.14	chr18	35598616	35617186	+	protein_coding	Paip2	67869	Q3U438	Q3U438;Q9D6V8;Q3TJ84	polyadenylate-binding protein-interacting protein 2(Paip2)	36	69	74	192	174	61	72	120	41	1	5	4	7	4	3	9	6	6	12	19	27	18	42	32	32	31	41	48	29	1	0	1	0
Peak_424	chr18	35617096	35617246	Intron;	0.796852	ENSMUSG00000024354.11	chr18	35614603	35627244	-	protein_coding	Slc23a1	20522	D6RDS7	D6RDS7;Q9Z2J0	solute carrier family 23 (nucleobase transporters), member 1(Slc23a1)	76	153	302	329	315	57	104	90	61	1	1	8	9	4	6	7	11	4	17	39	198	149	146	176	86	104	88	63	44	1	1	4	2
Peak_425	chr18	35613250	35613400	CDS;	0.792084	ENSMUSG00000037058.14	chr18	35598616	35617186	+	protein_coding	Paip2	67869	Q3U438	Q3U438;Q9D6V8;Q3TJ84	polyadenylate-binding protein-interacting protein 2(Paip2)	53	30	111	121	234	515	418	446	354	27	22	53	76	42	282	322	546	298	26	26	68	77	68	78	35	62	395	412	394	37	22	69	53
Peak_426	chr18	35713188	35713338	Intron;	0.36314	ENSMUSG00000073598.3	chr18	35703224	35730869	+	protein_coding	1700066B19Rik	73449	Q3TS39	Q3TS39	RIKEN cDNA 1700066B19 gene(1700066B19Rik)	80	42	168	235	178	220	286	314	170	15	16	38	54	29	43	79	106	55	14	16	47	30	58	44	28	26	244	191	98	15	15	19	12
Peak_427	chr18	35713188	35713338	3UTR;Intron;	0.9808	ENSMUSG00000073599.9	chr18	35713085	35722356	-	protein_coding	Ecscr	68545	G3UVV5	G3UVV5;F6RF12;F6W6D3;Q3TZW0	endothelial cell surface expressed chemotaxis and apoptosis regulator(Ecscr)	14	10	56	66	26	293	127	130	148	8	9	8	15	9	74	52	100	73	6	4	24	6	27	13	11	13	111	152	209	3	2	5	5
Peak_428	chr18	35671527	35671677	3UTR;Intron;	0.984395	ENSMUSG00000024350.5	chr18	35671102	35703144	-	protein_coding	Dnajc18	76594	Q9CZJ9	Q9CZJ9	DnaJ heat shock protein family (Hsp40) member C18(Dnajc18)	15	11	44	45	31	122	90	107	65	15	10	12	22	6	113	107	115	70	1	2	20	17	19	11	2	5	52	70	82	3	6	8	4
Peak_429	chr18	35858557	35858707	CDS;	0.904142	ENSMUSG00000046668.8	chr18	35829817	35861687	+	protein_coding	Cxxc5	67393	Q91WA4	Q91WA4	CXXC finger 5(Cxxc5)	22	12	24	32	26	39	22	28	23	7	3	8	9	5	29	25	48	47	21	21	31	44	20	52	24	5	26	19	21	3	3	6	10
Peak_430	chr18	35805551	35805701	3UTR;CDS;	0.95659	ENSMUSG00000091896.7	chr18	35771558	35807172	+	protein_coding	Ube2d2a	56550	P62838	P62838;Q3UT95	ubiquitin-conjugating enzyme E2D 2A(Ube2d2a)	48	33	103	149	97	97	84	128	66	10	12	22	28	14	27	50	29	29	6	22	87	41	60	80	35	37	77	46	145	8	12	14	12
Peak_431	chr2	178032898	178033048	CDS;	0.902319	ENSMUSG00000074519.11	chr2	178023283	178034022	+	protein_coding	Zfp971	626848	A2BFG8	A2BFG8;Q3V498	zinc finger protein 971(Zfp971)	1109	943	3355	4270	3525	6629	4603	7338	4646	239	201	347	465	289	1701	1663	2552	1457	1397	1324	952	768	910	1144	1014	1246	4999	6516	6166	152	113	172	194
Peak_432	chr2	120026158	120026308	3UTR;Intron;	0.978523	ENSMUSG00000033902.11	chr2	119972698	120027408	+	protein_coding	Mapkbp1	26390	Q921Q9	Q921Q9;A0A0A0MQA2;Q6NS57	mitogen-activated protein kinase binding protein 1(Mapkbp1)	8	4	28	9	1	1	4	2	2	0	0	0	1	0	0	0	0	0	0	1	0	2	0	0	3	11	9	2	0	0	0	0	0
Peak_433	chr2	120025275	120025425	3UTR;CDS;	0.962383	ENSMUSG00000033902.11	chr2	119972698	120027408	+	protein_coding	Mapkbp1	26390	Q921Q9	Q921Q9;A0A0A0MQA2;Q6NS57	mitogen-activated protein kinase binding protein 1(Mapkbp1)	18	19	17	15	2	87	47	54	74	2	0	5	5	0	26	26	39	37	1	2	4	0	0	0	2	0	69	51	54	0	1	11	3
Peak_434	chr2	177943429	177943579	Intron;	0.647407	ENSMUSG00000078862.10	chr2	177935992	177957297	-	protein_coding	Gm14326	665211	A2BFG5	A2BFG5;A2BFG4	predicted gene 14326(Gm14326)	26	30	82	138	113	190	136	106	116	3	3	2	8	3	29	20	20	17	8	10	53	40	35	63	18	38	145	118	180	1	2	3	7
Peak_435	chr2	119964049	119964199	CDS;	0.924579	ENSMUSG00000033943.15	chr2	119897227	119969581	+	protein_coding	Mga	29808	E9QLG3	E9QLG3;A2AWL7;H7BX50;Q3ULI0	MAX gene associated(Mga)	29	30	54	88	60	30	30	43	24	2	2	4	2	2	2	6	3	3	10	14	12	12	22	31	32	16	22	27	57	0	0	2	0
Peak_436	chr2	119946948	119947098	CDS;	0.688227	ENSMUSG00000033943.15	chr2	119897227	119969581	+	protein_coding	Mga	29808	E9QLG3	E9QLG3;A2AWL7;H7BX50;Q3ULI0	MAX gene associated(Mga)	82	93	389	467	256	2083	1565	2200	992	20	27	49	59	17	433	441	570	308	20	22	113	67	74	111	59	98	1274	1676	2068	13	5	32	23
Peak_437	chr2	120023751	120023901	CDS;	0.934528	ENSMUSG00000033902.11	chr2	119972698	120027408	+	protein_coding	Mapkbp1	26390	Q921Q9	Q921Q9;A0A0A0MQA2;Q6NS57	mitogen-activated protein kinase binding protein 1(Mapkbp1)	156	176	537	614	595	1657	986	1725	905	69	46	122	142	97	607	556	1038	716	222	223	97	42	71	90	246	213	968	1672	1841	32	41	36	44
Peak_438	chr2	119965341	119965491	3UTR;Intron;	0.942436	ENSMUSG00000033943.15	chr2	119897227	119969581	+	protein_coding	Mga	29808	E9QLG3	E9QLG3;A2AWL7;H7BX50;Q3ULI0	MAX gene associated(Mga)	69	69	159	254	174	937	745	1170	606	13	7	33	33	21	177	179	464	226	23	29	30	18	18	19	51	54	596	992	751	10	5	6	12
Peak_439	chr2	119926612	119926762	CDS;	0.407165	ENSMUSG00000033943.15	chr2	119897227	119969581	+	protein_coding	Mga	29808	E9QLG3	E9QLG3;A2AWL7;H7BX50;Q3ULI0	MAX gene associated(Mga)	2	0	7	10	6	25	6	17	10	1	1	1	2	0	23	7	3	2	0	4	0	4	1	9	0	0	14	12	12	0	1	0	4
Peak_440	chr2	119923651	119923801	CDS;	0.366241	ENSMUSG00000033943.15	chr2	119897227	119969581	+	protein_coding	Mga	29808	E9QLG3	E9QLG3;A2AWL7;H7BX50;Q3ULI0	MAX gene associated(Mga)	4	4	11	7	4	10	5	9	4	1	0	8	6	2	8	7	1	4	0	0	0	0	0	3	2	1	5	2	10	0	0	0	0
Peak_441	chr2	119941480	119941630	CDS;	0.612654	ENSMUSG00000033943.15	chr2	119897227	119969581	+	protein_coding	Mga	29808	E9QLG3	E9QLG3;A2AWL7;H7BX50;Q3ULI0	MAX gene associated(Mga)	17	11	76	46	31	7	5	1	2	0	2	7	1	2	1	1	2	1	4	1	30	43	14	14	12	6	2	0	0	3	1	0	4
Peak_442	chr2	119935384	119935534	CDS;	0.528402	ENSMUSG00000033943.15	chr2	119897227	119969581	+	protein_coding	Mga	29808	E9QLG3	E9QLG3;A2AWL7;H7BX50;Q3ULI0	MAX gene associated(Mga)	12	29	63	43	38	15	4	2	9	3	2	5	3	4	1	0	2	2	6	11	4	45	9	17	13	9	3	8	1	2	0	3	5
Peak_443	chr8	11410022	11410172	CDS;	0.712858	ENSMUSG00000031503.13	chr8	11312804	11449287	+	protein_coding	Col4a2	12827	B2RQQ8	B2RQQ8;D3YV27;P08122	collagen, type IV, alpha 2(Col4a2)	10	5	17	22	1	0	0	0	0	0	5	7	6	2	0	0	0	0	7	5	15	95	64	67	12	11	0	0	0	1	0	4	5
Peak_444	chr8	11420544	11420694	CDS;	0.789952	ENSMUSG00000031503.13	chr8	11312804	11449287	+	protein_coding	Col4a2	12827	B2RQQ8	B2RQQ8;D3YV27;P08122	collagen, type IV, alpha 2(Col4a2)	1	5	31	26	12	4	6	1	2	8	5	8	8	8	4	2	2	3	4	0	1	3	7	0	4	3	5	1	1	1	4	4	11
Peak_445	chr8	11354212	11354362	CDS;	0.303943	ENSMUSG00000031503.13	chr8	11312804	11449287	+	protein_coding	Col4a2	12827	B2RQQ8	B2RQQ8;D3YV27;P08122	collagen, type IV, alpha 2(Col4a2)	383	357	954	1699	1198	2432	1602	1880	1315	112	113	184	214	110	713	715	1160	646	75	168	426	336	364	487	235	361	1161	1953	2490	80	65	172	189
Peak_446	chr8	11398681	11398831	CDS;	0.629763	ENSMUSG00000031503.13	chr8	11312804	11449287	+	protein_coding	Col4a2	12827	B2RQQ8	B2RQQ8;D3YV27;P08122	collagen, type IV, alpha 2(Col4a2)	16	13	60	37	235	180	163	209	205	7	3	24	17	16	77	84	104	72	31	35	21	3	8	4	57	50	248	215	260	4	6	7	6
Peak_447	chr8	11408814	11408964	CDS;	0.704007	ENSMUSG00000031503.13	chr8	11312804	11449287	+	protein_coding	Col4a2	12827	B2RQQ8	B2RQQ8;D3YV27;P08122	collagen, type IV, alpha 2(Col4a2)	42	61	133	210	242	100	143	159	99	32	21	37	46	31	59	78	70	52	12	12	39	21	18	31	31	30	78	68	52	9	10	15	27
Peak_448	chr8	11409358	11409508	CDS;	0.707993	ENSMUSG00000031503.13	chr8	11312804	11449287	+	protein_coding	Col4a2	12827	B2RQQ8	B2RQQ8;D3YV27;P08122	collagen, type IV, alpha 2(Col4a2)	158	123	621	802	695	1011	740	989	526	87	78	164	206	124	569	670	651	402	42	53	301	173	184	235	125	159	576	642	631	67	54	98	93
Peak_449	chr8	11007116	11007266	CDS;	0.0532845	ENSMUSG00000038894.7	chr8	10984680	11008458	-	protein_coding	Irs2	384783	O88970	O88970;Q3U2I0;P81122	insulin receptor substrate 2(Irs2)	15	7	32	40	279	203	164	216	144	9	9	23	27	20	89	99	144	73	46	63	88	2	12	10	97	96	139	262	277	6	1	10	7
Peak_450	chr8	11007745	11007895	CDS;	0.0268315	ENSMUSG00000038894.7	chr8	10984680	11008458	-	protein_coding	Irs2	384783	O88970	O88970;Q3U2I0;P81122	insulin receptor substrate 2(Irs2)	7	2	13	21	5	2	2	0	4	3	1	2	7	0	0	1	1	1	3	20	12	14	23	22	5	1	4	0	1	1	0	1	1
Peak_451	chr8	11219046	11219196	3UTR;CDS;	0.819071	ENSMUSG00000031502.11	chr8	11198422	11312826	-	protein_coding	Col4a1	12826	A0A140LHU8	A0A140LHU8;P02463	collagen, type IV, alpha 1(Col4a1)	7	8	24	16	34	0	3	1	4	4	2	7	8	1	1	1	1	2	5	32	13	7	21	8	19	7	2	2	5	0	4	6	7
Peak_452	chr8	11313607	11313757	CDS;	0.00643304	ENSMUSG00000031503.13	chr8	11312804	11449287	+	protein_coding	Col4a2	12827	B2RQQ8	B2RQQ8;D3YV27;P08122	collagen, type IV, alpha 2(Col4a2)	143	173	393	1064	1409	537	387	460	263	8	10	21	39	36	106	95	51	47	107	157	278	216	340	214	241	206	455	428	395	17	7	11	12
Peak_453	chr7	121648490	121648640	CDS;	0.899667	ENSMUSG00000063317.7	chr7	121642020	121707253	-	protein_coding	Usp31	76179	Q80TH9	Q80TH9;E9Q6Y8;Q3UXX3	ubiquitin specific peptidase 31(Usp31)	40	34	153	210	243	139	119	120	92	4	7	5	16	15	12	20	13	15	22	29	103	58	31	70	47	48	130	109	54	7	3	3	7
Peak_454	chr7	121501498	121501648	3UTR;Intron;	0.998208	ENSMUSG00000046321.8	chr7	121391858	121501770	+	protein_coding	Hs3st2	195646	Q673U1	Q673U1	heparan sulfate (glucosamine) 3-O-sulfotransferase 2(Hs3st2)	25	1	10	17	43	6	4	5	5	4	4	9	3	5	4	1	8	6	42	80	60	4	3	5	39	16	1	3	4	3	5	6	5
Peak_455	chr7	121052080	121052230	CDS;	0.403578	ENSMUSG00000030876.7	chr7	121034444	121078329	+	protein_coding	Mettl9	59052	A0A140LJ45	A0A140LJ45;Q9EPL4;Q9CTJ3	methyltransferase like 9(Mettl9)	10	5	20	18	13	1	2	0	1	7	1	5	6	1	2	1	2	1	3	9	2	7	6	10	6	2	0	3	6	0	0	3	7
Peak_456	chr15	10329166	10329316	Intron;	0.0798429	ENSMUSG00000094814.1	chr15	10325379	10373749	+	protein_coding	Gm21973	NA	nan	nan	nan	15	6	14	18	66	2	2	2	2	1	2	3	4	7	1	0	0	0	4	36	33	4	5	3	22	17	3	4	10	0	0	7	1
Peak_457	chr15	10329166	10329316	3UTR;CDS;	0.884037	ENSMUSG00000005268.20	chr15	10177237	10349180	+	protein_coding	Prlr	19116	Q8C5N1	Q8C5N1;Q6I9G6;Q3UPQ1;G3UVW6;Q4VA18;E9Q631;E9Q2L5;Q3TNP6;Q08501;E9Q0U8;Q99JZ1;Q8C9F9	prolactin receptor(Prlr)	16	17	31	13	13	5	3	0	4	1	3	0	1	0	0	1	0	0	1	5	8	5	4	11	10	4	5	3	8	0	0	1	0
Peak_458	chr7	120957505	120957655	3UTR;Intron;	0.978439	ENSMUSG00000030878.11	chr7	120957035	120982312	-	protein_coding	Cdr2	12585	A0A140LHD9	A0A140LHD9;Q3TAP7;P97817	cerebellar degeneration-related 2(Cdr2)	1132	1597	4345	6519	4701	1516	1440	1671	1012	73	77	124	129	100	144	127	126	131	409	700	2283	1180	1903	1768	1379	2028	1639	1256	1103	42	39	51	61
Peak_459	chr7	120947147	120947297	3UTR;Intron;	0.992927	ENSMUSG00000030880.14	chr7	120917743	120947432	+	protein_coding	Polr3e	26939	Q9CZT4	Q9CZT4;Q3TSH3;Q3UJW8;Q3TWE8	polymerase (RNA) III (DNA directed) polypeptide E(Polr3e)	55	53	68	67	1191	124	125	148	174	34	50	88	112	88	324	456	377	250	364	435	477	34	26	18	246	344	161	397	820	55	33	55	48
Peak_460	chr7	121501034	121501184	3UTR;CDS;	0.993986	ENSMUSG00000046321.8	chr7	121391858	121501770	+	protein_coding	Hs3st2	195646	Q673U1	Q673U1	heparan sulfate (glucosamine) 3-O-sulfotransferase 2(Hs3st2)	20	22	76	102	48	35	21	40	16	9	13	34	16	9	22	42	47	22	7	3	9	6	14	4	6	5	24	31	20	8	8	15	4
Peak_461	chr7	121460491	121460641	Intron;	0.625118	ENSMUSG00000046321.8	chr7	121391858	121501770	+	protein_coding	Hs3st2	195646	Q673U1	Q673U1	heparan sulfate (glucosamine) 3-O-sulfotransferase 2(Hs3st2)	36	48	113	153	105	478	266	324	158	7	9	15	12	8	94	96	114	65	3	8	56	39	30	60	29	26	203	284	304	4	3	10	13
Peak_462	chr7	121076340	121076490	3UTR;CDS;	0.956386	ENSMUSG00000030876.7	chr7	121034444	121078329	+	protein_coding	Mettl9	59052	A0A140LJ45	A0A140LJ45;Q9EPL4;Q9CTJ3	methyltransferase like 9(Mettl9)	66	64	237	344	310	889	736	1079	593	15	16	34	50	19	136	175	240	109	26	20	52	29	40	49	51	94	535	987	822	14	11	12	12
Peak_463	chr2	178420667	178420817	CDS;	0.627865	ENSMUSG00000070476.10	chr2	178414523	178424428	+	protein_coding	Fam217b	71532	A2AJW5	A2AJW5	family with sequence similarity 217, member B(Fam217b)	6	4	5	20	8	39	20	35	15	1	1	1	2	3	10	10	4	1	2	0	1	2	0	0	1	2	27	21	39	1	0	1	2
Peak_464	chr5	143314258	143314408	CDS;	0.0724975	ENSMUSG00000039244.10	chr5	143301194	143315360	-	protein_coding	E130309D02Rik	231868	Q8BPN2	Q8BPN2;Q8BGA7;Q3UME1	RIKEN cDNA E130309D02 gene(E130309D02Rik)	126	106	592	480	417	1029	980	558	1139	30	22	31	27	19	175	119	208	142	70	63	302	242	229	562	161	192	2300	1033	1301	21	23	32	23
Peak_465	chr5	143307804	143307954	CDS;	0.528095	ENSMUSG00000039244.10	chr5	143301194	143315360	-	protein_coding	E130309D02Rik	231868	Q8BPN2	Q8BPN2;Q8BGA7;Q3UME1	RIKEN cDNA E130309D02 gene(E130309D02Rik)	103	167	582	636	540	281	381	405	288	10	17	20	20	11	31	42	60	25	34	63	236	131	125	159	138	127	346	344	315	8	6	9	9
Peak_466	chr5	143245781	143245931	3UTR;CDS;	0.782183	ENSMUSG00000029587.16	chr5	143235162	143248834	+	protein_coding	Zfp12	231866	Q6PB81	Q6PB81;E0CYZ8;M0QWS1;Q7TSI0	zinc finger protein 12(Zfp12)	140	116	338	589	373	425	311	543	269	6	7	15	25	8	47	47	47	27	49	52	212	96	120	124	107	144	313	431	564	10	6	8	7
Peak_467	chr5	143245145	143245295	3UTR;CDS;	0.735664	ENSMUSG00000029587.16	chr5	143235162	143248834	+	protein_coding	Zfp12	231866	Q6PB81	Q6PB81;E0CYZ8;M0QWS1;Q7TSI0	zinc finger protein 12(Zfp12)	163	221	748	720	1527	456	350	568	344	28	29	51	77	64	96	151	127	67	195	423	562	138	148	176	366	558	430	449	576	28	17	39	20
Peak_468	chr5	143244321	143244471	3UTR;CDS;	0.675395	ENSMUSG00000029587.16	chr5	143235162	143248834	+	protein_coding	Zfp12	231866	Q6PB81	Q6PB81;E0CYZ8;M0QWS1;Q7TSI0	zinc finger protein 12(Zfp12)	144	170	631	570	1238	404	298	497	299	32	24	55	67	57	114	146	175	109	140	364	412	110	117	142	311	439	389	403	523	25	19	30	23
Peak_469	chr5	143174528	143174678	CDS;	0.71851	ENSMUSG00000061898.10	chr5	143172185	143180775	-	protein_coding	Rbak	57782	Q8BQC8	Q8BQC8	RB-associated KRAB zinc finger(Rbak)	10	10	35	45	196	48	20	47	33	6	7	10	23	15	12	22	21	14	20	29	35	5	6	12	33	27	48	54	84	2	2	12	6
Peak_470	chr5	143255362	143255512	CDS;	0.717554	ENSMUSG00000046658.16	chr5	143249696	143270022	-	protein_coding	Zfp316	54201	O35483	O35483;Q6PGE4;G3XA34;Q9WVL8	zinc finger protein 316(Zfp316)	84	89	254	319	286	136	162	234	113	26	29	38	47	34	37	76	49	42	27	40	121	67	64	50	70	59	113	64	68	12	14	26	20
Peak_471	chr5	143254430	143254580	CDS;	0.763406	ENSMUSG00000046658.16	chr5	143249696	143270022	-	protein_coding	Zfp316	54201	O35483	O35483;Q6PGE4;G3XA34;Q9WVL8	zinc finger protein 316(Zfp316)	16	10	15	53	27	22	13	37	15	13	6	16	19	10	49	45	44	17	1	3	12	6	10	15	1	6	29	13	11	4	1	3	3
Peak_472	chr5	143247643	143247793	3UTR;Intron;	0.918373	ENSMUSG00000029587.16	chr5	143235162	143248834	+	protein_coding	Zfp12	231866	Q6PB81	Q6PB81;E0CYZ8;M0QWS1;Q7TSI0	zinc finger protein 12(Zfp12)	4	13	14	28	27	21	9	18	8	11	9	10	19	6	28	27	33	16	7	3	11	1	0	2	2	2	6	10	15	4	2	3	6
Peak_473	chr5	143246417	143246567	3UTR;Intron;	0.828701	ENSMUSG00000029587.16	chr5	143235162	143248834	+	protein_coding	Zfp12	231866	Q6PB81	Q6PB81;E0CYZ8;M0QWS1;Q7TSI0	zinc finger protein 12(Zfp12)	56	62	155	190	220	218	186	317	159	9	4	11	13	5	42	67	49	15	30	25	61	29	47	52	43	72	126	196	143	8	2	4	3
Peak_474	chr8	84708435	84708585	3UTR;Intron;	0.914053	ENSMUSG00000001911.16	chr8	84699875	84800344	-	protein_coding	Nfix	18032	E9PUH7	E9PUH7;Q3TYK3;P70257;D3YZ00;Q5CZY4	nuclear factor I/X(Nfix)	138	123	683	640	585	2723	2199	2124	4013	50	48	66	84	29	377	264	417	254	51	136	516	387	287	497	174	171	7052	2437	3229	14	30	50	67
Peak_475	chr7	144409708	144409858	CDS;	0.965187	ENSMUSG00000037541.21	chr7	144001927	144424494	+	protein_coding	Shank2	210274	Q80Z38	Q80Z38;D3Z5K8	SH3/ankyrin domain gene 2(Shank2)	36	53	146	270	257	130	141	195	65	10	11	11	16	12	34	41	20	22	13	23	46	32	75	58	57	70	81	133	131	5	2	6	7
Peak_476	chr7	143848087	143848237	3UTR;Intron;	0.990184	ENSMUSG00000058454.15	chr7	143823144	143848410	+	protein_coding	Dhcr7	13360	A0A140LIS4	A0A140LIS4;A0A140LI18;Q711T1;Q3UIQ5;D3YXR4;O88455;Q4FJX5;D3Z7G1;A0A140LIT2	7-dehydrocholesterol reductase(Dhcr7)	36	53	146	270	257	130	141	195	65	10	11	11	16	12	34	41	20	22	13	23	46	32	75	58	57	70	81	133	131	5	2	6	7
Peak_477	chr7	143830189	143830339	5UTR;Intron;	0.281802	ENSMUSG00000058454.15	chr7	143823144	143848410	+	protein_coding	Dhcr7	13360	A0A140LIS4	A0A140LIS4;A0A140LI18;Q711T1;Q3UIQ5;D3YXR4;O88455;Q4FJX5;D3Z7G1;A0A140LIT2	7-dehydrocholesterol reductase(Dhcr7)	92	120	265	397	424	209	204	311	177	7	9	14	11	9	39	51	42	38	36	89	148	72	90	85	101	53	172	180	237	7	4	4	8
Peak_478	chr7	143823189	143823339	5UTR;Intron;	0.00474947	ENSMUSG00000058454.15	chr7	143823144	143848410	+	protein_coding	Dhcr7	13360	A0A140LIS4	A0A140LIS4;A0A140LI18;Q711T1;Q3UIQ5;D3YXR4;O88455;Q4FJX5;D3Z7G1;A0A140LIT2	7-dehydrocholesterol reductase(Dhcr7)	92	120	265	397	424	209	204	311	177	7	9	14	11	9	39	51	42	38	36	89	148	72	90	85	101	53	172	180	237	7	4	4	8
Peak_479	chr7	143847324	143847474	3UTR;CDS;	0.959986	ENSMUSG00000058454.15	chr7	143823144	143848410	+	protein_coding	Dhcr7	13360	A0A140LIS4	A0A140LIS4;A0A140LI18;Q711T1;Q3UIQ5;D3YXR4;O88455;Q4FJX5;D3Z7G1;A0A140LIT2	7-dehydrocholesterol reductase(Dhcr7)	0	0	0	0	1	0	0	0	0	0	0	0	0	1	0	0	0	0	26	43	8	0	0	0	10	0	0	0	0	0	0	0	0
Peak_480	chr7	143836636	143836786	3UTR;CDS;	0.536967	ENSMUSG00000058454.15	chr7	143823144	143848410	+	protein_coding	Dhcr7	13360	A0A140LIS4	A0A140LIS4;A0A140LI18;Q711T1;Q3UIQ5;D3YXR4;O88455;Q4FJX5;D3Z7G1;A0A140LIT2	7-dehydrocholesterol reductase(Dhcr7)	12	3	11	20	17	44	11	16	9	4	8	8	11	5	16	32	37	23	11	17	4	22	36	34	19	4	12	20	17	7	8	7	9
Peak_481	chr7	143704445	143704595	CDS;	0.769011	ENSMUSG00000037606.18	chr7	143688761	143756985	-	protein_coding	Osbpl5	79196	Q9ER64	Q9ER64;G5E833;D3YWU9	oxysterol binding protein-like 5(Osbpl5)	24	34	60	115	279	72	113	103	68	23	18	49	66	41	32	82	41	36	36	40	40	26	34	20	53	63	84	50	72	30	25	14	9
Peak_482	chr7	143689281	143689431	3UTR;Intron;	0.991279	ENSMUSG00000037606.18	chr7	143688761	143756985	-	protein_coding	Osbpl5	79196	Q9ER64	Q9ER64;G5E833;D3YWU9	oxysterol binding protein-like 5(Osbpl5)	9	4	32	27	20	24	33	26	17	4	2	5	6	1	12	7	7	9	4	2	22	12	9	13	5	7	27	10	6	2	0	2	6
Peak_483	chr7	143780782	143780932	3UTR;CDS;	0.593516	ENSMUSG00000048965.9	chr7	143778362	143784500	-	protein_coding	Mrgpre	244238	Q91ZB7	Q91ZB7;Q4V9R2	MAS-related GPR, member E(Mrgpre)	6	5	7	15	21	61	51	56	31	3	1	3	5	5	40	39	37	29	0	7	0	7	4	1	5	7	27	32	29	4	4	0	4
Peak_484	chr7	143779184	143779334	3UTR;Intron;	0.853861	ENSMUSG00000048965.9	chr7	143778362	143784500	-	protein_coding	Mrgpre	244238	Q91ZB7	Q91ZB7;Q4V9R2	MAS-related GPR, member E(Mrgpre)	20	33	72	93	102	59	36	72	32	3	4	5	8	1	9	8	6	9	7	14	35	21	26	29	34	37	46	55	48	3	0	7	5
Peak_485	chr17	87640449	87640599	CDS;	0.300502	ENSMUSG00000045394.8	chr17	87635978	87651106	+	protein_coding	Epcam	17075	Q99JW5	Q99JW5	epithelial cell adhesion molecule(Epcam)	20	33	72	93	102	59	36	72	32	3	4	5	8	1	9	8	6	9	7	14	35	21	26	29	34	37	46	55	48	3	0	7	5
Peak_486	chr17	87643547	87643697	CDS;	0.505288	ENSMUSG00000045394.8	chr17	87635978	87651106	+	protein_coding	Epcam	17075	Q99JW5	Q99JW5	epithelial cell adhesion molecule(Epcam)	165	215	255	395	713	135	181	207	155	10	7	18	22	11	31	39	20	12	60	121	210	92	109	89	224	226	107	208	164	10	5	7	9
Peak_487	chr17	87435021	87435171	CDS;	0.875407	ENSMUSG00000036438.12	chr17	87433411	87446935	-	protein_coding	Calm2	12314	nan	nan	nan	165	215	255	395	713	135	181	207	155	10	7	18	22	11	31	39	20	12	60	121	210	92	109	89	224	226	107	208	164	10	5	7	9
Peak_488	chr17	87435825	87435975	CDS;	0.815957	ENSMUSG00000036438.12	chr17	87433411	87446935	-	protein_coding	Calm2	12314	nan	nan	nan	4	1	25	14	13	11	15	12	9	0	1	0	0	1	0	2	1	1	0	3	8	8	4	12	3	4	11	17	8	0	1	0	2
Peak_489	chr17	87442625	87442775	CDS;	0.313147	ENSMUSG00000036438.12	chr17	87433411	87446935	-	protein_coding	Calm2	12314	nan	nan	nan	18	9	46	77	84	26	25	23	25	6	6	11	20	2	10	5	12	4	1	15	8	10	5	7	9	23	8	7	15	1	2	1	3
Peak_490	chr17	87636688	87636838	5UTR;CDS;	0.0518905	ENSMUSG00000045394.8	chr17	87635978	87651106	+	protein_coding	Epcam	17075	Q99JW5	Q99JW5	epithelial cell adhesion molecule(Epcam)	41	29	194	159	126	993	946	850	1563	33	29	38	56	24	219	180	315	169	6	17	69	89	64	111	31	40	2681	951	1198	16	15	17	20
Peak_491	chr17	87321345	87321495	5UTR;CDS;	0.389699	ENSMUSG00000036918.15	chr17	87282885	87381769	+	protein_coding	Ttc7	225049	Q8C9T8	Q8C9T8;Q8BGB2;D6RG81;Q8C1U7;D3Z0R8;Q810V1;Q3TNI8;F6ZVR4	tetratricopeptide repeat domain 7(Ttc7)	187	144	436	609	578	807	768	1049	631	4	7	6	11	11	61	77	63	48	45	58	313	233	243	247	189	193	614	889	914	7	5	6	8
Peak_492	chr17	87380205	87380355	3UTR;Intron;	0.984942	ENSMUSG00000036918.15	chr17	87282885	87381769	+	protein_coding	Ttc7	225049	Q8C9T8	Q8C9T8;Q8BGB2;D6RG81;Q8C1U7;D3Z0R8;Q810V1;Q3TNI8;F6ZVR4	tetratricopeptide repeat domain 7(Ttc7)	39	76	71	173	121	111	75	80	35	1	5	3	10	6	34	23	8	6	13	26	78	62	75	48	51	94	98	102	107	2	1	4	6
Peak_493	chr17	87380686	87380836	3UTR;Intron;	0.989806	ENSMUSG00000036918.15	chr17	87282885	87381769	+	protein_coding	Ttc7	225049	Q8C9T8	Q8C9T8;Q8BGB2;D6RG81;Q8C1U7;D3Z0R8;Q810V1;Q3TNI8;F6ZVR4	tetratricopeptide repeat domain 7(Ttc7)	215	129	606	1037	451	673	610	747	498	24	15	20	35	30	156	170	129	109	28	74	149	163	200	169	131	205	493	692	565	11	5	11	14
Peak_494	chr17	87381588	87381738	3UTR;Intron;	0.998928	ENSMUSG00000036918.15	chr17	87282885	87381769	+	protein_coding	Ttc7	225049	Q8C9T8	Q8C9T8;Q8BGB2;D6RG81;Q8C1U7;D3Z0R8;Q810V1;Q3TNI8;F6ZVR4	tetratricopeptide repeat domain 7(Ttc7)	33	57	87	175	67	15	19	32	8	13	12	9	14	6	4	15	9	2	7	6	23	14	37	20	15	15	16	17	8	9	5	2	9
Peak_495	chr14	45629635	45629785	CDS;	0.437633	ENSMUSG00000037697.18	chr14	45593173	45658143	-	protein_coding	Ddhd1	114874	Q6ZPJ9	Q6ZPJ9;Q2XP45;Q2XP44;G3UWN4;D6RH62;Q3TDC6;Q80YA3;G3UVX0;F8WIJ5;F8WHP5;E9QQ38	DDHD domain containing 1(Ddhd1)	59	78	166	342	104	26	40	47	25	12	4	12	16	24	8	14	5	7	9	26	30	30	44	46	30	51	31	18	5	6	9	8	15
Peak_496	chr14	45627324	45627474	Intron;	0.473203	ENSMUSG00000037697.18	chr14	45593173	45658143	-	protein_coding	Ddhd1	114874	Q6ZPJ9	Q6ZPJ9;Q2XP45;Q2XP44;G3UWN4;D6RH62;Q3TDC6;Q80YA3;G3UVX0;F8WIJ5;F8WHP5;E9QQ38	DDHD domain containing 1(Ddhd1)	12	26	45	52	54	27	32	27	22	2	1	6	11	8	2	5	4	4	10	11	45	16	26	10	39	11	30	23	27	0	0	4	4
Peak_497	chr14	45610524	45610674	3UTR;CDS;	0.731784	ENSMUSG00000037697.18	chr14	45593173	45658143	-	protein_coding	Ddhd1	114874	Q6ZPJ9	Q6ZPJ9;Q2XP45;Q2XP44;G3UWN4;D6RH62;Q3TDC6;Q80YA3;G3UVX0;F8WIJ5;F8WHP5;E9QQ38	DDHD domain containing 1(Ddhd1)	53	44	161	182	133	34	54	47	19	12	14	12	20	8	13	27	4	5	20	40	114	47	58	72	49	55	34	25	20	4	2	4	9
Peak_498	chr14	45595450	45595600	3UTR;CDS;	0.963799	ENSMUSG00000037697.18	chr14	45593173	45658143	-	protein_coding	Ddhd1	114874	Q6ZPJ9	Q6ZPJ9;Q2XP45;Q2XP44;G3UWN4;D6RH62;Q3TDC6;Q80YA3;G3UVX0;F8WIJ5;F8WHP5;E9QQ38	DDHD domain containing 1(Ddhd1)	294	215	726	1207	639	796	588	546	453	21	18	37	45	10	139	122	148	97	43	71	496	345	229	441	126	174	522	517	440	13	11	35	32
Peak_499	chr14	46822028	46822178	5UTR;CDS;	0.00986235	ENSMUSG00000062014.12	chr14	46808148	46822242	-	protein_coding	Gmfb	63985	Q9CQI3	Q9CQI3;A7VJ98;D3YY93;Q80X87	glia maturation factor, beta(Gmfb)	335	409	433	704	663	1223	1085	1664	902	11	7	17	23	16	104	116	147	91	77	124	235	74	97	77	249	350	628	1144	1095	10	10	3	8
Peak_500	chr14	46384274	46384424	CDS;	0.883916	ENSMUSG00000021835.14	chr14	46383519	46390669	-	protein_coding	Bmp4	12159	P21275	P21275;Q3ULR1	bone morphogenetic protein 4(Bmp4)	7	10	22	56	19	93	61	114	34	5	7	12	10	9	40	58	30	23	0	0	0	3	6	2	4	3	44	43	49	3	4	4	3
Peak_501	chr14	45657590	45657740	CDS;	0.00735724	ENSMUSG00000037697.18	chr14	45593173	45658143	-	protein_coding	Ddhd1	114874	Q6ZPJ9	Q6ZPJ9;Q2XP45;Q2XP44;G3UWN4;D6RH62;Q3TDC6;Q80YA3;G3UVX0;F8WIJ5;F8WHP5;E9QQ38	DDHD domain containing 1(Ddhd1)	37	22	128	191	76	200	146	203	108	9	4	13	21	11	48	80	55	34	3	3	29	31	43	22	24	43	112	166	113	3	0	10	3
Peak_502	chr14	45657149	45657299	CDS;	0.014145	ENSMUSG00000037697.18	chr14	45593173	45658143	-	protein_coding	Ddhd1	114874	Q6ZPJ9	Q6ZPJ9;Q2XP45;Q2XP44;G3UWN4;D6RH62;Q3TDC6;Q80YA3;G3UVX0;F8WIJ5;F8WHP5;E9QQ38	DDHD domain containing 1(Ddhd1)	5	11	15	20	51	11	11	10	21	2	1	2	1	3	1	4	2	3	7	7	13	10	8	11	28	53	33	22	21	1	1	0	1
Peak_503	chr14	46884567	46884717	5UTR;Intron;	0.00802372	ENSMUSG00000021838.16	chr14	46882853	47105817	+	protein_coding	Samd4	74480	Q8CBY1	Q8CBY1	sterile alpha motif domain containing 4(Samd4)	3	3	5	13	6	56	10	13	10	1	1	1	5	1	0	1	3	4	0	4	34	11	11	4	4	4	13	29	13	0	2	2	1
Peak_504	chr14	46853735	46853885	CDS;	0.982638	ENSMUSG00000055128.14	chr14	46832133	46854193	+	protein_coding	Cgrrf1	68755	Q8BMJ7	Q8BMJ7;Q1WWL0	cell growth regulator with ring finger domain 1(Cgrrf1)	23	28	60	54	92	93	111	85	79	9	4	15	26	8	44	57	51	36	32	52	30	21	17	29	32	63	115	84	79	4	2	5	3
Peak_505	chr13	17766369	17766519	CDS;	0.433641	ENSMUSG00000041297.7	chr13	17715961	17805097	-	protein_coding	Cdk13	69562	Q3UF50	Q3UF50;Q69ZA1;Q8BJK2	cyclin-dependent kinase 13(Cdk13)	82	141	363	666	267	221	274	274	136	11	8	17	24	7	40	66	27	21	13	18	85	61	140	109	76	47	218	193	168	5	5	14	6
Peak_506	chr7	110923890	110924040	CDS;	0.512242	ENSMUSG00000005611.15	chr7	110868265	110982461	-	protein_coding	Mrvi1	17540	Q3TNQ7	Q3TNQ7;Q9WUX5;Q3UR44;G5E8V5;D3YVX3;D3YUG8	MRV integration site 1(Mrvi1)	387	414	1013	1437	1391	182	93	108	88	18	16	36	38	21	12	12	8	10	192	285	866	440	568	612	434	602	86	186	59	15	4	17	15
Peak_507	chr13	17764972	17765122	CDS;	0.449313	ENSMUSG00000041297.7	chr13	17715961	17805097	-	protein_coding	Cdk13	69562	Q3UF50	Q3UF50;Q69ZA1;Q8BJK2	cyclin-dependent kinase 13(Cdk13)	10	0	32	24	12	4	3	0	1	7	22	21	25	8	9	3	5	4	5	8	13	28	51	40	15	6	0	4	2	7	4	16	17
Peak_508	chr2	3779617	3779767	3UTR;CDS;	0.98545	ENSMUSG00000026655.14	chr2	3613757	3782142	+	protein_coding	Fam107b	66540	H3BLM7	H3BLM7;Q3TGF2;H9H9T1;H3BLE6;H3BKB6	family with sequence similarity 107, member B(Fam107b)	3	3	28	46	46	33	44	37	27	1	2	0	0	2	5	9	4	6	1	14	21	25	11	24	4	14	28	32	22	0	0	1	0
Peak_509	chr2	3778412	3778562	3UTR;CDS;	0.978294	ENSMUSG00000026655.14	chr2	3613757	3782142	+	protein_coding	Fam107b	66540	H3BLM7	H3BLM7;Q3TGF2;H9H9T1;H3BLE6;H3BKB6	family with sequence similarity 107, member B(Fam107b)	4	1	21	31	44	20	29	29	20	0	1	5	0	2	2	2	1	1	2	10	0	2	11	19	13	8	18	10	12	0	1	1	0
Peak_510	chr2	3463286	3463436	Intron;	0.607275	ENSMUSG00000026646.16	chr2	3455814	3475031	-	protein_coding	Suv39h2	64707	F6WB49	F6WB49;E0CZC9;A0A0R4J074;Q9EQQ0;Q3TNH3;Q8K085	suppressor of variegation 3-9 homolog 2 (Drosophila)(Suv39h2)	10	12	35	54	48	64	55	53	29	0	0	1	0	3	8	8	7	4	6	4	27	18	12	30	16	9	91	55	58	0	1	0	1
Peak_511	chr2	3463286	3463436	3UTR;Intron;	0.980775	ENSMUSG00000026648.18	chr2	3424130	3464130	+	protein_coding	Dclre1c	227525	Q3TLT6	Q3TLT6;Q8K4J0;Q32MX8;F7BA65	DNA cross-link repair 1C(Dclre1c)	11	7	30	60	66	42	62	41	38	0	0	0	5	0	7	5	6	0	5	0	52	12	10	26	20	19	45	39	31	0	1	0	0
Peak_512	chr2	3459229	3459379	Intron;	0.81839	ENSMUSG00000026646.16	chr2	3455814	3475031	-	protein_coding	Suv39h2	64707	F6WB49	F6WB49;E0CZC9;A0A0R4J074;Q9EQQ0;Q3TNH3;Q8K085	suppressor of variegation 3-9 homolog 2 (Drosophila)(Suv39h2)	16	3	17	25	12	32	6	4	8	7	8	16	12	7	12	5	11	7	4	3	6	31	46	33	6	3	15	17	6	3	1	5	10
Peak_513	chr2	3459229	3459379	3UTR;Intron;	0.87935	ENSMUSG00000026648.18	chr2	3424130	3464130	+	protein_coding	Dclre1c	227525	Q3TLT6	Q3TLT6;Q8K4J0;Q32MX8;F7BA65	DNA cross-link repair 1C(Dclre1c)	13	19	30	17	41	1	4	2	2	5	0	4	6	2	0	2	0	0	5	12	2	5	10	7	14	12	1	1	3	0	0	0	1
Peak_514	chr2	3454619	3454769	Intron;	0.7641	ENSMUSG00000026648.18	chr2	3424130	3464130	+	protein_coding	Dclre1c	227525	Q3TLT6	Q3TLT6;Q8K4J0;Q32MX8;F7BA65	DNA cross-link repair 1C(Dclre1c)	6	17	23	24	15	58	23	15	26	5	4	7	5	3	24	22	20	11	9	19	9	23	28	26	17	8	11	28	22	5	2	2	2
Peak_515	chr2	3452913	3453063	CDS;	0.72145	ENSMUSG00000026648.18	chr2	3424130	3464130	+	protein_coding	Dclre1c	227525	Q3TLT6	Q3TLT6;Q8K4J0;Q32MX8;F7BA65	DNA cross-link repair 1C(Dclre1c)	7	9	18	19	22	125	110	104	74	1	0	3	1	2	32	29	53	33	1	8	5	2	1	2	9	5	121	81	52	2	0	0	1
Peak_516	chr2	3523903	3524053	3UTR;CDS;	0.820334	ENSMUSG00000039496.8	chr2	3513029	3526376	+	protein_coding	Cdnf	227526	Q8CC36	Q8CC36	cerebral dopamine neurotrophic factor(Cdnf)	630	593	2053	3017	2741	3386	2887	4234	2112	33	30	38	64	52	313	396	301	162	267	338	1398	928	1352	1455	706	832	2434	3311	3503	20	20	26	37
Peak_517	chr2	3508354	3508504	CDS;	0.527711	ENSMUSG00000051396.15	chr2	3504526	3512790	-	protein_coding	Gm45902	50497	Q99M31	Q99M31;Q3UDN3;F6QKP8;D6RJ26;Q8CD30	heat shock protein 14(Hspa14)	9	15	23	46	51	232	120	187	73	2	3	16	10	5	50	55	51	39	3	19	0	2	9	14	10	15	71	144	259	3	4	7	5
Peak_518	chr2	3508354	3508504	Intron;	0.182975	ENSMUSG00000109865.1	chr2	3488849	3512814	-	protein_coding	Hspa14	50497	Q99M31	Q99M31;Q3UDN3;F6QKP8;D6RJ26;Q8CD30	heat shock protein 14(Hspa14)	41	28	55	112	42	150	163	186	96	12	11	22	35	21	70	94	111	77	5	1	9	22	39	19	12	27	90	117	68	10	15	12	17
Peak_519	chr2	3507366	3507516	CDS;	0.647265	ENSMUSG00000051396.15	chr2	3504526	3512790	-	protein_coding	Gm45902	50497	Q99M31	Q99M31;Q3UDN3;F6QKP8;D6RJ26;Q8CD30	heat shock protein 14(Hspa14)	34	21	95	158	114	58	53	79	38	3	3	5	2	9	10	11	13	5	7	18	21	11	16	24	21	29	59	68	35	3	3	4	3
Peak_520	chr2	3507366	3507516	Intron;	0.224202	ENSMUSG00000109865.1	chr2	3488849	3512814	-	protein_coding	Hspa14	50497	Q99M31	Q99M31;Q3UDN3;F6QKP8;D6RJ26;Q8CD30	heat shock protein 14(Hspa14)	27	22	62	91	125	15	19	19	17	3	2	6	8	5	3	1	2	0	13	4	34	45	48	41	30	20	17	14	11	4	2	1	4
Peak_521	chr2	3464317	3464467	3UTR;CDS;	0.553624	ENSMUSG00000026646.16	chr2	3455814	3475031	-	protein_coding	Suv39h2	64707	F6WB49	F6WB49;E0CZC9;A0A0R4J074;Q9EQQ0;Q3TNH3;Q8K085	suppressor of variegation 3-9 homolog 2 (Drosophila)(Suv39h2)	2	5	17	29	32	25	30	15	38	4	1	2	2	5	8	13	19	11	1	10	11	20	4	6	4	7	20	8	17	2	3	6	13
Peak_522	chr13	16026380	16026530	CDS;	0.950784	ENSMUSG00000041324.13	chr13	16011850	16027211	+	protein_coding	Inhba	16323	Q3UXL8	Q3UXL8;Q04998;Q3UY39;Q4FJM4	inhibin beta-A(Inhba)	12	12	30	70	62	35	52	61	44	0	5	8	3	9	9	10	16	10	6	15	43	13	47	8	18	12	70	45	53	1	8	4	3
Peak_523	chr13	15729843	15729993	3UTR;Intron;	0.999595	ENSMUSG00000021318.15	chr13	15463234	15730026	+	protein_coding	Gli3	14634	B7ZNV2	B7ZNV2;Q61602;B2RUG4;Q3UMJ8;Q3TYX7	GLI-Kruppel family member GLI3(Gli3)	3	5	7	21	37	1	3	1	0	0	1	9	9	3	4	1	5	1	3	19	6	1	4	4	20	12	3	2	4	2	6	4	2
Peak_524	chr13	17694656	17694806	CDS;	1.19e-06	ENSMUSG00000055137.6	chr13	16857854	17694732	-	protein_coding	Sugct	192136	Q3TV98	Q3TV98;Q7TNE1;Q8R5K0	succinyl-CoA glutarate-CoA transferase(Sugct)	1	2	8	7	24	60	52	48	28	0	1	2	2	3	15	17	14	14	0	5	14	2	0	6	8	15	40	23	23	1	0	2	0
Peak_525	chr13	16027128	16027278	3UTR;CDS;	0.999479	ENSMUSG00000041324.13	chr13	16011850	16027211	+	protein_coding	Inhba	16323	Q3UXL8	Q3UXL8;Q04998;Q3UY39;Q4FJM4	inhibin beta-A(Inhba)	35	56	121	132	163	139	109	128	118	1	4	5	7	2	21	14	19	19	24	27	90	26	16	39	38	56	92	135	119	1	1	3	2
Peak_526	chr13	17697057	17697207	5UTR;Intron;	0.465746	ENSMUSG00000012429.8	chr13	17695412	17699105	+	protein_coding	Mplkip	66308	B2RTG9	B2RTG9;Q9D011;Q9CZC6	M-phase specific PLK1 intereacting protein(Mplkip)	2	17	52	51	43	24	58	58	25	11	6	6	15	12	15	40	20	16	5	3	15	13	12	13	11	7	25	16	14	5	5	6	11
Peak_527	chr13	17695410	17695560	5UTR;CDS;	0.0197671	ENSMUSG00000012429.8	chr13	17695412	17699105	+	protein_coding	Mplkip	66308	B2RTG9	B2RTG9;Q9D011;Q9CZC6	M-phase specific PLK1 intereacting protein(Mplkip)	2	17	52	51	43	24	58	58	25	11	6	6	15	12	15	40	20	16	5	3	15	13	12	13	11	7	25	16	14	5	5	6	11
Peak_528	chr4	63418321	63418471	CDS;	0.956994	ENSMUSG00000039137.18	chr4	63414909	63495991	-	protein_coding	Whrn	73750	Q80VW5	Q80VW5;F7BB17;B2RWY4;I7HNW6;F6RBK9;Q9CY67	whirlin(Whrn)	267	279	994	1183	1388	740	715	698	592	9	12	30	25	9	44	80	70	43	185	294	894	402	456	462	351	369	575	915	883	9	4	12	8
Peak_529	chr13	17718740	17718890	CDS;	0.967982	ENSMUSG00000041297.7	chr13	17715961	17805097	-	protein_coding	Cdk13	69562	Q3UF50	Q3UF50;Q69ZA1;Q8BJK2	cyclin-dependent kinase 13(Cdk13)	267	279	994	1183	1388	740	715	698	592	9	12	30	25	9	44	80	70	43	185	294	894	402	456	462	351	369	575	915	883	9	4	12	8
Peak_530	chr4	141614398	141614548	3UTR;Intron;	0.791175	ENSMUSG00000043085.14	chr4	141613375	141618633	-	protein_coding	Tmem82	213989	Q8R115	Q8R115;F2Z3W9	transmembrane protein 82(Tmem82)	5	3	24	21	17	4	6	6	2	0	1	1	2	1	0	0	1	1	6	1	3	0	8	7	4	1	19	3	9	0	0	0	0
Peak_531	chr4	141615345	141615495	Intron;	0.611069	ENSMUSG00000043085.14	chr4	141613375	141618633	-	protein_coding	Tmem82	213989	Q8R115	Q8R115;F2Z3W9	transmembrane protein 82(Tmem82)	3	2	5	13	8	16	18	10	8	0	1	0	0	0	8	4	2	5	1	1	7	1	0	0	1	4	9	8	18	1	1	1	0
Peak_532	chr4	141616205	141616355	CDS;	0.447509	ENSMUSG00000043085.14	chr4	141613375	141618633	-	protein_coding	Tmem82	213989	Q8R115	Q8R115;F2Z3W9	transmembrane protein 82(Tmem82)	3	2	5	13	8	16	18	10	8	0	1	0	0	0	8	4	2	5	1	1	7	1	0	0	1	4	9	8	18	1	1	1	0
Peak_533	chr4	141619908	141620058	3UTR;Intron;	0.767907	ENSMUSG00000040740.7	chr4	141618823	141623821	-	protein_coding	Slc25a34	384071	A2ADF7	A2ADF7	solute carrier family 25, member 34(Slc25a34)	50	42	120	100	148	372	364	241	618	1	6	13	11	11	62	49	123	97	35	93	71	58	42	60	56	97	1066	336	384	10	4	12	7
Peak_534	chr4	141628881	141629031	Intron;	0.917709	ENSMUSG00000028917.14	chr4	141625733	141664899	-	protein_coding	Plekhm2	69582	Z4YJW6	Z4YJW6;Q80TQ5;A2ADE0	pleckstrin homology domain containing, family M (with RUN domain) member 2(Plekhm2)	50	42	120	100	148	372	364	241	618	1	6	13	11	11	62	49	123	97	35	93	71	58	42	60	56	97	1066	336	384	10	4	12	7
Peak_535	chr4	141632378	141632528	CDS;	0.828423	ENSMUSG00000028917.14	chr4	141625733	141664899	-	protein_coding	Plekhm2	69582	Z4YJW6	Z4YJW6;Q80TQ5;A2ADE0	pleckstrin homology domain containing, family M (with RUN domain) member 2(Plekhm2)	17	22	9	15	6	177	84	111	73	4	3	10	15	6	45	37	156	96	0	2	5	2	0	0	7	7	72	97	122	3	10	11	12
Peak_536	chr4	141639310	141639460	Intron;	0.651432	ENSMUSG00000028917.14	chr4	141625733	141664899	-	protein_coding	Plekhm2	69582	Z4YJW6	Z4YJW6;Q80TQ5;A2ADE0	pleckstrin homology domain containing, family M (with RUN domain) member 2(Plekhm2)	22	39	81	120	80	48	34	34	52	5	3	4	3	1	5	5	4	3	39	33	42	36	63	27	39	38	42	45	46	2	2	0	0
Peak_537	chr4	141678926	141679076	3UTR;Intron;	0.968324	ENSMUSG00000078515.4	chr4	141677548	141723419	-	protein_coding	Ddi2	68817	A2ADY9	A2ADY9	DNA-damage inducible protein 2(Ddi2)	17	22	9	15	6	177	84	111	73	4	3	10	15	6	45	37	156	96	0	2	5	2	0	0	7	7	72	97	122	3	10	11	12
Peak_538	chr4	141683164	141683314	3UTR;Intron;	0.875935	ENSMUSG00000078515.4	chr4	141677548	141723419	-	protein_coding	Ddi2	68817	A2ADY9	A2ADY9	DNA-damage inducible protein 2(Ddi2)	16	17	43	46	114	112	80	89	80	1	3	10	8	8	13	27	73	31	22	8	44	22	12	27	22	72	70	88	71	0	0	11	4
Peak_539	chr4	141685158	141685308	CDS;	0.209262	ENSMUSG00000040715.12	chr4	141683850	141685599	-	protein_coding	Rsc1a1	69994	Q9ER99	Q9ER99	regulatory solute carrier protein, family 1, member 1(Rsc1a1)	16	17	43	46	114	112	80	89	80	1	3	10	8	8	13	27	73	31	22	8	44	22	12	27	22	72	70	88	71	0	0	11	4
Peak_540	chr4	141685158	141685308	3UTR;CDS;	0.832465	ENSMUSG00000078515.4	chr4	141677548	141723419	-	protein_coding	Ddi2	68817	A2ADY9	A2ADY9	DNA-damage inducible protein 2(Ddi2)	9	0	20	15	82	52	52	57	41	6	3	9	13	9	24	57	54	25	9	16	33	4	5	9	30	38	73	87	95	5	1	4	7
Peak_541	chr10	80145693	80145843	3UTR;Intron;	0.993043	ENSMUSG00000003072.15	chr10	80138631	80145818	+	protein_coding	Atp5d	66043	Q9D0J2	Q9D0J2;Q4FK74;Q9D3D9;D3Z7S4;Q9DCZ0	ATP synthase, H+ transporting, mitochondrial F1 complex, delta subunit(Atp5d)	9	0	20	15	82	52	52	57	41	6	3	9	13	9	24	57	54	25	9	16	33	4	5	9	30	38	73	87	95	5	1	4	7
Peak_542	chr10	80149857	80150007	5UTR;Intron;	0.164504	ENSMUSG00000035621.13	chr10	80148271	80158368	+	protein_coding	Midn	59090	D3Z1J8	D3Z1J8;Q3TPJ7;D3YYX7;D3Z7H2;D3YZI7	midnolin(Midn)	6	1	3	1	1	52	49	32	31	3	0	0	2	2	15	6	24	19	0	2	0	0	0	3	3	2	22	21	47	2	0	3	0
Peak_543	chr10	80151333	80151483	5UTR;CDS;	0.310686	ENSMUSG00000035621.13	chr10	80148271	80158368	+	protein_coding	Midn	59090	D3Z1J8	D3Z1J8;Q3TPJ7;D3YYX7;D3Z7H2;D3YZI7	midnolin(Midn)	6	1	3	1	1	52	49	32	31	3	0	0	2	2	15	6	24	19	0	2	0	0	0	3	3	2	22	21	47	2	0	3	0
Peak_544	chr10	80154025	80154175	CDS;	0.5773	ENSMUSG00000035621.13	chr10	80148271	80158368	+	protein_coding	Midn	59090	D3Z1J8	D3Z1J8;Q3TPJ7;D3YYX7;D3Z7H2;D3YZI7	midnolin(Midn)	4	0	7	6	22	19	21	13	7	1	1	3	0	1	10	19	29	8	7	11	15	7	11	16	1	13	15	10	14	0	2	1	1
Peak_545	chr10	80115757	80115907	5UTR;Intron;	0.00201613	ENSMUSG00000003068.16	chr10	80115802	80130682	+	protein_coding	Stk11	20869	E9Q811	E9Q811;D6RGT4;Q9WTK7;F6WNS2;Q3V4A1	serine/threonine kinase 11(Stk11)	4	0	7	6	22	19	21	13	7	1	1	3	0	1	10	19	29	8	7	11	15	7	11	16	1	13	15	10	14	0	2	1	1
Peak_546	chr10	80116534	80116684	5UTR;CDS;	0.0542339	ENSMUSG00000003068.16	chr10	80115802	80130682	+	protein_coding	Stk11	20869	E9Q811	E9Q811;D6RGT4;Q9WTK7;F6WNS2;Q3V4A1	serine/threonine kinase 11(Stk11)	2	0	13	2	7	27	22	33	26	0	1	3	4	0	11	12	19	14	4	1	2	1	0	4	4	0	23	46	25	0	0	0	0
Peak_547	chr10	80127949	80128099	3UTR;CDS;	0.821371	ENSMUSG00000003068.16	chr10	80115802	80130682	+	protein_coding	Stk11	20869	E9Q811	E9Q811;D6RGT4;Q9WTK7;F6WNS2;Q3V4A1	serine/threonine kinase 11(Stk11)	133	81	497	589	699	426	373	384	255	8	4	12	16	14	41	28	35	35	59	72	197	156	151	162	179	207	220	476	441	6	7	2	9
Peak_548	chr10	80131217	80131367	3UTR;CDS;	0.918922	ENSMUSG00000035640.18	chr10	80130450	80140835	-	protein_coding	Cbarp	100503659	E9Q5J1	E9Q5J1;E9Q6U0;Q66L44;E9PW07;D3YXP8	calcium channel, voltage-dependent, beta subunit associated regulatory protein(Cbarp)	6	0	8	19	7	16	15	18	3	1	1	3	2	1	11	9	4	6	0	0	5	6	5	6	1	1	5	10	11	1	0	1	1
Peak_549	chr9	122894798	122894948	3UTR;CDS;	0.710453	ENSMUSG00000063488.6	chr9	122885684	122898618	+	protein_coding	Zkscan7	382118	Q0VDN8	Q0VDN8;E9PVW1	zinc finger with KRAB and SCAN domains 7(Zkscan7)	10	15	32	32	21	69	25	33	32	0	0	2	1	1	6	9	5	7	5	17	28	24	7	12	19	14	41	50	54	0	0	0	0
Peak_550	chr13	40918535	40918685	CDS;	0.58189	ENSMUSG00000021360.15	chr13	40859767	40960891	+	protein_coding	Gcnt2	14538	Q8BW63	Q8BW63;Q9D2A8;P97402;Q7TPQ8;Q6T5E4;Q3UJ01;Q3TFF2;A2IQH4;Q8BK09;A2IQH5	glucosaminyl (N-acetyl) transferase 2, I-branching enzyme(Gcnt2)	10	15	32	32	21	69	25	33	32	0	0	2	1	1	6	9	5	7	5	17	28	24	7	12	19	14	41	50	54	0	0	0	0
Peak_551	chr13	40953589	40953739	CDS;	0.928533	ENSMUSG00000021360.15	chr13	40859767	40960891	+	protein_coding	Gcnt2	14538	Q8BW63	Q8BW63;Q9D2A8;P97402;Q7TPQ8;Q6T5E4;Q3UJ01;Q3TFF2;A2IQH4;Q8BK09;A2IQH5	glucosaminyl (N-acetyl) transferase 2, I-branching enzyme(Gcnt2)	8	4	13	19	5	90	20	27	35	2	2	6	8	7	46	33	69	61	2	5	7	21	33	18	8	3	29	42	50	3	4	1	6
Peak_552	chr10	80156731	80156881	3UTR;Intron;	0.845301	ENSMUSG00000035621.13	chr10	80148271	80158368	+	protein_coding	Midn	59090	D3Z1J8	D3Z1J8;Q3TPJ7;D3YYX7;D3Z7H2;D3YZI7	midnolin(Midn)	104	123	88	131	175	1303	544	886	814	108	107	178	222	124	1656	1383	2021	1253	205	280	145	21	22	13	110	98	435	1509	1212	102	62	79	85
Peak_553	chr10	80157537	80157687	3UTR;Intron;	0.925126	ENSMUSG00000035621.13	chr10	80148271	80158368	+	protein_coding	Midn	59090	D3Z1J8	D3Z1J8;Q3TPJ7;D3YYX7;D3Z7H2;D3YZI7	midnolin(Midn)	19	15	14	23	49	24	17	21	31	8	2	18	13	5	32	33	79	38	26	31	19	30	28	24	19	23	7	29	17	6	2	7	3
Peak_554	chr9	122888525	122888675	5UTR;CDS;	0.225452	ENSMUSG00000063488.6	chr9	122885684	122898618	+	protein_coding	Zkscan7	382118	Q0VDN8	Q0VDN8;E9PVW1	zinc finger with KRAB and SCAN domains 7(Zkscan7)	3	7	5	19	14	76	45	71	37	14	9	17	22	12	120	91	257	187	7	13	1	6	7	10	4	0	40	63	71	6	5	2	3
Peak_555	chr10	67138439	67138589	Intron;	0.264603	ENSMUSG00000037876.17	chr10	67096124	67256326	+	protein_coding	Jmjd1c	108829	A0A0A0MQ98	A0A0A0MQ98;G3UYW3;G3UZX8;Q3TU60;Q69ZK6;G3UZM1	jumonji domain containing 1C(Jmjd1c)	3	4	5	18	13	57	29	29	15	0	0	0	0	1	4	5	0	6	1	0	2	10	0	6	4	10	24	21	13	0	0	0	1
Peak_556	chr10	63338573	63338723	CDS;	0.686699	ENSMUSG00000020063.16	chr10	63319004	63381704	-	protein_coding	Sirt1	93759	Q923E4	Q923E4;Q3USJ2;Q3USY7;Q3UNI1;A7MCT8;F6YAQ3;Q53Z05	sirtuin 1(Sirt1)	44	36	105	156	124	317	215	351	179	4	12	14	27	8	119	92	97	55	24	22	46	17	32	36	42	36	199	223	383	14	4	21	12
Peak_557	chr10	63321827	63321977	3UTR;CDS;	0.95378	ENSMUSG00000020063.16	chr10	63319004	63381704	-	protein_coding	Sirt1	93759	Q923E4	Q923E4;Q3USJ2;Q3USY7;Q3UNI1;A7MCT8;F6YAQ3;Q53Z05	sirtuin 1(Sirt1)	27	33	100	91	627	319	208	269	307	37	46	66	78	69	252	252	247	137	111	131	115	58	45	63	173	349	320	320	488	35	19	49	40
Peak_558	chr10	63320512	63320662	3UTR;CDS;	0.974753	ENSMUSG00000020063.16	chr10	63319004	63381704	-	protein_coding	Sirt1	93759	Q923E4	Q923E4;Q3USJ2;Q3USY7;Q3UNI1;A7MCT8;F6YAQ3;Q53Z05	sirtuin 1(Sirt1)	2	1	9	13	14	7	1	4	5	2	3	4	4	1	3	2	1	2	15	4	14	4	6	7	3	3	11	3	11	1	2	5	5
Peak_559	chr10	63316627	63316777	CDS;	0.984123	ENSMUSG00000020064.9	chr10	63243809	63317878	+	protein_coding	Herc4	67345	Q6PAV2	Q6PAV2	hect domain and RLD 4(Herc4)	20	16	111	111	59	284	212	300	248	5	5	15	13	6	101	62	122	69	13	15	24	11	13	20	13	31	286	390	333	3	0	8	9
Peak_560	chr10	63315759	63315909	CDS;	0.972404	ENSMUSG00000020064.9	chr10	63243809	63317878	+	protein_coding	Herc4	67345	Q6PAV2	Q6PAV2	hect domain and RLD 4(Herc4)	121	176	505	346	610	1565	1364	1633	2060	25	26	46	69	35	320	342	481	300	120	101	132	58	48	124	130	358	1873	2091	2039	7	14	20	12
Peak_561	chr10	63303246	63303396	Intron;	0.803467	ENSMUSG00000020064.9	chr10	63243809	63317878	+	protein_coding	Herc4	67345	Q6PAV2	Q6PAV2	hect domain and RLD 4(Herc4)	6	10	50	70	40	38	39	49	31	0	0	1	2	3	12	9	5	1	4	16	24	34	26	30	10	8	58	26	25	1	2	1	3
Peak_562	chr10	63292139	63292289	Intron;	0.653512	ENSMUSG00000020064.9	chr10	63243809	63317878	+	protein_coding	Herc4	67345	Q6PAV2	Q6PAV2	hect domain and RLD 4(Herc4)	4	4	2	11	4	3	3	4	6	0	1	1	0	0	2	3	1	1	0	0	6	5	4	0	3	2	4	4	1	3	1	0	0
Peak_563	chr11	116105840	116105990	3UTR;Intron;	0.992358	ENSMUSG00000020773.11	chr11	116105751	116127210	-	protein_coding	Trim47	217333	Q8C0E3	Q8C0E3;Q497Z1;Q66JW4;B7ZN75;A3KMJ7;Q7TMQ8	tripartite motif-containing 47(Trim47)	13	12	53	90	121	33	31	56	19	0	1	4	2	1	3	4	2	1	4	8	30	49	30	27	15	18	25	31	52	0	2	0	0
Peak_564	chr11	116110408	116110558	Intron;	0.779486	ENSMUSG00000020773.11	chr11	116105751	116127210	-	protein_coding	Trim47	217333	Q8C0E3	Q8C0E3;Q497Z1;Q66JW4;B7ZN75;A3KMJ7;Q7TMQ8	tripartite motif-containing 47(Trim47)	362	495	857	1461	2330	6694	4358	6718	4571	104	131	238	272	238	1806	1794	1911	1101	350	397	438	201	234	247	477	346	4118	5674	6078	121	72	104	57
Peak_565	chr10	67186129	67186279	3UTR;Intron;	0.56229	ENSMUSG00000037876.17	chr10	67096124	67256326	+	protein_coding	Jmjd1c	108829	A0A0A0MQ98	A0A0A0MQ98;G3UYW3;G3UZX8;Q3TU60;Q69ZK6;G3UZM1	jumonji domain containing 1C(Jmjd1c)	170	168	471	537	1767	4826	2216	2505	3040	53	93	112	147	103	1024	796	1725	954	518	459	297	289	244	326	384	403	3283	3222	4431	38	30	66	58
Peak_566	chr10	67152174	67152324	Intron;	0.350339	ENSMUSG00000037876.17	chr10	67096124	67256326	+	protein_coding	Jmjd1c	108829	A0A0A0MQ98	A0A0A0MQ98;G3UYW3;G3UZX8;Q3TU60;Q69ZK6;G3UZM1	jumonji domain containing 1C(Jmjd1c)	103	70	323	365	1036	5396	2154	2054	3950	104	136	212	264	113	2001	1528	2652	1517	168	246	350	205	189	275	220	210	5059	3067	4335	71	57	138	92
Peak_567	chr13	89691115	89691265	CDS;	0.588534	ENSMUSG00000021614.16	chr13	89655311	89742509	-	protein_coding	Vcan	13003	Q3UXS4	Q3UXS4;E9PYH0;G3XA35;Q62059;F7B6F7;Q05CR7;Q3TTS3;F7B603;Q3TNR6;Q8BS97;E9QMK2;Q4VA91;E9QMK3;Q8C9U7;E0CZC0;Q3TQ47	versican(Vcan)	353	464	1516	1095	2441	6018	3982	4748	6200	121	131	208	288	153	1694	1417	2902	1738	402	478	449	470	347	628	409	1031	5926	6193	6049	73	48	141	131
Peak_568	chr13	89691504	89691654	CDS;	0.584073	ENSMUSG00000021614.16	chr13	89655311	89742509	-	protein_coding	Vcan	13003	Q3UXS4	Q3UXS4;E9PYH0;G3XA35;Q62059;F7B6F7;Q05CR7;Q3TTS3;F7B603;Q3TNR6;Q8BS97;E9QMK2;Q4VA91;E9QMK3;Q8C9U7;E0CZC0;Q3TQ47	versican(Vcan)	28	22	26	39	35	70	66	94	40	0	1	0	1	0	3	8	4	0	6	5	1	8	7	7	15	14	33	57	59	1	0	0	0
Peak_569	chr3	102996183	102996333	CDS;	0.0432089	ENSMUSG00000027854.12	chr3	102995707	103008459	+	protein_coding	Sike1	66641	D3YTU7	D3YTU7;A0A0G2JF91;Q9CPR7	suppressor of IKBKE 1(Sike1)	1	9	26	14	7	39	38	43	42	0	0	0	2	0	5	1	9	4	0	0	2	1	4	3	9	7	57	39	54	0	0	1	1
Peak_570	chr3	102520270	102520420	CDS;	0.986926	ENSMUSG00000027859.10	chr3	102469918	102521013	+	protein_coding	Ngf	18049	Q6LDU8	Q6LDU8;A0A0G2JG51;A0A0G2JEK0;P01139	nerve growth factor(Ngf)	840	861	2233	3674	3852	963	964	1312	653	53	49	82	91	64	95	169	108	81	439	494	1794	1083	1868	1310	951	912	924	872	817	37	40	40	27
Peak_571	chr3	101922117	101922267	Intron;	0.0329218	ENSMUSG00000033147.16	chr3	101855775	101924453	-	protein_coding	Slc22a15	242126	Q504N2	Q504N2;S4R1S9;A0A087WNW1	solute carrier family 22 (organic anion/cation transporter), member 15(Slc22a15)	2	4	12	21	13	60	72	79	42	7	4	7	11	6	37	59	37	38	4	0	0	4	7	8	4	4	44	35	30	2	2	2	2
Peak_572	chr3	101860229	101860379	3UTR;Intron;	0.934055	ENSMUSG00000033147.16	chr3	101855775	101924453	-	protein_coding	Slc22a15	242126	Q504N2	Q504N2;S4R1S9;A0A087WNW1	solute carrier family 22 (organic anion/cation transporter), member 15(Slc22a15)	26	17	102	85	94	52	53	44	29	7	8	13	13	21	38	50	37	16	8	17	15	29	36	28	35	36	56	30	21	12	5	11	6
Peak_573	chr3	102146404	102146554	3UTR;Intron;	0.999418	ENSMUSG00000027861.13	chr3	102086414	102146514	+	protein_coding	Casq2	12373	O09161	O09161;B9EHC7;F6QYE1;E9PZ67	calsequestrin 2(Casq2)	14	11	43	67	76	110	103	114	64	2	1	6	5	3	33	32	20	12	5	3	9	10	13	39	7	10	53	118	95	1	3	2	1
Peak_574	chr3	102145324	102145474	3UTR;CDS;	0.981448	ENSMUSG00000027861.13	chr3	102086414	102146514	+	protein_coding	Casq2	12373	O09161	O09161;B9EHC7;F6QYE1;E9PZ67	calsequestrin 2(Casq2)	6	14	45	19	96	63	53	69	73	2	1	4	4	5	29	32	29	15	37	50	42	12	10	13	27	64	99	112	128	4	2	3	5
Peak_575	chr13	85288840	85288990	5UTR;CDS;	0.00153535	ENSMUSG00000021549.13	chr13	85214779	85289029	-	protein_coding	Rasa1	218397	Q3TTA2	Q3TTA2;Q91YX7;Q3V090;E9PYG6	RAS p21 protein activator 1(Rasa1)	12	9	30	59	405	54	56	77	38	25	18	33	28	30	63	116	70	38	33	44	106	21	21	16	96	150	41	60	103	18	15	13	8
Peak_576	chr13	86044832	86044982	3UTR;Intron;	0.95596	ENSMUSG00000017778.14	chr13	86044815	86046904	-	protein_coding	Cox7c	12867	B8JJB0	B8JJB0;B8JJA9	cytochrome c oxidase subunit VIIc(Cox7c)	24	27	53	50	148	31	36	58	35	16	20	21	30	18	48	61	43	35	25	40	29	17	33	20	31	55	52	46	54	18	10	7	12
Peak_577	chr13	86046526	86046676	5UTR;CDS;	0.145045	ENSMUSG00000017778.14	chr13	86044815	86046904	-	protein_coding	Cox7c	12867	B8JJB0	B8JJB0;B8JJA9	cytochrome c oxidase subunit VIIc(Cox7c)	6	4	7	14	103	14	16	14	5	10	4	6	11	13	24	32	33	18	9	13	28	13	9	2	20	31	27	6	14	2	11	9	12
Peak_578	chr13	89657045	89657195	3UTR;Intron;	0.979254	ENSMUSG00000021614.16	chr13	89655311	89742509	-	protein_coding	Vcan	13003	Q3UXS4	Q3UXS4;E9PYH0;G3XA35;Q62059;F7B6F7;Q05CR7;Q3TTS3;F7B603;Q3TNR6;Q8BS97;E9QMK2;Q4VA91;E9QMK3;Q8C9U7;E0CZC0;Q3TQ47	versican(Vcan)	29	33	78	106	135	194	192	269	131	4	7	12	9	15	56	54	62	31	1	24	13	26	54	43	15	38	162	186	136	7	2	3	10
Peak_579	chr13	89688356	89688506	CDS;	0.620175	ENSMUSG00000021614.16	chr13	89655311	89742509	-	protein_coding	Vcan	13003	Q3UXS4	Q3UXS4;E9PYH0;G3XA35;Q62059;F7B6F7;Q05CR7;Q3TTS3;F7B603;Q3TNR6;Q8BS97;E9QMK2;Q4VA91;E9QMK3;Q8C9U7;E0CZC0;Q3TQ47	versican(Vcan)	10	0	22	24	18	40	34	31	29	4	11	10	8	2	60	64	88	55	0	6	14	11	26	11	0	3	35	19	26	10	2	6	6
Peak_580	chr13	89689062	89689212	CDS;	0.612078	ENSMUSG00000021614.16	chr13	89655311	89742509	-	protein_coding	Vcan	13003	Q3UXS4	Q3UXS4;E9PYH0;G3XA35;Q62059;F7B6F7;Q05CR7;Q3TTS3;F7B603;Q3TNR6;Q8BS97;E9QMK2;Q4VA91;E9QMK3;Q8C9U7;E0CZC0;Q3TQ47	versican(Vcan)	83	80	218	369	642	266	216	352	105	11	7	23	11	17	37	51	42	22	77	77	253	59	89	100	139	127	163	221	405	8	8	12	5
Peak_581	chr13	89689765	89689915	CDS;	0.604016	ENSMUSG00000021614.16	chr13	89655311	89742509	-	protein_coding	Vcan	13003	Q3UXS4	Q3UXS4;E9PYH0;G3XA35;Q62059;F7B6F7;Q05CR7;Q3TTS3;F7B603;Q3TNR6;Q8BS97;E9QMK2;Q4VA91;E9QMK3;Q8C9U7;E0CZC0;Q3TQ47	versican(Vcan)	35	26	104	137	55	321	192	232	87	54	46	72	88	66	282	340	223	115	6	16	5	20	36	17	12	16	181	209	117	28	28	28	31
Peak_582	chr13	89690375	89690525	CDS;	0.597021	ENSMUSG00000021614.16	chr13	89655311	89742509	-	protein_coding	Vcan	13003	Q3UXS4	Q3UXS4;E9PYH0;G3XA35;Q62059;F7B6F7;Q05CR7;Q3TTS3;F7B603;Q3TNR6;Q8BS97;E9QMK2;Q4VA91;E9QMK3;Q8C9U7;E0CZC0;Q3TQ47	versican(Vcan)	17	2	35	36	66	177	88	103	96	3	1	3	3	2	27	27	7	9	11	37	7	6	22	20	27	19	186	138	147	3	4	2	4
Peak_583	chr7	128247261	128247411	5UTR;Intron;	0.0590684	ENSMUSG00000030782.16	chr7	128246811	128255699	+	protein_coding	Tgfb1i1	21804	Q62219	Q62219;E9PYQ1;E9Q1V4;E9Q1D5	transforming growth factor beta 1 induced transcript 1(Tgfb1i1)	3	3	3	0	23	20	7	8	5	5	3	4	3	1	19	23	24	12	2	6	12	3	3	7	10	14	11	12	25	2	3	1	1
Peak_584	chr7	128255656	128255806	3UTR;Intron;	1.0036	ENSMUSG00000030782.16	chr7	128246811	128255699	+	protein_coding	Tgfb1i1	21804	Q62219	Q62219;E9PYQ1;E9Q1V4;E9Q1D5	transforming growth factor beta 1 induced transcript 1(Tgfb1i1)	24	24	67	115	115	192	90	134	81	12	8	20	39	13	19	16	34	16	18	31	28	41	38	56	37	24	83	168	162	17	6	11	22
Peak_585	chr7	128254388	128254538	3UTR;Intron;	0.860936	ENSMUSG00000030782.16	chr7	128246811	128255699	+	protein_coding	Tgfb1i1	21804	Q62219	Q62219;E9PYQ1;E9Q1V4;E9Q1D5	transforming growth factor beta 1 induced transcript 1(Tgfb1i1)	18	21	49	81	104	81	63	76	40	2	0	3	2	0	10	10	11	1	5	3	20	40	7	30	20	30	50	63	30	2	0	1	2
Peak_586	chr7	128271900	128272050	3UTR;Intron;	0.977717	ENSMUSG00000030780.15	chr7	128271378	128298170	-	protein_coding	BC017158	233913	A0A0R4J0B5	A0A0R4J0B5;D6RDS0;F6ZSG8;Q91W34	cDNA sequence BC017158(BC017158)	3	3	11	17	36	100	58	37	40	1	4	3	4	9	68	78	37	17	16	10	5	2	2	0	8	11	103	144	157	4	3	3	5
Peak_587	chr7	128271900	128272050	3UTR;CDS;	0.932831	ENSMUSG00000030781.13	chr7	128265656	128272430	+	protein_coding	Slc5a2	246787	A0A0U1RP15	A0A0U1RP15;F6TFB9;A0A0U1RNT9;D3Z0A1;Q923I7;A0A0U1RNL6;A0A0U1RNI8;A0A0U1RNI5;A0A0U1RNX5	solute carrier family 5 (sodium/glucose cotransporter), member 2(Slc5a2)	18	17	36	50	62	71	35	37	39	1	1	5	4	0	18	17	11	7	3	9	23	14	6	28	14	15	21	42	53	0	0	2	1
Peak_588	chr7	128270783	128270933	CDS;	0.767936	ENSMUSG00000030781.13	chr7	128265656	128272430	+	protein_coding	Slc5a2	246787	A0A0U1RP15	A0A0U1RP15;F6TFB9;A0A0U1RNT9;D3Z0A1;Q923I7;A0A0U1RNL6;A0A0U1RNI8;A0A0U1RNI5;A0A0U1RNX5	solute carrier family 5 (sodium/glucose cotransporter), member 2(Slc5a2)	14	13	32	47	14	128	89	112	58	5	4	8	10	11	70	73	113	64	5	10	25	15	26	10	12	16	65	63	113	7	2	12	7
Peak_589	chr7	128297902	128298052	CDS;	0.00720364	ENSMUSG00000030780.15	chr7	128271378	128298170	-	protein_coding	BC017158	233913	A0A0R4J0B5	A0A0R4J0B5;D6RDS0;F6ZSG8;Q91W34	cDNA sequence BC017158(BC017158)	121	76	421	390	326	925	654	836	605	16	15	27	34	16	74	71	331	177	33	86	166	195	158	271	77	74	623	755	1154	13	10	33	21
Peak_590	chr7	128293043	128293193	Intron;	0.188564	ENSMUSG00000030780.15	chr7	128271378	128298170	-	protein_coding	BC017158	233913	A0A0R4J0B5	A0A0R4J0B5;D6RDS0;F6ZSG8;Q91W34	cDNA sequence BC017158(BC017158)	60	44	235	271	214	124	117	166	63	20	13	29	27	10	36	62	50	29	17	27	89	47	49	79	54	31	106	99	80	10	9	18	10
Peak_591	chr5	139325224	139325374	5UTR;CDS;	0.00600964	ENSMUSG00000056413.16	chr5	139271875	139325622	-	protein_coding	Adap1	231821	B7ZMY4	B7ZMY4;Q8BVS1;Q8BVR8;Q6PGM4;E9PY16	ArfGAP with dual PH domains 1(Adap1)	1	3	15	60	133	78	39	27	38	0	0	0	5	2	5	4	1	4	0	3	83	55	47	52	5	0	18	34	47	0	2	2	2
Peak_592	chr5	139272609	139272759	3UTR;Intron;	0.984948	ENSMUSG00000056413.16	chr5	139271875	139325622	-	protein_coding	Adap1	231821	B7ZMY4	B7ZMY4;Q8BVS1;Q8BVR8;Q6PGM4;E9PY16	ArfGAP with dual PH domains 1(Adap1)	55	41	116	181	122	572	586	690	687	67	44	92	95	64	662	535	1120	649	64	53	57	13	16	30	42	31	871	538	848	34	22	38	37
Peak_593	chr5	139354591	139354741	CDS;	0.464116	ENSMUSG00000029541.12	chr5	139352616	139357033	+	protein_coding	Cyp2w1	545817	E9Q816	E9Q816;A0A0G2JFE3	cytochrome P450, family 2, subfamily w, polypeptide 1(Cyp2w1)	15	6	22	67	63	39	30	42	32	2	3	3	6	0	6	11	15	6	5	4	54	25	12	18	9	32	55	39	70	2	4	4	0
Peak_594	chr11	98832364	98832514	3UTR;Intron;	0.952439	ENSMUSG00000078676.9	chr11	98804904	98833814	+	protein_coding	Casc3	192160	Q8K3W3	Q8K3W3	cancer susceptibility candidate 3(Casc3)	107	65	529	656	405	2110	1324	1986	908	120	106	229	224	138	2349	2067	3284	1876	18	28	122	101	120	152	102	63	834	1543	1274	80	56	120	127
Peak_595	chr11	98823218	98823368	CDS;	0.636077	ENSMUSG00000078676.9	chr11	98804904	98833814	+	protein_coding	Casc3	192160	Q8K3W3	Q8K3W3	cancer susceptibility candidate 3(Casc3)	105	206	149	188	238	102	108	141	89	13	2	17	22	22	114	135	72	21	121	192	211	57	53	44	100	119	71	230	473	8	4	6	3
Peak_596	chr11	98821490	98821640	CDS;	0.576306	ENSMUSG00000078676.9	chr11	98804904	98833814	+	protein_coding	Casc3	192160	Q8K3W3	Q8K3W3	cancer susceptibility candidate 3(Casc3)	26	29	46	59	31	250	151	300	163	23	13	37	41	21	131	135	187	75	6	19	14	0	6	0	5	17	123	87	128	14	10	8	7
Peak_597	chr11	98810858	98811008	CDS;	0.208544	ENSMUSG00000078676.9	chr11	98804904	98833814	+	protein_coding	Casc3	192160	Q8K3W3	Q8K3W3	cancer susceptibility candidate 3(Casc3)	26	10	25	37	59	188	119	113	70	18	16	25	37	22	115	131	144	70	26	25	9	15	12	14	18	16	80	104	174	25	17	25	25
Peak_598	chr11	98810386	98810536	CDS;	0.192217	ENSMUSG00000078676.9	chr11	98804904	98833814	+	protein_coding	Casc3	192160	Q8K3W3	Q8K3W3	cancer susceptibility candidate 3(Casc3)	9	5	23	39	89	193	86	113	52	12	7	15	21	11	82	81	88	35	19	22	11	21	18	7	29	11	86	120	163	4	6	4	8
Peak_599	chr11	98809994	98810144	CDS;	0.178658	ENSMUSG00000078676.9	chr11	98804904	98833814	+	protein_coding	Casc3	192160	Q8K3W3	Q8K3W3	cancer susceptibility candidate 3(Casc3)	89	48	171	146	350	1373	774	1147	766	170	181	345	338	206	2232	2222	3667	2029	77	83	86	55	66	90	105	87	598	694	938	128	127	178	135
Peak_600	chr11	98806820	98806970	3UTR;Intron;	0.921905	ENSMUSG00000052915.14	chr11	98795515	98807859	+	protein_coding	Msl1	74026	Q6PDM1	Q6PDM1;F7CR37	male-specific lethal 1 homolog (Drosophila)(Msl1)	47	42	62	99	77	1085	630	767	867	57	37	103	101	87	987	711	1754	1119	22	27	23	9	14	6	34	37	524	1010	716	42	26	26	15
Peak_601	chr11	98806820	98806970	Intron;	0.0688689	ENSMUSG00000078676.9	chr11	98804904	98833814	+	protein_coding	Casc3	192160	Q8K3W3	Q8K3W3	cancer susceptibility candidate 3(Casc3)	26	15	49	48	160	386	146	182	144	20	23	53	57	40	230	240	214	131	63	29	58	23	52	35	54	44	110	193	266	26	11	31	12
Peak_602	chr11	98806393	98806543	3UTR;Intron;	0.887314	ENSMUSG00000052915.14	chr11	98795515	98807859	+	protein_coding	Msl1	74026	Q6PDM1	Q6PDM1;F7CR37	male-specific lethal 1 homolog (Drosophila)(Msl1)	8	5	25	28	49	116	47	61	56	2	5	21	25	20	95	92	102	58	25	7	37	13	19	18	23	15	32	64	115	13	5	5	2
Peak_603	chr11	98806393	98806543	Intron;	0.0540989	ENSMUSG00000078676.9	chr11	98804904	98833814	+	protein_coding	Casc3	192160	Q8K3W3	Q8K3W3	cancer susceptibility candidate 3(Casc3)	9	1	10	13	62	18	24	31	16	12	13	14	14	9	21	29	34	16	12	25	13	7	5	1	15	22	19	25	22	6	1	7	3
Peak_604	chr5	139360226	139360376	3UTR;Intron;	0.994414	ENSMUSG00000053553.11	chr5	139359738	139460527	-	protein_coding	3110082I17Rik	73212	Q9CXL3	Q9CXL3;A0A0G2JEY4	RIKEN cDNA 3110082I17 gene(3110082I17Rik)	3	4	9	9	16	7	6	3	5	24	17	29	22	12	9	7	13	9	36	88	36	12	14	9	36	3	22	5	5	16	12	26	34
Peak_605	chr11	98836909	98837059	5UTR;Intron;	0.0118252	ENSMUSG00000038020.5	chr11	98836784	98853697	+	protein_coding	Rapgefl1	268480	Q68EF8	Q68EF8	Rap guanine nucleotide exchange factor (GEF)-like 1(Rapgefl1)	5	5	5	7	53	4	6	4	11	6	3	15	10	6	5	7	3	5	1	10	30	17	15	27	20	11	36	3	3	2	5	13	14
Peak_606	chr11	98833716	98833866	3UTR;Intron;	0.999204	ENSMUSG00000078676.9	chr11	98804904	98833814	+	protein_coding	Casc3	192160	Q8K3W3	Q8K3W3	cancer susceptibility candidate 3(Casc3)	10	12	56	26	42	5	1	2	9	2	4	8	10	6	3	0	7	5	32	43	4	16	22	58	22	34	9	0	6	2	1	5	0
Peak_607	chr5	139392722	139392872	CDS;	0.80672	ENSMUSG00000044197.8	chr5	139377696	139396415	+	protein_coding	Gpr146	80290	D3Z262	D3Z262;Q99LE2;Q8C3F6	G protein-coupled receptor 146(Gpr146)	0	1	2	1	43	0	1	1	0	4	2	7	9	5	2	13	2	0	6	4	11	0	1	0	12	20	5	1	1	5	4	4	1
Peak_608	chr5	139392722	139392872	Intron;	0.671998	ENSMUSG00000053553.11	chr5	139359738	139460527	-	protein_coding	3110082I17Rik	73212	Q9CXL3	Q9CXL3;A0A0G2JEY4	RIKEN cDNA 3110082I17 gene(3110082I17Rik)	43	58	83	100	913	72	56	61	30	13	10	23	39	25	52	75	20	33	251	400	661	25	37	16	368	445	58	120	223	16	11	17	11
Peak_609	chr5	139364032	139364182	CDS;	0.956652	ENSMUSG00000053553.11	chr5	139359738	139460527	-	protein_coding	3110082I17Rik	73212	Q9CXL3	Q9CXL3;A0A0G2JEY4	RIKEN cDNA 3110082I17 gene(3110082I17Rik)	71	67	56	66	35	111	29	52	49	22	14	39	37	24	56	51	67	52	57	98	19	2	13	6	42	33	55	173	185	16	21	10	4
Peak_610	chr4	49655360	49655510	CDS;	0.941645	ENSMUSG00000028309.14	chr4	49632005	49656887	+	protein_coding	Rnf20	109331	A2AIR0	A2AIR0;Q5DTM8;A2AIR2;A2AIR1	ring finger protein 20(Rnf20)	74	37	256	320	215	55	80	64	40	56	51	78	76	54	43	48	41	40	31	30	91	54	74	111	60	82	61	81	29	39	43	40	42
Peak_611	chr4	49656080	49656230	3UTR;Intron;	0.970581	ENSMUSG00000028309.14	chr4	49632005	49656887	+	protein_coding	Rnf20	109331	A2AIR0	A2AIR0;Q5DTM8;A2AIR2;A2AIR1	ring finger protein 20(Rnf20)	19	23	37	46	161	16	21	13	14	24	15	40	53	25	22	35	22	7	36	30	54	16	17	14	42	93	18	21	15	16	14	14	13
Peak_612	chr4	49665165	49665315	3UTR;CDS;	0.980286	ENSMUSG00000039579.15	chr4	49661610	49845744	-	protein_coding	Grin3a	242443	Q69Z52	Q69Z52;A2AIR4;A2AIR5;Q3TRP4	glutamate receptor ionotropic, NMDA3A(Grin3a)	46	29	96	189	195	243	179	194	228	4	4	9	9	6	20	22	30	19	38	58	44	28	21	24	75	105	274	201	201	2	3	4	5
Peak_613	chr4	49698368	49698518	Intron;	0.799966	ENSMUSG00000039579.15	chr4	49661610	49845744	-	protein_coding	Grin3a	242443	Q69Z52	Q69Z52;A2AIR4;A2AIR5;Q3TRP4	glutamate receptor ionotropic, NMDA3A(Grin3a)	57	27	57	59	70	34	19	23	21	6	9	11	18	5	15	15	35	11	37	66	46	44	50	61	42	30	8	12	27	9	9	13	10
Peak_614	chr4	49771259	49771409	CDS;	0.404108	ENSMUSG00000039579.15	chr4	49661610	49845744	-	protein_coding	Grin3a	242443	Q69Z52	Q69Z52;A2AIR4;A2AIR5;Q3TRP4	glutamate receptor ionotropic, NMDA3A(Grin3a)	712	707	1103	1170	1466	1614	1484	2221	1633	63	61	165	160	329	734	840	1981	1377	1000	1744	617	122	92	78	746	507	1196	3381	3055	106	121	89	47
Peak_615	chr4	49792427	49792577	CDS;	0.289148	ENSMUSG00000039579.15	chr4	49661610	49845744	-	protein_coding	Grin3a	242443	Q69Z52	Q69Z52;A2AIR4;A2AIR5;Q3TRP4	glutamate receptor ionotropic, NMDA3A(Grin3a)	57	27	57	59	70	34	19	23	21	6	9	11	18	5	15	15	35	11	37	66	46	44	50	61	42	30	8	12	27	9	9	13	10
Peak_616	chr4	52449341	52449491	CDS;	0.207556	ENSMUSG00000028312.19	chr4	52439242	52488260	+	protein_coding	Smc2	14211	Q3ULS2	Q3ULS2;Q8CG48;B1AWH6;Q6IR05;Q3TT08	structural maintenance of chromosomes 2(Smc2)	55	36	87	112	288	243	285	404	164	20	19	42	64	53	122	208	241	125	42	41	110	52	21	25	74	62	216	154	212	29	17	40	37
Peak_617	chr4	52449538	52449688	CDS;	0.211575	ENSMUSG00000028312.19	chr4	52439242	52488260	+	protein_coding	Smc2	14211	Q3ULS2	Q3ULS2;Q8CG48;B1AWH6;Q6IR05;Q3TT08	structural maintenance of chromosomes 2(Smc2)	17	35	38	35	166	64	97	152	64	2	2	6	9	14	19	50	47	22	18	38	50	26	7	10	38	31	66	58	94	8	3	4	1
Peak_618	chr4	52450870	52451020	CDS;	0.238749	ENSMUSG00000028312.19	chr4	52439242	52488260	+	protein_coding	Smc2	14211	Q3ULS2	Q3ULS2;Q8CG48;B1AWH6;Q6IR05;Q3TT08	structural maintenance of chromosomes 2(Smc2)	22	30	73	64	404	57	111	111	63	5	5	17	19	22	14	68	46	27	33	77	136	18	23	8	69	112	96	93	53	7	2	13	14
Peak_619	chr4	52451300	52451450	CDS;	0.247521	ENSMUSG00000028312.19	chr4	52439242	52488260	+	protein_coding	Smc2	14211	Q3ULS2	Q3ULS2;Q8CG48;B1AWH6;Q6IR05;Q3TT08	structural maintenance of chromosomes 2(Smc2)	10	0	21	36	13	27	18	25	18	1	3	6	5	1	4	13	18	16	10	21	37	57	59	56	18	7	3	16	16	3	0	7	5
Peak_620	chr1	36418878	36419028	Intron;	0.936632	ENSMUSG00000037432.15	chr1	36372290	36422110	+	protein_coding	Fer1l5	100534273	M1JML7	M1JML7;M1JB80;M1J7P7;M1JB08;P0DM40;A0A0J9YV09;M1J7Q2;M1INE8;A0A0J9YTZ2	fer-1-like 5 (C. elegans)(Fer1l5)	27	18	73	46	131	137	78	114	106	16	5	24	26	9	65	89	91	57	49	63	44	39	63	56	37	51	95	121	137	9	8	17	11
Peak_621	chr1	36367886	36368036	5UTR;CDS;	0.0364702	ENSMUSG00000010453.12	chr1	36335729	36369181	-	protein_coding	Kansl3	226976	A0A087WQ64	A0A087WQ64;A0A087WPB8;A0A0A6YWN0;A2RSY1;A0A087WRK2	KAT8 regulatory NSL complex subunit 3(Kansl3)	35	49	134	65	172	133	187	223	199	10	7	16	17	9	32	66	83	43	45	53	39	28	17	45	38	117	182	206	170	2	3	14	8
Peak_622	chr1	36320865	36321015	3UTR;Intron;	0.810456	ENSMUSG00000037447.16	chr1	36307732	36324029	+	protein_coding	Arid5a	214855	D3Z085	D3Z085;Q3U108;D3Z0W0;J3KMU9;D3Z7U1	AT rich interactive domain 5A (MRF1-like)(Arid5a)	10	12	23	30	32	3	8	13	6	4	3	5	4	1	10	10	3	1	5	4	0	3	8	5	10	1	15	9	9	0	3	1	1
Peak_623	chr1	36320055	36320205	3UTR;CDS;	0.760754	ENSMUSG00000037447.16	chr1	36307732	36324029	+	protein_coding	Arid5a	214855	D3Z085	D3Z085;Q3U108;D3Z0W0;J3KMU9;D3Z7U1	AT rich interactive domain 5A (MRF1-like)(Arid5a)	14	5	21	24	92	2	6	5	6	2	1	5	2	0	1	6	0	2	6	22	59	8	14	7	33	25	8	3	33	0	3	3	4
Peak_624	chr1	36336059	36336209	3UTR;Intron;	0.987893	ENSMUSG00000010453.12	chr1	36335729	36369181	-	protein_coding	Kansl3	226976	A0A087WQ64	A0A087WQ64;A0A087WPB8;A0A0A6YWN0;A2RSY1;A0A087WRK2	KAT8 regulatory NSL complex subunit 3(Kansl3)	161	92	239	292	530	245	153	171	175	89	75	125	154	69	155	197	330	219	175	226	143	240	256	294	211	169	123	171	107	52	53	93	109
Peak_625	chr1	36322866	36323016	3UTR;Intron;	0.933239	ENSMUSG00000037447.16	chr1	36307732	36324029	+	protein_coding	Arid5a	214855	D3Z085	D3Z085;Q3U108;D3Z0W0;J3KMU9;D3Z7U1	AT rich interactive domain 5A (MRF1-like)(Arid5a)	24	21	35	50	42	119	81	189	120	2	1	4	2	7	12	18	24	13	2	2	6	12	8	2	12	10	121	109	119	0	2	1	0
Peak_626	chr1	36318520	36318670	3UTR;CDS;	0.666564	ENSMUSG00000037447.16	chr1	36307732	36324029	+	protein_coding	Arid5a	214855	D3Z085	D3Z085;Q3U108;D3Z0W0;J3KMU9;D3Z7U1	AT rich interactive domain 5A (MRF1-like)(Arid5a)	17	4	14	12	79	5	7	2	2	2	0	2	4	2	1	1	0	0	3	35	19	0	4	1	32	11	4	1	8	2	1	0	2
Peak_627	chr1	36272394	36272544	Intron;	0.219181	ENSMUSG00000047180.8	chr1	36264596	36274679	-	protein_coding	Neurl3	214854	A0A087WP78	A0A087WP78;Q8CJC5	neuralized E3 ubiquitin protein ligase 3(Neurl3)	71	93	179	278	401	232	233	293	239	14	20	29	27	24	59	85	60	42	64	58	160	62	72	59	151	85	190	275	310	14	14	21	13
Peak_628	chr1	36319714	36319864	3UTR;CDS;	0.739829	ENSMUSG00000037447.16	chr1	36307732	36324029	+	protein_coding	Arid5a	214855	D3Z085	D3Z085;Q3U108;D3Z0W0;J3KMU9;D3Z7U1	AT rich interactive domain 5A (MRF1-like)(Arid5a)	105	79	232	414	108	409	192	326	182	32	35	24	49	30	153	164	168	94	36	27	86	40	61	54	52	61	186	293	221	16	12	15	19
Peak_629	chr1	36319210	36319360	3UTR;CDS;	0.708903	ENSMUSG00000037447.16	chr1	36307732	36324029	+	protein_coding	Arid5a	214855	D3Z085	D3Z085;Q3U108;D3Z0W0;J3KMU9;D3Z7U1	AT rich interactive domain 5A (MRF1-like)(Arid5a)	40	70	159	274	166	263	144	161	208	13	9	17	24	10	21	43	44	18	89	106	76	30	50	22	61	62	320	305	319	1	7	10	6
Peak_630	chr2	155846868	155847018	3UTR;Intron;	0.999401	ENSMUSG00000005882.18	chr2	155846893	155930310	-	protein_coding	Uqcc1	56046	A6PWX8	A6PWX8;A6PWX9;Q9CWU6;D6RJ83;D6RDC3;F6V305;E0CXL8;A6PWX5;A6PWX7;D6RHP7;D6RJ23	ubiquinol-cytochrome c reductase complex assembly factor 1(Uqcc1)	18	23	161	159	84	190	143	172	144	14	9	8	26	6	60	51	73	37	3	4	17	43	41	47	21	12	214	177	263	7	7	2	7
Peak_631	chr2	155828624	155828774	3UTR;Intron;	0.842343	ENSMUSG00000074647.3	chr2	155827547	155834854	-	protein_coding	Fam83c	71405	Q9CU74	Q9CU74;A2ARK0	family with sequence similarity 83, member C(Fam83c)	69	37	124	181	110	502	371	796	301	25	20	36	66	25	230	281	246	154	17	14	114	36	63	78	25	20	267	477	505	16	13	19	19
Peak_632	chr2	155827710	155827860	3UTR;Intron;	0.967428	ENSMUSG00000074647.3	chr2	155827547	155834854	-	protein_coding	Fam83c	71405	Q9CU74	Q9CU74;A2ARK0	family with sequence similarity 83, member C(Fam83c)	2	0	12	6	0	57	51	39	150	3	2	2	6	1	19	9	42	21	1	3	0	0	0	2	3	3	194	78	61	0	1	1	1
Peak_633	chr2	155826560	155826710	5UTR;Intron;	0.0408796	ENSMUSG00000027613.15	chr2	155819831	155826925	-	protein_coding	Eif6	16418	D6RG53	D6RG53;B1AZQ4;O55135;Q3U818;Q3U740;A6PWZ2;Q9R071;Q3UBJ6;Q3UA13;Q545K4;D6RJJ3	eukaryotic translation initiation factor 6(Eif6)	215	229	854	1203	915	1904	1172	1359	931	13	18	28	38	18	125	108	172	93	106	120	602	483	369	554	283	254	960	1539	1570	18	13	19	26
Peak_634	chr2	155941609	155941759	5UTR;Intron;	0.47306	ENSMUSG00000078972.1	chr2	155940727	155942750	+	protein_coding	Gm15557	NA	nan	nan	nan	9	8	24	24	30	114	48	41	35	20	20	31	41	33	132	103	150	105	8	11	10	31	29	27	11	22	37	31	69	14	10	10	16
Peak_635	chr2	155941609	155941759	CDS;	0.847641	ENSMUSG00000038259.4	chr2	155941022	155945367	-	protein_coding	Gdf5	14563	P43027	P43027;Q8BRW9;A0JC64	growth differentiation factor 5(Gdf5)	17	0	18	19	19	64	26	21	19	5	5	9	9	7	41	41	47	26	8	5	18	11	14	5	10	8	19	30	44	5	0	6	4
Peak_636	chr2	155869213	155869363	Intron;	0.73153	ENSMUSG00000005882.18	chr2	155846893	155930310	-	protein_coding	Uqcc1	56046	A6PWX8	A6PWX8;A6PWX9;Q9CWU6;D6RJ83;D6RDC3;F6V305;E0CXL8;A6PWX5;A6PWX7;D6RHP7;D6RJ23	ubiquinol-cytochrome c reductase complex assembly factor 1(Uqcc1)	12	0	16	20	25	110	66	97	54	7	1	8	5	3	45	34	61	40	2	6	17	5	12	19	17	10	31	89	64	4	5	5	5
Peak_637	chr2	155868555	155868705	Intron;	0.739418	ENSMUSG00000005882.18	chr2	155846893	155930310	-	protein_coding	Uqcc1	56046	A6PWX8	A6PWX8;A6PWX9;Q9CWU6;D6RJ83;D6RDC3;F6V305;E0CXL8;A6PWX5;A6PWX7;D6RHP7;D6RJ23	ubiquinol-cytochrome c reductase complex assembly factor 1(Uqcc1)	29	11	37	61	24	116	60	44	57	15	10	16	25	9	58	65	106	79	13	8	12	36	42	40	20	16	46	59	69	6	3	22	12
Peak_638	chr2	155848290	155848440	3UTR;CDS;	0.982354	ENSMUSG00000005882.18	chr2	155846893	155930310	-	protein_coding	Uqcc1	56046	A6PWX8	A6PWX8;A6PWX9;Q9CWU6;D6RJ83;D6RDC3;F6V305;E0CXL8;A6PWX5;A6PWX7;D6RHP7;D6RJ23	ubiquinol-cytochrome c reductase complex assembly factor 1(Uqcc1)	5	1	10	11	3	22	6	6	2	2	7	7	8	6	20	35	57	30	4	7	7	35	19	26	2	7	7	10	6	1	2	18	8
Peak_639	chr2	155964134	155964284	CDS;	0.182645	ENSMUSG00000038241.16	chr2	155956457	155998900	+	protein_coding	Cep250	16328	Q8BZX9	Q8BZX9;B2RWX5;F6QCB4;Q60952;E9Q5A8;B7ZCN3;F7BUJ0;A3KGJ7	centrosomal protein 250(Cep250)	81	105	351	411	560	409	431	512	306	3	3	7	7	2	38	42	53	33	86	115	177	76	44	81	161	172	298	515	705	6	4	5	5
Peak_640	chr2	155944645	155944795	CDS;	0.148907	ENSMUSG00000038259.4	chr2	155941022	155945367	-	protein_coding	Gdf5	14563	P43027	P43027;Q8BRW9;A0JC64	growth differentiation factor 5(Gdf5)	19	18	65	193	67	131	116	164	80	24	17	21	48	18	98	103	107	72	15	8	22	32	30	19	16	11	138	84	78	12	9	17	24
Peak_641	chr11	57483941	57484091	3UTR;CDS;	0.971256	ENSMUSG00000020523.14	chr11	57482992	57518617	-	protein_coding	Fam114a2	67726	Q8VE88	Q8VE88	family with sequence similarity 114, member A2(Fam114a2)	28	35	51	58	125	200	129	171	107	11	8	13	18	9	88	104	117	55	75	72	20	29	53	30	44	46	116	212	397	14	4	14	11
Peak_642	chr11	57492986	57493136	CDS;	0.717361	ENSMUSG00000020523.14	chr11	57482992	57518617	-	protein_coding	Fam114a2	67726	Q8VE88	Q8VE88	family with sequence similarity 114, member A2(Fam114a2)	2	3	11	15	7	20	8	6	62	0	0	1	2	1	0	1	1	0	2	7	30	2	11	0	7	2	119	11	28	0	0	0	0
Peak_643	chr11	55500928	55501078	3UTR;Intron;	0.890909	ENSMUSG00000018583.5	chr11	55469684	55504838	+	protein_coding	G3bp1	27041	Q3UR88	Q3UR88;Q571F9;P97855	GTPase activating protein (SH3 domain) binding protein 1(G3bp1)	177	113	401	980	613	387	357	493	207	46	43	54	96	34	107	148	142	87	46	37	200	142	143	229	123	154	281	227	183	38	33	46	51
Peak_644	chr11	57329356	57329506	3UTR;Intron;	0.99745	ENSMUSG00000020524.16	chr11	57011386	57330244	+	protein_coding	Gria1	14799	C9K0Y8	C9K0Y8;P23818;F6YNQ1;Q9CUV0;G5CJW7;G5CJW6;G5CJW8;Q7TNB5;C9K0Y4;Q6P9M2;C9K0Y3	glutamate receptor, ionotropic, AMPA1 (alpha 1)(Gria1)	29	21	87	113	114	77	38	41	35	4	5	3	6	2	6	2	8	3	9	22	59	38	47	49	29	30	55	66	74	2	3	1	5
Peak_645	chr11	55493373	55493523	CDS;	0.675997	ENSMUSG00000018583.5	chr11	55469684	55504838	+	protein_coding	G3bp1	27041	Q3UR88	Q3UR88;Q571F9;P97855	GTPase activating protein (SH3 domain) binding protein 1(G3bp1)	10	2	3	5	2	32	24	23	36	3	1	5	2	4	5	11	32	35	2	1	0	0	0	0	3	1	22	22	30	1	3	4	0
Peak_646	chr11	55500293	55500443	3UTR;Intron;	0.872845	ENSMUSG00000018583.5	chr11	55469684	55504838	+	protein_coding	G3bp1	27041	Q3UR88	Q3UR88;Q571F9;P97855	GTPase activating protein (SH3 domain) binding protein 1(G3bp1)	8	24	14	30	3	20	21	13	54	2	0	1	1	0	1	0	1	0	11	16	3	1	0	0	12	8	93	7	17	0	0	2	1
Peak_647	chr11	55487404	55487554	CDS;	0.506201	ENSMUSG00000018583.5	chr11	55469684	55504838	+	protein_coding	G3bp1	27041	Q3UR88	Q3UR88;Q571F9;P97855	GTPase activating protein (SH3 domain) binding protein 1(G3bp1)	11	5	20	17	41	182	44	51	75	2	7	17	15	6	57	68	121	70	52	23	6	17	43	37	16	13	36	67	102	8	4	8	7
Peak_648	chr11	55491976	55492126	CDS;	0.636258	ENSMUSG00000018583.5	chr11	55469684	55504838	+	protein_coding	G3bp1	27041	Q3UR88	Q3UR88;Q571F9;P97855	GTPase activating protein (SH3 domain) binding protein 1(G3bp1)	45	25	38	42	59	15	23	10	15	0	2	2	0	0	4	5	0	3	24	25	100	36	35	54	20	26	5	16	25	1	0	2	2
Peak_649	chr11	57527920	57528070	3UTR;CDS;	0.615892	ENSMUSG00000020522.13	chr11	57518663	57533815	+	protein_coding	Mfap3	216760	Q922T2	Q922T2;Q3U2S9;D3Z5B4;A0A0R4J1C7	microfibrillar-associated protein 3(Mfap3)	21	21	67	86	126	124	91	105	73	2	7	13	10	9	20	25	23	12	13	34	60	17	25	19	38	26	79	134	138	4	6	2	5
Peak_650	chr11	57529610	57529760	CDS;	0.727429	ENSMUSG00000020522.13	chr11	57518663	57533815	+	protein_coding	Mfap3	216760	Q922T2	Q922T2;Q3U2S9;D3Z5B4;A0A0R4J1C7	microfibrillar-associated protein 3(Mfap3)	2	0	5	14	5	14	20	12	22	5	4	2	2	1	9	9	17	15	4	0	9	4	4	1	5	4	5	10	8	1	1	0	3
Peak_651	chr11	30977315	30977465	3UTR;CDS;	0.929075	ENSMUSG00000020309.6	chr11	30976706	30986350	-	protein_coding	Chac2	68044	Q9CQG1	Q9CQG1	ChaC, cation transport regulator 2(Chac2)	3	5	7	25	10	36	40	60	10	4	5	7	8	3	31	62	10	4	4	4	7	1	1	0	2	1	19	31	34	1	3	3	2
Peak_652	chr11	30977315	30977465	Intron;	0.423284	ENSMUSG00000020305.13	chr11	30885415	31102704	+	protein_coding	Asb3	65257	Q9CWX6	Q9CWX6;Q9WV72;A0A0N4SV07;D6RDR7;A8Y5I6;Q8R5B4	ankyrin repeat and SOCS box-containing 3(Asb3)	712	693	2067	2499	4308	2875	2033	3722	1787	32	27	45	48	42	165	183	229	118	304	551	1323	746	1148	1130	987	875	1696	4009	4421	20	22	22	37
Peak_653	chr11	31030327	31030477	Intron;	0.667254	ENSMUSG00000020305.13	chr11	30885415	31102704	+	protein_coding	Asb3	65257	Q9CWX6	Q9CWX6;Q9WV72;A0A0N4SV07;D6RDR7;A8Y5I6;Q8R5B4	ankyrin repeat and SOCS box-containing 3(Asb3)	38	48	73	138	60	55	73	72	37	5	4	6	7	0	10	17	3	7	3	8	18	30	33	37	18	31	28	42	31	3	0	2	0
Peak_654	chr11	30900766	30900916	Intron;	0.070993	ENSMUSG00000020305.13	chr11	30885415	31102704	+	protein_coding	Asb3	65257	Q9CWX6	Q9CWX6;Q9WV72;A0A0N4SV07;D6RDR7;A8Y5I6;Q8R5B4	ankyrin repeat and SOCS box-containing 3(Asb3)	44	75	150	220	220	60	54	90	43	3	3	4	7	13	10	16	2	6	16	27	72	48	102	68	91	72	57	63	68	2	3	6	2
Peak_655	chr11	30924391	30924541	Intron;	0.179719	ENSMUSG00000020305.13	chr11	30885415	31102704	+	protein_coding	Asb3	65257	Q9CWX6	Q9CWX6;Q9WV72;A0A0N4SV07;D6RDR7;A8Y5I6;Q8R5B4	ankyrin repeat and SOCS box-containing 3(Asb3)	40	55	83	129	105	93	97	104	70	6	5	6	10	3	20	20	16	11	8	19	8	5	24	14	27	32	60	93	69	3	3	13	5
Peak_656	chr11	30931593	30931743	Intron;	0.212864	ENSMUSG00000020305.13	chr11	30885415	31102704	+	protein_coding	Asb3	65257	Q9CWX6	Q9CWX6;Q9WV72;A0A0N4SV07;D6RDR7;A8Y5I6;Q8R5B4	ankyrin repeat and SOCS box-containing 3(Asb3)	15	9	36	33	18	19	18	14	8	1	2	7	7	1	6	15	7	2	0	4	37	5	5	18	2	13	19	3	11	1	3	3	4
Peak_657	chr11	30931593	30931743	3UTR;Intron;	0.962015	ENSMUSG00000020311.17	chr11	30930773	30954335	-	protein_coding	Erlec1	66753	F6Z458	F6Z458;Q3TRQ6;Q8VEH8;Q9CWA6;F7AQQ2	endoplasmic reticulum lectin 1(Erlec1)	20	25	61	107	61	55	57	62	44	6	8	14	15	4	47	58	31	34	5	3	10	14	17	21	11	15	33	28	28	4	4	3	12
Peak_658	chr11	30954009	30954159	Intron;	0.316026	ENSMUSG00000020305.13	chr11	30885415	31102704	+	protein_coding	Asb3	65257	Q9CWX6	Q9CWX6;Q9WV72;A0A0N4SV07;D6RDR7;A8Y5I6;Q8R5B4	ankyrin repeat and SOCS box-containing 3(Asb3)	101	129	273	401	221	876	650	765	733	35	25	54	70	48	338	285	450	313	36	51	114	39	49	52	84	81	914	659	644	22	24	18	10
Peak_659	chr11	30954009	30954159	5UTR;CDS;	0.0106527	ENSMUSG00000020311.17	chr11	30930773	30954335	-	protein_coding	Erlec1	66753	F6Z458	F6Z458;Q3TRQ6;Q8VEH8;Q9CWA6;F7AQQ2	endoplasmic reticulum lectin 1(Erlec1)	62	72	87	210	189	125	127	188	94	2	3	9	9	1	14	34	15	14	20	34	64	36	77	46	70	77	117	110	146	2	2	0	2
Peak_660	chr11	30795276	30795426	Intron;	0.217479	ENSMUSG00000040850.17	chr11	30771725	30880361	+	protein_coding	Psme4	103554	F6R7K9	F6R7K9;Q5SSW2;Q5SSW0	proteasome (prosome, macropain) activator subunit 4(Psme4)	47	46	96	141	202	44	40	31	29	2	5	3	6	3	9	11	5	6	3	9	79	38	86	77	39	54	30	47	31	4	1	2	3
Peak_661	chr11	30815501	30815651	CDS;	0.403651	ENSMUSG00000040850.17	chr11	30771725	30880361	+	protein_coding	Psme4	103554	F6R7K9	F6R7K9;Q5SSW2;Q5SSW0	proteasome (prosome, macropain) activator subunit 4(Psme4)	6	6	13	29	13	23	15	27	21	5	4	9	18	11	28	26	42	19	12	17	7	5	5	11	10	2	12	23	15	6	3	7	3
Peak_662	chr11	30866020	30866170	Intron;	0.868681	ENSMUSG00000040850.17	chr11	30771725	30880361	+	protein_coding	Psme4	103554	F6R7K9	F6R7K9;Q5SSW2;Q5SSW0	proteasome (prosome, macropain) activator subunit 4(Psme4)	7	9	23	21	33	45	23	60	32	4	5	8	8	5	35	32	46	16	6	2	1	3	9	2	14	5	29	26	36	6	3	7	5
Peak_663	chr11	30880075	30880225	3UTR;Intron;	0.998058	ENSMUSG00000040850.17	chr11	30771725	30880361	+	protein_coding	Psme4	103554	F6R7K9	F6R7K9;Q5SSW2;Q5SSW0	proteasome (prosome, macropain) activator subunit 4(Psme4)	7	9	23	21	33	45	23	60	32	4	5	8	8	5	35	32	46	16	6	2	1	3	9	2	14	5	29	26	36	6	3	7	5
Peak_664	chr13	110395027	110395177	5UTR;CDS;	0.0101707	ENSMUSG00000021701.7	chr13	110395043	110400844	+	protein_coding	Plk2	20620	Q3TV29	Q3TV29;P53351;Q8K226;Q548A9	polo-like kinase 2(Plk2)	13	24	24	40	21	87	59	112	47	3	3	3	18	3	36	23	36	29	6	11	7	5	2	3	6	9	56	49	48	1	0	2	3
Peak_665	chr13	110400195	110400345	3UTR;CDS;	0.901052	ENSMUSG00000021701.7	chr13	110395043	110400844	+	protein_coding	Plk2	20620	Q3TV29	Q3TV29;P53351;Q8K226;Q548A9	polo-like kinase 2(Plk2)	13	24	24	40	21	87	59	112	47	3	3	3	18	3	36	23	36	29	6	11	7	5	2	3	6	9	56	49	48	1	0	2	3
Peak_666	chr13	111425978	111426128	3UTR;Intron;	0.994195	ENSMUSG00000032745.17	chr13	111425679	111490111	-	protein_coding	Gpbp1	73274	Q9CVT5	Q9CVT5;D6RCY3;Q6NXH3	GC-rich promoter binding protein 1(Gpbp1)	86	97	165	303	247	291	226	267	138	25	18	29	36	31	143	162	133	72	9	18	33	25	52	24	37	60	156	192	177	16	9	10	26
Peak_667	chr13	111433538	111433688	3UTR;CDS;	0.876862	ENSMUSG00000032745.17	chr13	111425679	111490111	-	protein_coding	Gpbp1	73274	Q9CVT5	Q9CVT5;D6RCY3;Q6NXH3	GC-rich promoter binding protein 1(Gpbp1)	86	97	165	303	247	291	226	267	138	25	18	29	36	31	143	162	133	72	9	18	33	25	52	24	37	60	156	192	177	16	9	10	26
Peak_668	chr13	111437932	111438082	3UTR;CDS;	0.808667	ENSMUSG00000032745.17	chr13	111425679	111490111	-	protein_coding	Gpbp1	73274	Q9CVT5	Q9CVT5;D6RCY3;Q6NXH3	GC-rich promoter binding protein 1(Gpbp1)	22	15	29	34	284	47	39	61	37	20	16	17	38	30	34	68	59	50	43	74	60	8	19	6	59	53	40	60	54	14	6	9	22
Peak_669	chr13	111453004	111453154	CDS;	0.574745	ENSMUSG00000032745.17	chr13	111425679	111490111	-	protein_coding	Gpbp1	73274	Q9CVT5	Q9CVT5;D6RCY3;Q6NXH3	GC-rich promoter binding protein 1(Gpbp1)	9	4	16	10	18	53	16	23	18	0	2	6	6	4	13	19	24	14	10	4	4	3	24	7	12	13	36	30	22	5	0	0	0
Peak_670	chr13	111487552	111487702	5UTR;Intron;	0.0385523	ENSMUSG00000032745.17	chr13	111425679	111490111	-	protein_coding	Gpbp1	73274	Q9CVT5	Q9CVT5;D6RCY3;Q6NXH3	GC-rich promoter binding protein 1(Gpbp1)	25	22	71	131	126	71	59	68	37	5	2	5	5	4	9	15	9	6	7	15	70	24	41	39	36	32	44	68	62	2	2	7	6
Peak_671	chr13	111489761	111489911	5UTR;Intron;	0.00426807	ENSMUSG00000032745.17	chr13	111425679	111490111	-	protein_coding	Gpbp1	73274	Q9CVT5	Q9CVT5;D6RCY3;Q6NXH3	GC-rich promoter binding protein 1(Gpbp1)	2	14	5	8	34	17	20	25	16	4	2	3	8	4	19	32	19	7	10	3	6	3	3	5	8	18	17	15	36	1	2	7	0
Peak_672	chr13	111687386	111687536	Intron;	0.0396064	ENSMUSG00000032727.13	chr13	111686177	111718596	+	protein_coding	Mier3	218613	B9EHL0	B9EHL0;Q3UHF3;F7BFR0;D6RET2	MIER family member 3(Mier3)	57	54	122	147	337	513	396	606	383	26	15	21	30	37	155	164	254	142	91	110	83	50	61	36	74	171	379	634	586	11	14	19	24
Peak_673	chr13	111714909	111715059	3UTR;CDS;	0.888584	ENSMUSG00000032727.13	chr13	111686177	111718596	+	protein_coding	Mier3	218613	B9EHL0	B9EHL0;Q3UHF3;F7BFR0;D6RET2	MIER family member 3(Mier3)	8	15	15	16	220	75	87	76	103	11	13	14	21	17	22	67	44	33	25	29	38	2	4	6	57	37	118	115	81	13	9	5	8
Peak_674	chr1	153763048	153763198	3UTR;Intron;	0.925791	ENSMUSG00000066800.11	chr1	153749425	153764221	+	protein_coding	Rnasel	24014	Q3T9T6	Q3T9T6;Q05DT6;S4R1J5;B2RQP1;S4R2R4;Q8BIY0;S4UWW3;Q05921	ribonuclease L (2', 5'-oligoisoadenylate synthetase-dependent)(Rnasel)	12	7	23	29	125	75	61	65	88	13	11	18	16	19	46	44	38	25	24	8	15	9	7	13	56	18	75	54	71	6	9	9	15
Peak_675	chr1	153899935	153900085	5UTR;Intron;	0.00685072	ENSMUSG00000026473.15	chr1	153899943	153909723	+	protein_coding	Glul	14645	D3YVK1	D3YVK1;P15105;D3Z121	glutamate-ammonia ligase (glutamine synthetase)(Glul)	7	18	61	40	87	189	144	233	100	6	3	5	6	2	38	49	43	40	1	12	22	11	7	5	12	7	83	127	122	1	2	2	0
Peak_676	chr1	153899935	153900085	5UTR;Intron;	0.00430091	ENSMUSG00000045968.7	chr1	153849541	153900228	-	protein_coding	Teddm2	240817	Q3UW20	Q3UW20;A2RRY4;Q3UW29;Q810U1;Q208S0;D3YXN9	transmembrane epididymal family member 2(Teddm2)	4	5	12	23	116	90	84	36	92	5	2	6	12	4	37	49	62	33	11	15	30	24	5	5	38	23	127	49	48	5	2	2	3
Peak_677	chr1	153902861	153903011	5UTR;CDS;	0.306033	ENSMUSG00000026473.15	chr1	153899943	153909723	+	protein_coding	Glul	14645	D3YVK1	D3YVK1;P15105;D3Z121	glutamate-ammonia ligase (glutamine synthetase)(Glul)	5	1	6	16	15	41	17	12	2	5	1	3	3	1	18	14	16	13	13	40	33	8	9	15	8	4	30	15	62	2	1	0	2
Peak_678	chr1	153907043	153907193	CDS;	0.73364	ENSMUSG00000026473.15	chr1	153899943	153909723	+	protein_coding	Glul	14645	D3YVK1	D3YVK1;P15105;D3Z121	glutamate-ammonia ligase (glutamine synthetase)(Glul)	15	17	22	33	197	78	66	76	69	8	1	11	20	6	48	71	46	24	106	146	76	5	11	15	60	55	43	144	329	6	3	10	10
Peak_679	chr1	153760796	153760946	CDS;	0.773587	ENSMUSG00000066800.11	chr1	153749425	153764221	+	protein_coding	Rnasel	24014	Q3T9T6	Q3T9T6;Q05DT6;S4R1J5;B2RQP1;S4R2R4;Q8BIY0;S4UWW3;Q05921	ribonuclease L (2', 5'-oligoisoadenylate synthetase-dependent)(Rnasel)	15	17	22	33	197	78	66	76	69	8	1	11	20	6	48	71	46	24	106	146	76	5	11	15	60	55	43	144	329	6	3	10	10
Peak_680	chr1	153761462	153761612	Intron;	0.8186	ENSMUSG00000066800.11	chr1	153749425	153764221	+	protein_coding	Rnasel	24014	Q3T9T6	Q3T9T6;Q05DT6;S4R1J5;B2RQP1;S4R2R4;Q8BIY0;S4UWW3;Q05921	ribonuclease L (2', 5'-oligoisoadenylate synthetase-dependent)(Rnasel)	4	6	10	17	11	12	10	9	7	0	1	2	3	7	10	6	5	4	4	0	0	0	0	0	5	4	23	7	7	1	2	0	0
Peak_681	chr1	153762046	153762196	CDS;	0.85807	ENSMUSG00000066800.11	chr1	153749425	153764221	+	protein_coding	Rnasel	24014	Q3T9T6	Q3T9T6;Q05DT6;S4R1J5;B2RQP1;S4R2R4;Q8BIY0;S4UWW3;Q05921	ribonuclease L (2', 5'-oligoisoadenylate synthetase-dependent)(Rnasel)	1	0	14	28	11	5	10	2	3	2	3	2	5	2	1	5	4	3	3	10	3	15	37	22	5	3	0	3	9	0	2	8	1
Peak_682	chr1	153762443	153762593	3UTR;Intron;	0.884901	ENSMUSG00000066800.11	chr1	153749425	153764221	+	protein_coding	Rnasel	24014	Q3T9T6	Q3T9T6;Q05DT6;S4R1J5;B2RQP1;S4R2R4;Q8BIY0;S4UWW3;Q05921	ribonuclease L (2', 5'-oligoisoadenylate synthetase-dependent)(Rnasel)	16	7	26	21	18	21	12	9	15	2	1	3	0	1	6	4	0	2	7	10	28	16	26	19	8	16	24	13	14	1	0	1	2
Peak_683	chr1	153908112	153908262	3UTR;CDS;	0.842945	ENSMUSG00000026473.15	chr1	153899943	153909723	+	protein_coding	Glul	14645	D3YVK1	D3YVK1;P15105;D3Z121	glutamate-ammonia ligase (glutamine synthetase)(Glul)	35	44	120	85	147	184	192	138	198	15	14	22	30	23	68	65	92	66	45	82	13	36	55	62	51	37	215	331	229	8	15	23	27
Peak_684	chr1	153909542	153909692	3UTR;Intron;	0.989162	ENSMUSG00000026473.15	chr1	153899943	153909723	+	protein_coding	Glul	14645	D3YVK1	D3YVK1;P15105;D3Z121	glutamate-ammonia ligase (glutamine synthetase)(Glul)	49	42	192	211	196	414	358	523	338	61	63	80	79	81	177	182	288	198	20	20	78	80	53	59	47	56	327	403	600	30	31	75	75
Peak_685	chr4	129820333	129820483	5UTR;Intron;	0.236947	ENSMUSG00000028788.14	chr4	129811218	129850003	+	protein_coding	Ptp4a2	19244	O70274	O70274;Q3UXF9	protein tyrosine phosphatase 4a2(Ptp4a2)	215	222	418	795	537	1042	975	1360	601	13	16	24	40	20	102	106	147	87	53	95	73	58	92	64	137	202	628	891	924	10	13	8	10
Peak_686	chr4	129839015	129839165	3UTR;Intron;	0.718628	ENSMUSG00000028788.14	chr4	129811218	129850003	+	protein_coding	Ptp4a2	19244	O70274	O70274;Q3UXF9	protein tyrosine phosphatase 4a2(Ptp4a2)	53	60	155	260	130	120	87	118	67	19	22	34	62	21	79	84	51	48	13	14	52	36	70	37	30	28	88	72	71	18	8	19	7
Peak_687	chr4	129661289	129661439	5UTR;CDS;	0.396103	ENSMUSG00000003731.13	chr4	129643979	129672767	-	protein_coding	Kpna6	16650	Q8BH30	Q8BH30;Q4FJZ2;O35345;A2ADZ6	karyopherin (importin) alpha 6(Kpna6)	5	5	30	30	140	35	21	21	16	2	14	15	35	15	23	28	16	10	40	40	58	10	11	1	30	41	37	31	13	11	7	11	15
Peak_688	chr4	129672603	129672753	5UTR;CDS;	0.00309157	ENSMUSG00000003731.13	chr4	129643979	129672767	-	protein_coding	Kpna6	16650	Q8BH30	Q8BH30;Q4FJZ2;O35345;A2ADZ6	karyopherin (importin) alpha 6(Kpna6)	22	37	41	60	39	28	31	23	26	5	7	17	19	8	15	17	16	5	5	2	15	8	8	3	13	21	16	18	19	3	4	4	4
Peak_689	chr4	129644395	129644545	3UTR;Intron;	0.982944	ENSMUSG00000003731.13	chr4	129643979	129672767	-	protein_coding	Kpna6	16650	Q8BH30	Q8BH30;Q4FJZ2;O35345;A2ADZ6	karyopherin (importin) alpha 6(Kpna6)	33	25	66	56	146	57	51	47	66	21	19	34	45	29	38	41	82	49	22	60	20	33	51	59	40	45	57	39	55	11	13	31	20
Peak_690	chr4	129647783	129647933	3UTR;Intron;	0.865256	ENSMUSG00000003731.13	chr4	129643979	129672767	-	protein_coding	Kpna6	16650	Q8BH30	Q8BH30;Q4FJZ2;O35345;A2ADZ6	karyopherin (importin) alpha 6(Kpna6)	120	101	254	351	378	743	407	534	399	99	90	143	181	68	398	504	493	251	18	49	51	52	49	63	78	112	238	312	345	43	37	37	25
Peak_691	chr4	129639173	129639323	CDS;	0.12123	ENSMUSG00000053841.15	chr4	129626077	129641065	-	protein_coding	Txlna	109658	A2ADZ4	A2ADZ4;A2ADZ2;A2ADZ3;Q8C5K1;Q3UXT5;A8Y5J8;Q6PAM1;Q3UD58	taxilin alpha(Txlna)	123	211	377	270	562	261	204	158	513	7	10	25	17	8	32	28	26	13	102	93	262	116	52	209	133	1280	999	444	490	4	2	10	9
Peak_692	chr4	129640306	129640456	5UTR;CDS;	0.0456365	ENSMUSG00000053841.15	chr4	129626077	129641065	-	protein_coding	Txlna	109658	A2ADZ4	A2ADZ4;A2ADZ2;A2ADZ3;Q8C5K1;Q3UXT5;A8Y5J8;Q6PAM1;Q3UD58	taxilin alpha(Txlna)	9	1	3	12	45	0	0	0	0	3	2	3	9	1	0	0	0	0	6	14	24	7	5	1	23	20	2	0	0	0	2	3	0
Peak_693	chr4	129847765	129847915	3UTR;CDS;	0.944231	ENSMUSG00000028788.14	chr4	129811218	129850003	+	protein_coding	Ptp4a2	19244	O70274	O70274;Q3UXF9	protein tyrosine phosphatase 4a2(Ptp4a2)	17	9	33	36	198	100	64	32	203	16	18	33	23	9	88	43	56	50	54	39	36	9	1	7	39	161	417	244	321	8	6	23	20
Peak_694	chr4	129849532	129849682	3UTR;Intron;	0.98979	ENSMUSG00000028788.14	chr4	129811218	129850003	+	protein_coding	Ptp4a2	19244	O70274	O70274;Q3UXF9	protein tyrosine phosphatase 4a2(Ptp4a2)	8	22	79	96	51	72	47	36	42	10	15	20	27	14	29	31	16	26	7	12	80	31	19	18	12	17	64	41	33	9	3	14	3
Peak_695	chr3	107892768	107892918	3UTR;Intron;	0.996363	ENSMUSG00000040600.9	chr3	107877228	107892900	+	protein_coding	Eps8l3	99662	A0A0G2JGZ0	A0A0G2JGZ0;Q91WL0	EPS8-like 3(Eps8l3)	9	8	22	30	31	35	33	27	27	3	9	16	13	9	20	14	13	12	9	11	21	9	7	0	5	21	22	20	12	6	1	2	2
Peak_696	chr3	107890987	107891137	CDS;	0.882721	ENSMUSG00000040600.9	chr3	107877228	107892900	+	protein_coding	Eps8l3	99662	A0A0G2JGZ0	A0A0G2JGZ0;Q91WL0	EPS8-like 3(Eps8l3)	1	3	20	19	6	39	36	33	21	1	3	6	4	6	23	27	14	15	0	3	4	11	10	6	4	0	46	19	39	3	1	8	3
Peak_697	chr3	107742260	107742410	3UTR;Intron;	0.933683	ENSMUSG00000014599.10	chr3	107741047	107760469	-	protein_coding	Csf1	12977	P07141	P07141;Q3TLQ6;D3Z090;D3YTW1;Q3U4F9;F6RNW8;Q3TDK0	colony stimulating factor 1 (macrophage)(Csf1)	4	2	23	26	99	115	78	86	126	5	6	12	14	13	46	27	58	49	11	21	18	9	1	12	39	33	203	132	172	3	2	5	12
Peak_698	chr3	107696161	107696311	5UTR;CDS;	0.00968813	ENSMUSG00000027893.14	chr3	107663117	107696560	-	protein_coding	Ahcyl1	229709	D3Z2Q0	D3Z2Q0;Q80SW1;F7ATQ6	S-adenosylhomocysteine hydrolase-like 1(Ahcyl1)	20	19	46	96	36	178	106	188	91	7	1	7	5	6	33	36	36	13	11	18	22	1	5	10	8	18	89	217	153	4	0	6	8
Peak_699	chr3	107621403	107621553	CDS;	0.533111	ENSMUSG00000014601.13	chr3	107612531	107631694	-	protein_coding	Strip1	229707	Q3UGC1	Q3UGC1;Q8BUA9;Q8C079;Q8C005	striatin interacting protein 1(Strip1)	1	4	12	17	2	40	33	36	22	1	0	0	0	1	11	5	16	9	0	0	0	2	3	3	2	0	22	68	56	2	0	0	0
Peak_700	chr3	107613261	107613411	CDS;	0.957992	ENSMUSG00000014601.13	chr3	107612531	107631694	-	protein_coding	Strip1	229707	Q3UGC1	Q3UGC1;Q8BUA9;Q8C079;Q8C005	striatin interacting protein 1(Strip1)	8	1	8	12	61	27	57	38	47	2	2	4	8	6	9	15	25	17	1	3	0	6	12	9	14	6	63	13	18	0	0	5	7
Peak_701	chr3	107883811	107883961	CDS;	0.424834	ENSMUSG00000040600.9	chr3	107877228	107892900	+	protein_coding	Eps8l3	99662	A0A0G2JGZ0	A0A0G2JGZ0;Q91WL0	EPS8-like 3(Eps8l3)	5	2	5	3	30	19	20	28	12	5	2	6	11	8	29	20	22	20	8	18	6	7	4	1	16	15	46	22	27	3	3	11	7
Peak_702	chr3	107881482	107881632	CDS;	0.276225	ENSMUSG00000040600.9	chr3	107877228	107892900	+	protein_coding	Eps8l3	99662	A0A0G2JGZ0	A0A0G2JGZ0;Q91WL0	EPS8-like 3(Eps8l3)	247	149	732	1012	517	1578	1144	1773	905	61	58	103	107	81	401	430	603	383	64	95	149	183	163	257	130	141	995	950	1005	26	31	54	61
Peak_703	chr3	107881040	107881190	5UTR;CDS;	0.248022	ENSMUSG00000040600.9	chr3	107877228	107892900	+	protein_coding	Eps8l3	99662	A0A0G2JGZ0	A0A0G2JGZ0;Q91WL0	EPS8-like 3(Eps8l3)	3	2	4	8	4	0	0	0	0	1	0	0	0	2	0	0	0	0	4	15	4	10	2	9	9	0	7	0	0	0	3	1	1
Peak_704	chr3	107748633	107748783	CDS;	0.60555	ENSMUSG00000014599.10	chr3	107741047	107760469	-	protein_coding	Csf1	12977	P07141	P07141;Q3TLQ6;D3Z090;D3YTW1;Q3U4F9;F6RNW8;Q3TDK0	colony stimulating factor 1 (macrophage)(Csf1)	89	62	171	358	156	271	250	489	177	31	30	41	50	37	225	256	150	125	14	21	39	26	52	37	35	43	175	245	355	12	13	12	10
Peak_705	chr9	56042572	56042722	5UTR;CDS;	0.0400739	ENSMUSG00000032320.7	chr9	56041844	56061882	+	protein_coding	Rcn2	26611	Q8BP39	Q8BP39;Q8BP92;D6RHL9;Q3TE95	reticulocalbin 2(Rcn2)	89	62	171	358	156	271	250	489	177	31	30	41	50	37	225	256	150	125	14	21	39	26	52	37	35	43	175	245	355	12	13	12	10
Peak_706	chr9	56042118	56042268	CDS;	0.0174169	ENSMUSG00000032320.7	chr9	56041844	56061882	+	protein_coding	Rcn2	26611	Q8BP39	Q8BP39;Q8BP92;D6RHL9;Q3TE95	reticulocalbin 2(Rcn2)	119	90	336	517	627	431	379	614	313	35	13	38	43	42	117	135	139	77	51	55	126	101	210	168	91	121	441	464	464	11	12	18	18
Peak_707	chr5	129504016	129504166	5UTR;CDS;	0.0409184	ENSMUSG00000029439.14	chr5	129501220	129571384	+	protein_coding	Sfswap	231769	Q3USH5	Q3USH5;A0A0G2JDQ9;Q0P650;A0A0G2JGP0;A0A0G2JFY2;Q6PDI4	splicing factor, suppressor of white-apricot homolog (Drosophila)(Sfswap)	24	24	80	101	111	154	128	198	93	19	10	16	31	27	101	95	87	80	11	12	5	8	12	5	22	25	116	166	160	13	8	5	2
Peak_708	chr5	129502496	129502646	Intron;	0.0192549	ENSMUSG00000029439.14	chr5	129501220	129571384	+	protein_coding	Sfswap	231769	Q3USH5	Q3USH5;A0A0G2JDQ9;Q0P650;A0A0G2JGP0;A0A0G2JFY2;Q6PDI4	splicing factor, suppressor of white-apricot homolog (Drosophila)(Sfswap)	116	98	320	445	333	868	669	1093	428	32	29	85	82	51	303	333	473	249	21	49	80	54	41	59	59	67	490	690	663	23	25	19	21
Peak_709	chr9	55437252	55437402	3UTR;CDS;	0.990864	ENSMUSG00000032313.11	chr9	55326912	55438345	+	protein_coding	Tmem266	244886	Q8BZB3	Q8BZB3	transmembrane protein 266(Tmem266)	138	164	95	79	1201	120	223	321	311	40	29	57	77	58	295	421	265	157	458	533	663	51	73	21	370	329	137	449	1630	30	39	36	13
Peak_710	chr9	55223484	55223634	3UTR;CDS;	0.943646	ENSMUSG00000032309.15	chr9	55208924	55224433	+	protein_coding	Fbxo22	71999	D6RFT2	D6RFT2;D6REV6;Q78JE5;Q3V492;D3Z2G9	F-box protein 22(Fbxo22)	97	80	301	293	1201	577	493	682	406	97	105	150	175	137	334	547	379	208	180	258	359	70	52	59	338	221	357	572	794	78	56	112	71
Peak_711	chr9	55223484	55223634	Intron;	0.968693	ENSMUSG00000032311.17	chr9	55220221	55326844	-	protein_coding	Nrg4	83961	Q9WTX4	Q9WTX4;D6RE18;I6L9B2;D3Z0G2	neuregulin 4(Nrg4)	110	118	242	391	201	422	381	483	300	23	26	44	47	35	239	165	351	231	24	31	39	26	63	50	45	74	365	198	274	14	15	17	27
Peak_712	chr9	55220170	55220320	Intron;	0.729963	ENSMUSG00000032309.15	chr9	55208924	55224433	+	protein_coding	Fbxo22	71999	D6RFT2	D6RFT2;D6REV6;Q78JE5;Q3V492;D3Z2G9	F-box protein 22(Fbxo22)	27	13	27	13	48	3	2	1	3	0	0	0	1	0	1	2	0	0	8	37	51	11	8	9	28	13	14	2	10	0	0	0	1
Peak_713	chr9	55220170	55220320	3UTR;Intron;	0.999775	ENSMUSG00000032311.17	chr9	55220221	55326844	-	protein_coding	Nrg4	83961	Q9WTX4	Q9WTX4;D6RE18;I6L9B2;D3Z0G2	neuregulin 4(Nrg4)	25	23	70	78	79	124	84	109	56	3	3	2	1	1	9	6	11	7	13	0	20	15	5	13	6	12	34	70	57	0	1	1	1
Peak_714	chr9	55183026	55183176	CDS;	0.58368	ENSMUSG00000032307.16	chr9	55148853	55207529	+	protein_coding	Ube2q2	109161	D3Z647	D3Z647;Q8K2Z8	ubiquitin-conjugating enzyme E2Q family member 2(Ube2q2)	11	13	29	26	15	2	1	2	1	3	2	3	4	0	0	0	0	0	11	79	22	4	4	9	18	9	4	0	6	3	1	1	2
Peak_715	chr2	181549358	181549508	3UTR;CDS;	0.835493	ENSMUSG00000000826.16	chr2	181520484	181555133	+	protein_coding	Dnajc5	13002	G5E8T0	G5E8T0;Q8K1C3;A2AUE1;P60904;Q921J3	DnaJ heat shock protein family (Hsp40) member C5(Dnajc5)	203	162	536	723	817	364	300	416	272	28	17	35	46	19	50	79	50	38	73	112	440	187	274	251	213	159	236	320	289	21	15	23	18
Peak_716	chr9	101102346	101102496	3UTR;Intron;	0.922508	ENSMUSG00000066415.4	chr9	101074100	101104800	+	protein_coding	Msl2	77853	Q69ZF8	Q69ZF8;A0A087WNL5	male-specific lethal 2 homolog (Drosophila)(Msl2)	40	49	52	153	74	46	59	112	27	8	13	12	17	12	30	47	25	12	7	9	39	25	37	22	8	23	58	40	36	9	2	5	4
Peak_717	chr2	181550124	181550274	3UTR;Intron;	0.857601	ENSMUSG00000000826.16	chr2	181520484	181555133	+	protein_coding	Dnajc5	13002	G5E8T0	G5E8T0;Q8K1C3;A2AUE1;P60904;Q921J3	DnaJ heat shock protein family (Hsp40) member C5(Dnajc5)	36	40	52	76	363	35	35	36	28	37	26	48	42	54	42	39	39	43	43	96	162	63	26	15	84	100	65	27	18	25	23	40	82
Peak_718	chr9	101074979	101075129	5UTR;Intron;	0.0310749	ENSMUSG00000066415.4	chr9	101074100	101104800	+	protein_coding	Msl2	77853	Q69ZF8	Q69ZF8;A0A087WNL5	male-specific lethal 2 homolog (Drosophila)(Msl2)	118	149	218	414	373	486	368	436	302	14	17	29	40	40	75	73	118	71	37	87	87	80	116	45	108	156	370	507	376	19	10	14	10
Peak_719	chr9	101034759	101034909	5UTR;CDS;	0.00121058	ENSMUSG00000032527.13	chr9	100982031	101034898	-	protein_coding	Pccb	66904	Q9CT71	Q9CT71;Q7TMF4;A0PJE6;Q3UYS0;Q99MN9;Q8CFZ3;D3YZC1;A0A087WQV1;E9Q1J7	propionyl Coenzyme A carboxylase, beta polypeptide(Pccb)	5	5	24	28	5	66	31	28	31	4	2	9	7	4	41	19	48	26	3	0	0	10	6	8	0	4	31	43	60	8	3	3	5
Peak_720	chr9	100958123	100958273	3UTR;Intron;	0.996745	ENSMUSG00000037286.15	chr9	100597797	100959375	+	protein_coding	Stag1	20842	D6REF2	D6REF2;D6RH50;F6TNY1;F6XQW1;D3Z1T1;Q8C918;Q8C3C5;F8WHU7;Q9D3E6;D6RHQ7;D3YYD4;Q8C818	stromal antigen 1(Stag1)	17	11	28	41	159	6	6	6	6	6	5	6	5	4	8	5	1	0	22	58	101	16	6	7	44	47	6	8	21	2	4	0	0
Peak_721	chr9	100947200	100947350	3UTR;CDS;	0.966536	ENSMUSG00000037286.15	chr9	100597797	100959375	+	protein_coding	Stag1	20842	D6REF2	D6REF2;D6RH50;F6TNY1;F6XQW1;D3Z1T1;Q8C918;Q8C3C5;F8WHU7;Q9D3E6;D6RHQ7;D3YYD4;Q8C818	stromal antigen 1(Stag1)	26	26	54	106	139	34	35	59	32	4	6	9	13	9	13	27	19	9	7	19	57	9	30	15	42	26	17	42	48	3	3	6	3
Peak_722	chr9	100887756	100887906	3UTR;CDS;	0.802134	ENSMUSG00000037286.15	chr9	100597797	100959375	+	protein_coding	Stag1	20842	D6REF2	D6REF2;D6RH50;F6TNY1;F6XQW1;D3Z1T1;Q8C918;Q8C3C5;F8WHU7;Q9D3E6;D6RHQ7;D3YYD4;Q8C818	stromal antigen 1(Stag1)	26	3	28	25	18	56	9	6	18	9	8	16	16	6	21	13	25	19	5	15	9	62	43	82	18	5	7	16	9	4	12	13	16
Peak_723	chr2	181552125	181552275	3UTR;Intron;	0.915351	ENSMUSG00000000826.16	chr2	181520484	181555133	+	protein_coding	Dnajc5	13002	G5E8T0	G5E8T0;Q8K1C3;A2AUE1;P60904;Q921J3	DnaJ heat shock protein family (Hsp40) member C5(Dnajc5)	97	91	258	424	244	256	215	383	145	6	14	7	20	9	87	77	63	40	9	20	46	46	98	89	46	74	162	217	223	3	8	6	10
Peak_724	chr9	100796729	100796879	CDS;	0.550385	ENSMUSG00000037286.15	chr9	100597797	100959375	+	protein_coding	Stag1	20842	D6REF2	D6REF2;D6RH50;F6TNY1;F6XQW1;D3Z1T1;Q8C918;Q8C3C5;F8WHU7;Q9D3E6;D6RHQ7;D3YYD4;Q8C818	stromal antigen 1(Stag1)	40	47	118	224	220	261	283	306	356	3	7	6	14	18	41	43	61	44	18	47	33	52	63	46	42	85	875	262	330	1	0	7	3
Peak_725	chr9	100737956	100738106	CDS;	0.387839	ENSMUSG00000037286.15	chr9	100597797	100959375	+	protein_coding	Stag1	20842	D6REF2	D6REF2;D6RH50;F6TNY1;F6XQW1;D3Z1T1;Q8C918;Q8C3C5;F8WHU7;Q9D3E6;D6RHQ7;D3YYD4;Q8C818	stromal antigen 1(Stag1)	2	4	7	8	26	2	0	1	0	1	2	1	4	1	9	8	5	2	9	10	32	4	4	3	1	17	0	0	5	1	2	5	3
Peak_726	chr2	181583171	181583321	Intron;	0.104548	ENSMUSG00000089917.7	chr2	181569148	181584892	-	protein_coding	Uckl1	68556	D6RJ84	D6RJ84;F6V4H6;F6W7K4;B7ZCR1;B7ZCR0;Q91YL3;F7CAK3;Q9CTH8	uridine-cytidine kinase 1-like 1(Uckl1)	54	54	106	155	335	162	139	212	111	10	12	30	32	13	49	77	42	29	24	31	23	12	27	23	62	96	96	198	249	8	6	7	7
Peak_727	chr2	181583171	181583321	3UTR;Intron;	0.893094	ENSMUSG00000000823.16	chr2	181582102	181592803	-	protein_coding	Zfp512b	269401	B7ZCR6	B7ZCR6;B7ZCR5;Q6ZPW1;Q3TY00;B7ZCR8;Q6PHP4;F6R5G3;F6PYY4	zinc finger protein 512B(Zfp512b)	54	58	228	130	159	293	157	186	219	11	14	16	22	19	50	40	77	45	97	112	82	73	71	121	66	118	293	232	363	9	4	17	9
Peak_728	chr17	79334555	79334705	3UTR;Intron;	0.971235	ENSMUSG00000036533.8	chr17	79334024	79355091	-	protein_coding	Cdc42ep3	260409	Q9CQC5	Q9CQC5	CDC42 effector protein (Rho GTPase binding) 3(Cdc42ep3)	4	0	6	11	12	31	24	35	20	0	2	1	3	2	6	3	5	6	0	0	3	3	1	5	2	5	29	28	48	1	3	3	0
Peak_729	chr2	181584902	181585052	CDS;	0.731334	ENSMUSG00000000823.16	chr2	181582102	181592803	-	protein_coding	Zfp512b	269401	B7ZCR6	B7ZCR6;B7ZCR5;Q6ZPW1;Q3TY00;B7ZCR8;Q6PHP4;F6R5G3;F6PYY4	zinc finger protein 512B(Zfp512b)	23	18	59	44	76	94	77	73	76	4	4	12	16	10	41	38	42	21	43	34	39	24	19	23	17	46	93	107	164	1	3	5	4
Peak_730	chr2	181595214	181595364	Intron;	0.0536422	ENSMUSG00000002455.14	chr2	181591867	181655660	+	protein_coding	Prpf6	68879	Q91YR7	Q91YR7;B7ZCS1	pre-mRNA splicing factor 6(Prpf6)	13	10	9	18	77	131	109	126	138	23	14	12	20	17	65	84	60	34	33	25	44	19	29	12	20	29	219	88	110	5	3	17	25
Peak_731	chr2	181595214	181595364	3UTR;Intron;	0.981977	ENSMUSG00000038605.11	chr2	181595217	181599212	-	protein_coding	Samd10	229011	Q8BPJ8	Q8BPJ8;Q7TST3;Q3TPQ4;Q05CZ7;V9GXE8;Q3TBN2	sterile alpha motif domain containing 10(Samd10)	13	10	9	18	77	131	109	126	138	23	14	12	20	17	65	84	60	34	33	25	44	19	29	12	20	29	219	88	110	5	3	17	25
Peak_732	chr2	181615992	181616142	CDS;	0.379352	ENSMUSG00000002455.14	chr2	181591867	181655660	+	protein_coding	Prpf6	68879	Q91YR7	Q91YR7;B7ZCS1	pre-mRNA splicing factor 6(Prpf6)	41	37	46	116	122	173	140	172	102	33	39	63	71	48	94	112	80	70	27	12	19	4	16	6	13	29	104	90	78	20	19	34	28
Peak_733	chr6	72153831	72153981	3UTR;Intron;	0.988329	ENSMUSG00000056091.12	chr6	72097591	72154571	+	protein_coding	St3gal5	20454	A0A0U1RPP1	A0A0U1RPP1;A0A0U1RNK2;A0A0R4J1J3;O88829	ST3 beta-galactoside alpha-2,3-sialyltransferase 5(St3gal5)	8	3	32	11	30	19	19	8	22	0	2	1	2	2	6	3	8	4	9	8	19	6	2	8	5	10	42	49	30	0	0	1	1
Peak_734	chr7	45003080	45003230	3UTR;CDS;	0.984496	ENSMUSG00000038406.17	chr7	45002947	45016363	-	protein_coding	Scaf1	233208	Q5U4C3	Q5U4C3	SR-related CTD-associated factor 1(Scaf1)	224	313	577	928	1096	266	276	389	182	19	21	41	59	34	56	77	49	34	72	130	572	289	346	251	207	197	275	165	170	12	10	21	22
Peak_735	chr7	45005344	45005494	CDS;	0.815742	ENSMUSG00000038406.17	chr7	45002947	45016363	-	protein_coding	Scaf1	233208	Q5U4C3	Q5U4C3	SR-related CTD-associated factor 1(Scaf1)	6	1	32	29	21	87	56	89	67	1	3	4	6	2	18	18	25	20	0	2	3	1	5	6	4	9	65	52	86	1	0	4	5
Peak_736	chr7	44900494	44900644	3UTR;Intron;	0.993236	ENSMUSG00000060279.14	chr7	44900372	44929496	-	protein_coding	Ap2a1	11771	P17426	P17426;A0A140LHG0;A0A140LHA6;A0A140LIG7	adaptor-related protein complex 2, alpha 1 subunit(Ap2a1)	1	0	5	7	30	0	0	2	0	1	2	1	3	1	1	0	0	0	9	7	45	1	7	4	25	14	0	0	0	1	1	1	1
Peak_737	chr7	44900494	44900644	3UTR;Intron;	0.685335	ENSMUSG00000011658.15	chr7	44896078	44902631	+	protein_coding	Fuz	70300	A0A140LIH3	A0A140LIH3;A0A140LI68;A0A140LIC9;E9QL29;A0A140LIV8;Q3UYI6;A0A140LJ73;Q6PGA8;A0A140LI92;A0A140LI55;A0A140LHG6;A0A140LJD3	fuzzy planar cell polarity protein(Fuz)	12	0	11	20	59	85	58	66	52	11	10	25	19	26	27	30	191	106	1	1	1	2	2	15	7	11	59	54	41	6	5	19	10
Peak_738	chr7	44981380	44981530	Intron;	0.48327	ENSMUSG00000109324.1	chr7	44975988	44986568	-	protein_coding	Prmt1	15469	A0A140LJG1	A0A140LJG1;A0A140LJF4;A0A140LJ68;Q9JIF0;A0A140LI33;Q3TPF5;Q9CX58;A0A140LHS4;A0A140LJ70;A0A140LHF7;A0A171KXD3;Q3UIG8;Q80WV6;Q8C2D7;Q80WB1;A0A140LIF7	protein arginine N-methyltransferase 1(Prmt1)	200	301	469	847	720	167	199	263	144	20	19	35	50	39	52	65	40	25	34	92	246	94	180	141	168	203	201	132	82	22	19	21	25
Peak_739	chr7	44991328	44991478	3UTR;CDS;	0.975704	ENSMUSG00000003190.12	chr7	44991221	44998712	-	protein_coding	Bcl2l12	75736	Q8CHQ5	Q8CHQ5;A0A140LHC2;Q9D3J3;A0A140LIT0;A0A140LHT8	BCL2-like 12 (proline rich)(Bcl2l12)	56	46	86	100	126	212	122	143	110	2	6	7	6	4	31	28	59	22	20	33	37	59	43	87	24	30	115	158	164	2	3	5	3
Peak_740	chr7	44992671	44992821	CDS;	0.796422	ENSMUSG00000003190.12	chr7	44991221	44998712	-	protein_coding	Bcl2l12	75736	Q8CHQ5	Q8CHQ5;A0A140LHC2;Q9D3J3;A0A140LIT0;A0A140LHT8	BCL2-like 12 (proline rich)(Bcl2l12)	21	9	16	21	8	182	128	175	154	12	9	22	29	19	79	84	294	146	0	1	0	1	2	0	5	6	88	148	244	8	9	6	3
Peak_741	chr7	44993760	44993910	Intron;	0.651048	ENSMUSG00000003190.12	chr7	44991221	44998712	-	protein_coding	Bcl2l12	75736	Q8CHQ5	Q8CHQ5;A0A140LHC2;Q9D3J3;A0A140LIT0;A0A140LHT8	BCL2-like 12 (proline rich)(Bcl2l12)	15	9	50	29	30	32	16	5	22	1	0	0	2	1	1	1	1	2	14	24	16	73	30	41	17	18	37	22	20	0	0	1	4
Peak_742	chr7	44998288	44998438	Intron;	0.0465892	ENSMUSG00000003190.12	chr7	44991221	44998712	-	protein_coding	Bcl2l12	75736	Q8CHQ5	Q8CHQ5;A0A140LHC2;Q9D3J3;A0A140LIT0;A0A140LHT8	BCL2-like 12 (proline rich)(Bcl2l12)	48	35	141	192	683	158	125	139	156	53	34	59	93	73	96	116	116	79	128	183	141	40	49	85	173	214	242	189	165	45	28	70	81
Peak_743	chr7	44998288	44998438	5UTR;Intron;	0.137666	ENSMUSG00000003184.15	chr7	44997647	45002848	+	protein_coding	Irf3	54131	Q3UJM9	Q3UJM9;A0A140LHE6;Q3U9K6;A0A140LI96;C0IXK2;A0A140LJE8;A0A140LJD9;P70671	interferon regulatory factor 3(Irf3)	1	0	2	7	10	33	16	20	16	1	0	0	0	0	2	4	4	5	4	0	2	0	0	0	2	1	10	36	13	0	0	0	1
Peak_744	chr7	45000748	45000898	CDS;	0.610652	ENSMUSG00000003184.15	chr7	44997647	45002848	+	protein_coding	Irf3	54131	Q3UJM9	Q3UJM9;A0A140LHE6;Q3U9K6;A0A140LI96;C0IXK2;A0A140LJE8;A0A140LJD9;P70671	interferon regulatory factor 3(Irf3)	22	25	48	67	45	89	64	73	48	0	1	3	6	1	8	5	6	8	13	7	5	20	24	21	20	39	43	102	56	1	0	0	3
Peak_745	chr7	45002201	45002351	3UTR;CDS;	0.890021	ENSMUSG00000003184.15	chr7	44997647	45002848	+	protein_coding	Irf3	54131	Q3UJM9	Q3UJM9;A0A140LHE6;Q3U9K6;A0A140LI96;C0IXK2;A0A140LJE8;A0A140LJD9;P70671	interferon regulatory factor 3(Irf3)	231	332	703	429	387	472	447	469	716	14	9	10	23	25	42	50	89	71	126	151	162	138	82	284	135	434	1204	660	804	6	7	9	12
Peak_746	chr5	86835679	86835829	3UTR;CDS;	0.972101	ENSMUSG00000035851.14	chr5	86804220	86836659	+	protein_coding	Ythdc1	231386	Q8C4W4	Q8C4W4;E9Q5K9;D6RG95	YTH domain containing 1(Ythdc1)	160	137	563	817	491	401	374	336	390	37	22	41	44	18	63	74	95	56	22	30	258	206	204	293	91	109	551	271	326	11	11	32	23
Peak_747	chr5	86890203	86890353	3UTR;Intron;	0.970182	ENSMUSG00000029260.15	chr5	86889766	86906937	-	protein_coding	Ugt2b34	100727	E9PZ30	E9PZ30;Q3UKM2;Q8K154	UDP glucuronosyltransferase 2 family, polypeptide B34(Ugt2b34)	8	21	20	14	21	22	17	24	13	1	0	1	2	0	9	9	6	1	6	9	34	19	17	20	14	15	2	33	44	0	4	0	2
Peak_748	chr5	86804339	86804489	5UTR;Intron;	0.00598046	ENSMUSG00000035851.14	chr5	86804220	86836659	+	protein_coding	Ythdc1	231386	Q8C4W4	Q8C4W4;E9Q5K9;D6RG95	YTH domain containing 1(Ythdc1)	6	9	14	9	19	29	27	28	19	2	3	3	1	0	21	17	16	10	6	13	0	4	4	1	10	7	23	28	49	0	0	2	3
Peak_749	chr5	86815635	86815785	CDS;	0.354203	ENSMUSG00000035851.14	chr5	86804220	86836659	+	protein_coding	Ythdc1	231386	Q8C4W4	Q8C4W4;E9Q5K9;D6RG95	YTH domain containing 1(Ythdc1)	6	9	14	9	19	29	27	28	19	2	3	3	1	0	21	17	16	10	6	13	0	4	4	1	10	7	23	28	49	0	0	2	3
Peak_750	chr5	86816526	86816676	CDS;	0.38167	ENSMUSG00000035851.14	chr5	86804220	86836659	+	protein_coding	Ythdc1	231386	Q8C4W4	Q8C4W4;E9Q5K9;D6RG95	YTH domain containing 1(Ythdc1)	79	54	194	271	219	486	321	508	250	3	2	9	7	4	49	49	62	26	24	74	75	69	45	94	72	77	283	427	465	8	0	2	5
Peak_751	chr5	86816950	86817100	CDS;	0.394741	ENSMUSG00000035851.14	chr5	86804220	86836659	+	protein_coding	Ythdc1	231386	Q8C4W4	Q8C4W4;E9Q5K9;D6RG95	YTH domain containing 1(Ythdc1)	4	2	28	29	15	214	87	129	107	1	2	6	10	7	77	82	92	42	1	15	0	5	1	0	5	9	143	222	200	0	6	3	0
Peak_752	chr5	86820022	86820172	CDS;	0.489442	ENSMUSG00000035851.14	chr5	86804220	86836659	+	protein_coding	Ythdc1	231386	Q8C4W4	Q8C4W4;E9Q5K9;D6RG95	YTH domain containing 1(Ythdc1)	4	2	28	29	15	214	87	129	107	1	2	6	10	7	77	82	92	42	1	15	0	5	1	0	5	9	143	222	200	0	6	3	0
Peak_753	chr5	86828064	86828214	3UTR;CDS;	0.737353	ENSMUSG00000035851.14	chr5	86804220	86836659	+	protein_coding	Ythdc1	231386	Q8C4W4	Q8C4W4;E9Q5K9;D6RG95	YTH domain containing 1(Ythdc1)	3	10	21	31	20	2	5	11	2	3	1	2	1	1	1	1	0	0	1	0	9	10	12	1	3	5	5	3	6	0	1	1	1
Peak_754	chr5	86829292	86829442	3UTR;Intron;	0.775209	ENSMUSG00000035851.14	chr5	86804220	86836659	+	protein_coding	Ythdc1	231386	Q8C4W4	Q8C4W4;E9Q5K9;D6RG95	YTH domain containing 1(Ythdc1)	3	10	21	31	20	2	5	11	2	3	1	2	1	1	1	1	0	0	1	0	9	10	12	1	3	5	5	3	6	0	1	1	1
Peak_755	chr5	86833565	86833715	3UTR;CDS;	0.906933	ENSMUSG00000035851.14	chr5	86804220	86836659	+	protein_coding	Ythdc1	231386	Q8C4W4	Q8C4W4;E9Q5K9;D6RG95	YTH domain containing 1(Ythdc1)	1	1	2	10	55	14	13	7	10	2	1	4	4	4	14	13	22	14	7	7	12	5	2	1	13	15	22	7	10	0	3	2	4
Peak_756	chr14	20385732	20385882	CDS;	0.726188	ENSMUSG00000021811.6	chr14	20384637	20388910	-	protein_coding	Dnajc9	108671	Q91WN1	Q91WN1;Q8BRQ6	DnaJ heat shock protein family (Hsp40) member C9(Dnajc9)	1	1	2	10	55	14	13	7	10	2	1	4	4	4	14	13	22	14	7	7	12	5	2	1	13	15	22	7	10	0	3	2	4
Peak_757	chr14	20387884	20388034	CDS;	0.22256	ENSMUSG00000021811.6	chr14	20384637	20388910	-	protein_coding	Dnajc9	108671	Q91WN1	Q91WN1;Q8BRQ6	DnaJ heat shock protein family (Hsp40) member C9(Dnajc9)	9	39	82	51	76	59	84	74	83	0	2	1	3	1	3	8	7	10	16	8	18	26	23	16	13	17	95	82	63	2	0	3	0
Peak_758	chr14	20348152	20348302	5UTR;Intron;	0.00186821	ENSMUSG00000039599.15	chr14	20348161	20383489	+	protein_coding	Fam149b	105428	Q6NSV7	Q6NSV7	family with sequence similarity 149, member B(Fam149b)	32	20	60	78	78	47	61	84	29	7	0	6	3	4	15	26	12	7	10	29	45	42	35	48	51	32	37	74	78	1	1	7	3
Peak_759	chr14	20363326	20363476	CDS;	0.431386	ENSMUSG00000039599.15	chr14	20348161	20383489	+	protein_coding	Fam149b	105428	Q6NSV7	Q6NSV7	family with sequence similarity 149, member B(Fam149b)	9	39	82	51	76	59	84	74	83	0	2	1	3	1	3	8	7	10	16	8	18	26	23	16	13	17	95	82	63	2	0	3	0
Peak_760	chr14	20316439	20316589	3UTR;Intron;	0.95364	ENSMUSG00000021809.9	chr14	20294689	20317575	+	protein_coding	Nudt13	67725	Q8BGA1	Q8BGA1;Q8JZU0;Q9D3V2;Q80VI7	nudix (nucleoside diphosphate linked moiety X)-type motif 13(Nudt13)	10	5	34	37	42	121	88	74	140	2	2	3	1	6	17	23	55	40	14	17	7	36	19	60	25	39	247	107	132	1	2	1	7
Peak_761	chr14	20320645	20320795	3UTR;CDS;	0.969501	ENSMUSG00000021810.2	chr14	20319858	20348121	-	protein_coding	Ecd	70601	Q8BXV4	Q8BXV4;Q9CS74	ecdysoneless homolog (Drosophila)(Ecd)	10	5	34	37	42	121	88	74	140	2	2	3	1	6	17	23	55	40	14	17	7	36	19	60	25	39	247	107	132	1	2	1	7
Peak_762	chr14	20377856	20378006	CDS;	0.842674	ENSMUSG00000039599.15	chr14	20348161	20383489	+	protein_coding	Fam149b	105428	Q6NSV7	Q6NSV7	family with sequence similarity 149, member B(Fam149b)	2	0	3	1	0	4	3	3	5	1	1	0	3	1	6	36	0	0	1	0	0	0	0	0	1	0	1	1	4	0	0	0	0
Peak_763	chr14	20383082	20383232	3UTR;Intron;	0.990602	ENSMUSG00000039599.15	chr14	20348161	20383489	+	protein_coding	Fam149b	105428	Q6NSV7	Q6NSV7	family with sequence similarity 149, member B(Fam149b)	100	79	343	505	477	142	191	181	114	20	15	26	39	18	34	67	40	26	54	31	327	167	241	267	84	79	128	134	83	21	8	29	31
Peak_764	chr14	20367872	20368022	3UTR;CDS;	0.560066	ENSMUSG00000039599.15	chr14	20348161	20383489	+	protein_coding	Fam149b	105428	Q6NSV7	Q6NSV7	family with sequence similarity 149, member B(Fam149b)	128	66	433	543	444	1278	947	1520	704	38	31	38	64	43	282	246	342	214	36	51	129	166	162	218	88	108	817	1048	1875	22	20	65	79
Peak_765	chr14	20375574	20375724	CDS;	0.77808	ENSMUSG00000039599.15	chr14	20348161	20383489	+	protein_coding	Fam149b	105428	Q6NSV7	Q6NSV7	family with sequence similarity 149, member B(Fam149b)	10	12	62	63	86	129	137	133	73	4	1	4	10	8	37	17	33	26	4	13	23	24	24	57	18	16	122	122	159	0	1	4	8
Peak_766	chr16	21928168	21928318	3UTR;Intron;	0.908943	ENSMUSG00000033618.6	chr16	21891968	21931877	+	protein_coding	Map3k13	71751	Q1HKZ5	Q1HKZ5	mitogen-activated protein kinase kinase kinase 13(Map3k13)	7	14	4	14	83	84	95	118	79	2	3	7	7	11	57	92	92	62	46	42	22	3	7	2	25	39	78	206	303	6	4	2	2
Peak_767	chr1	93396024	93396174	Intron;	0.729901	ENSMUSG00000034107.10	chr1	93373929	93404303	+	protein_coding	Ano7	404545	A0A087WPD8	A0A087WPD8;Q14AT5	anoctamin 7(Ano7)	246	307	808	1341	1517	1174	1404	1868	1094	82	95	161	189	187	1135	1414	1112	675	228	275	557	248	361	249	276	243	1494	1382	1926	74	64	106	70
Peak_768	chr1	93373017	93373167	3UTR;Intron;	0.987041	ENSMUSG00000026275.13	chr1	93342853	93373489	+	protein_coding	Ppp1r7	66385	Q3UM45	Q3UM45;A0A087WRA7;F6TGJ2	protein phosphatase 1, regulatory (inhibitor) subunit 7(Ppp1r7)	7	2	27	34	70	90	54	79	44	6	4	11	11	9	37	39	35	15	9	26	11	6	9	7	19	11	48	68	76	8	6	10	7
Peak_769	chr16	21926393	21926543	CDS;	0.864467	ENSMUSG00000033618.6	chr16	21891968	21931877	+	protein_coding	Map3k13	71751	Q1HKZ5	Q1HKZ5	mitogen-activated protein kinase kinase kinase 13(Map3k13)	23	30	61	73	84	19	15	16	25	7	8	14	9	8	5	9	4	6	14	16	55	35	23	34	26	14	29	3	22	5	3	13	7
Peak_770	chr1	93321440	93321590	CDS;	0.632818	ENSMUSG00000026274.11	chr1	93308769	93343482	-	protein_coding	Pask	269224	Q8CEE6	Q8CEE6;D3YUI8;B9EKC1	PAS domain containing serine/threonine kinase(Pask)	5	5	28	13	113	237	123	143	119	5	6	14	7	18	185	172	164	119	24	18	15	8	20	15	12	13	153	189	214	17	4	10	6
Peak_771	chr1	93320941	93321091	CDS;	0.647193	ENSMUSG00000026274.11	chr1	93308769	93343482	-	protein_coding	Pask	269224	Q8CEE6	Q8CEE6;D3YUI8;B9EKC1	PAS domain containing serine/threonine kinase(Pask)	2	0	16	9	59	218	107	132	103	0	4	7	6	6	84	85	114	64	15	9	19	12	13	15	7	9	131	229	219	8	3	6	4
Peak_772	chr1	93302645	93302795	5UTR;CDS;	0.47651	ENSMUSG00000026273.13	chr1	93299210	93305915	-	protein_coding	Mterf4	69821	D3Z3A2	D3Z3A2;D3Z3A4;Q8BVN4	mitochondrial transcription termination factor 4(Mterf4)	8	3	27	12	29	360	199	258	276	0	2	10	5	11	135	150	163	88	15	13	7	20	37	26	5	13	277	354	461	1	1	2	5
Peak_773	chr1	93301674	93301824	CDS;	0.621327	ENSMUSG00000026273.13	chr1	93299210	93305915	-	protein_coding	Mterf4	69821	D3Z3A2	D3Z3A2;D3Z3A4;Q8BVN4	mitochondrial transcription termination factor 4(Mterf4)	3	5	25	7	36	359	232	262	322	3	3	6	3	5	137	141	151	101	10	2	3	21	31	19	9	13	402	360	522	0	1	3	1
Peak_774	chr1	93366886	93367036	3UTR;Intron;	0.786917	ENSMUSG00000026275.13	chr1	93342853	93373489	+	protein_coding	Ppp1r7	66385	Q3UM45	Q3UM45;A0A087WRA7;F6TGJ2	protein phosphatase 1, regulatory (inhibitor) subunit 7(Ppp1r7)	66	62	194	251	319	290	283	309	171	6	4	4	10	5	11	28	53	27	31	72	111	62	59	52	53	92	165	349	323	4	4	3	6
Peak_775	chr1	93366171	93366321	3UTR;Intron;	0.763579	ENSMUSG00000026275.13	chr1	93342853	93373489	+	protein_coding	Ppp1r7	66385	Q3UM45	Q3UM45;A0A087WRA7;F6TGJ2	protein phosphatase 1, regulatory (inhibitor) subunit 7(Ppp1r7)	238	259	649	972	1543	1759	1553	2373	1215	25	21	40	43	37	218	183	285	210	123	169	256	148	163	168	281	401	1658	1852	1531	14	16	16	31
Peak_776	chr1	93346172	93346322	CDS;	0.110785	ENSMUSG00000026275.13	chr1	93342853	93373489	+	protein_coding	Ppp1r7	66385	Q3UM45	Q3UM45;A0A087WRA7;F6TGJ2	protein phosphatase 1, regulatory (inhibitor) subunit 7(Ppp1r7)	5	3	12	4	22	23	13	14	16	0	0	2	1	0	6	7	6	1	8	5	0	6	10	17	0	6	33	24	34	1	0	0	0
Peak_777	chr1	93343634	93343784	5UTR;CDS;	0.027941	ENSMUSG00000026275.13	chr1	93342853	93373489	+	protein_coding	Ppp1r7	66385	Q3UM45	Q3UM45;A0A087WRA7;F6TGJ2	protein phosphatase 1, regulatory (inhibitor) subunit 7(Ppp1r7)	55	62	162	156	368	248	253	274	537	14	11	19	35	16	48	49	125	52	35	78	156	77	76	100	60	117	779	237	299	7	7	20	12
Peak_778	chr16	21928824	21928974	3UTR;Intron;	0.92538	ENSMUSG00000033618.6	chr16	21891968	21931877	+	protein_coding	Map3k13	71751	Q1HKZ5	Q1HKZ5	mitogen-activated protein kinase kinase kinase 13(Map3k13)	53	41	248	253	439	24	23	12	16	7	4	16	15	3	4	0	4	1	23	30	279	392	231	307	76	65	50	18	14	4	7	5	6
Peak_779	chrX	162888187	162888337	5UTR;CDS;	0.00589341	ENSMUSG00000031357.3	chrX	162857056	162888447	-	protein_coding	Syap1	67043	Q9D5V6	Q9D5V6;Q3U3B9;Q3TTE4	synapse associated protein 1(Syap1)	1	0	7	24	9	20	15	7	8	0	1	6	2	1	8	5	8	5	6	3	9	1	4	0	2	0	5	5	7	0	2	1	2
Peak_780	chrX	162961972	162962122	Intron;	0.46324	ENSMUSG00000031360.14	chrX	162901237	163032508	+	protein_coding	Ctps2	55936	A2AEQ5	A2AEQ5;P70303	cytidine 5'-triphosphate synthase 2(Ctps2)	25	10	16	50	56	44	31	36	30	2	2	2	9	2	8	25	10	6	10	10	34	28	27	32	23	30	46	32	27	6	4	2	6
Peak_781	chrX	162961972	162962122	3UTR;Intron;	0.978528	ENSMUSG00000040808.4	chrX	162961991	162964599	-	protein_coding	S100g	12309	P97816	P97816;Q91XG5;Q5VM59	S100 calcium binding protein G(S100g)	10	5	33	21	9	0	4	2	8	1	2	3	1	2	0	1	0	2	9	37	11	41	53	68	9	9	6	1	2	0	0	3	1
Peak_782	chrX	162781246	162781396	CDS;	0.95245	ENSMUSG00000038344.14	chrX	162778918	162829454	-	protein_coding	Txlng	353170	Q8BHN1	Q8BHN1;Q3TT61;Q3UYS7;Q3TS51;A2AFJ4	taxilin gamma(Txlng)	6	8	20	25	15	177	167	125	97	2	0	4	3	5	33	22	28	21	3	6	13	31	9	17	11	5	169	136	120	3	1	3	11
Peak_783	chr16	21934555	21934705	3UTR;Intron;	0.977015	ENSMUSG00000022856.8	chr16	21934326	21947552	-	protein_coding	Tmem41a	66664	Q9D8U2	Q9D8U2;Q9CUY8	transmembrane protein 41a(Tmem41a)	19	12	16	24	77	35	56	52	69	8	18	2	16	8	40	26	48	24	14	5	9	14	15	5	16	5	92	23	30	3	5	4	12
Peak_784	chrX	162811365	162811515	CDS;	0.356459	ENSMUSG00000038344.14	chrX	162778918	162829454	-	protein_coding	Txlng	353170	Q8BHN1	Q8BHN1;Q3TT61;Q3UYS7;Q3TS51;A2AFJ4	taxilin gamma(Txlng)	19	12	16	24	77	35	56	52	69	8	18	2	16	8	40	26	48	24	14	5	9	14	15	5	16	5	92	23	30	3	5	4	12
Peak_785	chrX	162829213	162829363	5UTR;CDS;	0.00328479	ENSMUSG00000038344.14	chrX	162778918	162829454	-	protein_coding	Txlng	353170	Q8BHN1	Q8BHN1;Q3TT61;Q3UYS7;Q3TS51;A2AFJ4	taxilin gamma(Txlng)	34	13	73	50	113	126	130	144	306	14	14	24	30	13	45	49	100	39	11	28	47	13	27	15	20	17	401	114	142	2	7	8	11
Peak_786	chrX	161778335	161778485	CDS;	0.982604	ENSMUSG00000043518.7	chrX	161717068	161779496	+	protein_coding	Rai2	24004	Q9QVY8	Q9QVY8;Q6P8M4	retinoic acid induced 2(Rai2)	1	3	19	11	22	39	35	45	25	0	1	1	0	0	8	11	7	4	7	13	11	14	10	18	12	15	28	24	31	0	0	1	0
Peak_787	chrX	161779000	161779150	3UTR;CDS;	0.993256	ENSMUSG00000043518.7	chrX	161717068	161779496	+	protein_coding	Rai2	24004	Q9QVY8	Q9QVY8;Q6P8M4	retinoic acid induced 2(Rai2)	35	14	115	129	71	207	156	158	97	2	1	6	3	3	25	23	18	13	31	42	64	55	33	62	51	44	94	197	160	5	5	1	2
Peak_788	chrX	161836796	161836946	3UTR;CDS;	0.989045	ENSMUSG00000059493.13	chrX	161833295	162159730	-	protein_coding	Nhs	195727	B1AV60	B1AV60;B9EJX2;B2RXX7;B7ZWM3	Nance-Horan syndrome (human)(Nhs)	1	1	14	17	14	22	17	13	9	1	3	1	1	2	6	12	1	2	2	1	17	7	0	2	4	4	8	10	4	1	1	0	1
Peak_789	chr16	21930777	21930927	3UTR;Intron;	0.974317	ENSMUSG00000033618.6	chr16	21891968	21931877	+	protein_coding	Map3k13	71751	Q1HKZ5	Q1HKZ5	mitogen-activated protein kinase kinase kinase 13(Map3k13)	10	37	46	104	70	126	104	107	78	6	1	13	8	11	35	23	29	25	11	3	30	17	24	30	10	16	105	62	37	3	1	3	4
Peak_790	chr16	22023677	22023827	CDS;	0.358644	ENSMUSG00000022855.8	chr16	22009483	22049269	+	protein_coding	Senp2	75826	Q91ZX6	Q91ZX6	SUMO/sentrin specific peptidase 2(Senp2)	72	58	289	364	284	924	613	924	495	20	15	20	27	38	234	189	362	168	39	68	81	70	82	80	63	45	501	814	929	10	16	14	16
Peak_791	chr16	21955850	21956000	3UTR;Intron;	0.949661	ENSMUSG00000044626.12	chr16	21953825	21995542	-	protein_coding	Liph	239759	Q8CIV3	Q8CIV3	lipase, member H(Liph)	12	16	11	7	2	2	0	0	0	3	0	1	1	0	1	1	2	3	8	15	4	12	9	11	5	4	1	2	2	0	0	4	0
Peak_792	chr7	6306962	6307112	3UTR;Intron;	0.960291	ENSMUSG00000054893.15	chr7	6286578	6307883	+	protein_coding	Zfp667	384763	Q8BNT9	Q8BNT9;Q810P5;A0A140LHW4;Q2TL60	zinc finger protein 667(Zfp667)	5	1	6	11	23	2	1	1	3	1	1	3	2	3	1	5	0	0	17	14	0	0	1	2	11	3	7	2	4	0	4	0	0
Peak_793	chr7	6306121	6306271	3UTR;CDS;	0.920817	ENSMUSG00000054893.15	chr7	6286578	6307883	+	protein_coding	Zfp667	384763	Q8BNT9	Q8BNT9;Q810P5;A0A140LHW4;Q2TL60	zinc finger protein 667(Zfp667)	73	32	82	34	365	873	817	598	601	12	11	33	12	23	262	441	281	215	282	458	217	102	38	59	339	366	745	1383	1925	22	28	35	55
Peak_794	chr7	6131762	6131912	3UTR;Intron;	0.985841	ENSMUSG00000046792.8	chr7	6131490	6155997	-	protein_coding	Zfp787	67109	A0A140LJ20	A0A140LJ20;A0A140LJ35;Q8BIF9;A0A140LIP4	zinc finger protein 787(Zfp787)	256	178	597	526	557	310	339	409	262	99	68	127	178	73	140	208	117	70	333	818	210	44	104	62	322	320	439	589	605	44	54	46	27
Peak_795	chr7	5097890	5098040	3UTR;Intron;	0.98813	ENSMUSG00000035203.16	chr7	5080234	5098178	+	protein_coding	Epn1	13854	D3Z550	D3Z550;D3Z4V3;Q80VP1	epsin 1(Epn1)	398	118	547	437	385	7461	4421	4898	4398	764	715	1294	1315	1575	10018	8596	23562	12160	35	62	166	173	174	176	128	102	2863	3502	4859	857	717	1337	1041
Peak_796	chr7	6188136	6188286	CDS;	0.740573	ENSMUSG00000044876.15	chr7	6172225	6193811	+	protein_coding	Zfp444	72667	E9Q3H2	E9Q3H2;D3Z1T3;A0A140LI69;Q8BJ97;Q3TDV8;D3Z688;D3Z2T1;Q8CGH9;Q5DU63;A0A140LIC1;Q9CZA1;Q8R1Y5	zinc finger protein 444(Zfp444)	388	448	1214	1487	1665	2931	2108	2714	1481	360	387	702	630	526	5496	4528	6445	3929	150	261	369	223	374	326	359	548	1285	1585	1677	363	303	575	395
Peak_797	chr7	6182086	6182236	Intron;	0.460298	ENSMUSG00000044876.15	chr7	6172225	6193811	+	protein_coding	Zfp444	72667	E9Q3H2	E9Q3H2;D3Z1T3;A0A140LI69;Q8BJ97;Q3TDV8;D3Z688;D3Z2T1;Q8CGH9;Q5DU63;A0A140LIC1;Q9CZA1;Q8R1Y5	zinc finger protein 444(Zfp444)	28	26	21	17	113	41	46	54	34	24	28	33	46	32	95	137	82	57	25	22	23	11	13	5	26	25	33	31	39	20	10	28	18
Peak_798	chr7	6193643	6193793	3UTR;Intron;	0.995692	ENSMUSG00000044876.15	chr7	6172225	6193811	+	protein_coding	Zfp444	72667	E9Q3H2	E9Q3H2;D3Z1T3;A0A140LI69;Q8BJ97;Q3TDV8;D3Z688;D3Z2T1;Q8CGH9;Q5DU63;A0A140LIC1;Q9CZA1;Q8R1Y5	zinc finger protein 444(Zfp444)	27	19	22	25	80	34	50	66	38	6	12	24	23	15	46	57	37	26	16	12	0	7	10	0	20	24	34	43	37	11	8	8	9
Peak_799	chr7	6190210	6190360	3UTR;Intron;	0.836653	ENSMUSG00000044876.15	chr7	6172225	6193811	+	protein_coding	Zfp444	72667	E9Q3H2	E9Q3H2;D3Z1T3;A0A140LI69;Q8BJ97;Q3TDV8;D3Z688;D3Z2T1;Q8CGH9;Q5DU63;A0A140LIC1;Q9CZA1;Q8R1Y5	zinc finger protein 444(Zfp444)	14044	18785	12176	12664	10059	39289	31835	54937	35668	5090	4403	9994	11975	6990	39177	57412	56860	35379	11005	14773	1751	253	382	271	8833	8549	21705	81367	33893	1837	1876	1483	854
Peak_800	chr7	6305353	6305503	CDS;	0.884769	ENSMUSG00000054893.15	chr7	6286578	6307883	+	protein_coding	Zfp667	384763	Q8BNT9	Q8BNT9;Q810P5;A0A140LHW4;Q2TL60	zinc finger protein 667(Zfp667)	55	77	200	317	98	217	188	358	166	32	33	60	71	36	163	241	118	68	15	16	60	40	87	91	23	23	196	143	93	22	10	20	22
Peak_801	chr7	6304788	6304938	CDS;	0.858249	ENSMUSG00000054893.15	chr7	6286578	6307883	+	protein_coding	Zfp667	384763	Q8BNT9	Q8BNT9;Q810P5;A0A140LHW4;Q2TL60	zinc finger protein 667(Zfp667)	39	64	122	164	810	615	643	598	873	23	25	46	62	46	139	229	179	98	112	208	246	33	38	56	232	151	1514	739	836	33	24	53	38
Peak_802	chr4	155557486	155557636	3UTR;Intron;	0.974849	ENSMUSG00000029064.15	chr4	155491360	155559269	+	protein_coding	Gnb1	14688	Q3U1B1	Q3U1B1;P62874;H3BKR2;H3BLF7;Q3TQ70;Q61621	guanine nucleotide binding protein (G protein), beta 1(Gnb1)	138	111	68	96	455	132	227	276	261	65	54	112	140	117	324	513	380	240	221	436	72	12	13	10	147	100	161	397	707	44	39	36	27
Peak_803	chr4	155555153	155555303	CDS;	0.940494	ENSMUSG00000029064.15	chr4	155491360	155559269	+	protein_coding	Gnb1	14688	Q3U1B1	Q3U1B1;P62874;H3BKR2;H3BLF7;Q3TQ70;Q61621	guanine nucleotide binding protein (G protein), beta 1(Gnb1)	8	6	18	22	196	139	119	153	96	11	6	18	32	27	256	270	214	117	64	66	31	9	22	6	35	49	95	225	515	10	15	9	11
Peak_804	chr4	155279470	155279620	Intron;	0.808195	ENSMUSG00000029053.16	chr4	155260128	155361361	-	protein_coding	Prkcz	18762	A2AD72	A2AD72;Q6PF82;A4QPC7;Q3V341;Q3UHM5;Q7TST7;A2AD74;Q02956;A2AD75	protein kinase C, zeta(Prkcz)	18	15	31	31	11	13	6	7	15	0	1	0	0	2	0	1	4	0	1	2	20	18	18	33	3	22	7	12	5	0	0	1	1
Peak_805	chr4	155273839	155273989	Intron;	0.863819	ENSMUSG00000029053.16	chr4	155260128	155361361	-	protein_coding	Prkcz	18762	A2AD72	A2AD72;Q6PF82;A4QPC7;Q3V341;Q3UHM5;Q7TST7;A2AD74;Q02956;A2AD75	protein kinase C, zeta(Prkcz)	0	0	0	6	0	1	2	0	0	0	0	0	0	1	1	1	0	0	0	0	0	0	2	0	1	1	1001	1103	1	0	0	0	0
Peak_806	chr4	155419603	155419753	Intron;	0.181993	ENSMUSG00000078490.9	chr4	155409189	155466823	+	protein_coding	Cfap74	544678	G3UWF6	G3UWF6;Q3UY96;A0A0B4J1K6	cilia and flagella associated protein 74(Cfap74)	2	6	25	9	24	7	2	0	5	6	1	4	3	2	1	0	2	0	21	25	20	9	9	12	8	5	1	4	5	0	0	6	5
Peak_807	chr4	155418800	155418950	CDS;	0.168061	ENSMUSG00000078490.9	chr4	155409189	155466823	+	protein_coding	Cfap74	544678	G3UWF6	G3UWF6;Q3UY96;A0A0B4J1K6	cilia and flagella associated protein 74(Cfap74)	45	15	50	40	23	26	17	16	18	6	10	17	29	7	18	17	35	19	16	25	37	36	29	49	27	18	7	10	9	3	6	19	13
Peak_808	chr4	155491503	155491653	5UTR;Intron;	0.00321018	ENSMUSG00000029064.15	chr4	155491360	155559269	+	protein_coding	Gnb1	14688	Q3U1B1	Q3U1B1;P62874;H3BKR2;H3BLF7;Q3TQ70;Q61621	guanine nucleotide binding protein (G protein), beta 1(Gnb1)	9	0	10	19	27	6	10	11	11	0	0	1	0	0	6	1	1	2	3	11	3	5	5	7	8	9	9	13	20	1	1	0	1
Peak_809	chr4	155446264	155446414	Intron;	0.644585	ENSMUSG00000078490.9	chr4	155409189	155466823	+	protein_coding	Cfap74	544678	G3UWF6	G3UWF6;Q3UY96;A0A0B4J1K6	cilia and flagella associated protein 74(Cfap74)	9	9	15	34	17	7	5	8	0	2	1	0	1	0	2	4	0	0	2	4	8	1	12	4	2	3	5	2	5	0	1	0	0
Peak_810	chr4	155527370	155527520	3UTR;CDS;	0.531373	ENSMUSG00000029064.15	chr4	155491360	155559269	+	protein_coding	Gnb1	14688	Q3U1B1	Q3U1B1;P62874;H3BKR2;H3BLF7;Q3TQ70;Q61621	guanine nucleotide binding protein (G protein), beta 1(Gnb1)	3	4	18	6	1	17	6	6	10	0	0	0	1	0	2	4	3	4	4	4	9	10	4	8	0	5	14	10	4	0	0	1	0
Peak_811	chr4	155492021	155492171	Intron;	0.010838	ENSMUSG00000029064.15	chr4	155491360	155559269	+	protein_coding	Gnb1	14688	Q3U1B1	Q3U1B1;P62874;H3BKR2;H3BLF7;Q3TQ70;Q61621	guanine nucleotide binding protein (G protein), beta 1(Gnb1)	92	137	295	431	205	777	466	797	407	66	52	58	86	56	397	300	511	249	21	40	61	49	55	79	54	74	406	434	611	32	33	39	35
Peak_812	chr4	133422183	133422333	3UTR;CDS;	0.973258	ENSMUSG00000028854.9	chr4	133369705	133423702	+	protein_coding	Slc9a1	20544	Q80X31	Q80X31;Q99KF4;Q3U3A6;Q7TSV2;Q3UDC9;Q61165;Q3TN68	solute carrier family 9 (sodium/hydrogen exchanger), member 1(Slc9a1)	66	96	265	395	286	171	208	218	112	9	5	9	16	16	39	39	24	19	11	24	91	55	103	106	76	109	108	186	162	2	6	7	2
Peak_813	chr8	94863751	94863901	5UTR;Intron;	0.396432	ENSMUSG00000031783.10	chr8	94857449	94873535	+	protein_coding	Polr2c	20021	Q3UUX3	Q3UUX3;Q99M46;P97760	polymerase (RNA) II (DNA directed) polypeptide C(Polr2c)	50	48	100	176	167	92	98	134	54	8	6	11	13	6	31	40	45	32	10	16	39	16	53	28	50	51	78	86	87	11	9	6	5
Peak_814	chr8	94863751	94863901	3UTR;Intron;	1.00008	ENSMUSG00000040631.8	chr8	94863827	94876330	-	protein_coding	Dok4	114255	Q99KE3	Q99KE3	docking protein 4(Dok4)	105	77	242	323	341	467	206	255	201	11	10	17	21	11	105	69	94	43	101	127	223	103	103	100	72	89	254	351	561	5	8	11	9
Peak_815	chr8	94862156	94862306	CDS;	0.297277	ENSMUSG00000031783.10	chr8	94857449	94873535	+	protein_coding	Polr2c	20021	Q3UUX3	Q3UUX3;Q99M46;P97760	polymerase (RNA) II (DNA directed) polypeptide C(Polr2c)	5	1	9	19	24	56	35	54	21	3	5	12	9	3	31	42	46	20	1	1	4	2	1	1	3	3	14	32	42	2	2	4	10
Peak_816	chr8	94844731	94844881	CDS;	0.391312	ENSMUSG00000031782.15	chr8	94838320	94854895	+	protein_coding	Coq9	67914	Q8K1Z0	Q8K1Z0;F6SFF5	coenzyme Q9(Coq9)	77	93	237	380	217	86	107	127	77	15	14	20	16	14	19	33	22	18	14	11	49	87	61	45	29	48	92	106	42	8	5	6	11
Peak_817	chr8	94842690	94842840	CDS;	0.268175	ENSMUSG00000031782.15	chr8	94838320	94854895	+	protein_coding	Coq9	67914	Q8K1Z0	Q8K1Z0;F6SFF5	coenzyme Q9(Coq9)	14	3	28	31	19	33	10	21	9	4	0	2	4	1	7	5	10	1	4	4	25	19	15	9	8	11	6	27	25	0	0	4	6
Peak_818	chr8	94854170	94854320	3UTR;CDS;	0.960784	ENSMUSG00000031782.15	chr8	94838320	94854895	+	protein_coding	Coq9	67914	Q8K1Z0	Q8K1Z0;F6SFF5	coenzyme Q9(Coq9)	97	86	249	415	378	380	289	483	206	13	5	10	21	13	82	110	103	54	26	57	76	79	106	57	76	84	250	327	371	4	9	10	3
Peak_819	chr8	94850190	94850340	CDS;	0.720664	ENSMUSG00000031782.15	chr8	94838320	94854895	+	protein_coding	Coq9	67914	Q8K1Z0	Q8K1Z0;F6SFF5	coenzyme Q9(Coq9)	38	37	47	103	274	135	101	159	94	14	8	28	23	26	103	87	92	54	43	114	93	20	11	11	110	112	120	147	235	10	6	16	8
Peak_820	chr8	94781340	94781490	3UTR;Intron;	0.90287	ENSMUSG00000031778.13	chr8	94772008	94782427	+	protein_coding	Cx3cl1	20312	Q8C9Y1	Q8C9Y1;E0CXC3;Q9JMF8;O35188;D6RCV0	chemokine (C-X3-C motif) ligand 1(Cx3cl1)	12	10	15	26	114	98	53	80	53	3	0	2	5	5	17	22	34	15	15	43	21	6	8	4	30	38	83	92	180	0	2	2	0
Peak_821	chr8	94780518	94780668	3UTR;CDS;	0.823975	ENSMUSG00000031778.13	chr8	94772008	94782427	+	protein_coding	Cx3cl1	20312	Q8C9Y1	Q8C9Y1;E0CXC3;Q9JMF8;O35188;D6RCV0	chemokine (C-X3-C motif) ligand 1(Cx3cl1)	15	2	50	56	41	133	97	122	59	9	8	11	17	8	78	78	63	50	6	0	5	17	12	15	5	11	60	64	92	5	5	7	11
Peak_822	chr8	94822757	94822907	3UTR;Intron;	0.836756	ENSMUSG00000031781.14	chr8	94819803	94838358	-	protein_coding	Ciapin1	109006	E0CYY1	E0CYY1;Q8WTY4;F7BWP1;F8WIK0	cytokine induced apoptosis inhibitor 1(Ciapin1)	106	91	202	401	253	378	420	501	310	14	18	32	26	23	56	91	99	75	25	30	124	63	61	70	45	65	280	197	199	11	4	18	11
Peak_823	chr8	94781804	94781954	3UTR;Intron;	0.947404	ENSMUSG00000031778.13	chr8	94772008	94782427	+	protein_coding	Cx3cl1	20312	Q8C9Y1	Q8C9Y1;E0CXC3;Q9JMF8;O35188;D6RCV0	chemokine (C-X3-C motif) ligand 1(Cx3cl1)	2	7	19	30	19	9	9	20	8	0	1	1	0	2	5	2	0	0	0	10	11	17	20	17	3	3	9	3	8	1	4	3	3
Peak_824	chr11	115244771	115244921	3UTR;Intron;	0.963435	ENSMUSG00000045980.13	chr11	115187486	115247023	+	protein_coding	Tmem104	320534	B2RU54	B2RU54;A2A6S1;Q3TB48	transmembrane protein 104(Tmem104)	5223	4510	10953	13215	21195	14229	7797	11165	7457	90	130	222	256	158	802	1015	715	451	3773	5945	8864	6947	7369	10396	5297	5885	8059	21569	23992	111	96	142	123
Peak_825	chr11	115244212	115244362	3UTR;Intron;	0.954045	ENSMUSG00000045980.13	chr11	115187486	115247023	+	protein_coding	Tmem104	320534	B2RU54	B2RU54;A2A6S1;Q3TB48	transmembrane protein 104(Tmem104)	18	30	9	25	10	99	43	50	41	8	9	17	16	6	58	37	68	53	0	1	18	3	4	1	8	13	30	39	53	7	3	7	6
Peak_826	chr11	115243917	115244067	CDS;	0.94909	ENSMUSG00000045980.13	chr11	115187486	115247023	+	protein_coding	Tmem104	320534	B2RU54	B2RU54;A2A6S1;Q3TB48	transmembrane protein 104(Tmem104)	410	358	607	976	582	2828	1612	2021	2136	115	90	225	232	144	890	524	2030	1342	91	153	205	110	88	108	173	368	1837	1676	1617	86	69	133	96
Peak_827	chr11	115243492	115243642	CDS;	0.941952	ENSMUSG00000045980.13	chr11	115187486	115247023	+	protein_coding	Tmem104	320534	B2RU54	B2RU54;A2A6S1;Q3TB48	transmembrane protein 104(Tmem104)	47	18	77	96	65	78	18	25	26	9	14	10	10	4	13	10	17	14	18	41	142	95	59	103	36	19	15	35	55	4	6	13	6
Peak_828	chr11	115187123	115187273	5UTR;Intron;	0.131464	ENSMUSG00000015542.17	chr11	115182831	115187859	-	protein_coding	Nat9	66176	Q3UG98	Q3UG98	N-acetyltransferase 9 (GCN5-related, putative)(Nat9)	13	17	20	32	13	89	68	60	26	9	2	7	7	3	67	68	57	37	3	9	4	5	6	8	10	11	36	70	124	2	3	1	5
Peak_829	chr11	115182836	115182986	3UTR;Intron;	0.984089	ENSMUSG00000015542.17	chr11	115182831	115187859	-	protein_coding	Nat9	66176	Q3UG98	Q3UG98	N-acetyltransferase 9 (GCN5-related, putative)(Nat9)	7	2	23	17	13	19	40	48	33	1	4	5	9	3	17	39	22	22	4	4	6	1	6	0	9	2	32	41	32	1	3	4	5
Peak_830	chr11	115180370	115180520	3UTR;CDS;	0.958747	ENSMUSG00000020733.3	chr11	115163340	115181181	+	protein_coding	Slc9a3r1	26941	P70441	P70441;Q3TG37	solute carrier family 9 (sodium/hydrogen exchanger), member 3 regulator 1(Slc9a3r1)	8	8	27	50	33	91	63	97	61	5	8	11	4	4	37	45	37	30	1	4	10	21	10	6	3	14	46	63	68	3	4	6	6
Peak_831	chr11	115163622	115163772	CDS;	0.0200101	ENSMUSG00000020733.3	chr11	115163340	115181181	+	protein_coding	Slc9a3r1	26941	P70441	P70441;Q3TG37	solute carrier family 9 (sodium/hydrogen exchanger), member 3 regulator 1(Slc9a3r1)	6	4	4	9	16	44	34	33	50	0	0	0	2	0	2	3	37	22	11	22	8	0	2	5	13	15	33	35	40	1	1	1	0
Peak_832	chr11	114871242	114871392	3UTR;Intron;	0.939439	ENSMUSG00000051043.16	chr11	114851151	114872617	+	protein_coding	Gprc5c	70355	Q8CEU2	Q8CEU2;B7FAU0;Q8K3J9;I7HPW4;J3JS84;E9PZP1;B7FAT7;B7FAT8;B7FAT9	G protein-coupled receptor, family C, group 5, member C(Gprc5c)	149	170	692	839	1047	53	89	77	53	20	11	21	20	26	6	29	16	5	66	43	190	253	218	214	154	155	60	85	23	3	6	19	16
Peak_833	chr11	114870424	114870574	3UTR;Intron;	0.901332	ENSMUSG00000051043.16	chr11	114851151	114872617	+	protein_coding	Gprc5c	70355	Q8CEU2	Q8CEU2;B7FAU0;Q8K3J9;I7HPW4;J3JS84;E9PZP1;B7FAT7;B7FAT8;B7FAT9	G protein-coupled receptor, family C, group 5, member C(Gprc5c)	23	36	153	185	186	24	36	20	22	10	14	17	10	10	6	5	7	4	7	18	64	56	54	49	28	23	17	16	10	5	6	9	15
Peak_834	chr9	78568099	78568249	Intron;	0.385363	ENSMUSG00000049624.14	chr9	78536487	78588041	-	protein_coding	Slc17a5	235504	Q8BN82	Q8BN82	solute carrier family 17 (anion/sugar transporter), member 5(Slc17a5)	259	257	703	1016	807	33	81	58	42	25	18	45	27	23	7	13	6	5	52	53	252	201	248	174	126	140	31	27	13	16	14	11	16
Peak_835	chr9	123790305	123790455	3UTR;Intron;	0.985881	ENSMUSG00000025241.16	chr9	123789499	123851899	-	protein_coding	Fyco1	17281	A0A140T8V9	A0A140T8V9;Q8VDC1	FYVE and coiled-coil domain containing 1(Fyco1)	7	5	9	13	99	2	3	3	3	9	9	13	18	15	2	5	5	0	39	22	15	18	12	2	35	24	0	2	1	9	8	10	8
Peak_836	chr9	123791695	123791845	3UTR;Intron;	0.963606	ENSMUSG00000025241.16	chr9	123789499	123851899	-	protein_coding	Fyco1	17281	A0A140T8V9	A0A140T8V9;Q8VDC1	FYVE and coiled-coil domain containing 1(Fyco1)	1	0	0	7	7	51	31	30	17	3	3	8	14	2	14	33	10	13	0	0	0	4	0	0	1	0	27	30	24	5	0	1	1
Peak_837	chr9	123590851	123591001	3UTR;CDS;	0.973362	ENSMUSG00000025240.9	chr9	123529758	123592600	+	protein_coding	Sacm1l	83493	B0LAE6	B0LAE6;Q9EP69	SAC1 suppressor of actin mutations 1-like (yeast)(Sacm1l)	4	7	32	27	41	2	2	1	0	4	5	6	12	8	1	2	3	5	20	16	13	8	7	12	9	10	0	1	1	2	4	5	13
Peak_838	chr9	123590851	123591001	3UTR;Intron;	0.996959	ENSMUSG00000025243.15	chr9	123590799	123632565	-	protein_coding	Slc6a20b	22599	O88575	O88575;F7AVF9;F6TTF6	solute carrier family 6 (neurotransmitter transporter), member 20B(Slc6a20b)	3	2	8	20	3	26	14	28	4	0	3	4	6	3	53	57	39	17	0	3	0	0	0	1	1	4	8	16	17	5	1	3	6
Peak_839	chr9	123636299	123636449	3UTR;Intron;	0.963619	ENSMUSG00000036814.13	chr9	123634769	123678885	-	protein_coding	Slc6a20a	102680	F6WK13	F6WK13;Q8VDB9;E9Q0H0	solute carrier family 6 (neurotransmitter transporter), member 20A(Slc6a20a)	5	0	4	7	21	42	15	34	19	0	0	2	2	0	12	6	17	18	11	1	3	4	6	7	8	14	20	38	42	2	2	3	1
Peak_840	chr9	123520266	123520416	3UTR;Intron;	0.971737	ENSMUSG00000025239.3	chr9	123478705	123521552	+	protein_coding	Limd1	29806	Q9QXD8	Q9QXD8	LIM domains containing 1(Limd1)	119	141	466	624	405	248	230	247	149	1	2	8	6	4	22	5	19	20	92	132	236	95	51	71	173	237	253	309	282	5	3	8	3
Peak_841	chr9	123520660	123520810	3UTR;Intron;	0.980932	ENSMUSG00000025239.3	chr9	123478705	123521552	+	protein_coding	Limd1	29806	Q9QXD8	Q9QXD8	LIM domains containing 1(Limd1)	23	29	100	111	86	24	21	21	19	9	2	18	21	13	4	15	18	7	17	5	93	29	25	36	16	15	21	17	3	4	7	17	12
Peak_842	chr9	123700808	123700958	Intron;	0.211961	ENSMUSG00000029530.16	chr9	123678438	123784330	+	protein_coding	Ccr9	12769	Q9WUT7	Q9WUT7;F8WIS0	chemokine (C-C motif) receptor 9(Ccr9)	0	4	12	15	19	3	8	4	3	1	2	3	6	4	2	6	1	1	0	3	0	2	7	1	5	3	3	4	0	3	0	4	2
Peak_843	chr9	123700808	123700958	3UTR;CDS;	0.722189	ENSMUSG00000025245.14	chr9	123694415	123717697	-	protein_coding	Lztfl1	93730	Q8CDG8	Q8CDG8;F6VG18;Q9JHQ5;Q3UHL8;F6VTH5;E9Q9P1	leucine zipper transcription factor-like 1(Lztfl1)	1	9	21	12	16	844	764	952	1141	6	7	14	11	7	385	268	427	232	5	6	3	8	1	1	12	6	1944	720	852	10	8	11	3
Peak_844	chr9	123702116	123702266	Intron;	0.224313	ENSMUSG00000029530.16	chr9	123678438	123784330	+	protein_coding	Ccr9	12769	Q9WUT7	Q9WUT7;F8WIS0	chemokine (C-C motif) receptor 9(Ccr9)	5	3	16	15	173	240	159	251	159	2	2	10	2	4	133	127	138	83	25	37	63	13	14	6	29	68	169	216	354	4	4	8	5
Peak_845	chr9	123702116	123702266	3UTR;CDS;	0.666008	ENSMUSG00000025245.14	chr9	123694415	123717697	-	protein_coding	Lztfl1	93730	Q8CDG8	Q8CDG8;F6VG18;Q9JHQ5;Q3UHL8;F6VTH5;E9Q9P1	leucine zipper transcription factor-like 1(Lztfl1)	35	29	45	86	72	274	130	183	145	62	47	51	85	28	522	322	777	465	3	20	12	15	20	7	19	45	81	246	160	33	21	43	52
Peak_846	chr9	123644616	123644766	Intron;	0.775093	ENSMUSG00000036814.13	chr9	123634769	123678885	-	protein_coding	Slc6a20a	102680	F6WK13	F6WK13;Q8VDB9;E9Q0H0	solute carrier family 6 (neurotransmitter transporter), member 20A(Slc6a20a)	1316	1704	2996	4083	3085	849	918	1359	630	46	47	62	90	58	114	179	60	44	359	867	1980	716	1060	874	1057	1110	811	885	814	42	30	29	37
Peak_847	chr9	123691157	123691307	Intron;	0.120821	ENSMUSG00000029530.16	chr9	123678438	123784330	+	protein_coding	Ccr9	12769	Q9WUT7	Q9WUT7;F8WIS0	chemokine (C-C motif) receptor 9(Ccr9)	7	6	8	7	17	53	27	49	39	2	1	6	8	5	24	25	8	9	0	1	3	0	0	0	4	6	32	48	22	4	2	1	0
Peak_848	chr9	78569561	78569711	Intron;	0.357004	ENSMUSG00000049624.14	chr9	78536487	78588041	-	protein_coding	Slc17a5	235504	Q8BN82	Q8BN82	solute carrier family 17 (anion/sugar transporter), member 5(Slc17a5)	254	205	686	767	738	749	613	921	417	27	33	62	84	54	157	186	317	192	173	209	154	165	217	263	188	284	477	645	736	24	23	39	35
Peak_849	chr9	37513747	37513897	Intron;	0.694027	ENSMUSG00000042138.8	chr9	37489318	37524625	+	protein_coding	Msantd2	235184	Q6NZR2	Q6NZR2	Myb/SANT-like DNA-binding domain containing 2(Msantd2)	139	80	336	395	336	1965	875	1365	946	144	124	222	240	146	862	587	1830	963	49	59	91	194	120	170	113	97	921	989	1478	99	66	161	172
Peak_850	chr9	37517160	37517310	CDS;	0.790693	ENSMUSG00000042138.8	chr9	37489318	37524625	+	protein_coding	Msantd2	235184	Q6NZR2	Q6NZR2	Myb/SANT-like DNA-binding domain containing 2(Msantd2)	2	0	13	16	17	37	37	27	19	0	0	1	0	0	7	1	9	2	0	4	15	0	6	12	1	4	28	24	36	1	0	0	0
Peak_851	chr9	37411370	37411520	3UTR;CDS;	0.722369	ENSMUSG00000032125.20	chr9	37401896	37415115	+	protein_coding	Robo4	74144	E9QN68	E9QN68;Q6IR38;A0A0R4J197;D3Z4M4;Q8C310	roundabout guidance receptor 4(Robo4)	12	11	20	9	25	10	6	13	18	1	1	4	2	3	9	5	9	5	31	35	4	0	4	0	10	11	10	22	55	1	0	1	0
Peak_852	chr9	37413864	37414014	3UTR;Intron;	0.911037	ENSMUSG00000032125.20	chr9	37401896	37415115	+	protein_coding	Robo4	74144	E9QN68	E9QN68;Q6IR38;A0A0R4J197;D3Z4M4;Q8C310	roundabout guidance receptor 4(Robo4)	97	58	169	226	139	125	105	123	91	6	0	5	12	10	10	14	18	15	6	18	28	26	26	22	18	33	40	75	69	1	2	2	4
Peak_853	chr9	37523234	37523384	CDS;	0.962727	ENSMUSG00000042138.8	chr9	37489318	37524625	+	protein_coding	Msantd2	235184	Q6NZR2	Q6NZR2	Myb/SANT-like DNA-binding domain containing 2(Msantd2)	332	221	1370	1685	939	7457	3453	5769	3968	130	111	166	178	124	1654	1039	2322	1226	134	229	407	310	318	440	294	406	4206	5764	4685	70	71	109	106
Peak_854	chr9	37523612	37523762	3UTR;Intron;	0.973433	ENSMUSG00000042138.8	chr9	37489318	37524625	+	protein_coding	Msantd2	235184	Q6NZR2	Q6NZR2	Myb/SANT-like DNA-binding domain containing 2(Msantd2)	36	43	160	219	154	54	111	106	62	9	4	20	16	13	13	18	14	14	9	12	39	35	34	32	23	29	64	49	9	2	3	12	4
Peak_855	chr9	37518710	37518860	CDS;	0.834594	ENSMUSG00000042138.8	chr9	37489318	37524625	+	protein_coding	Msantd2	235184	Q6NZR2	Q6NZR2	Myb/SANT-like DNA-binding domain containing 2(Msantd2)	77	95	224	321	120	54	78	101	44	8	12	12	13	10	10	44	10	7	10	12	37	35	80	37	23	45	46	32	17	5	3	5	6
Peak_856	chr9	37522883	37523033	CDS;	0.952786	ENSMUSG00000042138.8	chr9	37489318	37524625	+	protein_coding	Msantd2	235184	Q6NZR2	Q6NZR2	Myb/SANT-like DNA-binding domain containing 2(Msantd2)	17	16	23	42	72	14	15	24	28	4	3	5	10	5	6	9	2	8	13	23	16	25	44	42	29	48	75	15	5	3	9	4	4
Peak_857	chr9	37537893	37538043	3UTR;Intron;	0.965729	ENSMUSG00000001946.14	chr9	37528077	37538319	+	protein_coding	Esam	69524	Q3U102	Q3U102;D3Z5S5;Q925F2;D3YV70;Q05CZ9;D3Z5Y0	endothelial cell-specific adhesion molecule(Esam)	17	16	23	42	72	14	15	24	28	4	3	5	10	5	6	9	2	8	13	23	16	25	44	42	29	48	75	15	5	3	9	4	4
Peak_858	chr9	37546567	37546717	Intron;	0.744324	ENSMUSG00000053310.11	chr9	37544491	37552904	-	protein_coding	Nrgn	64011	P60761	P60761	neurogranin(Nrgn)	6	9	20	20	124	42	36	35	48	5	10	8	19	10	18	34	18	11	31	22	15	11	9	2	31	25	58	74	81	3	5	11	3
Peak_859	chr16	31957806	31957956	3UTR;Intron;	0.706082	ENSMUSG00000022774.12	chr16	31948512	31961781	+	protein_coding	Ncbp2	68092	Q9CQ49	Q9CQ49;D3Z3D2	nuclear cap binding protein subunit 2(Ncbp2)	7	1	7	20	21	78	46	45	51	2	1	0	1	4	9	2	11	4	7	4	0	4	3	0	4	11	38	48	32	1	0	0	0
Peak_860	chr4	83461164	83461314	3UTR;Intron;	0.871139	ENSMUSG00000028483.13	chr4	83417723	83467676	+	protein_coding	Snapc3	77634	E0CY59	E0CY59;Q9D2C9;Q9CQB0	small nuclear RNA activating complex, polypeptide 3(Snapc3)	91	71	171	293	203	311	309	381	208	17	16	30	32	30	72	83	118	115	37	49	48	43	56	54	63	53	188	309	171	16	12	14	8
Peak_861	chr4	83461164	83461314	CDS;	0.819363	ENSMUSG00000028484.16	chr4	83455679	83486459	-	protein_coding	Psip1	101739	A2BI12	A2BI12;F6RB63;Q99JF8;F6W677;Q05CD2	PC4 and SFRS1 interacting protein 1(Psip1)	22	21	46	50	82	30	39	31	73	1	2	2	4	0	1	5	2	1	11	38	31	8	4	9	27	29	89	47	24	1	1	3	1
Peak_862	chr13	22040717	22040867	5UTR;Intron;	0.784044	ENSMUSG00000060639.5	chr13	22040635	22041362	-	protein_coding	Hist1h4i	319158	nan	nan	nan	95	143	203	359	643	217	223	360	140	12	12	13	15	14	47	69	46	48	39	100	119	67	110	52	206	176	151	230	457	3	3	7	5
Peak_863	chr1	133280872	133281022	Intron;	0.838478	ENSMUSG00000041757.16	chr1	133164209	133303435	+	protein_coding	Plekha6	240753	A0A087WP13	A0A087WP13;E9PX43;A0A087WP37;A0A087WPX6;Q3UEX8;A0A087WRB7;Q7TQG1;Q8R111;Q69ZU4	pleckstrin homology domain containing, family A member 6(Plekha6)	92	90	247	315	267	858	690	932	833	6	5	9	11	21	70	37	119	87	27	33	180	152	127	161	63	101	1125	722	1093	5	6	4	5
Peak_864	chr1	133280081	133280231	Intron;	0.832797	ENSMUSG00000041757.16	chr1	133164209	133303435	+	protein_coding	Plekha6	240753	A0A087WP13	A0A087WP13;E9PX43;A0A087WP37;A0A087WPX6;Q3UEX8;A0A087WRB7;Q7TQG1;Q8R111;Q69ZU4	pleckstrin homology domain containing, family A member 6(Plekha6)	78	89	335	488	251	122	163	159	126	20	12	24	24	14	30	53	34	27	19	50	75	51	46	68	57	55	125	108	93	5	5	4	11
Peak_865	chr1	133274564	133274714	Intron;	0.793171	ENSMUSG00000041757.16	chr1	133164209	133303435	+	protein_coding	Plekha6	240753	A0A087WP13	A0A087WP13;E9PX43;A0A087WP37;A0A087WPX6;Q3UEX8;A0A087WRB7;Q7TQG1;Q8R111;Q69ZU4	pleckstrin homology domain containing, family A member 6(Plekha6)	11	12	33	61	26	21	31	34	19	3	6	5	11	7	7	22	14	8	5	1	12	7	11	6	5	4	26	11	6	4	5	2	4
Peak_866	chr1	133272251	133272401	CDS;	0.776558	ENSMUSG00000041757.16	chr1	133164209	133303435	+	protein_coding	Plekha6	240753	A0A087WP13	A0A087WP13;E9PX43;A0A087WP37;A0A087WPX6;Q3UEX8;A0A087WRB7;Q7TQG1;Q8R111;Q69ZU4	pleckstrin homology domain containing, family A member 6(Plekha6)	27	27	47	65	91	44	53	41	30	4	6	5	8	5	4	4	7	6	5	4	13	17	16	21	14	36	33	37	36	2	4	9	11
Peak_867	chr1	133257259	133257409	Intron;	0.668877	ENSMUSG00000041757.16	chr1	133164209	133303435	+	protein_coding	Plekha6	240753	A0A087WP13	A0A087WP13;E9PX43;A0A087WP37;A0A087WPX6;Q3UEX8;A0A087WRB7;Q7TQG1;Q8R111;Q69ZU4	pleckstrin homology domain containing, family A member 6(Plekha6)	19	13	59	82	73	21	18	16	11	5	6	7	6	5	5	14	4	12	1	6	11	16	15	20	12	9	15	5	8	2	1	4	3
Peak_868	chr1	133255793	133255943	Intron;	0.658347	ENSMUSG00000041757.16	chr1	133164209	133303435	+	protein_coding	Plekha6	240753	A0A087WP13	A0A087WP13;E9PX43;A0A087WP37;A0A087WPX6;Q3UEX8;A0A087WRB7;Q7TQG1;Q8R111;Q69ZU4	pleckstrin homology domain containing, family A member 6(Plekha6)	12	10	64	39	49	108	83	89	134	5	9	10	20	7	49	46	69	51	40	33	17	18	5	44	26	35	193	122	116	6	9	14	8
Peak_869	chr1	133253175	133253325	Intron;	0.639543	ENSMUSG00000041757.16	chr1	133164209	133303435	+	protein_coding	Plekha6	240753	A0A087WP13	A0A087WP13;E9PX43;A0A087WP37;A0A087WPX6;Q3UEX8;A0A087WRB7;Q7TQG1;Q8R111;Q69ZU4	pleckstrin homology domain containing, family A member 6(Plekha6)	8	0	9	9	58	15	17	21	8	3	1	5	12	4	30	31	10	9	5	13	10	0	5	0	14	6	19	12	17	3	4	1	1
Peak_870	chr1	133249934	133250084	Intron;	0.616264	ENSMUSG00000041757.16	chr1	133164209	133303435	+	protein_coding	Plekha6	240753	A0A087WP13	A0A087WP13;E9PX43;A0A087WP37;A0A087WPX6;Q3UEX8;A0A087WRB7;Q7TQG1;Q8R111;Q69ZU4	pleckstrin homology domain containing, family A member 6(Plekha6)	3	5	10	13	34	77	43	46	56	4	6	14	4	5	42	49	62	49	7	11	16	3	12	0	13	10	63	49	98	3	2	5	7
Peak_871	chr1	133246863	133247013	Intron;	0.594207	ENSMUSG00000041757.16	chr1	133164209	133303435	+	protein_coding	Plekha6	240753	A0A087WP13	A0A087WP13;E9PX43;A0A087WP37;A0A087WPX6;Q3UEX8;A0A087WRB7;Q7TQG1;Q8R111;Q69ZU4	pleckstrin homology domain containing, family A member 6(Plekha6)	12	6	33	29	50	154	74	104	107	4	1	7	14	6	43	40	82	61	15	6	15	18	5	18	10	12	140	115	157	9	6	11	11
Peak_872	chr1	133230054	133230204	Intron;	0.473475	ENSMUSG00000041757.16	chr1	133164209	133303435	+	protein_coding	Plekha6	240753	A0A087WP13	A0A087WP13;E9PX43;A0A087WP37;A0A087WPX6;Q3UEX8;A0A087WRB7;Q7TQG1;Q8R111;Q69ZU4	pleckstrin homology domain containing, family A member 6(Plekha6)	65	55	140	212	241	274	207	307	144	5	3	7	10	3	68	89	56	30	29	25	162	65	76	74	68	63	197	272	374	4	2	6	7
Peak_873	chr4	151981072	151981222	3UTR;Intron;	0.979565	ENSMUSG00000039768.16	chr4	151933690	151982137	+	protein_coding	Dnajc11	230935	A2A8D1	A2A8D1;Q5U458;E9Q8B3	DnaJ heat shock protein family (Hsp40) member C11(Dnajc11)	4	5	13	8	35	44	27	28	24	5	4	5	9	6	25	31	26	21	16	6	7	5	7	2	6	8	26	39	34	1	5	4	3
Peak_874	chr16	38282406	38282556	Intron;	0.265429	ENSMUSG00000022809.4	chr16	38248322	38294824	-	protein_coding	Nr1i2	18171	Q0P525	Q0P525;Q9CRZ0;O54915	nuclear receptor subfamily 1, group I, member 2(Nr1i2)	6	13	16	35	147	90	67	64	76	1	4	9	12	8	26	31	22	16	13	29	35	9	18	18	24	43	63	71	63	2	6	6	7
Peak_875	chr16	38249088	38249238	3UTR;CDS;	0.981915	ENSMUSG00000022809.4	chr16	38248322	38294824	-	protein_coding	Nr1i2	18171	Q0P525	Q0P525;Q9CRZ0;O54915	nuclear receptor subfamily 1, group I, member 2(Nr1i2)	3	10	19	16	117	94	78	70	83	2	3	10	9	11	39	50	42	25	11	19	32	9	13	3	24	20	135	113	96	2	5	7	4
Peak_876	chr16	38242902	38243052	3UTR;Intron;	0.980221	ENSMUSG00000022812.13	chr16	38089000	38246084	+	protein_coding	Gsk3b	56637	Q9WV60	Q9WV60;Q3TB31;E9QAQ5;Q5KU03	glycogen synthase kinase 3 beta(Gsk3b)	6	10	25	33	18	266	143	136	156	4	3	15	17	18	108	55	101	57	7	15	4	2	0	1	4	10	125	78	152	6	12	8	7
Peak_877	chr16	38240573	38240723	3UTR;CDS;	0.965394	ENSMUSG00000022812.13	chr16	38089000	38246084	+	protein_coding	Gsk3b	56637	Q9WV60	Q9WV60;Q3TB31;E9QAQ5;Q5KU03	glycogen synthase kinase 3 beta(Gsk3b)	10	5	26	31	48	170	113	127	140	13	9	16	16	14	89	74	80	64	8	7	25	5	10	13	11	4	168	122	181	3	5	5	9
Peak_878	chr16	38248406	38248556	3UTR;Intron;	0.996581	ENSMUSG00000022809.4	chr16	38248322	38294824	-	protein_coding	Nr1i2	18171	Q0P525	Q0P525;Q9CRZ0;O54915	nuclear receptor subfamily 1, group I, member 2(Nr1i2)	10	5	26	31	48	170	113	127	140	13	9	16	16	14	89	74	80	64	8	7	25	5	10	13	11	4	168	122	181	3	5	5	9
Peak_879	chr16	38245580	38245730	3UTR;Intron;	0.997269	ENSMUSG00000022812.13	chr16	38089000	38246084	+	protein_coding	Gsk3b	56637	Q9WV60	Q9WV60;Q3TB31;E9QAQ5;Q5KU03	glycogen synthase kinase 3 beta(Gsk3b)	9	1	17	23	21	62	42	61	46	5	4	10	12	6	25	38	44	31	9	13	4	5	12	40	15	25	25	46	43	6	3	8	9
Peak_880	chr16	38089666	38089816	5UTR;Intron;	0.00471722	ENSMUSG00000022812.13	chr16	38089000	38246084	+	protein_coding	Gsk3b	56637	Q9WV60	Q9WV60;Q3TB31;E9QAQ5;Q5KU03	glycogen synthase kinase 3 beta(Gsk3b)	24	20	46	61	357	90	68	75	60	23	24	39	58	24	68	108	55	51	38	67	76	11	16	11	84	113	87	83	60	24	11	14	20
Peak_881	chr16	37888712	37888862	3UTR;Intron;	0.996532	ENSMUSG00000034158.9	chr16	37868388	37888858	+	protein_coding	Lrrc58	320184	Q8BTI3	Q8BTI3;Q3UGP9	leucine rich repeat containing 58(Lrrc58)	9	1	17	23	21	62	42	61	46	5	4	10	12	6	25	38	44	31	9	13	4	5	12	40	15	25	25	46	43	6	3	8	9
Peak_882	chr16	38148560	38148710	Intron;	0.379638	ENSMUSG00000022812.13	chr16	38089000	38246084	+	protein_coding	Gsk3b	56637	Q9WV60	Q9WV60;Q3TB31;E9QAQ5;Q5KU03	glycogen synthase kinase 3 beta(Gsk3b)	38	10	32	42	32	32	25	14	17	3	3	5	13	7	3	6	12	8	38	34	67	62	73	78	44	22	12	32	12	0	0	2	5
Peak_883	chr16	38090026	38090176	5UTR;Intron;	0.00700899	ENSMUSG00000022812.13	chr16	38089000	38246084	+	protein_coding	Gsk3b	56637	Q9WV60	Q9WV60;Q3TB31;E9QAQ5;Q5KU03	glycogen synthase kinase 3 beta(Gsk3b)	166	138	415	893	540	1363	888	1573	651	119	115	164	200	177	1405	1068	1058	530	32	79	129	88	113	84	79	113	622	1039	728	60	57	44	43
Peak_884	chr8	93811359	93811509	CDS;	0.00921448	ENSMUSG00000031748.16	chr8	93809965	93969388	+	protein_coding	Gnao1	14681	D3Z2M7	D3Z2M7;P18872;Q543S2;F6WC15;F7BLT7;F6W1B2	guanine nucleotide binding protein, alpha O(Gnao1)	23	13	36	50	95	13	15	18	12	6	6	10	7	5	3	10	7	3	13	9	1	6	8	3	33	39	12	17	12	4	5	3	2
Peak_885	chr4	133497555	133497705	5UTR;Intron;	0.123473	ENSMUSG00000056596.8	chr4	133491099	133498550	-	protein_coding	Trnp1	69539	Q80ZI1	Q80ZI1;I6L9U2	TMF1-regulated nuclear protein 1(Trnp1)	298	294	1113	1529	820	649	877	1102	618	39	23	66	58	47	120	138	168	102	82	151	378	202	173	233	237	308	647	764	480	28	22	36	29
Peak_886	chr4	133487011	133487161	3UTR;CDS;	0.890867	ENSMUSG00000046694.6	chr4	133480131	133487938	+	protein_coding	Fam46b	100342	Q8C152	Q8C152	family with sequence similarity 46, member B(Fam46b)	30	35	61	76	40	54	37	37	15	7	10	13	22	13	18	25	22	16	4	6	23	13	13	7	13	16	18	20	17	8	3	11	13
Peak_887	chr8	93972959	93973109	3UTR;Intron;	0.964925	ENSMUSG00000031751.14	chr8	93971587	94012842	-	protein_coding	Amfr	23802	H3BJC0	H3BJC0;Q3U007;Q3TCI2;Q9R049	autocrine motility factor receptor(Amfr)	9	13	30	50	51	22	9	22	9	6	7	6	13	9	16	27	13	10	0	1	19	15	5	16	10	7	24	10	15	5	4	4	5
Peak_888	chrX	13284870	13285020	CDS;	0.303906	ENSMUSG00000000787.12	chrX	13280969	13294052	+	protein_coding	Ddx3x	13205	Q3TQX5	Q3TQX5;B9EKE9;Q62167;B7ZWF1	DEAD/H (Asp-Glu-Ala-Asp/His) box polypeptide 3, X-linked(Ddx3x)	20	4	24	14	28	27	49	48	37	1	4	6	10	4	34	41	13	3	16	47	56	4	5	4	18	14	37	65	125	2	1	1	1
Peak_889	chr7	101282885	101283035	3UTR;Intron;	0.992456	ENSMUSG00000030691.15	chr7	101092862	101284405	+	protein_coding	Fchsd2	207278	Q3USJ8	Q3USJ8;Q3U0A9;A0A140LIU6	FCH and double SH3 domains 2(Fchsd2)	33	36	79	232	150	30	39	55	25	10	5	3	25	17	20	19	10	14	3	9	17	38	73	42	17	51	36	29	10	10	5	4	9
Peak_890	chr7	101282885	101283035	Intron;	0.491891	ENSMUSG00000047767.17	chr7	101263033	101302251	-	protein_coding	Atg16l2	73683	D6RHC1	D6RHC1;D3Z653;Q6KAU8;G9M4M8;A0A140LHW3;A0A140LIS0	autophagy related 16-like 2 (S. cerevisiae)(Atg16l2)	76	151	124	179	100	164	98	126	130	0	4	16	12	7	22	25	25	27	9	38	20	5	15	10	15	66	131	162	106	4	3	8	1
Peak_891	chr7	101283490	101283640	3UTR;Intron;	0.995615	ENSMUSG00000030691.15	chr7	101092862	101284405	+	protein_coding	Fchsd2	207278	Q3USJ8	Q3USJ8;Q3U0A9;A0A140LIU6	FCH and double SH3 domains 2(Fchsd2)	11	6	34	13	49	79	55	46	33	7	8	4	13	10	36	30	50	25	14	19	11	18	22	12	28	23	53	54	79	6	7	8	5
Peak_892	chr7	101283490	101283640	Intron;	0.476465	ENSMUSG00000047767.17	chr7	101263033	101302251	-	protein_coding	Atg16l2	73683	D6RHC1	D6RHC1;D3Z653;Q6KAU8;G9M4M8;A0A140LHW3;A0A140LIS0	autophagy related 16-like 2 (S. cerevisiae)(Atg16l2)	10	9	67	72	37	11	12	5	5	9	9	16	12	7	12	16	11	12	0	7	24	52	22	33	8	5	17	7	3	8	13	18	14
Peak_893	chr17	6042535	6042685	3UTR;Intron;	0.988947	ENSMUSG00000015659.12	chr17	6042195	6079741	-	protein_coding	Serac1	321007	Q3U213	Q3U213	serine active site containing 1(Serac1)	167	174	862	1217	1200	1544	1141	1188	1355	5	6	13	16	8	64	45	88	36	120	134	861	655	633	894	214	299	2412	1504	2215	3	4	5	11
Peak_894	chr17	6042535	6042685	Intron;	0.983691	ENSMUSG00000023805.16	chr17	5941279	6044290	+	protein_coding	Synj2	20975	Q2VTA1	Q2VTA1;F7BI35;S4R207;E9Q4P5;F8WHD8;Q3TTB3;D3YWM9;Q9D2G5;D3YZB5;D3Z6E7;D3YZB4;D3YZB3;D3YZB2;F6U4I6	synaptojanin 2(Synj2)	12	26	31	15	18	8	10	15	5	5	1	3	7	5	10	11	10	9	6	14	4	22	12	13	11	5	12	15	6	5	6	2	9
Peak_895	chr17	6043753	6043903	3UTR;Intron;	0.956507	ENSMUSG00000015659.12	chr17	6042195	6079741	-	protein_coding	Serac1	321007	Q3U213	Q3U213	serine active site containing 1(Serac1)	12	26	31	15	18	8	10	15	5	5	1	3	7	5	10	11	10	9	6	14	4	22	12	13	11	5	12	15	6	5	6	2	9
Peak_896	chr17	6043753	6043903	Intron;	0.995515	ENSMUSG00000023805.16	chr17	5941279	6044290	+	protein_coding	Synj2	20975	Q2VTA1	Q2VTA1;F7BI35;S4R207;E9Q4P5;F8WHD8;Q3TTB3;D3YWM9;Q9D2G5;D3YZB5;D3Z6E7;D3YZB4;D3YZB3;D3YZB2;F6U4I6	synaptojanin 2(Synj2)	26	16	57	84	113	248	214	217	314	3	0	4	4	1	10	14	15	10	8	2	57	70	59	89	27	29	279	232	294	1	5	4	4
Peak_897	chr17	6040783	6040933	Intron;	0.966683	ENSMUSG00000023805.16	chr17	5941279	6044290	+	protein_coding	Synj2	20975	Q2VTA1	Q2VTA1;F7BI35;S4R207;E9Q4P5;F8WHD8;Q3TTB3;D3YWM9;Q9D2G5;D3YZB5;D3Z6E7;D3YZB4;D3YZB3;D3YZB2;F6U4I6	synaptojanin 2(Synj2)	38	66	95	93	140	17	24	26	12	5	7	7	8	3	4	8	5	2	13	32	22	8	21	14	23	77	9	15	4	2	0	2	1
Peak_898	chr17	6041157	6041307	Intron;	0.970314	ENSMUSG00000023805.16	chr17	5941279	6044290	+	protein_coding	Synj2	20975	Q2VTA1	Q2VTA1;F7BI35;S4R207;E9Q4P5;F8WHD8;Q3TTB3;D3YWM9;Q9D2G5;D3YZB5;D3Z6E7;D3YZB4;D3YZB3;D3YZB2;F6U4I6	synaptojanin 2(Synj2)	13	37	86	85	119	28	28	30	53	9	20	8	20	13	8	14	23	15	28	16	26	23	15	20	20	56	40	16	27	5	5	21	11
Peak_899	chr17	6123862	6124012	Intron;	0.120953	ENSMUSG00000034377.10	chr17	6106436	6251128	+	protein_coding	Tulp4	68842	Q3UH13	Q3UH13;Q9JIL5;Q69ZK3;Q3TDP7;F6UMF8;D3Z003	tubby like protein 4(Tulp4)	33	51	111	119	124	28	64	51	38	4	11	19	8	8	6	9	7	8	24	38	32	42	16	47	35	34	22	29	20	4	5	5	12
Peak_900	chr17	6124620	6124770	Intron;	0.126192	ENSMUSG00000034377.10	chr17	6106436	6251128	+	protein_coding	Tulp4	68842	Q3UH13	Q3UH13;Q9JIL5;Q69ZK3;Q3TDP7;F6UMF8;D3Z003	tubby like protein 4(Tulp4)	220	197	907	793	672	206	230	225	196	12	7	15	27	5	8	18	20	16	85	113	266	275	277	387	153	195	271	228	108	7	7	13	17
Peak_901	chr17	6084534	6084684	3UTR;CDS;	0.716578	ENSMUSG00000034345.14	chr17	6079785	6086517	+	protein_coding	Gtf2h5	66467	Q8K2X8	Q8K2X8	general transcription factor IIH, polypeptide 5(Gtf2h5)	72	60	241	448	354	545	378	675	301	129	124	220	353	138	1281	2224	1268	825	18	36	40	22	40	29	50	57	531	380	325	102	78	98	78
Peak_902	chr17	6121977	6122127	Intron;	0.107926	ENSMUSG00000034377.10	chr17	6106436	6251128	+	protein_coding	Tulp4	68842	Q3UH13	Q3UH13;Q9JIL5;Q69ZK3;Q3TDP7;F6UMF8;D3Z003	tubby like protein 4(Tulp4)	134	120	415	805	1740	887	598	1126	403	568	459	770	1221	808	5347	6725	4075	2662	239	180	322	66	115	69	291	240	710	677	558	520	368	430	442
Peak_903	chr7	101248331	101248481	Intron;	0.812058	ENSMUSG00000030691.15	chr7	101092862	101284405	+	protein_coding	Fchsd2	207278	Q3USJ8	Q3USJ8;Q3U0A9;A0A140LIU6	FCH and double SH3 domains 2(Fchsd2)	5	4	33	21	27	9	11	6	9	8	5	15	17	9	6	10	7	5	4	15	0	3	7	0	17	4	19	13	7	6	6	6	6
Peak_904	chr17	6137658	6137808	Intron;	0.216301	ENSMUSG00000034377.10	chr17	6106436	6251128	+	protein_coding	Tulp4	68842	Q3UH13	Q3UH13;Q9JIL5;Q69ZK3;Q3TDP7;F6UMF8;D3Z003	tubby like protein 4(Tulp4)	18	9	53	52	148	55	62	85	32	7	16	23	23	14	18	44	37	15	20	35	18	7	10	7	48	31	50	62	51	14	5	10	6
Peak_905	chr17	6138721	6138871	5UTR;Intron;	0.223647	ENSMUSG00000034377.10	chr17	6106436	6251128	+	protein_coding	Tulp4	68842	Q3UH13	Q3UH13;Q9JIL5;Q69ZK3;Q3TDP7;F6UMF8;D3Z003	tubby like protein 4(Tulp4)	878	691	3177	4120	3541	2914	2175	3393	1440	111	96	162	228	142	350	354	634	336	291	493	1641	1585	1293	1640	1071	855	1953	3052	3514	85	57	124	129
Peak_906	chr7	101253513	101253663	CDS;	0.839112	ENSMUSG00000030691.15	chr7	101092862	101284405	+	protein_coding	Fchsd2	207278	Q3USJ8	Q3USJ8;Q3U0A9;A0A140LIU6	FCH and double SH3 domains 2(Fchsd2)	374	344	1157	2116	1285	221	290	350	224	85	65	94	160	90	108	170	104	83	145	125	285	265	375	393	221	298	346	222	183	50	39	39	45
Peak_907	chr15	38300332	38300482	Intron;	0.0476569	ENSMUSG00000037465.9	chr15	38294412	38300707	-	protein_coding	Klf10	21847	Q8C900	Q8C900;Q3U3K0;O89091;Q61596	Kruppel-like factor 10(Klf10)	236	189	524	904	415	127	136	202	93	87	59	117	145	116	64	66	52	49	39	67	84	58	47	81	96	117	112	82	46	45	36	63	63
Peak_908	chr15	38691713	38691863	3UTR;CDS;	0.978553	ENSMUSG00000022295.7	chr15	38661903	38692443	+	protein_coding	Atp6v1c1	66335	Q9D9Z4	Q9D9Z4;Q3TG21;Q9Z1G3	ATPase, H+ transporting, lysosomal V1 subunit C1(Atp6v1c1)	51	48	227	201	346	103	108	100	96	38	46	54	61	39	36	49	97	61	84	44	86	74	70	96	78	67	91	77	42	29	20	74	57
Peak_909	chr15	39030903	39031053	CDS;	0.774093	ENSMUSG00000022297.14	chr15	39006279	39038186	+	protein_coding	Fzd6	14368	Q542J1	Q542J1;Q61089;Q3UTZ0;Q8R382	frizzled class receptor 6(Fzd6)	3	0	15	18	10	8	9	2	1	2	0	3	1	4	1	2	1	4	0	8	9	5	6	20	9	10	14	7	6	0	2	4	3
Peak_910	chr15	39034992	39035142	CDS;	0.902247	ENSMUSG00000022297.14	chr15	39006279	39038186	+	protein_coding	Fzd6	14368	Q542J1	Q542J1;Q61089;Q3UTZ0;Q8R382	frizzled class receptor 6(Fzd6)	10	6	76	54	73	25	54	24	16	2	2	2	5	0	3	11	4	7	2	10	71	54	67	92	19	39	72	45	26	1	2	2	2
Peak_911	chr15	38078417	38078567	5UTR;CDS;	0.00323691	ENSMUSG00000037487.6	chr15	37967327	38078853	-	protein_coding	Ubr5	70790	Q8BJK5	Q8BJK5;Q80TP3;E9Q2H1;Q3TSI5	ubiquitin protein ligase E3 component n-recognin 5(Ubr5)	180	183	539	1009	761	427	386	490	252	23	27	36	45	24	77	94	124	71	50	58	291	213	188	247	114	224	289	336	274	16	9	30	31
Peak_912	chr15	38294628	38294778	3UTR;Intron;	0.953773	ENSMUSG00000037465.9	chr15	38294412	38300707	-	protein_coding	Klf10	21847	Q8C900	Q8C900;Q3U3K0;O89091;Q61596	Kruppel-like factor 10(Klf10)	14	5	19	15	52	3	10	13	8	1	1	3	4	4	3	3	1	0	42	106	41	5	1	0	47	21	20	11	35	1	4	1	1
Peak_913	chr15	38295863	38296013	3UTR;CDS;	0.757585	ENSMUSG00000037465.9	chr15	38294412	38300707	-	protein_coding	Klf10	21847	Q8C900	Q8C900;Q3U3K0;O89091;Q61596	Kruppel-like factor 10(Klf10)	69	73	163	148	285	9	23	21	5	8	8	16	16	11	5	4	4	3	45	112	172	79	56	123	106	52	18	15	11	4	8	16	17
Peak_914	chr15	38296703	38296853	CDS;	0.624146	ENSMUSG00000037465.9	chr15	38294412	38300707	-	protein_coding	Klf10	21847	Q8C900	Q8C900;Q3U3K0;O89091;Q61596	Kruppel-like factor 10(Klf10)	8	5	10	13	36	18	16	17	7	5	6	9	11	5	17	29	23	9	8	13	0	5	3	4	9	4	6	9	10	5	2	2	8
Peak_915	chr7	19779662	19779812	3UTR;Intron;	0.9522	ENSMUSG00000040525.13	chr7	19778880	19796809	-	protein_coding	Cblc	80794	Q80XL1	Q80XL1;G3X9U0;Q2TA94	Casitas B-lineage lymphoma c(Cblc)	38	19	112	89	169	127	124	120	76	2	5	9	7	13	22	33	31	22	30	48	15	30	26	26	18	43	89	178	316	8	2	13	7
Peak_916	chr15	39036475	39036625	3UTR;CDS;	0.948726	ENSMUSG00000022297.14	chr15	39006279	39038186	+	protein_coding	Fzd6	14368	Q542J1	Q542J1;Q61089;Q3UTZ0;Q8R382	frizzled class receptor 6(Fzd6)	25	23	14	30	17	10	11	13	4	2	3	1	3	8	6	9	5	2	11	35	0	0	0	1	13	6	7	15	11	3	2	1	12
Peak_917	chr15	39095540	39095690	3UTR;Intron;	0.923081	ENSMUSG00000022299.8	chr15	39094190	39112716	-	protein_coding	Slc25a32	69906	Q8K0B7	Q8K0B7;Q3UM21;Q8BMG8;Q3T9D8	solute carrier family 25, member 32(Slc25a32)	10	10	20	33	15	24	11	16	13	11	9	15	16	13	35	39	43	19	5	5	18	10	7	15	5	11	16	15	16	6	6	8	14
Peak_918	chr7	19795721	19795871	Intron;	0.0565006	ENSMUSG00000040525.13	chr7	19778880	19796809	-	protein_coding	Cblc	80794	Q80XL1	Q80XL1;G3X9U0;Q2TA94	Casitas B-lineage lymphoma c(Cblc)	23	20	47	73	59	18	8	18	11	4	4	8	21	10	26	30	7	6	9	2	10	7	8	12	14	12	24	16	8	5	4	6	4
Peak_919	chr8	68905269	68905419	3UTR;Intron;	0.921953	ENSMUSG00000015568.16	chr8	68880490	68907448	+	protein_coding	Lpl	16956	Q3UAX2	Q3UAX2;Q8C562;Q3UCD4;Q3UB98;P11152;Q3U784;Q3UC44;Q3UC81;Q3U841;Q4FJQ8;Q3U831;Q3U5U0;Q3U715;Q3UCZ2;Q3UCH4;Q3U9P4;Q3UBE9;Q3U6S8;Q3UB54	lipoprotein lipase(Lpl)	4	0	5	10	59	0	0	0	0	0	0	4	3	1	0	0	0	0	10	28	55	2	3	5	14	7	2	0	4	6	2	2	2
Peak_920	chr8	68808396	68808546	CDS;	0.385357	ENSMUSG00000031864.16	chr8	68793928	68831667	+	protein_coding	Ints10	70885	E9Q360	E9Q360;E9Q361;Q8BXH8;F6WSW2;Q3TE59;A0A0R4J0V1;Q8K2A7	integrator complex subunit 10(Ints10)	33	16	54	63	57	125	68	106	44	17	12	27	32	6	117	93	210	84	16	21	15	37	54	51	34	13	38	71	51	7	15	14	13
Peak_921	chr8	68804887	68805037	CDS;	0.292377	ENSMUSG00000031864.16	chr8	68793928	68831667	+	protein_coding	Ints10	70885	E9Q360	E9Q360;E9Q361;Q8BXH8;F6WSW2;Q3TE59;A0A0R4J0V1;Q8K2A7	integrator complex subunit 10(Ints10)	5	2	8	12	28	64	76	51	107	4	2	4	3	9	30	36	39	31	5	11	25	6	6	10	5	11	198	62	88	4	7	2	2
Peak_922	chr8	68357430	68357580	3UTR;Intron;	0.998084	ENSMUSG00000036356.15	chr8	68356780	68735146	-	protein_coding	Csgalnact1	234356	Q8BJQ9	Q8BJQ9;A0A0R4J1S7	chondroitin sulfate N-acetylgalactosaminyltransferase 1(Csgalnact1)	32	23	111	159	220	164	153	146	150	22	22	31	39	72	89	125	187	143	32	51	58	67	42	56	24	29	191	116	79	17	17	56	69
Peak_923	chr8	68346670	68346820	3UTR;CDS;	0.986589	ENSMUSG00000053886.4	chr8	68276566	68347699	+	protein_coding	Sh2d4a	72281	Q9D7V1	Q9D7V1	SH2 domain containing 4A(Sh2d4a)	23	16	13	28	24	82	62	64	54	5	3	9	11	2	28	27	62	32	9	1	3	1	6	4	9	5	34	88	59	1	5	7	2
Peak_924	chr8	68331042	68331192	CDS;	0.766887	ENSMUSG00000053886.4	chr8	68276566	68347699	+	protein_coding	Sh2d4a	72281	Q9D7V1	Q9D7V1	SH2 domain containing 4A(Sh2d4a)	7	9	14	11	17	56	27	31	65	2	3	3	5	4	26	36	41	32	4	1	0	16	5	11	12	3	83	35	63	2	2	6	3
Peak_925	chr8	68329195	68329345	CDS;	0.740922	ENSMUSG00000053886.4	chr8	68276566	68347699	+	protein_coding	Sh2d4a	72281	Q9D7V1	Q9D7V1	SH2 domain containing 4A(Sh2d4a)	72	31	159	140	227	27	27	19	12	10	10	20	27	10	7	15	4	7	91	111	68	97	175	158	99	124	19	25	20	14	5	18	19
Peak_926	chr8	68296745	68296895	CDS;	0.284734	ENSMUSG00000053886.4	chr8	68276566	68347699	+	protein_coding	Sh2d4a	72281	Q9D7V1	Q9D7V1	SH2 domain containing 4A(Sh2d4a)	12	10	26	10	13	41	42	19	32	5	8	7	13	4	62	57	39	32	6	5	14	17	14	11	2	14	29	32	43	5	6	6	10
Peak_927	chr8	68282190	68282340	5UTR;CDS;	0.0801175	ENSMUSG00000053886.4	chr8	68276566	68347699	+	protein_coding	Sh2d4a	72281	Q9D7V1	Q9D7V1	SH2 domain containing 4A(Sh2d4a)	27	12	36	41	49	90	42	34	35	5	9	11	14	6	22	30	37	36	24	16	33	24	32	34	21	13	46	50	33	9	6	13	11
Peak_928	chr8	68120822	68120972	CDS;	0.174263	ENSMUSG00000030465.19	chr8	67689081	68212027	-	protein_coding	Psd3	234353	Q9D4K3	Q9D4K3;E9PUC5;Q78V97;Q2PFD7;Q8C0E9;F6Z9E6	pleckstrin and Sec7 domain containing 3(Psd3)	9	10	10	12	60	29	29	38	39	6	0	5	8	2	50	49	36	23	21	30	39	2	2	7	22	17	23	59	161	7	2	7	2
Peak_929	chr2	150407966	150408116	3UTR;CDS;	0.979682	ENSMUSG00000068130.11	chr2	150407140	150451486	-	protein_coding	Zfp442	668923	Q8CII6	Q8CII6;A0A087WQ98;A2AQA0	zinc finger protein 442(Zfp442)	66	124	349	209	313	374	307	281	505	8	10	22	15	21	79	63	104	57	59	92	53	63	60	148	61	356	803	423	412	13	7	13	9
Peak_930	chr2	150341627	150341777	Intron;	0.457226	ENSMUSG00000095315.1	chr2	150323701	150363071	+	protein_coding	Gm10130	NA	nan	nan	nan	39	54	113	73	117	239	171	132	391	6	3	11	7	3	38	40	57	36	33	41	19	17	18	51	21	75	564	276	306	3	1	3	2
Peak_931	chr2	150341627	150341777	Intron;	0.406378	ENSMUSG00000063364.10	chr2	150310934	150362765	-	protein_coding	3300002I08Rik	69277	B6ZLR4	B6ZLR4;Q9CXH3	RIKEN cDNA 3300002I08 gene(3300002I08Rik)	125	69	373	412	393	960	747	942	630	7	6	13	12	6	139	77	174	81	18	11	243	153	108	155	69	92	721	882	1012	6	7	12	9
Peak_932	chr2	150618624	150618774	3UTR;Intron;	0.988194	ENSMUSG00000027452.11	chr2	150618104	150668500	-	protein_coding	Acss1	68738	Q69Z91	Q69Z91;Q99NB1;Q569W4;Q3TZ45;Q99KM8	acyl-CoA synthetase short-chain family member 1(Acss1)	12	6	10	20	19	81	35	48	51	3	1	6	4	4	22	36	49	39	8	6	0	14	20	21	3	3	29	49	82	1	2	3	4
Peak_933	chr2	150583718	150583868	3UTR;Intron;	0.971987	ENSMUSG00000033096.7	chr2	150583079	150608567	-	protein_coding	Apmap	71881	Q9D7N9	Q9D7N9	adipocyte plasma membrane associated protein(Apmap)	11	1	4	14	10	47	16	21	19	1	1	1	2	5	6	14	25	18	3	2	7	1	1	1	2	6	15	25	37	0	1	1	1
Peak_934	chr2	150636359	150636509	Intron;	0.636281	ENSMUSG00000027452.11	chr2	150618104	150668500	-	protein_coding	Acss1	68738	Q69Z91	Q69Z91;Q99NB1;Q569W4;Q3TZ45;Q99KM8	acyl-CoA synthetase short-chain family member 1(Acss1)	61	42	98	59	92	312	134	145	156	58	59	115	113	48	359	493	312	186	39	55	47	33	68	64	87	58	84	190	197	22	25	53	32
Peak_935	chr2	150632779	150632929	Intron;	0.707318	ENSMUSG00000027452.11	chr2	150618104	150668500	-	protein_coding	Acss1	68738	Q69Z91	Q69Z91;Q99NB1;Q569W4;Q3TZ45;Q99KM8	acyl-CoA synthetase short-chain family member 1(Acss1)	3501	2891	7351	5932	5079	12880	5296	10683	6537	55	72	66	68	72	403	236	1075	484	1775	3252	2978	2143	1665	3365	1372	944	4773	19203	17572	18	14	73	41
Peak_936	chr2	150752975	150753125	5UTR;CDS;	0.177123	ENSMUSG00000033068.16	chr2	150749041	150771675	+	protein_coding	Entpd6	12497	Q3U0P5	Q3U0P5;Q8CHZ3	ectonucleoside triphosphate diphosphohydrolase 6(Entpd6)	7	11	34	52	41	30	34	26	24	0	1	2	2	2	2	7	5	8	1	6	6	8	5	4	9	4	25	34	30	1	2	3	0
Peak_937	chr2	150749148	150749298	5UTR;Intron;	0.008041	ENSMUSG00000033068.16	chr2	150749041	150771675	+	protein_coding	Entpd6	12497	Q3U0P5	Q3U0P5;Q8CHZ3	ectonucleoside triphosphate diphosphohydrolase 6(Entpd6)	65	71	250	195	217	35	60	51	40	22	27	61	58	50	30	61	42	41	63	125	64	49	56	61	37	140	85	52	37	11	14	49	33
Peak_938	chr2	150786852	150787002	5UTR;CDS;	0.0042866	ENSMUSG00000033059.7	chr2	150786734	150831758	+	protein_coding	Pygb	110078	Q8CI94	Q8CI94;Q3V3U0;Q3TFQ8;Q3UZL2;Q3UGT5;Q3UYH9	brain glycogen phosphorylase(Pygb)	37	86	97	102	364	232	200	241	232	14	11	18	24	29	93	124	64	34	89	134	109	13	33	20	81	165	234	371	349	11	12	11	14
Peak_939	chr2	150765464	150765614	CDS;	0.728903	ENSMUSG00000033068.16	chr2	150749041	150771675	+	protein_coding	Entpd6	12497	Q3U0P5	Q3U0P5;Q8CHZ3	ectonucleoside triphosphate diphosphohydrolase 6(Entpd6)	107	130	358	226	329	502	361	452	757	13	10	20	16	13	130	139	109	52	108	133	98	23	37	65	123	128	912	1069	1015	13	15	20	6
Peak_940	chr3	93526079	93526229	3UTR;CDS;	0.977069	ENSMUSG00000027907.4	chr3	93520487	93526287	+	protein_coding	S100a11	20195	P50543	P50543	S100 calcium binding protein A11(S100a11)	6	5	21	32	27	3	9	4	3	2	1	1	1	3	0	7	2	2	0	2	5	8	15	2	9	9	10	4	5	2	0	0	0
Peak_941	chr3	93555820	93555970	Intron;	0.08532	ENSMUSG00000041959.14	chr3	93555079	93564643	+	protein_coding	S100a10	20194	Q3UF30	Q3UF30;Q3TC45;P08207	S100 calcium binding protein A10 (calpactin)(S100a10)	16	4	14	8	39	3	7	3	1	0	0	0	2	0	0	1	0	0	6	15	10	10	7	2	17	22	4	7	10	0	0	0	1
Peak_942	chr3	93447781	93447931	CDS;	0.819057	ENSMUSG00000052415.5	chr3	93442329	93449077	+	protein_coding	Tchh	99681	Q80VU1	Q80VU1;A0A0B4J1F9;Q3V203	trichohyalin(Tchh)	132	205	302	476	760	177	200	192	124	7	10	6	11	9	23	23	13	13	31	55	352	266	207	255	149	243	159	193	151	4	7	9	10
Peak_943	chr3	93525146	93525296	Intron;	0.816207	ENSMUSG00000027907.4	chr3	93520487	93526287	+	protein_coding	S100a11	20195	P50543	P50543	S100 calcium binding protein A11(S100a11)	4	12	9	17	11	27	19	22	19	8	9	10	12	13	43	26	20	23	0	3	8	1	0	0	4	1	29	28	30	3	3	2	2
Peak_944	chr3	93446833	93446983	CDS;	0.678571	ENSMUSG00000052415.5	chr3	93442329	93449077	+	protein_coding	Tchh	99681	Q80VU1	Q80VU1;A0A0B4J1F9;Q3V203	trichohyalin(Tchh)	10	2	13	25	21	5	2	7	4	3	10	3	2	3	10	6	11	7	1	1	3	14	5	3	2	6	1	6	5	1	0	8	2
Peak_945	chr3	93447096	93447246	CDS;	0.717546	ENSMUSG00000052415.5	chr3	93442329	93449077	+	protein_coding	Tchh	99681	Q80VU1	Q80VU1;A0A0B4J1F9;Q3V203	trichohyalin(Tchh)	57	22	238	383	284	570	370	343	252	33	27	68	67	53	180	248	322	152	44	28	101	84	67	49	46	59	292	356	385	36	30	39	49
Peak_946	chr3	93446039	93446189	CDS;	0.560907	ENSMUSG00000052415.5	chr3	93442329	93449077	+	protein_coding	Tchh	99681	Q80VU1	Q80VU1;A0A0B4J1F9;Q3V203	trichohyalin(Tchh)	13	8	9	8	8	13	5	7	2	2	3	4	2	1	0	8	6	5	0	5	13	3	3	0	14	4	2	12	6	3	1	5	2
Peak_947	chr3	93446420	93446570	CDS;	0.617368	ENSMUSG00000052415.5	chr3	93442329	93449077	+	protein_coding	Tchh	99681	Q80VU1	Q80VU1;A0A0B4J1F9;Q3V203	trichohyalin(Tchh)	8	3	18	19	40	50	26	42	19	9	7	19	22	8	46	51	69	31	23	20	0	12	18	24	15	10	22	52	44	6	7	17	5
Peak_948	chr2	25263351	25263501	CDS;	0.11131	ENSMUSG00000048707.9	chr2	25262617	25269885	+	protein_coding	Tprn	97031	A2AI08	A2AI08	taperin(Tprn)	101	124	213	359	267	573	636	892	799	25	26	44	51	26	98	140	203	96	27	42	93	103	107	127	84	99	746	563	750	18	7	12	18
Peak_949	chr2	25256202	25256352	3UTR;Intron;	0.982436	ENSMUSG00000078201.5	chr2	25255438	25256292	+	protein_coding	Tmem203	227615	Q8R235	Q8R235;Q8C7I1	transmembrane protein 203(Tmem203)	706	503	1700	2497	2732	3042	2209	3540	1683	38	42	44	76	42	237	399	349	175	322	211	2231	1227	1583	1653	632	532	1802	3222	3545	36	17	55	34
Peak_950	chr2	25255896	25256046	CDS;	0.624122	ENSMUSG00000078201.5	chr2	25255438	25256292	+	protein_coding	Tmem203	227615	Q8R235	Q8R235;Q8C7I1	transmembrane protein 203(Tmem203)	21	13	69	87	418	319	294	388	218	22	20	48	43	27	173	303	137	88	52	75	76	16	20	7	119	100	305	349	331	16	9	13	9
Peak_951	chr2	25255896	25256046	5UTR;Intron;	0.00455276	ENSMUSG00000006471.18	chr2	25244820	25256022	-	protein_coding	Ndor1	78797	A2AI05	A2AI05;E0CYR1;E0CXI9;E0CX27;F6XCS1	NADPH dependent diflavin oxidoreductase 1(Ndor1)	215	259	657	1539	1126	559	630	871	497	32	21	50	55	52	99	119	97	47	81	105	145	94	209	176	166	208	671	389	309	19	13	10	9
Peak_952	chr2	25247413	25247563	3UTR;Intron;	0.761828	ENSMUSG00000006471.18	chr2	25244820	25256022	-	protein_coding	Ndor1	78797	A2AI05	A2AI05;E0CYR1;E0CXI9;E0CX27;F6XCS1	NADPH dependent diflavin oxidoreductase 1(Ndor1)	63	40	129	110	137	96	60	65	70	10	11	25	25	12	71	81	90	36	87	97	60	102	120	150	72	41	33	60	88	7	3	16	17
Peak_953	chr2	25290444	25290594	CDS;	0.477883	ENSMUSG00000026961.6	chr2	25289914	25291180	+	protein_coding	Lrrc26	227618	Q91W20	Q91W20	leucine rich repeat containing 26(Lrrc26)	13	29	13	72	45	54	80	80	40	3	0	2	4	1	3	7	12	9	6	5	5	6	10	13	12	23	39	45	17	0	3	0	2
Peak_954	chr2	25285422	25285572	3UTR;CDS;	0.968894	ENSMUSG00000026965.12	chr2	25272477	25285915	+	protein_coding	Anapc2	99152	A2AI11	A2AI11;Q6P0W7;Q8BZQ7;Q6ZPR8;Q3U430	anaphase promoting complex subunit 2(Anapc2)	4	0	5	7	18	28	37	21	31	2	1	3	1	4	12	10	37	24	4	4	0	0	2	1	5	6	41	37	44	0	1	7	3
Peak_955	chr3	93560875	93561025	3UTR;CDS;	0.613864	ENSMUSG00000041959.14	chr3	93555079	93564643	+	protein_coding	S100a10	20194	Q3UF30	Q3UF30;Q3TC45;P08207	S100 calcium binding protein A10 (calpactin)(S100a10)	75	95	191	326	378	488	411	502	254	3	1	7	6	9	30	34	33	10	14	53	156	70	110	145	87	121	321	411	444	6	5	2	5
Peak_956	chr3	94317859	94318009	Intron;	0.349457	ENSMUSG00000028145.9	chr3	94310088	94332540	+	protein_coding	Them4	75778	Q3UUI3	Q3UUI3;Q3USX4	thioesterase superfamily member 4(Them4)	28	10	68	138	160	375	326	419	253	6	0	12	12	6	90	69	101	53	13	12	29	31	21	41	28	22	199	224	222	3	1	4	2
Peak_957	chr2	163571757	163571907	3UTR;Intron;	0.983692	ENSMUSG00000017950.16	chr2	163506807	163572910	+	protein_coding	Hnf4a	15378	A2A5I4	A2A5I4;P49698;A2A5I6;Z4YKX0;B9VVT5;B9VVT6;B9VVT7;O54845;A2ICG8	hepatic nuclear factor 4, alpha(Hnf4a)	15	15	51	79	100	217	164	230	135	3	0	5	10	6	85	101	92	52	3	4	19	11	15	9	18	23	100	125	112	4	1	9	6
Peak_958	chr2	163570258	163570408	3UTR;Intron;	0.961015	ENSMUSG00000017950.16	chr2	163506807	163572910	+	protein_coding	Hnf4a	15378	A2A5I4	A2A5I4;P49698;A2A5I6;Z4YKX0;B9VVT5;B9VVT6;B9VVT7;O54845;A2ICG8	hepatic nuclear factor 4, alpha(Hnf4a)	23	14	47	66	57	9	10	15	6	0	0	3	3	0	5	0	3	1	10	11	55	26	43	13	18	8	4	11	19	0	0	0	1
Peak_959	chr2	163469427	163469577	5UTR;CDS;	0.50024	ENSMUSG00000048486.6	chr2	163466378	163472629	-	protein_coding	Fitm2	228859	P59266	P59266	fat storage-inducing transmembrane protein 2(Fitm2)	457	569	1251	2059	3389	948	919	1578	551	31	24	45	73	35	194	260	131	65	246	419	1327	458	829	676	848	702	636	1087	2046	25	21	32	34
Peak_960	chr2	163468955	163469105	5UTR;Intron;	0.575748	ENSMUSG00000048486.6	chr2	163466378	163472629	-	protein_coding	Fitm2	228859	P59266	P59266	fat storage-inducing transmembrane protein 2(Fitm2)	13	7	23	51	85	124	89	133	92	16	11	21	34	12	52	84	94	51	5	13	16	5	8	19	12	22	82	136	225	6	9	10	10
Peak_961	chr2	163468264	163468414	5UTR;Intron;	0.68629	ENSMUSG00000048486.6	chr2	163466378	163472629	-	protein_coding	Fitm2	228859	P59266	P59266	fat storage-inducing transmembrane protein 2(Fitm2)	23	24	17	16	11	2	1	2	1	1	0	0	0	0	0	0	0	0	0	0	3	2	2	1	3	29	7	3	3	0	1	0	0
Peak_962	chr2	163467096	163467246	5UTR;Intron;	0.87314	ENSMUSG00000048486.6	chr2	163466378	163472629	-	protein_coding	Fitm2	228859	P59266	P59266	fat storage-inducing transmembrane protein 2(Fitm2)	16	8	73	84	82	18	17	17	11	7	3	6	9	0	10	2	5	4	21	45	54	43	19	44	33	24	34	18	19	2	0	5	3
Peak_963	chr2	163553461	163553611	Intron;	0.706912	ENSMUSG00000017950.16	chr2	163506807	163572910	+	protein_coding	Hnf4a	15378	A2A5I4	A2A5I4;P49698;A2A5I6;Z4YKX0;B9VVT5;B9VVT6;B9VVT7;O54845;A2ICG8	hepatic nuclear factor 4, alpha(Hnf4a)	24	46	50	55	27	52	48	65	36	4	1	9	14	23	89	64	77	46	26	29	8	2	3	1	11	23	38	67	102	7	4	4	4
Peak_964	chr2	163547212	163547362	3UTR;CDS;	0.612378	ENSMUSG00000017950.16	chr2	163506807	163572910	+	protein_coding	Hnf4a	15378	A2A5I4	A2A5I4;P49698;A2A5I6;Z4YKX0;B9VVT5;B9VVT6;B9VVT7;O54845;A2ICG8	hepatic nuclear factor 4, alpha(Hnf4a)	4	1	19	12	8	76	63	94	92	6	5	11	5	9	55	59	160	92	0	0	4	0	1	8	6	3	54	75	76	3	6	2	2
Peak_965	chr2	163508759	163508909	Intron;	0.0306643	ENSMUSG00000017950.16	chr2	163506807	163572910	+	protein_coding	Hnf4a	15378	A2A5I4	A2A5I4;P49698;A2A5I6;Z4YKX0;B9VVT5;B9VVT6;B9VVT7;O54845;A2ICG8	hepatic nuclear factor 4, alpha(Hnf4a)	20	13	2	7	47	53	59	96	54	4	2	12	25	7	59	292	20	16	20	51	8	0	2	0	32	8	48	84	165	12	1	3	0
Peak_966	chr2	163507877	163508027	Intron;	0.0173215	ENSMUSG00000017950.16	chr2	163506807	163572910	+	protein_coding	Hnf4a	15378	A2A5I4	A2A5I4;P49698;A2A5I6;Z4YKX0;B9VVT5;B9VVT6;B9VVT7;O54845;A2ICG8	hepatic nuclear factor 4, alpha(Hnf4a)	24	26	58	138	150	94	120	124	62	4	4	5	7	2	13	25	22	17	1	7	43	13	27	13	38	21	45	73	72	2	1	1	2
Peak_967	chr17	46565085	46565235	3UTR;Intron;	0.989086	ENSMUSG00000023972.9	chr17	46564450	46629504	-	protein_coding	Ptk7	71461	Q3V2W2	Q3V2W2;Q8BKG3	PTK7 protein tyrosine kinase 7(Ptk7)	12	10	32	45	51	79	91	91	60	0	1	2	4	0	9	15	10	7	3	5	18	14	15	13	16	22	45	59	50	1	2	0	0
Peak_968	chr17	46555334	46555484	CDS;	0.0807593	ENSMUSG00000015605.5	chr17	46546838	46556162	-	protein_coding	Srf	20807	Q9JM73	Q9JM73	serum response factor(Srf)	4	3	47	37	57	46	35	53	28	3	6	5	3	8	25	17	18	19	9	6	10	18	20	14	34	13	22	21	43	2	3	0	2
Peak_969	chr17	46642045	46642195	CDS;	0.208351	ENSMUSG00000003546.9	chr17	46630630	46645144	-	protein_coding	Klc4	74764	Q99JQ9	Q99JQ9;Q9DBS5	kinesin light chain 4(Klc4)	155	167	363	606	937	466	460	634	290	20	22	22	26	25	109	128	63	39	178	232	346	165	208	237	165	118	365	588	1028	11	15	12	13
Peak_970	chr17	46632762	46632912	CDS;	0.84794	ENSMUSG00000003546.9	chr17	46630630	46645144	-	protein_coding	Klc4	74764	Q99JQ9	Q99JQ9;Q9DBS5	kinesin light chain 4(Klc4)	5	9	25	33	54	22	31	26	23	0	0	0	1	1	2	1	5	4	4	2	6	1	6	28	12	17	36	55	49	0	0	0	1
Peak_971	chr17	46500732	46500882	CDS;	0.994849	ENSMUSG00000040327.16	chr17	46500571	46546388	-	protein_coding	Cul9	78309	S4R1Y1	S4R1Y1;Q80TT8;E9QP09	cullin 9(Cul9)	5	10	18	29	25	7	7	7	4	0	0	0	2	1	0	0	1	0	5	5	0	8	4	7	8	15	2	15	3	0	1	0	1
Peak_972	chr17	46499475	46499625	3UTR;Intron;	0.975972	ENSMUSG00000040658.6	chr17	46496788	46499618	+	protein_coding	Dnph1	381101	Q80VJ3	Q80VJ3	2'-deoxynucleoside 5'-phosphate N-hydrolase 1(Dnph1)	4	0	27	26	44	47	45	55	28	2	0	2	5	4	13	15	21	6	4	5	10	5	7	11	6	23	32	37	39	1	2	5	4
Peak_973	chr17	46548920	46549070	3UTR;Intron;	0.768662	ENSMUSG00000015605.5	chr17	46546838	46556162	-	protein_coding	Srf	20807	Q9JM73	Q9JM73	serum response factor(Srf)	7	27	35	103	68	120	87	128	46	5	4	8	11	6	45	40	31	17	1	10	7	7	18	0	6	8	75	56	58	4	4	3	2
Peak_974	chr17	46547773	46547923	3UTR;Intron;	0.891677	ENSMUSG00000015605.5	chr17	46546838	46556162	-	protein_coding	Srf	20807	Q9JM73	Q9JM73	serum response factor(Srf)	8	8	27	36	16	164	180	212	88	23	15	30	39	21	87	115	158	90	5	1	16	9	17	21	5	9	132	109	112	12	8	16	21
Peak_975	chr17	46650023	46650173	3UTR;CDS;	0.989517	ENSMUSG00000002767.13	chr17	46646228	46650139	+	protein_coding	Mrpl2	27398	Q9D773	Q9D773;B1B1D8;B1B1D7	mitochondrial ribosomal protein L2(Mrpl2)	3	1	14	12	15	29	23	28	18	0	9	3	3	6	13	12	14	15	4	3	14	6	15	10	9	8	14	14	10	0	2	2	2
Peak_976	chr17	46648422	46648572	CDS;	0.580159	ENSMUSG00000002767.13	chr17	46646228	46650139	+	protein_coding	Mrpl2	27398	Q9D773	Q9D773;B1B1D8;B1B1D7	mitochondrial ribosomal protein L2(Mrpl2)	11	2	19	13	15	2	0	0	1	2	2	4	4	0	2	3	0	0	6	11	10	30	19	31	5	17	4	5	0	0	1	3	1
Peak_977	chr2	32594188	32594338	CDS;	0.568788	ENSMUSG00000079442.12	chr2	32587094	32599698	+	protein_coding	St6galnac4	20448	Q3UMI2	Q3UMI2;Q3U6Q6;Q9R2B6;Q8C3J2;A0A0A6YVT0;Q3TT62	ST6 (alpha-N-acetyl-neuraminyl-2,3-beta-galactosyl-1,3)-N-acetylgalactosaminide alpha-2,6-sialyltransferase 4(St6galnac4)	52	33	148	257	221	18	53	51	21	12	6	14	16	5	3	14	12	12	15	17	39	46	34	33	42	69	23	24	18	8	3	3	9
Peak_978	chr2	32587400	32587550	Intron;	0.0302285	ENSMUSG00000079442.12	chr2	32587094	32599698	+	protein_coding	St6galnac4	20448	Q3UMI2	Q3UMI2;Q3U6Q6;Q9R2B6;Q8C3J2;A0A0A6YVT0;Q3TT62	ST6 (alpha-N-acetyl-neuraminyl-2,3-beta-galactosyl-1,3)-N-acetylgalactosaminide alpha-2,6-sialyltransferase 4(St6galnac4)	17	27	30	90	60	59	25	76	21	6	1	5	6	2	6	3	6	3	1	5	24	2	19	14	8	5	17	25	36	1	0	0	0
Peak_979	chr15	100577324	100577474	3UTR;Intron;	0.915596	ENSMUSG00000009739.16	chr15	100575317	100599984	-	protein_coding	Pou6f1	19009	H3BKJ6	H3BKJ6;Q6X2R9;Q5U4D4;Q6X2S0;A0A0A0MQN7;Q07916	POU domain, class 6, transcription factor 1(Pou6f1)	724	972	1954	2934	4363	960	878	1194	821	39	29	65	86	40	85	94	107	56	295	540	1002	426	620	602	991	1187	930	954	1014	22	21	34	21
Peak_980	chr15	100576496	100576646	3UTR;Intron;	0.949163	ENSMUSG00000009739.16	chr15	100575317	100599984	-	protein_coding	Pou6f1	19009	H3BKJ6	H3BKJ6;Q6X2R9;Q5U4D4;Q6X2S0;A0A0A0MQN7;Q07916	POU domain, class 6, transcription factor 1(Pou6f1)	37	32	160	207	140	265	215	372	159	11	3	11	13	10	90	95	104	38	9	19	63	73	68	65	38	45	220	221	273	6	6	10	11
Peak_981	chr15	100575510	100575660	3UTR;Intron;	0.989135	ENSMUSG00000009739.16	chr15	100575317	100599984	-	protein_coding	Pou6f1	19009	H3BKJ6	H3BKJ6;Q6X2R9;Q5U4D4;Q6X2S0;A0A0A0MQN7;Q07916	POU domain, class 6, transcription factor 1(Pou6f1)	110	77	387	348	793	686	380	618	488	56	51	86	133	53	314	236	303	156	251	312	152	114	202	154	189	172	475	747	1023	34	24	57	46
Peak_982	chr15	100542172	100542322	Intron;	0.198354	ENSMUSG00000009733.8	chr15	100502798	100552008	-	protein_coding	Tfcp2	21422	Q3URS4	Q3URS4;Q9ERA0	transcription factor CP2(Tfcp2)	78	50	96	138	391	1304	813	761	1443	93	83	149	206	170	556	608	470	224	131	138	208	20	26	25	90	67	2707	1866	1510	61	59	68	57
Peak_983	chr15	100520556	100520706	CDS;	0.637614	ENSMUSG00000009733.8	chr15	100502798	100552008	-	protein_coding	Tfcp2	21422	Q3URS4	Q3URS4;Q9ERA0	transcription factor CP2(Tfcp2)	15	4	18	15	5	42	14	26	19	0	1	0	0	0	0	1	5	0	7	14	8	11	10	15	2	1	15	25	24	0	1	0	0
Peak_984	chr15	100503391	100503541	3UTR;Intron;	0.986426	ENSMUSG00000009733.8	chr15	100502798	100552008	-	protein_coding	Tfcp2	21422	Q3URS4	Q3URS4;Q9ERA0	transcription factor CP2(Tfcp2)	35	38	72	113	109	14	9	18	19	3	1	3	2	0	3	0	1	0	14	11	47	17	27	23	46	27	10	6	5	0	0	0	0
Peak_985	chr15	100482171	100482321	CDS;	0.829164	ENSMUSG00000044636.5	chr15	100479569	100495239	-	protein_coding	Csrnp2	207785	Q8BGQ2	Q8BGQ2	cysteine-serine-rich nuclear protein 2(Csrnp2)	9	15	16	24	19	54	39	85	32	3	3	1	4	3	16	26	17	17	1	0	0	4	7	9	3	2	52	31	32	1	2	1	2
Peak_986	chr15	100480783	100480933	3UTR;Intron;	0.917741	ENSMUSG00000044636.5	chr15	100479569	100495239	-	protein_coding	Csrnp2	207785	Q8BGQ2	Q8BGQ2	cysteine-serine-rich nuclear protein 2(Csrnp2)	16	21	75	86	135	23	45	51	23	22	8	23	34	32	24	36	43	27	15	26	41	14	14	28	36	97	34	24	21	7	6	12	8
Peak_987	chr15	100477940	100478090	3UTR;Intron;	0.878951	ENSMUSG00000037353.8	chr15	100469033	100479252	+	protein_coding	Letmd1	68614	Q924L1	Q924L1	LETM1 domain containing 1(Letmd1)	117	53	222	235	373	1941	1023	1419	1104	220	246	390	587	378	4260	4398	5728	2740	101	73	138	90	66	48	97	35	782	903	1484	197	153	252	156
Peak_988	chr2	32456262	32456412	3UTR;Intron;	0.905187	ENSMUSG00000039164.2	chr2	32450456	32456953	+	protein_coding	Naif1	71254	Q6PFD7	Q6PFD7	nuclear apoptosis inducing factor 1(Naif1)	108	26	164	224	451	2062	1114	1727	1088	216	189	326	468	251	3606	3054	4998	2708	76	69	93	111	152	92	128	67	733	1227	1360	111	100	162	152
Peak_989	chr6	54506008	54506158	3UTR;Intron;	0.924813	ENSMUSG00000019124.10	chr6	54501172	54566489	-	protein_coding	Scrn1	69938	A0A0N4SVR0	A0A0N4SVR0;A0A0N4SWD0;Q9CZC8;D3YXW0	secernin 1(Scrn1)	4	4	13	25	8	1	4	2	3	1	4	3	4	2	0	2	0	3	0	5	5	2	5	3	5	9	2	2	0	3	0	3	1
Peak_990	chr6	54501845	54501995	Intron;	0.988548	ENSMUSG00000019124.10	chr6	54501172	54566489	-	protein_coding	Scrn1	69938	A0A0N4SVR0	A0A0N4SVR0;A0A0N4SWD0;Q9CZC8;D3YXW0	secernin 1(Scrn1)	5	4	19	17	16	6	4	4	4	0	1	2	5	1	0	2	5	1	2	5	6	7	5	6	3	9	19	3	2	0	0	2	5
Peak_991	chr6	54501845	54501995	3UTR;Intron;	0.975083	ENSMUSG00000086040.8	chr6	54429602	54503768	+	protein_coding	Wipf3	330319	E9Q2D0	E9Q2D0;P0C7L0;D3Z5R4	WAS/WASL interacting protein family, member 3(Wipf3)	1	2	8	8	23	31	20	35	30	2	2	3	3	6	24	23	20	16	3	5	24	0	2	0	8	8	6	34	59	6	3	7	3
Peak_992	chr6	54468911	54469061	Intron;	0.531025	ENSMUSG00000086040.8	chr6	54429602	54503768	+	protein_coding	Wipf3	330319	E9Q2D0	E9Q2D0;P0C7L0;D3Z5R4	WAS/WASL interacting protein family, member 3(Wipf3)	1	8	9	10	6	7	2	1	2	0	0	3	1	1	0	0	1	0	0	3	0	4	0	0	1	2	10	2	3	1	1	1	0
Peak_993	chr6	54329933	54330083	3UTR;Intron;	0.955805	ENSMUSG00000045725.5	chr6	54325834	54330201	+	protein_coding	Prr15	78004	A2RT92	A2RT92;Q9D1T5	proline rich 15(Prr15)	11	9	21	34	41	4	6	7	0	1	2	4	2	3	2	0	1	0	7	8	3	4	0	4	20	14	8	3	6	1	1	1	1
Peak_994	chr6	54326938	54327088	5UTR;Intron;	0.269979	ENSMUSG00000045725.5	chr6	54325834	54330201	+	protein_coding	Prr15	78004	A2RT92	A2RT92;Q9D1T5	proline rich 15(Prr15)	46	65	122	134	148	16	16	10	20	0	1	1	2	1	0	0	0	0	24	31	36	26	32	68	69	88	20	30	32	0	1	1	0
Peak_995	chr6	54300014	54300164	3UTR;CDS;	0.993438	ENSMUSG00000004633.17	chr6	54039553	54301810	+	protein_coding	Chn2	69993	Q3TVA5	Q3TVA5;A0A0N4SVZ7;Q80XD1;H7BXA9;B9EIU7;A0A0N4SWG3;A0A0N4SVT0;A0A0N4SV96;D3YXQ4;Q3V2R3;A0A0N4SVE7;A0A0N4SV75	chimerin 2(Chn2)	28	52	90	141	190	33	30	23	15	2	0	2	2	1	4	4	1	3	14	18	42	11	67	49	37	69	46	52	20	3	2	3	0
Peak_996	chr6	73275311	73275461	CDS;	0.946547	ENSMUSG00000052738.14	chr6	73248381	73276911	+	protein_coding	Suclg1	56451	G3UYP8	G3UYP8;Q9WUM5;A0A0N4SVU4	succinate-CoA ligase, GDP-forming, alpha subunit(Suclg1)	40	26	55	205	83	70	82	105	47	17	12	23	26	17	44	96	33	26	8	11	26	10	39	33	19	31	68	60	31	1	3	2	7
Peak_997	chr6	72958263	72958413	5UTR;Intron;	0.292439	ENSMUSG00000079523.8	chr6	72957346	72958748	-	protein_coding	Tmsb10	19240	A0A0N4SVF0	A0A0N4SVF0;A6H6H4;Q6ZWY8	thymosin, beta 10(Tmsb10)	4	5	11	23	22	0	1	1	0	0	1	2	3	2	0	1	1	0	7	1	6	6	14	4	5	8	6	0	2	0	0	0	0
Peak_998	chr6	54298040	54298190	CDS;	0.985911	ENSMUSG00000004633.17	chr6	54039553	54301810	+	protein_coding	Chn2	69993	Q3TVA5	Q3TVA5;A0A0N4SVZ7;Q80XD1;H7BXA9;B9EIU7;A0A0N4SWG3;A0A0N4SVT0;A0A0N4SV96;D3YXQ4;Q3V2R3;A0A0N4SVE7;A0A0N4SV75	chimerin 2(Chn2)	27	9	48	44	31	15	9	13	2	15	15	18	24	9	5	4	7	3	13	41	28	22	58	42	15	9	2	10	34	2	8	8	4
Peak_999	chr6	72653921	72654071	Intron;	0.83043	ENSMUSG00000055799.13	chr6	72626377	72789254	-	protein_coding	Tcf7l1	21415	Q3TPB1	Q3TPB1;A1A550;F6VNH1;A1A549;Q9Z1J1	transcription factor 7 like 1 (T cell specific, HMG box)(Tcf7l1)	7	6	15	3	46	4	3	2	0	0	1	3	1	3	2	1	2	0	13	6	24	1	2	1	19	18	8	1	34	1	1	1	1
Peak_1000	chr6	72644899	72645049	Intron;	0.885822	ENSMUSG00000055799.13	chr6	72626377	72789254	-	protein_coding	Tcf7l1	21415	Q3TPB1	Q3TPB1;A1A550;F6VNH1;A1A549;Q9Z1J1	transcription factor 7 like 1 (T cell specific, HMG box)(Tcf7l1)	19	21	44	77	22	65	50	58	25	14	9	31	40	22	62	51	54	32	5	2	0	5	7	6	10	19	38	44	38	14	2	10	8
Peak_1001	chr6	72637513	72637663	Intron;	0.931169	ENSMUSG00000055799.13	chr6	72626377	72789254	-	protein_coding	Tcf7l1	21415	Q3TPB1	Q3TPB1;A1A550;F6VNH1;A1A549;Q9Z1J1	transcription factor 7 like 1 (T cell specific, HMG box)(Tcf7l1)	19	21	44	77	22	65	50	58	25	14	9	31	40	22	62	51	54	32	5	2	0	5	7	6	10	19	38	44	38	14	2	10	8
Peak_1002	chr6	54295777	54295927	CDS;	0.977282	ENSMUSG00000004633.17	chr6	54039553	54301810	+	protein_coding	Chn2	69993	Q3TVA5	Q3TVA5;A0A0N4SVZ7;Q80XD1;H7BXA9;B9EIU7;A0A0N4SWG3;A0A0N4SVT0;A0A0N4SV96;D3YXQ4;Q3V2R3;A0A0N4SVE7;A0A0N4SV75	chimerin 2(Chn2)	25	28	95	99	49	8	6	5	4	21	26	35	37	19	6	8	1	2	0	12	16	27	15	23	17	15	2	2	3	17	16	30	20
Peak_1003	chr6	72957920	72958070	3UTR;5UTR;CDS;	0.53709	ENSMUSG00000079523.8	chr6	72957346	72958748	-	protein_coding	Tmsb10	19240	A0A0N4SVF0	A0A0N4SVF0;A6H6H4;Q6ZWY8	thymosin, beta 10(Tmsb10)	320	297	1182	1791	1017	1887	1294	2617	1096	82	86	106	141	75	585	525	594	235	66	97	321	152	348	294	255	290	1133	1184	1863	48	32	41	22
Peak_1004	chr6	72899576	72899726	5UTR;CDS;	0.00557198	ENSMUSG00000055239.10	chr6	72841113	72899979	-	protein_coding	Kcmf1	74287	A0A0U1RNG8	A0A0U1RNG8;A0A0N4SV15;A0A0N4SV12;Q80UY2	potassium channel modulatory factor 1(Kcmf1)	0	0	1	5	23	2	0	0	0	2	0	2	0	0	0	1	0	0	3	19	31	0	0	0	3	13	0	0	3	0	0	0	1
Peak_1005	chr6	72884241	72884391	Intron;	0.266079	ENSMUSG00000055239.10	chr6	72841113	72899979	-	protein_coding	Kcmf1	74287	A0A0U1RNG8	A0A0U1RNG8;A0A0N4SV15;A0A0N4SV12;Q80UY2	potassium channel modulatory factor 1(Kcmf1)	35	19	55	59	145	84	80	86	59	10	18	14	26	14	45	59	28	20	19	30	23	16	13	12	20	28	130	72	60	5	5	10	3
Peak_1006	chr6	72841435	72841585	3UTR;Intron;	0.993256	ENSMUSG00000055239.10	chr6	72841113	72899979	-	protein_coding	Kcmf1	74287	A0A0U1RNG8	A0A0U1RNG8;A0A0N4SV15;A0A0N4SV12;Q80UY2	potassium channel modulatory factor 1(Kcmf1)	148	189	511	912	392	294	308	412	238	44	32	58	66	37	154	175	129	99	54	23	104	79	164	89	76	155	290	266	230	25	14	30	31
Peak_1007	chr10	59421789	59421939	3UTR;Intron;	0.993885	ENSMUSG00000009646.13	chr10	59403659	59421976	+	protein_coding	Pla2g12b	69836	F6UTM6	F6UTM6;Q99P27;Q8VC81	phospholipase A2, group XIIB(Pla2g12b)	394	387	1146	1503	1073	2291	1709	2178	1530	28	17	34	43	33	187	181	328	139	163	257	777	740	866	1011	287	312	1773	2044	2601	10	11	21	17
Peak_1008	chr10	59403529	59403679	5UTR;Intron;	-0.00300267	ENSMUSG00000009646.13	chr10	59403659	59421976	+	protein_coding	Pla2g12b	69836	F6UTM6	F6UTM6;Q99P27;Q8VC81	phospholipase A2, group XIIB(Pla2g12b)	0	3	7	11	6	18	24	19	7	0	0	0	1	0	1	3	5	1	0	1	0	1	0	3	7	3	21	21	28	1	0	0	0
Peak_1009	chr3	79602256	79602406	CDS;	0.892843	ENSMUSG00000027804.13	chr3	79591341	79603650	+	protein_coding	Ppid	67738	Q9CR16	Q9CR16;A0A0A6YW70;Q3UB60;Q8BMX6	peptidylprolyl isomerase D (cyclophilin D)(Ppid)	14	8	10	9	34	2	4	6	2	8	2	4	2	4	1	1	8	2	30	45	33	17	16	9	15	18	1	2	12	0	1	2	4
Peak_1010	chr10	59449925	59450075	Intron;	0.982223	ENSMUSG00000009647.13	chr10	59446983	59616692	-	protein_coding	Mcu	215999	E0CYL3	E0CYL3;Q3UMR5	mitochondrial calcium uniporter(Mcu)	396	295	1093	1511	1239	388	419	392	190	30	30	53	65	39	53	82	58	25	100	171	766	341	378	409	274	236	253	297	234	25	16	41	26
Peak_1011	chr18	11840230	11840380	CDS;	0.010206	ENSMUSG00000040957.14	chr18	11839219	11945627	+	protein_coding	Cables1	63955	Q3U148	Q3U148;Q3TYS6;Q9ESJ1;B2RWU9	CDK5 and Abl enzyme substrate 1(Cables1)	47	39	82	142	72	109	70	122	91	2	0	2	2	0	5	6	26	9	17	37	9	20	24	26	34	24	72	117	111	0	0	2	0
Peak_1012	chr18	11893342	11893492	Intron;	0.509341	ENSMUSG00000040957.14	chr18	11839219	11945627	+	protein_coding	Cables1	63955	Q3U148	Q3U148;Q3TYS6;Q9ESJ1;B2RWU9	CDK5 and Abl enzyme substrate 1(Cables1)	11	22	32	46	88	87	74	62	50	5	4	9	12	2	26	45	32	20	176	169	129	21	24	32	96	24	72	245	185	3	1	15	9
Peak_1013	chr10	59447730	59447880	3UTR;Intron;	0.995156	ENSMUSG00000009647.13	chr10	59446983	59616692	-	protein_coding	Mcu	215999	E0CYL3	E0CYL3;Q3UMR5	mitochondrial calcium uniporter(Mcu)	172	184	951	795	423	2212	1255	1566	1348	7	4	17	21	10	113	98	161	111	45	57	358	239	176	357	61	302	1721	2138	3516	3	1	12	8
Peak_1014	chr18	11725415	11725565	CDS;	0.838837	ENSMUSG00000041238.15	chr18	11633275	11743207	+	protein_coding	Rbbp8	225182	Q80YR6	Q80YR6;Q05CC7;Q8VE67	retinoblastoma binding protein 8(Rbbp8)	64	33	200	373	267	534	320	572	284	48	29	75	80	22	291	263	401	189	30	26	93	25	50	50	51	88	219	512	489	22	20	25	31
Peak_1015	chr18	11727130	11727280	CDS;	0.854437	ENSMUSG00000041238.15	chr18	11633275	11743207	+	protein_coding	Rbbp8	225182	Q80YR6	Q80YR6;Q05CC7;Q8VE67	retinoblastoma binding protein 8(Rbbp8)	17	9	67	109	75	284	178	190	154	2	2	12	8	4	52	39	65	41	3	6	30	13	22	21	16	37	206	233	290	3	1	9	3
Peak_1016	chr18	11672536	11672686	CDS;	0.357821	ENSMUSG00000041238.15	chr18	11633275	11743207	+	protein_coding	Rbbp8	225182	Q80YR6	Q80YR6;Q05CC7;Q8VE67	retinoblastoma binding protein 8(Rbbp8)	15	30	103	150	123	291	246	264	147	11	9	8	14	11	64	59	67	60	13	7	70	29	25	50	17	14	231	184	148	5	4	5	2
Peak_1017	chr18	11721904	11722054	CDS;	0.806899	ENSMUSG00000041238.15	chr18	11633275	11743207	+	protein_coding	Rbbp8	225182	Q80YR6	Q80YR6;Q05CC7;Q8VE67	retinoblastoma binding protein 8(Rbbp8)	231	346	736	945	956	1492	1061	1345	879	1	4	22	15	6	77	42	83	38	80	135	289	114	134	117	172	433	850	1470	1333	2	2	8	3
Peak_1018	chr18	11738541	11738691	CDS;	0.958238	ENSMUSG00000041238.15	chr18	11633275	11743207	+	protein_coding	Rbbp8	225182	Q80YR6	Q80YR6;Q05CC7;Q8VE67	retinoblastoma binding protein 8(Rbbp8)	73	71	189	308	425	167	126	124	81	18	7	13	16	8	24	28	16	21	32	22	112	65	73	77	86	103	106	109	99	5	4	15	7
Peak_1019	chr18	11839967	11840117	CDS;	0.00773438	ENSMUSG00000040957.14	chr18	11839219	11945627	+	protein_coding	Cables1	63955	Q3U148	Q3U148;Q3TYS6;Q9ESJ1;B2RWU9	CDK5 and Abl enzyme substrate 1(Cables1)	68	45	221	291	307	182	130	128	109	8	9	14	20	14	22	24	21	27	38	23	123	107	95	123	47	77	162	135	108	8	6	17	15
Peak_1020	chr18	11732123	11732273	CDS;	0.899856	ENSMUSG00000041238.15	chr18	11633275	11743207	+	protein_coding	Rbbp8	225182	Q80YR6	Q80YR6;Q05CC7;Q8VE67	retinoblastoma binding protein 8(Rbbp8)	10	8	41	73	29	78	81	107	58	5	4	7	19	7	44	48	40	22	4	3	15	9	19	16	17	9	66	78	76	3	2	4	7
Peak_1021	chr18	11734415	11734565	CDS;	0.920706	ENSMUSG00000041238.15	chr18	11633275	11743207	+	protein_coding	Rbbp8	225182	Q80YR6	Q80YR6;Q05CC7;Q8VE67	retinoblastoma binding protein 8(Rbbp8)	10	20	36	75	41	25	20	50	14	3	1	2	6	4	13	15	17	7	6	4	23	17	16	13	14	12	34	24	29	0	3	1	2
Peak_1022	chr19	17118151	17118301	CDS;	0.605302	ENSMUSG00000039126.9	chr19	16956117	17223932	+	protein_coding	Prune2	353211	Q3TQH7	Q3TQH7;F8QPD5;Q52KR3;Q3TMI5;Q8CA96	prune homolog 2(Prune2)	280	333	752	1024	2275	1159	918	1345	639	26	25	35	34	26	180	237	101	69	199	307	689	275	528	495	475	675	766	1276	2007	15	14	16	14
Peak_1023	chr19	16759543	16759693	CDS;	0.129245	ENSMUSG00000046230.9	chr19	16616762	16780822	-	protein_coding	Vps13a	271564	Q5H8C4	Q5H8C4;A1ILI2;Q8C9M0;Q8CDS8;A1ILI5;A1ILI1;A1ILH9;Q3TN78;Q6P6M9;A1ILH6	vacuolar protein sorting 13A(Vps13a)	12	11	39	62	58	14	11	9	1	3	1	1	3	1	2	4	1	2	14	29	49	18	10	26	30	44	11	7	7	6	2	3	6
Peak_1024	chr19	17120450	17120600	CDS;	0.613886	ENSMUSG00000039126.9	chr19	16956117	17223932	+	protein_coding	Prune2	353211	Q3TQH7	Q3TQH7;F8QPD5;Q52KR3;Q3TMI5;Q8CA96	prune homolog 2(Prune2)	8	1	12	23	15	5	4	6	7	1	3	2	1	0	1	2	1	2	4	0	3	6	13	1	12	12	3	2	2	4	1	1	1
Peak_1025	chr19	17119337	17119487	CDS;	0.609731	ENSMUSG00000039126.9	chr19	16956117	17223932	+	protein_coding	Prune2	353211	Q3TQH7	Q3TQH7;F8QPD5;Q52KR3;Q3TMI5;Q8CA96	prune homolog 2(Prune2)	53	52	205	247	303	533	280	648	321	31	24	25	36	26	159	176	320	168	17	32	32	19	22	31	104	64	207	510	658	13	12	28	15
Peak_1026	chr19	17121445	17121595	CDS;	0.617602	ENSMUSG00000039126.9	chr19	16956117	17223932	+	protein_coding	Prune2	353211	Q3TQH7	Q3TQH7;F8QPD5;Q52KR3;Q3TMI5;Q8CA96	prune homolog 2(Prune2)	0	0	10	10	17	0	3	0	0	0	0	0	2	0	0	1	0	0	3	2	21	8	5	7	1	3	6	3	3	2	1	0	0
Peak_1027	chr19	17120783	17120933	CDS;	0.61513	ENSMUSG00000039126.9	chr19	16956117	17223932	+	protein_coding	Prune2	353211	Q3TQH7	Q3TQH7;F8QPD5;Q52KR3;Q3TMI5;Q8CA96	prune homolog 2(Prune2)	5	3	16	20	18	6	3	3	5	0	1	3	2	3	0	1	2	1	2	3	0	8	9	16	10	1	4	2	2	1	0	0	1
Peak_1028	chr19	17122395	17122545	CDS;	0.621149	ENSMUSG00000039126.9	chr19	16956117	17223932	+	protein_coding	Prune2	353211	Q3TQH7	Q3TQH7;F8QPD5;Q52KR3;Q3TMI5;Q8CA96	prune homolog 2(Prune2)	274	249	828	1476	1594	1736	1136	1657	816	19	18	47	70	49	171	159	196	123	72	156	475	221	361	311	291	383	918	1812	1269	14	15	25	20
Peak_1029	chr19	17121764	17121914	CDS;	0.618793	ENSMUSG00000039126.9	chr19	16956117	17223932	+	protein_coding	Prune2	353211	Q3TQH7	Q3TQH7;F8QPD5;Q52KR3;Q3TMI5;Q8CA96	prune homolog 2(Prune2)	34	52	224	332	173	245	170	265	127	18	15	35	44	38	110	123	93	46	12	15	33	67	52	54	34	33	235	214	196	18	13	18	22
Peak_1030	chr19	17124924	17125074	CDS;	0.630592	ENSMUSG00000039126.9	chr19	16956117	17223932	+	protein_coding	Prune2	353211	Q3TQH7	Q3TQH7;F8QPD5;Q52KR3;Q3TMI5;Q8CA96	prune homolog 2(Prune2)	6	1	22	30	24	17	18	16	18	3	1	2	5	4	3	3	3	7	5	6	15	22	12	25	19	6	44	19	11	3	0	4	6
Peak_1031	chr19	17123058	17123208	CDS;	0.623625	ENSMUSG00000039126.9	chr19	16956117	17223932	+	protein_coding	Prune2	353211	Q3TQH7	Q3TQH7;F8QPD5;Q52KR3;Q3TMI5;Q8CA96	prune homolog 2(Prune2)	8	12	8	25	8	22	16	20	8	2	0	1	4	2	5	7	13	9	2	1	0	4	2	6	7	12	7	18	15	3	1	5	1
Peak_1032	chr5	102069685	102069835	5UTR;Intron;	0.000679422	ENSMUSG00000043940.15	chr5	101832955	102069921	-	protein_coding	Wdfy3	72145	Q6PE56	Q6PE56;G3UYW1;B7NZ86;Q8CHB9;Q6VNB8;G3UY81	WD repeat and FYVE domain containing 3(Wdfy3)	0	0	5	5	7	25	35	28	73	0	0	3	2	0	6	12	11	10	3	7	3	0	1	0	7	7	80	47	29	1	0	1	0
Peak_1033	chr5	102891837	102891987	CDS;	0.985536	ENSMUSG00000057315.14	chr5	102481390	102897937	+	protein_coding	Arhgap24	231532	Q8BHH3	Q8BHH3;D3Z5T4;G3X9N1;Q9CW98;Q8C4V1	Rho GTPase activating protein 24(Arhgap24)	5	11	4	19	27	250	220	312	122	5	1	8	6	8	161	210	262	142	0	0	0	1	1	1	7	4	149	240	187	1	1	0	3
Peak_1034	chr5	101937314	101937464	CDS;	0.559287	ENSMUSG00000043940.15	chr5	101832955	102069921	-	protein_coding	Wdfy3	72145	Q6PE56	Q6PE56;G3UYW1;B7NZ86;Q8CHB9;Q6VNB8;G3UY81	WD repeat and FYVE domain containing 3(Wdfy3)	118	91	497	495	452	1035	680	896	747	7	4	16	19	12	94	77	146	83	112	171	175	203	209	329	167	196	837	1046	1023	7	4	11	12
Peak_1035	chr5	101944007	101944157	CDS;	0.531042	ENSMUSG00000043940.15	chr5	101832955	102069921	-	protein_coding	Wdfy3	72145	Q6PE56	Q6PE56;G3UYW1;B7NZ86;Q8CHB9;Q6VNB8;G3UY81	WD repeat and FYVE domain containing 3(Wdfy3)	23	17	85	66	206	30	51	46	36	2	3	4	11	9	4	10	9	8	18	44	113	47	32	31	59	98	47	42	40	0	3	2	11
Peak_1036	chr5	101834651	101834801	3UTR;Intron;	0.992526	ENSMUSG00000043940.15	chr5	101832955	102069921	-	protein_coding	Wdfy3	72145	Q6PE56	Q6PE56;G3UYW1;B7NZ86;Q8CHB9;Q6VNB8;G3UY81	WD repeat and FYVE domain containing 3(Wdfy3)	25	22	102	119	120	51	52	78	25	3	6	7	7	6	5	8	7	9	5	22	67	45	78	79	44	43	41	37	32	5	2	5	3
Peak_1037	chr5	101836112	101836262	3UTR;CDS;	0.986361	ENSMUSG00000043940.15	chr5	101832955	102069921	-	protein_coding	Wdfy3	72145	Q6PE56	Q6PE56;G3UYW1;B7NZ86;Q8CHB9;Q6VNB8;G3UY81	WD repeat and FYVE domain containing 3(Wdfy3)	12	2	27	49	51	45	56	53	46	2	5	4	4	5	21	32	7	11	3	7	20	8	14	11	14	14	30	77	24	4	0	2	3
Peak_1038	chr5	101822521	101822671	3UTR;Intron;	0.978511	ENSMUSG00000029330.8	chr5	101765129	101823858	+	protein_coding	Cds1	74596	P98191	P98191	CDP-diacylglycerol synthase 1(Cds1)	325	252	1174	1398	932	430	719	645	528	37	35	50	50	45	44	68	96	64	108	141	836	437	536	645	270	323	632	497	414	18	19	34	40
Peak_1039	chr5	101823438	101823588	3UTR;Intron;	0.994126	ENSMUSG00000029330.8	chr5	101765129	101823858	+	protein_coding	Cds1	74596	P98191	P98191	CDP-diacylglycerol synthase 1(Cds1)	16	37	47	38	269	12	24	22	29	4	4	7	12	4	5	20	4	2	36	43	72	17	19	12	64	126	25	24	52	2	1	9	4
Peak_1040	chr5	101821505	101821655	3UTR;CDS;	0.961212	ENSMUSG00000029330.8	chr5	101765129	101823858	+	protein_coding	Cds1	74596	P98191	P98191	CDP-diacylglycerol synthase 1(Cds1)	9	16	30	23	166	9	24	16	16	8	8	14	22	5	8	19	7	7	19	28	36	9	6	5	33	75	6	15	33	5	2	8	4
Peak_1041	chr5	101821937	101822087	3UTR;Intron;	0.968567	ENSMUSG00000029330.8	chr5	101765129	101823858	+	protein_coding	Cds1	74596	P98191	P98191	CDP-diacylglycerol synthase 1(Cds1)	16	20	15	46	266	18	23	23	13	29	37	50	61	47	26	57	37	31	38	35	59	4	17	1	65	96	12	20	17	21	18	37	15
Peak_1042	chr14	34676939	34677089	5UTR;CDS;	0.0416847	ENSMUSG00000041408.16	chr14	34673927	34747983	+	protein_coding	Wapl	218914	Q65Z40	Q65Z40;F6YCH1;B7ZP47;G3UXQ2	WAPL cohesin release factor(Wapl)	12	18	14	40	270	11	20	21	10	9	15	10	13	10	4	14	9	5	28	35	69	7	16	2	68	105	13	17	13	6	6	6	4
Peak_1043	chr14	34677310	34677460	CDS;	0.0466944	ENSMUSG00000041408.16	chr14	34673927	34747983	+	protein_coding	Wapl	218914	Q65Z40	Q65Z40;F6YCH1;B7ZP47;G3UXQ2	WAPL cohesin release factor(Wapl)	36	50	99	148	126	13	37	25	14	28	25	48	57	26	27	43	25	28	22	9	127	39	44	56	35	31	37	19	15	17	11	38	25
Peak_1044	chr14	34529118	34529268	3UTR;Intron;	0.959747	ENSMUSG00000021798.13	chr14	34526698	34588681	-	protein_coding	Ldb3	24131	Q3TRD4	Q3TRD4;Q9JKS4;E9PYJ9	LIM domain binding 3(Ldb3)	55	26	186	163	70	52	70	47	42	22	19	41	23	20	15	11	40	54	9	26	115	168	80	112	34	24	72	32	18	15	9	28	33
Peak_1045	chr14	34572280	34572430	Intron;	0.263395	ENSMUSG00000021798.13	chr14	34526698	34588681	-	protein_coding	Ldb3	24131	Q3TRD4	Q3TRD4;Q9JKS4;E9PYJ9	LIM domain binding 3(Ldb3)	35	18	65	58	355	55	65	95	50	27	34	59	80	39	79	116	104	71	49	94	101	25	45	29	97	169	42	85	75	25	20	43	46
Peak_1046	chr14	34673862	34674012	5UTR;Intron;	0.000135033	ENSMUSG00000041408.16	chr14	34673927	34747983	+	protein_coding	Wapl	218914	Q65Z40	Q65Z40;F6YCH1;B7ZP47;G3UXQ2	WAPL cohesin release factor(Wapl)	43	45	145	106	442	37	57	54	68	6	16	18	27	14	12	29	31	12	74	92	98	85	102	85	101	275	54	65	43	12	7	29	25
Peak_1047	chr14	34674479	34674629	Intron;	0.00846657	ENSMUSG00000041408.16	chr14	34673927	34747983	+	protein_coding	Wapl	218914	Q65Z40	Q65Z40;F6YCH1;B7ZP47;G3UXQ2	WAPL cohesin release factor(Wapl)	41	46	73	90	76	187	132	108	134	0	1	2	5	1	10	10	12	7	23	27	56	83	61	77	32	38	261	127	150	1	3	0	2
Peak_1048	chr14	34399066	34399216	CDS;	0.82122	ENSMUSG00000041445.8	chr14	34375503	34404287	+	protein_coding	Mmrn2	105450	A6H6E2	A6H6E2	multimerin 2(Mmrn2)	12	24	70	35	192	21	26	27	33	5	5	8	11	9	7	10	11	6	19	18	22	18	13	15	42	115	14	33	24	4	4	6	7
Peak_1049	chr14	34403275	34403425	3UTR;CDS;	0.967447	ENSMUSG00000041445.8	chr14	34375503	34404287	+	protein_coding	Mmrn2	105450	A6H6E2	A6H6E2	multimerin 2(Mmrn2)	262	190	645	1002	859	898	597	934	576	13	16	14	26	14	68	49	79	47	94	127	284	106	182	125	247	265	572	923	665	8	10	10	9
Peak_1050	chr14	34404121	34404271	3UTR;Intron;	0.996839	ENSMUSG00000041445.8	chr14	34375503	34404287	+	protein_coding	Mmrn2	105450	A6H6E2	A6H6E2	multimerin 2(Mmrn2)	7	0	11	16	6	22	8	13	11	0	4	3	1	0	5	4	11	9	2	4	0	10	11	17	4	5	6	4	6	0	0	4	0
Peak_1051	chr14	34414440	34414590	3UTR;CDS;	0.959161	ENSMUSG00000021796.14	chr14	34410733	34503341	-	protein_coding	Bmpr1a	12166	P36895	P36895;E9PW65;Q3UP52;E9Q2G5;Q60607;Q53Z43	bone morphogenetic protein receptor, type 1A(Bmpr1a)	7	0	11	16	6	22	8	13	11	0	4	3	1	0	5	4	11	9	2	4	0	10	11	17	4	5	6	4	6	0	0	4	0
Peak_1052	chr4	117003587	117003737	3UTR;Intron;	0.837868	ENSMUSG00000046861.9	chr4	116995316	117005277	+	protein_coding	Hectd3	76608	Q3V483	Q3V483;Q3U487	HECT domain containing 3(Hectd3)	96	76	267	287	382	399	299	412	226	34	19	39	58	45	104	166	181	101	29	67	140	105	90	139	86	71	184	251	226	26	14	34	36
Peak_1053	chr4	117003985	117004135	3UTR;Intron;	0.877824	ENSMUSG00000046861.9	chr4	116995316	117005277	+	protein_coding	Hectd3	76608	Q3V483	Q3V483;Q3U487	HECT domain containing 3(Hectd3)	4	6	17	27	61	0	6	3	0	2	0	1	0	2	5	0	1	0	21	54	11	0	4	0	26	17	2	2	5	0	0	1	1
Peak_1054	chr4	117044475	117044625	CDS;	0.370356	ENSMUSG00000028683.14	chr4	117019401	117087306	+	protein_coding	Eif2b3	108067	B1AUN2	B1AUN2;A4FUS0;Q3UKV0;B1AUN3;A0AUM9;Q3T9T4	eukaryotic translation initiation factor 2B, subunit 3(Eif2b3)	168	177	685	839	781	727	525	618	463	24	15	42	40	35	150	98	113	92	58	65	474	303	261	367	178	195	652	721	917	33	12	34	36
Peak_1055	chr4	117153767	117153917	3UTR;CDS;	0.99338	ENSMUSG00000047675.15	chr4	117153826	117156243	-	protein_coding	Rps8	20116	Q3UJU6	Q3UJU6;Q497E9;Q3UA25;Q9CRJ5;Q9CQW4;Q5M9L9;P62242	ribosomal protein S8(Rps8)	152	160	303	424	288	139	146	180	85	15	16	20	30	27	48	73	41	25	15	46	170	73	135	117	67	103	113	114	78	9	10	10	9
Peak_1056	chr4	117160057	117160207	3UTR;CDS;	0.978523	ENSMUSG00000028678.13	chr4	117159638	117182639	-	protein_coding	Kif2c	73804	Q3TTL2	Q3TTL2;A2AE72;Q8BU22;Q3UD72;Q922S8	kinesin family member 2C(Kif2c)	3	0	7	14	5	37	19	16	12	2	4	4	2	1	10	9	12	8	0	0	22	3	6	7	1	0	16	11	34	0	1	2	0
Peak_1057	chr4	117268315	117268465	CDS;	0.988456	ENSMUSG00000048772.15	chr4	117251950	117268582	+	protein_coding	Tmem53	68777	Q9D0Z3	Q9D0Z3;A0A0A0MQK8	transmembrane protein 53(Tmem53)	13	7	9	14	8	131	59	79	73	8	4	9	9	4	51	38	150	102	7	2	0	0	1	0	1	10	55	116	161	5	4	1	2
Peak_1058	chr4	117271586	117271736	3UTR;Intron;	0.999118	ENSMUSG00000028677.18	chr4	117271462	117497052	-	protein_coding	Rnf220	66743	Q9D4L6	Q9D4L6;Q6PDX6;A2APN9	ring finger protein 220(Rnf220)	41	46	73	90	76	187	132	108	134	0	1	2	5	1	10	10	12	7	23	27	56	83	61	77	32	38	261	127	150	1	3	0	2
Peak_1059	chr4	117271949	117272099	3UTR;Intron;	0.997509	ENSMUSG00000028677.18	chr4	117271462	117497052	-	protein_coding	Rnf220	66743	Q9D4L6	Q9D4L6;Q6PDX6;A2APN9	ring finger protein 220(Rnf220)	44	49	195	253	199	99	124	164	97	13	11	23	28	14	23	47	32	20	21	15	35	23	48	40	30	32	84	72	64	8	3	8	19
Peak_1060	chr4	117288724	117288874	3UTR;Intron;	0.923148	ENSMUSG00000028677.18	chr4	117271462	117497052	-	protein_coding	Rnf220	66743	Q9D4L6	Q9D4L6;Q6PDX6;A2APN9	ring finger protein 220(Rnf220)	5	6	16	28	35	23	10	22	12	1	1	0	0	2	5	8	4	7	1	0	0	4	4	3	5	10	8	16	10	0	0	2	2
Peak_1061	chr4	117550790	117550940	Intron;	0.00404251	ENSMUSG00000033423.16	chr4	117550364	117674297	+	protein_coding	Eri3	140546	Q8VC93	Q8VC93;A0A0A0MQH3;A0A0R4J1R9;Q8C460	exoribonuclease 3(Eri3)	17	9	50	56	59	92	49	94	89	6	5	6	8	3	13	15	22	7	2	8	56	23	30	26	13	12	126	82	105	3	1	4	2
Peak_1062	chr3	30201968	30202118	Intron;	0.579785	ENSMUSG00000027684.16	chr3	29951295	30548008	-	protein_coding	Mecom	14013	Q9Z1L8	Q9Z1L8;P14404;Q8C763;A4QPC8;Q8CCA6;F6SZX1;G3UY46;G3UYN3;G3UZ13;G3UYK2;G3UWT0;H9T841;Q8BQB3;O35700;G3UWJ0;G3UYY9;G3UZT5	MDS1 and EVI1 complex locus(Mecom)	2	1	5	5	16	51	61	38	105	5	4	4	2	7	9	11	28	13	0	8	2	7	7	3	5	10	178	19	59	3	2	4	1
Peak_1063	chr3	30184412	30184562	Intron;	0.609206	ENSMUSG00000027684.16	chr3	29951295	30548008	-	protein_coding	Mecom	14013	Q9Z1L8	Q9Z1L8;P14404;Q8C763;A4QPC8;Q8CCA6;F6SZX1;G3UY46;G3UYN3;G3UZ13;G3UYK2;G3UWT0;H9T841;Q8BQB3;O35700;G3UWJ0;G3UYY9;G3UZT5	MDS1 and EVI1 complex locus(Mecom)	3	2	4	9	8	8	7	5	1	0	2	1	3	0	1	5	0	2	3	0	4	0	6	5	0	0	5	5	5	0	1	1	0
Peak_1064	chr3	30155610	30155760	Intron;	0.657474	ENSMUSG00000027684.16	chr3	29951295	30548008	-	protein_coding	Mecom	14013	Q9Z1L8	Q9Z1L8;P14404;Q8C763;A4QPC8;Q8CCA6;F6SZX1;G3UY46;G3UYN3;G3UZ13;G3UYK2;G3UWT0;H9T841;Q8BQB3;O35700;G3UWJ0;G3UYY9;G3UZT5	MDS1 and EVI1 complex locus(Mecom)	24	47	29	35	20	273	164	170	110	19	12	36	43	26	214	202	260	131	14	13	7	2	7	2	13	7	98	286	281	12	13	15	10
Peak_1065	chr3	30106232	30106382	Intron;	0.740224	ENSMUSG00000027684.16	chr3	29951295	30548008	-	protein_coding	Mecom	14013	Q9Z1L8	Q9Z1L8;P14404;Q8C763;A4QPC8;Q8CCA6;F6SZX1;G3UY46;G3UYN3;G3UZ13;G3UYK2;G3UWT0;H9T841;Q8BQB3;O35700;G3UWJ0;G3UYY9;G3UZT5	MDS1 and EVI1 complex locus(Mecom)	8	2	30	35	19	28	18	11	11	0	1	1	0	2	0	4	2	1	4	2	23	15	16	17	1	9	20	14	12	1	0	1	3
Peak_1066	chr3	30325425	30325575	Intron;	0.372889	ENSMUSG00000027684.16	chr3	29951295	30548008	-	protein_coding	Mecom	14013	Q9Z1L8	Q9Z1L8;P14404;Q8C763;A4QPC8;Q8CCA6;F6SZX1;G3UY46;G3UYN3;G3UZ13;G3UYK2;G3UWT0;H9T841;Q8BQB3;O35700;G3UWJ0;G3UYY9;G3UZT5	MDS1 and EVI1 complex locus(Mecom)	1676	1483	7131	9605	6456	18763	15473	29873	14149	207	191	351	372	248	2296	2193	2980	1562	627	876	2323	1867	2612	3091	1532	1757	12710	17168	18424	143	117	152	157
Peak_1067	chr3	30247811	30247961	Intron;	0.502959	ENSMUSG00000027684.16	chr3	29951295	30548008	-	protein_coding	Mecom	14013	Q9Z1L8	Q9Z1L8;P14404;Q8C763;A4QPC8;Q8CCA6;F6SZX1;G3UY46;G3UYN3;G3UZ13;G3UYK2;G3UWT0;H9T841;Q8BQB3;O35700;G3UWJ0;G3UYY9;G3UZT5	MDS1 and EVI1 complex locus(Mecom)	13	7	26	24	27	35	19	18	17	5	4	4	20	6	67	56	56	34	7	5	17	7	7	5	5	19	12	15	20	2	3	6	6
Peak_1068	chr3	30247083	30247233	Intron;	0.504179	ENSMUSG00000027684.16	chr3	29951295	30548008	-	protein_coding	Mecom	14013	Q9Z1L8	Q9Z1L8;P14404;Q8C763;A4QPC8;Q8CCA6;F6SZX1;G3UY46;G3UYN3;G3UZ13;G3UYK2;G3UWT0;H9T841;Q8BQB3;O35700;G3UWJ0;G3UYY9;G3UZT5	MDS1 and EVI1 complex locus(Mecom)	23	25	39	46	58	152	87	76	71	4	4	7	13	5	42	25	41	30	21	22	20	23	29	29	16	22	67	94	135	3	1	6	3
Peak_1069	chr3	30237990	30238140	3UTR;CDS;	0.519417	ENSMUSG00000027684.16	chr3	29951295	30548008	-	protein_coding	Mecom	14013	Q9Z1L8	Q9Z1L8;P14404;Q8C763;A4QPC8;Q8CCA6;F6SZX1;G3UY46;G3UYN3;G3UZ13;G3UYK2;G3UWT0;H9T841;Q8BQB3;O35700;G3UWJ0;G3UYY9;G3UZT5	MDS1 and EVI1 complex locus(Mecom)	7	0	3	7	20	47	32	36	30	11	5	17	15	6	41	52	49	26	11	4	2	4	8	5	7	8	20	41	27	5	7	9	7
Peak_1070	chr3	30483757	30483907	Intron;	0.107549	ENSMUSG00000027684.16	chr3	29951295	30548008	-	protein_coding	Mecom	14013	Q9Z1L8	Q9Z1L8;P14404;Q8C763;A4QPC8;Q8CCA6;F6SZX1;G3UY46;G3UYN3;G3UZ13;G3UYK2;G3UWT0;H9T841;Q8BQB3;O35700;G3UWJ0;G3UYY9;G3UZT5	MDS1 and EVI1 complex locus(Mecom)	65	61	166	248	248	291	175	225	138	30	20	32	38	25	112	126	133	63	63	52	183	73	75	76	70	46	122	156	171	17	15	26	21
Peak_1071	chr3	30438642	30438792	Intron;	0.183155	ENSMUSG00000027684.16	chr3	29951295	30548008	-	protein_coding	Mecom	14013	Q9Z1L8	Q9Z1L8;P14404;Q8C763;A4QPC8;Q8CCA6;F6SZX1;G3UY46;G3UYN3;G3UZ13;G3UYK2;G3UWT0;H9T841;Q8BQB3;O35700;G3UWJ0;G3UYY9;G3UZT5	MDS1 and EVI1 complex locus(Mecom)	9	18	40	49	56	107	57	76	60	27	20	33	42	33	176	195	144	90	4	12	6	3	5	6	6	9	61	126	128	12	17	13	9
Peak_1072	chr10	127538194	127538344	3UTR;Intron;	0.998687	ENSMUSG00000040249.15	chr10	127538160	127621148	-	protein_coding	Lrp1	16971	Q8C4T5	Q8C4T5;Q3U454;Q3U5J2;F6UAC8;A0A0R4J0I9;F6XU19;Q91ZX7;Q811K6;D3Z5M3	low density lipoprotein receptor-related protein 1(Lrp1)	98	87	225	212	623	529	371	373	319	45	44	80	96	50	180	187	269	197	168	172	161	120	103	109	145	272	354	553	560	26	18	91	67
Peak_1073	chr10	127498448	127498598	3UTR;CDS;	0.992768	ENSMUSG00000025404.15	chr10	127380326	127499384	+	protein_coding	R3hdm2	71750	Q80TM6	Q80TM6;Q148X5;F6QRV2;F6Z9T5;E9Q995;E9PX98;E9PZ57;E9Q0F6;E9Q9D6;F6TDX7;Q5XKA9;E9Q013;F6WY86	R3H domain containing 2(R3hdm2)	98	87	225	212	623	529	371	373	319	45	44	80	96	50	180	187	269	197	168	172	161	120	103	109	145	272	354	553	560	26	18	91	67
Peak_1074	chr10	127495026	127495176	3UTR;CDS;	0.964026	ENSMUSG00000025404.15	chr10	127380326	127499384	+	protein_coding	R3hdm2	71750	Q80TM6	Q80TM6;Q148X5;F6QRV2;F6Z9T5;E9Q995;E9PX98;E9PZ57;E9Q0F6;E9Q9D6;F6TDX7;Q5XKA9;E9Q013;F6WY86	R3H domain containing 2(R3hdm2)	91	56	114	79	160	568	441	578	517	78	64	106	138	167	710	554	1838	1067	91	103	29	21	12	29	69	65	593	761	556	43	38	108	99
Peak_1075	chr10	127484086	127484236	3UTR;CDS;	0.872138	ENSMUSG00000025404.15	chr10	127380326	127499384	+	protein_coding	R3hdm2	71750	Q80TM6	Q80TM6;Q148X5;F6QRV2;F6Z9T5;E9Q995;E9PX98;E9PZ57;E9Q0F6;E9Q9D6;F6TDX7;Q5XKA9;E9Q013;F6WY86	R3H domain containing 2(R3hdm2)	91	56	114	79	160	568	441	578	517	78	64	106	138	167	710	554	1838	1067	91	103	29	21	12	29	69	65	593	761	556	43	38	108	99
Peak_1076	chr10	127476570	127476720	3UTR;CDS;	0.809009	ENSMUSG00000025404.15	chr10	127380326	127499384	+	protein_coding	R3hdm2	71750	Q80TM6	Q80TM6;Q148X5;F6QRV2;F6Z9T5;E9Q995;E9PX98;E9PZ57;E9Q0F6;E9Q9D6;F6TDX7;Q5XKA9;E9Q013;F6WY86	R3H domain containing 2(R3hdm2)	30	47	161	190	147	150	108	135	76	14	20	25	27	21	70	119	61	38	22	24	97	46	33	51	29	33	140	67	109	12	9	22	14
Peak_1077	chr10	127462177	127462327	CDS;	0.688118	ENSMUSG00000025404.15	chr10	127380326	127499384	+	protein_coding	R3hdm2	71750	Q80TM6	Q80TM6;Q148X5;F6QRV2;F6Z9T5;E9Q995;E9PX98;E9PZ57;E9Q0F6;E9Q9D6;F6TDX7;Q5XKA9;E9Q013;F6WY86	R3H domain containing 2(R3hdm2)	50	22	87	38	36	52	15	22	12	39	46	49	74	22	67	75	73	56	9	17	30	79	86	83	41	11	10	11	17	18	25	38	37
Peak_1078	chr10	127454670	127454820	3UTR;CDS;	0.625065	ENSMUSG00000025404.15	chr10	127380326	127499384	+	protein_coding	R3hdm2	71750	Q80TM6	Q80TM6;Q148X5;F6QRV2;F6Z9T5;E9Q995;E9PX98;E9PZ57;E9Q0F6;E9Q9D6;F6TDX7;Q5XKA9;E9Q013;F6WY86	R3H domain containing 2(R3hdm2)	15	12	28	26	19	52	18	20	29	2	5	5	8	5	16	16	18	8	15	22	12	22	33	29	11	15	29	26	24	1	1	3	0
Peak_1079	chr10	127444311	127444461	3UTR;CDS;	0.538057	ENSMUSG00000025404.15	chr10	127380326	127499384	+	protein_coding	R3hdm2	71750	Q80TM6	Q80TM6;Q148X5;F6QRV2;F6Z9T5;E9Q995;E9PX98;E9PZ57;E9Q0F6;E9Q9D6;F6TDX7;Q5XKA9;E9Q013;F6WY86	R3H domain containing 2(R3hdm2)	42	58	122	124	178	755	501	925	506	19	24	43	64	40	466	654	569	299	69	69	70	17	14	9	55	65	427	806	876	14	12	22	11
Peak_1080	chr13	93499136	93499286	CDS;	0.00856381	ENSMUSG00000021690.9	chr13	93430096	93499808	-	protein_coding	Jmy	57748	Q9QXM1	Q9QXM1;A0A0R4J0V4	junction-mediating and regulatory protein(Jmy)	36	32	72	56	429	50	66	64	36	10	5	12	16	9	17	38	29	12	64	84	109	25	25	30	96	178	51	64	91	8	4	10	4
Peak_1081	chr13	93498229	93498379	CDS;	0.0215745	ENSMUSG00000021690.9	chr13	93430096	93499808	-	protein_coding	Jmy	57748	Q9QXM1	Q9QXM1;A0A0R4J0V4	junction-mediating and regulatory protein(Jmy)	24	21	20	78	43	41	45	51	25	2	0	6	6	11	18	21	8	6	1	10	0	1	15	11	5	20	25	36	24	1	3	0	4
Peak_1082	chr10	127642999	127643149	5UTR;Intron;	0.00495215	ENSMUSG00000002147.18	chr10	127642985	127660957	+	protein_coding	Stat6	20852	P70383	P70383;D3YU28;Q3UX41;P52633;Q8R4D4	signal transducer and activator of transcription 6(Stat6)	5	11	8	39	22	3	2	2	4	1	0	4	0	0	0	2	1	0	2	6	21	9	12	2	8	17	11	1	1	0	1	0	1
Peak_1083	chr10	127620719	127620869	5UTR;Intron;	0.00426568	ENSMUSG00000040249.15	chr10	127538160	127621148	-	protein_coding	Lrp1	16971	Q8C4T5	Q8C4T5;Q3U454;Q3U5J2;F6UAC8;A0A0R4J0I9;F6XU19;Q91ZX7;Q811K6;D3Z5M3	low density lipoprotein receptor-related protein 1(Lrp1)	206	32	491	313	1430	2498	949	944	1681	209	257	570	625	265	2313	2198	3192	1772	327	456	1042	793	964	944	531	339	1914	1150	2207	246	161	290	249
Peak_1084	chr4	44993438	44993588	CDS;	0.892683	ENSMUSG00000049657.9	chr4	44991241	45012412	-	protein_coding	Zbtb5	230119	Q7TQG0	Q7TQG0;B1AXQ4	zinc finger and BTB domain containing 5(Zbtb5)	9	9	38	32	17	57	55	45	43	2	2	7	7	4	17	31	40	21	7	6	8	11	4	19	7	15	41	40	26	3	1	5	2
Peak_1085	chr11	119897877	119898027	3UTR;Intron;	0.994526	ENSMUSG00000025583.15	chr11	119602904	119899576	+	protein_coding	Rptor	74370	F6U5L3	F6U5L3;Q8BSE8;A7MAY7;F7B6I3;A4FUW1;F7BQS0;E9PXZ5;Q8K4Q0;Q6ZPU3;F7CN67;A2ACM0	regulatory associated protein of MTOR, complex 1(Rptor)	601	172	1275	1245	672	4997	2727	2940	2605	775	658	1192	1309	940	7349	5089	10669	6596	193	198	522	741	1141	1059	479	238	2348	3509	4174	401	401	863	823
Peak_1086	chr4	45007214	45007364	Intron;	0.241982	ENSMUSG00000049657.9	chr4	44991241	45012412	-	protein_coding	Zbtb5	230119	Q7TQG0	Q7TQG0;B1AXQ4	zinc finger and BTB domain containing 5(Zbtb5)	4	2	26	22	22	145	139	97	313	17	20	32	27	28	103	118	141	135	4	0	6	9	4	5	9	5	514	107	102	6	15	36	23
Peak_1087	chr11	119899254	119899404	3UTR;Intron;	0.999167	ENSMUSG00000025583.15	chr11	119602904	119899576	+	protein_coding	Rptor	74370	F6U5L3	F6U5L3;Q8BSE8;A7MAY7;F7B6I3;A4FUW1;F7BQS0;E9PXZ5;Q8K4Q0;Q6ZPU3;F7CN67;A2ACM0	regulatory associated protein of MTOR, complex 1(Rptor)	5	3	10	20	6	20	30	38	13	0	1	1	2	4	14	13	16	18	0	0	0	5	7	1	6	11	11	22	31	1	1	3	1
Peak_1088	chr4	45032089	45032239	3UTR;CDS;	0.755269	ENSMUSG00000028318.14	chr4	45018582	45036565	+	protein_coding	Polr1e	64424	Q3V1B9	Q3V1B9;G8JL51;Q8K202	polymerase (RNA) I polypeptide E(Polr1e)	5	3	10	20	6	20	30	38	13	0	1	1	2	4	14	13	16	18	0	0	0	5	7	1	6	11	11	22	31	1	1	3	1
Peak_1089	chr4	45031421	45031571	CDS;	0.718123	ENSMUSG00000028318.14	chr4	45018582	45036565	+	protein_coding	Polr1e	64424	Q3V1B9	Q3V1B9;G8JL51;Q8K202	polymerase (RNA) I polypeptide E(Polr1e)	37	40	136	206	141	34	73	72	48	1	1	4	3	4	2	8	1	3	5	16	45	57	51	56	31	39	54	44	28	1	3	0	1
Peak_1090	chr11	119919259	119919409	3UTR;Intron;	0.964964	ENSMUSG00000025371.12	chr11	119913440	119919548	+	protein_coding	Chmp6	208092	P0C0A3	P0C0A3;B1AZ39;B1AZ42;Q3TS10;B1AZ40;B1AZ41	charged multivesicular body protein 6(Chmp6)	10	15	52	67	26	110	76	97	50	2	5	8	16	8	37	32	68	35	4	12	19	10	14	17	15	19	44	67	76	9	4	6	1
Peak_1091	chr11	119918792	119918942	3UTR;Intron;	0.888507	ENSMUSG00000025371.12	chr11	119913440	119919548	+	protein_coding	Chmp6	208092	P0C0A3	P0C0A3;B1AZ39;B1AZ42;Q3TS10;B1AZ40;B1AZ41	charged multivesicular body protein 6(Chmp6)	55	46	91	65	431	61	89	86	63	7	9	6	10	6	11	16	27	12	68	88	85	48	49	44	97	255	73	103	104	5	2	8	4
Peak_1092	chr4	45105531	45105681	3UTR;CDS;	0.862745	ENSMUSG00000078713.8	chr4	45105207	45108114	-	protein_coding	Tomm5	68512	B1AXP6	B1AXP6	translocase of outer mitochondrial membrane 5 homolog (yeast)(Tomm5)	22	24	12	53	29	23	14	27	18	5	1	3	5	1	8	21	7	1	2	6	12	9	16	7	13	11	39	15	16	3	1	1	1
Peak_1093	chr4	45058913	45059063	CDS;	0.508678	ENSMUSG00000048232.12	chr4	45034246	45084604	-	protein_coding	Fbxo10	269529	Q7TQF2	Q7TQF2;F6Q7Q7;Q505G2	F-box protein 10(Fbxo10)	35	49	35	42	84	124	69	111	107	8	4	10	6	5	72	45	147	86	30	69	44	10	17	18	44	13	64	159	394	5	3	13	15
Peak_1094	chrX	75410933	75411083	Intron;	0.474998	ENSMUSG00000090110.8	chrX	75404845	75416584	-	protein_coding	Cmc4	105886298	A3KGA5	A3KGA5;Q61908	C-x(9)-C motif containing 4(Cmc4)	8	12	19	39	10	38	10	30	29	8	5	8	6	6	36	14	21	13	0	4	0	2	1	6	1	11	22	21	17	5	2	2	5
Peak_1095	chrX	75410933	75411083	3UTR;Intron;	0.908055	ENSMUSG00000031200.16	chrX	75410443	75416588	-	protein_coding	Mtcp1	17763	Q60945	Q60945	mature T cell proliferation 1(Mtcp1)	80	80	317	365	426	727	538	746	459	26	16	32	46	13	153	130	247	170	37	45	181	132	172	146	115	87	418	747	957	11	11	22	19
Peak_1096	chrX	75387175	75387325	CDS;	0.345068	ENSMUSG00000031198.4	chrX	75382398	75396459	+	protein_coding	Fundc2	67391	Q9D6K8	Q9D6K8	FUN14 domain containing 2(Fundc2)	83	65	182	215	301	175	212	190	92	20	18	21	24	25	31	62	37	35	18	41	81	71	118	101	92	63	149	155	93	5	5	15	18
Peak_1097	chrX	75108624	75108774	3UTR;CDS;	0.92258	ENSMUSG00000031403.14	chrX	75095853	75109777	+	protein_coding	Dkc1	245474	Q9ESX5	Q9ESX5;Q3TM67;F6S1S5;B7ZCL7;Q3TI79;Q499D4;A2AN81;F6YUI5	dyskeratosis congenita 1, dyskerin(Dkc1)	27	15	72	88	92	42	13	29	15	2	4	3	3	1	7	3	2	2	2	3	51	14	31	14	14	10	35	22	12	1	0	1	1
Peak_1098	chrX	75108220	75108370	3UTR;CDS;	0.893565	ENSMUSG00000031403.14	chrX	75095853	75109777	+	protein_coding	Dkc1	245474	Q9ESX5	Q9ESX5;Q3TM67;F6S1S5;B7ZCL7;Q3TI79;Q499D4;A2AN81;F6YUI5	dyskeratosis congenita 1, dyskerin(Dkc1)	1	2	4	5	2	38	35	39	29	1	2	8	5	7	24	22	37	21	0	4	0	1	2	1	0	1	17	38	49	1	1	1	4
Peak_1099	chrX	75107173	75107323	3UTR;CDS;	0.818371	ENSMUSG00000031403.14	chrX	75095853	75109777	+	protein_coding	Dkc1	245474	Q9ESX5	Q9ESX5;Q3TM67;F6S1S5;B7ZCL7;Q3TI79;Q499D4;A2AN81;F6YUI5	dyskeratosis congenita 1, dyskerin(Dkc1)	2	18	18	13	17	2	6	2	3	0	1	1	0	2	0	1	1	0	0	9	7	2	0	5	1	19	4	2	4	0	0	1	1
Peak_1100	chrX	74448189	74448339	CDS;	0.907702	ENSMUSG00000004221.16	chrX	74393289	74453854	+	protein_coding	Ikbkg	16151	Q8VC91	Q8VC91;Q3UG24;A3KG41;A3KG40;Q7TSS3;E9Q2Y3;A3KG44;A3KG37;O88522;A3KG38;D3YYY3;A3KG39	inhibitor of kappaB kinase gamma(Ikbkg)	9	0	11	10	7	10	12	4	7	10	3	5	3	5	6	8	22	10	7	1	17	20	52	25	12	6	5	12	9	3	2	8	9
Peak_1101	chr7	4151429	4151579	CDS;	0.981987	ENSMUSG00000063838.6	chr7	4151259	4164860	-	protein_coding	1700027J19Rik	58804	Q9Z0X0	Q9Z0X0;D3Z5F0	CDC42 effector protein (Rho GTPase binding) 5(Cdc42ep5)	453	363	1058	1490	2124	493	682	633	341	9	11	20	28	24	41	47	48	29	191	263	1534	700	867	1017	724	935	528	521	354	7	4	19	19
Peak_1102	chr7	4427632	4427782	CDS;	0.859291	ENSMUSG00000008435.15	chr7	4424769	4445649	-	protein_coding	Rdh13	108841	Q8CEE7	Q8CEE7;D3YVJ8;A0A0R4J1N8	retinol dehydrogenase 13 (all-trans and 9-cis)(Rdh13)	3	2	9	2	45	13	22	12	8	4	5	8	13	7	20	29	8	3	11	12	6	1	4	3	6	35	11	18	26	4	7	2	1
Peak_1103	chr7	4147963	4148113	3UTR;Intron;	0.987521	ENSMUSG00000035545.13	chr7	4137038	4148177	+	protein_coding	Leng8	232798	D3YXV8	D3YXV8;D3YWS8;Q8CBY3;D3YY84;D3YTL3;D3Z042	leukocyte receptor cluster (LRC) member 8(Leng8)	21	22	74	76	49	39	61	59	42	23	23	24	29	33	30	70	61	39	1	0	30	19	20	42	16	11	65	29	22	10	8	33	42
Peak_1104	chr7	4147963	4148113	3UTR;Intron;	0.949593	ENSMUSG00000043432.7	chr7	4147914	4150374	-	protein_coding	Leng9	243813	Q8BTN6	Q8BTN6	leukocyte receptor cluster (LRC) member 9(Leng9)	12	9	38	32	41	148	90	100	114	2	3	5	5	8	37	34	52	45	25	15	9	20	35	15	18	21	56	107	155	1	3	6	8
Peak_1105	chr7	4149872	4150022	5UTR;Intron;	0.173577	ENSMUSG00000043432.7	chr7	4147914	4150374	-	protein_coding	Leng9	243813	Q8BTN6	Q8BTN6	leukocyte receptor cluster (LRC) member 9(Leng9)	12	9	38	32	41	148	90	100	114	2	3	5	5	8	37	34	52	45	25	15	9	20	35	15	18	21	56	107	155	1	3	6	8
Peak_1106	chr7	4143823	4143973	CDS;	0.615854	ENSMUSG00000035545.13	chr7	4137038	4148177	+	protein_coding	Leng8	232798	D3YXV8	D3YXV8;D3YWS8;Q8CBY3;D3YY84;D3YTL3;D3Z042	leukocyte receptor cluster (LRC) member 8(Leng8)	5	6	6	18	19	52	30	44	26	2	3	13	5	5	22	21	21	12	5	24	14	6	2	2	7	3	31	43	51	3	3	6	6
Peak_1107	chr7	4146862	4147012	3UTR;CDS;	0.888679	ENSMUSG00000035545.13	chr7	4137038	4148177	+	protein_coding	Leng8	232798	D3YXV8	D3YXV8;D3YWS8;Q8CBY3;D3YY84;D3YTL3;D3Z042	leukocyte receptor cluster (LRC) member 8(Leng8)	5	6	6	18	19	52	30	44	26	2	3	13	5	5	22	21	21	12	5	24	14	6	2	2	7	3	31	43	51	3	3	6	6
Peak_1108	chr7	4135204	4135354	3UTR;Intron;	0.917404	ENSMUSG00000030428.16	chr7	4119407	4136708	+	protein_coding	Ttyh1	57776	D6RG66	D6RG66;G8JL37;A0A0U1RPU8;Q9D3A9;A0A0U1RPY1	tweety family member 1(Ttyh1)	9	8	20	26	69	57	47	60	54	3	3	11	5	3	30	30	52	37	8	5	16	63	59	51	8	22	33	75	88	1	2	8	5
Peak_1109	chr7	4143565	4143715	CDS;	0.592692	ENSMUSG00000035545.13	chr7	4137038	4148177	+	protein_coding	Leng8	232798	D3YXV8	D3YXV8;D3YWS8;Q8CBY3;D3YY84;D3YTL3;D3Z042	leukocyte receptor cluster (LRC) member 8(Leng8)	6	4	19	14	12	57	53	28	62	0	1	3	4	1	12	15	10	9	2	4	0	4	5	15	5	16	51	55	56	0	0	1	1
Peak_1110	chr7	3712556	3712706	3UTR;CDS;	0.863854	ENSMUSG00000058818.13	chr7	3711408	3720391	-	protein_coding	Pirb	18733	A0PJG6	A0PJG6;Q8K4V6;P97484;A2NTK5;Q8R2Z1;A2NTK6	paired Ig-like receptor B(Pirb)	55	50	187	249	138	179	177	211	83	23	21	33	38	25	87	103	101	50	5	5	32	42	53	53	29	31	177	139	72	11	14	23	34
Peak_1111	chr7	4009124	4009274	3UTR;Intron;	0.903048	ENSMUSG00000055541.17	chr7	4003401	4063204	-	protein_coding	Lair1	52855	Q8BG84	Q8BG84;G8JL64	leukocyte-associated Ig-like receptor 1(Lair1)	53	52	175	213	143	297	159	188	121	23	10	30	39	15	129	125	159	93	14	9	44	50	72	47	47	44	120	169	130	10	13	19	22
Peak_1112	chr1	59483609	59483759	CDS;	0.278244	ENSMUSG00000041075.8	chr1	59482423	59486955	+	protein_coding	Fzd7	14369	Q6P551	Q6P551;Q61090;Q9CUZ6;Q810L8	frizzled class receptor 7(Fzd7)	180	127	394	747	471	1348	905	1286	627	64	41	75	115	89	436	322	489	346	106	175	155	98	117	79	133	115	688	895	1253	50	24	51	61
Peak_1113	chr10	14131349	14131499	CDS;	0.892337	ENSMUSG00000015501.10	chr10	13966074	14151374	+	protein_coding	Hivep2	15273	Q3UHF7	Q3UHF7;B2RWU2;A0A087WQF9	human immunodeficiency virus type I enhancer binding protein 2(Hivep2)	115	64	388	444	211	1329	528	861	384	90	66	124	143	85	668	516	736	394	107	115	106	163	207	217	112	71	425	785	1172	61	37	57	74
Peak_1114	chr10	14131637	14131787	CDS;	0.893891	ENSMUSG00000015501.10	chr10	13966074	14151374	+	protein_coding	Hivep2	15273	Q3UHF7	Q3UHF7;B2RWU2;A0A087WQF9	human immunodeficiency virus type I enhancer binding protein 2(Hivep2)	13	35	21	18	208	25	22	45	42	9	12	12	14	14	46	43	23	12	182	167	180	12	13	8	77	68	26	89	207	3	3	7	7
Peak_1115	chr10	13997551	13997701	Intron;	0.170275	ENSMUSG00000015501.10	chr10	13966074	14151374	+	protein_coding	Hivep2	15273	Q3UHF7	Q3UHF7;B2RWU2;A0A087WQF9	human immunodeficiency virus type I enhancer binding protein 2(Hivep2)	43	46	146	179	81	170	174	144	135	13	9	13	18	10	32	32	34	39	11	15	48	16	21	19	27	37	128	97	122	4	12	7	4
Peak_1116	chr10	14127611	14127761	3UTR;CDS;	0.872164	ENSMUSG00000015501.10	chr10	13966074	14151374	+	protein_coding	Hivep2	15273	Q3UHF7	Q3UHF7;B2RWU2;A0A087WQF9	human immunodeficiency virus type I enhancer binding protein 2(Hivep2)	180	127	394	747	471	1348	905	1286	627	64	41	75	115	89	436	322	489	346	106	175	155	98	117	79	133	115	688	895	1253	50	24	51	61
Peak_1117	chr10	14128710	14128860	CDS;	0.878095	ENSMUSG00000015501.10	chr10	13966074	14151374	+	protein_coding	Hivep2	15273	Q3UHF7	Q3UHF7;B2RWU2;A0A087WQF9	human immunodeficiency virus type I enhancer binding protein 2(Hivep2)	44	30	77	79	63	69	42	35	27	2	2	3	9	2	10	15	18	7	23	35	54	63	69	109	27	28	39	56	42	1	1	0	3
Peak_1118	chr10	14129191	14129341	CDS;	0.880691	ENSMUSG00000015501.10	chr10	13966074	14151374	+	protein_coding	Hivep2	15273	Q3UHF7	Q3UHF7;B2RWU2;A0A087WQF9	human immunodeficiency virus type I enhancer binding protein 2(Hivep2)	6	2	50	59	33	178	143	144	104	5	4	4	13	4	73	50	67	47	4	0	6	10	10	10	9	12	97	96	94	3	0	6	3
Peak_1119	chr10	13652826	13652976	3UTR;CDS;	0.973649	ENSMUSG00000019806.13	chr10	13647053	13868980	-	protein_coding	Aig1	66253	Q3TS32	Q3TS32;Q9D8B1;H7BX91	androgen-induced 1(Aig1)	6	1	10	11	39	36	42	30	30	5	3	5	6	6	20	15	23	17	3	11	4	2	5	4	16	12	37	50	61	0	0	3	3
Peak_1120	chr10	13653513	13653663	CDS;	0.970553	ENSMUSG00000019806.13	chr10	13647053	13868980	-	protein_coding	Aig1	66253	Q3TS32	Q3TS32;Q9D8B1;H7BX91	androgen-induced 1(Aig1)	2	0	3	8	5	27	12	4	12	0	3	6	5	5	34	14	18	17	6	3	0	4	4	9	7	8	31	8	25	1	4	3	3
Peak_1121	chr10	13801679	13801829	Intron;	0.302919	ENSMUSG00000019806.13	chr10	13647053	13868980	-	protein_coding	Aig1	66253	Q3TS32	Q3TS32;Q9D8B1;H7BX91	androgen-induced 1(Aig1)	10	14	14	9	58	16	19	22	20	0	1	1	1	1	11	8	6	1	32	41	34	4	0	2	23	25	16	60	80	2	2	0	2
Peak_1122	chr10	13966426	13966576	5UTR;Intron;	0.00230437	ENSMUSG00000015501.10	chr10	13966074	14151374	+	protein_coding	Hivep2	15273	Q3UHF7	Q3UHF7;B2RWU2;A0A087WQF9	human immunodeficiency virus type I enhancer binding protein 2(Hivep2)	8	0	29	19	20	70	33	38	13	5	5	5	9	4	26	7	20	15	4	3	15	20	4	7	5	7	20	20	47	1	0	3	11
Peak_1123	chr1	59670670	59670820	5UTR;CDS;	0.00105604	ENSMUSG00000026021.15	chr1	59586557	59670834	-	protein_coding	Sumo1	22218	A0A087WRQ4	A0A087WRQ4;P63166	small ubiquitin-like modifier 1(Sumo1)	0	0	4	6	5	8	8	5	2	1	1	0	0	1	0	2	0	3	0	0	0	2	0	0	0	1	6	5	9	0	0	0	0
Peak_1124	chr1	59706690	59706840	3UTR;CDS;	0.639637	ENSMUSG00000026020.9	chr1	59684970	59719044	+	protein_coding	Nop58	55989	Q6DFW4	Q6DFW4;A0A087WSU5;A0A0A0MQ76;A0A087WQ46;A0A087WSL8;A0A087WNW0;A0A087WNS6;A0A087WQ59;A0A087WP00;A0A087WRD9	NOP58 ribonucleoprotein(Nop58)	1	2	31	19	26	128	27	22	24	1	3	5	4	3	20	14	17	21	3	0	13	22	17	5	13	12	48	45	55	5	1	3	3
Peak_1125	chr5	150805795	150805945	Intron;	0.964805	ENSMUSG00000034021.15	chr5	150673738	150810690	+	protein_coding	Pds5b	100710	Q4VA53	Q4VA53;F8WHU5	PDS5 cohesin associated factor B(Pds5b)	1	4	15	8	11	26	7	7	14	4	0	2	11	5	23	8	12	4	8	3	9	12	10	7	1	1	14	14	16	0	7	5	7
Peak_1126	chr5	150807847	150807997	3UTR;CDS;	0.979789	ENSMUSG00000034021.15	chr5	150673738	150810690	+	protein_coding	Pds5b	100710	Q4VA53	Q4VA53;F8WHU5	PDS5 cohesin associated factor B(Pds5b)	372	274	873	1180	800	3832	2239	2737	2214	61	52	93	119	46	671	505	1367	725	84	133	380	215	129	237	207	239	1554	2456	3220	30	33	50	55
Peak_1127	chr5	150554253	150554403	CDS;	0.664549	ENSMUSG00000041147.10	chr5	150522629	150570329	+	protein_coding	Brca2	12190	Q8VHD0	Q8VHD0;P97929;A0A0J9YVI7;Q3TN53;Q6PB43	breast cancer 2, early onset(Brca2)	144	183	677	684	546	1747	738	1174	587	9	4	21	13	11	101	45	76	49	69	148	144	229	133	135	193	267	814	1517	1791	7	6	7	15
Peak_1128	chr5	150569226	150569376	CDS;	0.978449	ENSMUSG00000041147.10	chr5	150522629	150570329	+	protein_coding	Brca2	12190	Q8VHD0	Q8VHD0;P97929;A0A0J9YVI7;Q3TN53;Q6PB43	breast cancer 2, early onset(Brca2)	4	0	8	6	19	42	16	17	43	7	4	11	10	10	23	17	39	27	1	6	8	29	8	13	5	13	55	24	35	3	4	8	21
Peak_1129	chr5	150542823	150542973	CDS;	0.424927	ENSMUSG00000041147.10	chr5	150522629	150570329	+	protein_coding	Brca2	12190	Q8VHD0	Q8VHD0;P97929;A0A0J9YVI7;Q3TN53;Q6PB43	breast cancer 2, early onset(Brca2)	617	759	1265	2352	1739	1492	923	1504	609	15	10	38	40	28	159	162	105	44	143	238	425	295	374	301	351	489	786	1079	1179	13	9	5	15
Peak_1130	chr5	150543237	150543387	CDS;	0.433606	ENSMUSG00000041147.10	chr5	150522629	150570329	+	protein_coding	Brca2	12190	Q8VHD0	Q8VHD0;P97929;A0A0J9YVI7;Q3TN53;Q6PB43	breast cancer 2, early onset(Brca2)	30	13	50	54	96	120	76	55	68	20	15	37	44	19	130	84	86	48	38	47	8	26	31	18	21	15	57	82	98	8	4	15	35
Peak_1131	chr5	150792135	150792285	CDS;	0.865062	ENSMUSG00000034021.15	chr5	150673738	150810690	+	protein_coding	Pds5b	100710	Q4VA53	Q4VA53;F8WHU5	PDS5 cohesin associated factor B(Pds5b)	39	32	101	71	476	184	129	107	209	12	17	33	23	12	79	90	127	79	98	78	114	61	62	163	110	320	215	148	185	6	2	17	17
Peak_1132	chr5	150800862	150801012	CDS;	0.928785	ENSMUSG00000034021.15	chr5	150673738	150810690	+	protein_coding	Pds5b	100710	Q4VA53	Q4VA53;F8WHU5	PDS5 cohesin associated factor B(Pds5b)	176	169	439	637	592	784	689	987	842	15	14	19	30	30	108	87	199	114	51	118	331	155	145	231	145	199	1097	711	726	10	13	25	39
Peak_1133	chr5	150608307	150608457	Intron;	0.993537	ENSMUSG00000029655.17	chr5	150608006	150666183	-	protein_coding	N4bp2l2	381695	Q8BYP6	Q8BYP6;Q8JZS6;F6WBP1;D3YTM6	NEDD4 binding protein 2-like 2(N4bp2l2)	0	2	5	4	16	75	42	69	61	2	0	2	5	2	12	31	28	21	7	3	8	4	5	7	3	21	104	49	76	0	1	2	3
Peak_1134	chr5	150661488	150661638	CDS;	0.0794128	ENSMUSG00000029655.17	chr5	150608006	150666183	-	protein_coding	N4bp2l2	381695	Q8BYP6	Q8BYP6;Q8JZS6;F6WBP1;D3YTM6	NEDD4 binding protein 2-like 2(N4bp2l2)	0	5	7	9	8	35	28	53	30	6	1	5	5	1	15	23	16	8	0	4	0	2	5	2	1	1	25	38	50	0	0	2	0
Peak_1135	chr11	77469508	77469658	3UTR;Intron;	0.888407	ENSMUSG00000020836.15	chr11	77462410	77470484	+	protein_coding	Coro6	216961	Q920M5	Q920M5;F6WME2;B9EIZ7;A1ILN2	coronin 6(Coro6)	25	38	99	136	102	393	293	479	224	6	2	15	14	17	54	75	155	45	18	31	21	41	39	32	19	23	400	275	267	5	5	7	6
Peak_1136	chr11	77471169	77471319	3UTR;Intron;	0.960404	ENSMUSG00000037907.16	chr11	77470484	77489678	-	protein_coding	Ankrd13b	268445	Q8C4T4	Q8C4T4;Q5F259;Q5F260;F6XU77	ankyrin repeat domain 13b(Ankrd13b)	26	33	53	127	95	50	72	73	51	9	3	16	18	6	19	24	19	15	8	0	5	33	24	28	23	24	66	47	59	7	2	5	7
Peak_1137	chr11	77459326	77459476	3UTR;Intron;	0.996643	ENSMUSG00000037926.15	chr11	77216286	77460220	+	protein_coding	Ssh2	237860	Q3U4V2	Q3U4V2;A0A0R4J2A0;A0A0A0MQJ2;Q5SW75	slingshot homolog 2 (Drosophila)(Ssh2)	11	17	54	97	211	232	268	344	189	1	3	4	11	7	39	56	58	26	14	22	42	32	43	40	23	13	280	237	259	2	3	4	6
Peak_1138	chr11	77459868	77460018	3UTR;Intron;	0.998864	ENSMUSG00000037926.15	chr11	77216286	77460220	+	protein_coding	Ssh2	237860	Q3U4V2	Q3U4V2;A0A0R4J2A0;A0A0A0MQJ2;Q5SW75	slingshot homolog 2 (Drosophila)(Ssh2)	59	49	215	286	336	158	89	72	104	2	6	4	13	4	5	9	9	6	25	86	143	114	102	145	79	58	140	148	240	2	1	6	9
Peak_1139	chr11	77456264	77456414	3UTR;Intron;	0.98409	ENSMUSG00000037926.15	chr11	77216286	77460220	+	protein_coding	Ssh2	237860	Q3U4V2	Q3U4V2;A0A0R4J2A0;A0A0A0MQJ2;Q5SW75	slingshot homolog 2 (Drosophila)(Ssh2)	7	9	28	57	52	22	21	39	19	4	2	5	10	0	7	16	4	4	2	4	12	3	16	10	10	18	23	7	24	0	1	9	9
Peak_1140	chr11	77457861	77458011	3UTR;Intron;	0.990637	ENSMUSG00000037926.15	chr11	77216286	77460220	+	protein_coding	Ssh2	237860	Q3U4V2	Q3U4V2;A0A0R4J2A0;A0A0A0MQJ2;Q5SW75	slingshot homolog 2 (Drosophila)(Ssh2)	16	19	20	53	41	7	8	9	2	5	5	5	11	5	4	6	5	2	10	27	7	1	19	6	12	23	7	7	13	1	1	5	7
Peak_1141	chr11	77449578	77449728	CDS;	0.956681	ENSMUSG00000037926.15	chr11	77216286	77460220	+	protein_coding	Ssh2	237860	Q3U4V2	Q3U4V2;A0A0R4J2A0;A0A0A0MQJ2;Q5SW75	slingshot homolog 2 (Drosophila)(Ssh2)	9	1	9	6	4	4	5	7	6	0	0	0	0	0	1	0	0	1	1	3	1	4	0	2	1	4	10	13	28	0	0	0	0
Peak_1142	chr11	77455345	77455495	3UTR;CDS;	0.980323	ENSMUSG00000037926.15	chr11	77216286	77460220	+	protein_coding	Ssh2	237860	Q3U4V2	Q3U4V2;A0A0R4J2A0;A0A0A0MQJ2;Q5SW75	slingshot homolog 2 (Drosophila)(Ssh2)	9	11	5	15	39	7	7	14	9	3	0	1	1	2	4	6	6	3	5	11	29	7	9	9	14	25	4	5	17	0	1	4	1
Peak_1143	chr4	99930765	99930915	Intron;	0.024654	ENSMUSG00000025791.18	chr4	99929413	99987294	+	protein_coding	Pgm2	72157	A2CEK3	A2CEK3;Q99JW6;Q66JR7;Q7TNU0;Q3U6X6;B0LAB9;Q5RJV4	phosphoglucomutase 2(Pgm2)	1	5	17	22	15	19	31	29	27	2	0	2	2	0	1	3	2	2	1	4	8	9	4	12	10	7	25	25	25	0	0	2	1
Peak_1144	chr4	99658083	99658233	3UTR;Intron;	0.800344	ENSMUSG00000067261.4	chr4	99656298	99658622	+	protein_coding	Foxd3	15221	Q61060	Q61060;A2BDY3	forkhead box D3(Foxd3)	73	100	174	235	2421	177	151	170	79	124	115	228	304	188	278	454	204	101	361	368	1198	69	124	63	430	377	175	129	147	124	115	140	73
Peak_1145	chr4	99657139	99657289	CDS;	0.394148	ENSMUSG00000067261.4	chr4	99656298	99658622	+	protein_coding	Foxd3	15221	Q61060	Q61060;A2BDY3	forkhead box D3(Foxd3)	4	5	9	16	2	5	1	2	4	9	7	6	13	3	4	7	8	6	2	6	3	18	14	12	8	1	5	4	3	1	3	3	6
Peak_1146	chr4	99656637	99656787	CDS;	0.178141	ENSMUSG00000067261.4	chr4	99656298	99658622	+	protein_coding	Foxd3	15221	Q61060	Q61060;A2BDY3	forkhead box D3(Foxd3)	17	6	17	16	15	5	3	2	4	10	6	9	15	2	1	4	3	9	3	18	9	18	26	25	12	11	2	3	3	2	2	4	11
Peak_1147	chr4	99258581	99258731	3UTR;Intron;	0.982826	ENSMUSG00000028550.15	chr4	99193933	99259787	+	protein_coding	Atg4c	242557	Q3UYA5	Q3UYA5;Q811C2	autophagy related 4C, cysteine peptidase(Atg4c)	23	7	14	15	13	9	5	6	6	17	11	30	39	15	13	23	34	14	6	9	26	28	34	38	5	8	2	8	5	9	7	30	21
Peak_1148	chr4	99221167	99221317	CDS;	0.41469	ENSMUSG00000028550.15	chr4	99193933	99259787	+	protein_coding	Atg4c	242557	Q3UYA5	Q3UYA5;Q811C2	autophagy related 4C, cysteine peptidase(Atg4c)	296	210	616	897	269	3607	1432	1672	1160	22	30	44	79	21	311	203	333	184	50	112	82	89	141	128	102	143	999	2066	2736	7	13	25	34
Peak_1149	chr11	77504610	77504760	CDS;	0.782004	ENSMUSG00000011877.13	chr11	77493561	77507786	+	protein_coding	Git1	216963	Q5F258	Q5F258;Q68FF6;Q3V322	G protein-coupled receptor kinase-interactor 1(Git1)	7	3	19	12	13	21	20	34	13	1	1	6	3	0	14	8	22	7	2	5	11	5	3	9	5	0	31	22	37	0	0	3	0
Peak_1150	chr11	77506562	77506712	3UTR;CDS;	0.919227	ENSMUSG00000011877.13	chr11	77493561	77507786	+	protein_coding	Git1	216963	Q5F258	Q5F258;Q68FF6;Q3V322	G protein-coupled receptor kinase-interactor 1(Git1)	5	1	9	28	5	0	1	0	0	6	3	7	7	7	0	0	0	0	0	0	6	0	0	0	0	3	3	0	0	1	2	1	2
Peak_1151	chr11	69825603	69825753	CDS;	0.825615	ENSMUSG00000051790.15	chr11	69823121	69837784	-	protein_coding	Nlgn2	216856	Q6PHN2	Q6PHN2;Q3UVR7;F6VE93;Q69ZK9	neuroligin 2(Nlgn2)	17	1	16	26	15	0	2	1	5	4	1	3	6	3	0	1	0	0	7	9	28	15	14	8	12	9	0	1	1	0	1	3	2
Peak_1152	chr11	69824997	69825147	3UTR;Intron;	0.866944	ENSMUSG00000051790.15	chr11	69823121	69837784	-	protein_coding	Nlgn2	216856	Q6PHN2	Q6PHN2;Q3UVR7;F6VE93;Q69ZK9	neuroligin 2(Nlgn2)	6	2	0	9	4	1	3	1	0	0	0	2	3	1	0	1	1	0	0	5	0	0	0	0	0	0	7	1	1	1	1	0	0
Peak_1153	chr11	69823117	69823267	3UTR;Intron;	0.995158	ENSMUSG00000051790.15	chr11	69823121	69837784	-	protein_coding	Nlgn2	216856	Q6PHN2	Q6PHN2;Q3UVR7;F6VE93;Q69ZK9	neuroligin 2(Nlgn2)	8	1	4	6	24	3	1	3	1	5	4	5	8	1	0	4	5	0	21	45	46	8	0	2	37	11	2	1	1	0	0	4	1
Peak_1154	chr11	69805231	69805381	5UTR;CDS;	0.15727	ENSMUSG00000089876.3	chr11	69803602	69805624	-	protein_coding	Tmem102	380705	Q3UPR7	Q3UPR7	transmembrane protein 102(Tmem102)	64	25	130	197	73	88	73	96	42	10	8	11	16	7	17	30	43	25	5	17	48	15	38	25	21	20	43	39	24	7	4	11	12
Peak_1155	chr11	69824153	69824303	3UTR;Intron;	0.924504	ENSMUSG00000051790.15	chr11	69823121	69837784	-	protein_coding	Nlgn2	216856	Q6PHN2	Q6PHN2;Q3UVR7;F6VE93;Q69ZK9	neuroligin 2(Nlgn2)	17	9	19	30	22	32	27	23	21	6	4	13	9	10	8	22	32	11	9	15	3	5	26	16	3	12	14	19	17	2	6	4	8
Peak_1156	chr11	69823616	69823766	3UTR;Intron;	0.961127	ENSMUSG00000051790.15	chr11	69823121	69837784	-	protein_coding	Nlgn2	216856	Q6PHN2	Q6PHN2;Q3UVR7;F6VE93;Q69ZK9	neuroligin 2(Nlgn2)	18	23	30	30	33	14	8	11	23	1	0	7	7	1	0	2	3	0	7	13	5	7	6	18	17	17	13	22	14	0	4	2	3
Peak_1157	chr11	69797055	69797205	3UTR;Intron;	0.816408	ENSMUSG00000042826.13	chr11	69796067	69801857	-	protein_coding	Fgf11	14166	Q6NXW2	Q6NXW2;P70378	fibroblast growth factor 11(Fgf11)	10	12	14	28	67	42	52	33	77	5	11	17	19	9	23	36	28	21	15	9	32	14	17	10	18	25	111	56	50	6	4	9	9
Peak_1158	chr11	69783442	69783592	3UTR;Intron;	0.972063	ENSMUSG00000018750.14	chr11	69765911	69784023	+	protein_coding	Zbtb4	75580	B0QZJ3	B0QZJ3;Q5F293;Q5F296;Q5F295;Q14DI5;B0QZJ2;Q9D774	zinc finger and BTB domain containing 4(Zbtb4)	2	6	19	35	13	46	34	76	34	0	0	0	4	2	16	15	14	12	1	9	5	6	26	19	11	5	25	29	21	0	2	1	3
Peak_1159	chr11	69804498	69804648	CDS;	0.519782	ENSMUSG00000089876.3	chr11	69803602	69805624	-	protein_coding	Tmem102	380705	Q3UPR7	Q3UPR7	transmembrane protein 102(Tmem102)	296	210	616	897	269	3607	1432	1672	1160	22	30	44	79	21	311	203	333	184	50	112	82	89	141	128	102	143	999	2066	2736	7	13	25	34
Peak_1160	chr11	69803565	69803715	3UTR;CDS;	0.981207	ENSMUSG00000089876.3	chr11	69803602	69805624	-	protein_coding	Tmem102	380705	Q3UPR7	Q3UPR7	transmembrane protein 102(Tmem102)	1	0	7	10	11	33	22	36	27	2	2	2	2	0	4	7	8	6	5	1	22	16	8	7	3	3	38	11	20	1	0	1	2
Peak_1161	chr1	169694013	169694163	3UTR;Intron;	0.95721	ENSMUSG00000026678.10	chr1	169655500	169695813	+	protein_coding	Rgs5	19737	O08850	O08850;A0A0A6YWD0	regulator of G-protein signaling 5(Rgs5)	71	20	84	67	58	755	278	257	304	67	84	146	134	72	1094	733	2273	1308	14	29	38	61	80	80	30	10	222	319	382	52	56	127	82
Peak_1162	chr1	169498550	169498700	3UTR;Intron;	0.979362	ENSMUSG00000026683.14	chr1	169497933	169531464	-	protein_coding	Nuf2	66977	A0A0A6YW74	A0A0A6YW74;A0A0A6YVY5;Q99P69	NUF2, NDC80 kinetochore complex component(Nuf2)	20	32	60	109	53	297	238	329	153	16	23	45	22	14	185	325	219	105	3	2	14	14	13	13	14	23	217	185	180	22	15	11	4
Peak_1163	chr1	168432035	168432185	5UTR;Intron;	0.000511334	ENSMUSG00000052534.15	chr1	168119363	168432270	-	protein_coding	Pbx1	18514	D9J2V6	D9J2V6;Q8BFR8;Q3USV7;P41778;Q71VB4;Q99LS8	pre B cell leukemia homeobox 1(Pbx1)	304	265	593	1095	926	940	693	862	506	13	6	14	13	14	50	41	86	50	127	203	459	235	298	295	306	411	610	1025	648	3	4	8	10
Peak_1164	chr1	168431300	168431450	CDS;	0.00286027	ENSMUSG00000052534.15	chr1	168119363	168432270	-	protein_coding	Pbx1	18514	D9J2V6	D9J2V6;Q8BFR8;Q3USV7;P41778;Q71VB4;Q99LS8	pre B cell leukemia homeobox 1(Pbx1)	7	4	35	32	91	35	25	24	62	1	4	5	6	4	4	12	9	6	20	17	87	34	32	54	36	68	119	27	15	0	1	6	5
Peak_1165	chr1	168408644	168408794	Intron;	0.0752652	ENSMUSG00000052534.15	chr1	168119363	168432270	-	protein_coding	Pbx1	18514	D9J2V6	D9J2V6;Q8BFR8;Q3USV7;P41778;Q71VB4;Q99LS8	pre B cell leukemia homeobox 1(Pbx1)	36	8	36	29	38	186	63	64	103	20	13	17	29	9	57	76	216	101	8	15	44	98	114	157	23	25	76	60	95	7	7	30	20
Peak_1166	chr1	168388646	168388796	Intron;	0.139176	ENSMUSG00000052534.15	chr1	168119363	168432270	-	protein_coding	Pbx1	18514	D9J2V6	D9J2V6;Q8BFR8;Q3USV7;P41778;Q71VB4;Q99LS8	pre B cell leukemia homeobox 1(Pbx1)	18	19	47	35	21	290	214	236	234	14	7	22	10	13	207	119	537	371	6	8	8	8	2	7	2	11	177	240	272	7	6	10	10
Peak_1167	chr1	168386951	168387101	Intron;	0.144592	ENSMUSG00000052534.15	chr1	168119363	168432270	-	protein_coding	Pbx1	18514	D9J2V6	D9J2V6;Q8BFR8;Q3USV7;P41778;Q71VB4;Q99LS8	pre B cell leukemia homeobox 1(Pbx1)	43	11	70	140	77	351	220	260	175	1	3	6	7	1	42	34	23	12	8	26	60	45	110	51	52	70	163	187	305	3	1	2	6
Peak_1168	chr1	168386695	168386845	Intron;	0.145411	ENSMUSG00000052534.15	chr1	168119363	168432270	-	protein_coding	Pbx1	18514	D9J2V6	D9J2V6;Q8BFR8;Q3USV7;P41778;Q71VB4;Q99LS8	pre B cell leukemia homeobox 1(Pbx1)	56	62	91	130	112	631	525	887	446	62	48	83	86	57	491	509	323	204	14	27	18	10	22	18	33	52	369	497	439	39	37	38	33
Peak_1169	chr1	169695293	169695443	3UTR;Intron;	0.988961	ENSMUSG00000026678.10	chr1	169655500	169695813	+	protein_coding	Rgs5	19737	O08850	O08850;A0A0A6YWD0	regulator of G-protein signaling 5(Rgs5)	49	58	155	192	181	221	158	163	125	1	1	2	3	1	12	11	5	8	9	34	168	142	75	82	46	48	174	209	248	0	0	2	1
Peak_1170	chr1	169694535	169694685	3UTR;Intron;	0.970159	ENSMUSG00000026678.10	chr1	169655500	169695813	+	protein_coding	Rgs5	19737	O08850	O08850;A0A0A6YWD0	regulator of G-protein signaling 5(Rgs5)	59	47	80	105	118	339	255	277	221	10	9	16	20	13	91	74	159	99	20	33	18	29	30	39	26	32	212	193	384	8	6	17	10
Peak_1171	chr11	46230705	46230855	Intron;	0.689682	ENSMUSG00000020340.16	chr11	46193849	46312859	-	protein_coding	Cyfip2	76884	F7C3H9	F7C3H9;Q810V4;F6QD74;Q8K118;Q6PGK0;Q5SQX6;Q3V496	cytoplasmic FMR1 interacting protein 2(Cyfip2)	8	1	20	22	46	24	27	19	24	10	11	13	14	11	18	44	34	18	13	12	2	15	7	3	8	13	37	26	31	6	4	11	13
Peak_1172	chr11	46196295	46196445	3UTR;CDS;	0.978817	ENSMUSG00000020340.16	chr11	46193849	46312859	-	protein_coding	Cyfip2	76884	F7C3H9	F7C3H9;Q810V4;F6QD74;Q8K118;Q6PGK0;Q5SQX6;Q3V496	cytoplasmic FMR1 interacting protein 2(Cyfip2)	15	8	15	22	9	36	24	12	9	1	4	6	8	2	25	23	36	20	9	10	18	4	4	19	10	9	17	15	21	5	2	6	0
Peak_1173	chr11	45909078	45909228	CDS;	0.97487	ENSMUSG00000006169.19	chr11	45852050	45910625	+	protein_coding	Clint1	216705	Q5SUH7	Q5SUH7;Q3UPG6;Q5SUH6;Q3UGL3;Q99KN9;Q3TJF5	clathrin interactor 1(Clint1)	29	67	43	46	620	81	116	185	115	7	6	11	19	15	70	66	71	28	395	495	201	16	24	19	210	160	97	405	774	16	7	12	10
Peak_1174	chr11	45907967	45908117	CDS;	0.955903	ENSMUSG00000006169.19	chr11	45852050	45910625	+	protein_coding	Clint1	216705	Q5SUH7	Q5SUH7;Q3UPG6;Q5SUH6;Q3UGL3;Q99KN9;Q3TJF5	clathrin interactor 1(Clint1)	80	59	231	342	181	695	515	871	404	55	51	96	104	50	594	525	679	372	7	17	38	32	36	39	33	62	380	360	528	31	23	34	18
Peak_1175	chr11	45947975	45948125	3UTR;Intron;	0.860379	ENSMUSG00000011254.16	chr11	45946842	45955494	-	protein_coding	Thg1l	66628	Q8BT63	Q8BT63;Q9CQT0;Q9D999;Q9CY52	tRNA-histidine guanylyltransferase 1-like (S. cerevisiae)(Thg1l)	10	8	48	74	69	416	289	320	247	2	3	8	4	3	62	84	69	34	0	8	39	11	19	30	19	18	350	294	535	2	1	4	3
Peak_1176	chr11	45933490	45933640	3UTR;CDS;	0.682186	ENSMUSG00000044847.13	chr11	45928268	45944935	-	protein_coding	Lsm11	72290	Q8BUV6	Q8BUV6;Q5SUH5;Q9CVB3	U7 snRNP-specific Sm-like protein LSM11(Lsm11)	3	10	33	31	41	97	79	130	90	6	9	13	16	10	58	80	85	56	3	9	14	4	1	9	17	16	76	141	248	5	4	6	8
Peak_1177	chr11	46148514	46148664	3UTR;Intron;	0.976299	ENSMUSG00000020411.2	chr11	46148154	46166508	-	protein_coding	Nipal4	214112	Q8BZF2	Q8BZF2	NIPA-like domain containing 4(Nipal4)	7	4	27	27	22	31	25	30	60	3	2	8	5	4	7	10	28	24	5	4	15	24	8	13	20	9	79	17	28	8	4	3	2
Peak_1178	chr11	46144662	46144812	3UTR;Intron;	0.971473	ENSMUSG00000011256.16	chr11	46055991	46147343	+	protein_coding	Adam19	11492	Q80UF6	Q80UF6;O35674;Q3UH67;Q3UHT3;Q14BL7	a disintegrin and metallopeptidase domain 19 (meltrin beta)(Adam19)	120	132	327	335	406	177	187	234	232	6	11	12	12	5	24	27	62	39	37	80	71	69	57	104	67	207	240	255	183	3	3	5	3
Peak_1179	chr11	46150131	46150281	3UTR;CDS;	0.888199	ENSMUSG00000020411.2	chr11	46148154	46166508	-	protein_coding	Nipal4	214112	Q8BZF2	Q8BZF2	NIPA-like domain containing 4(Nipal4)	14	3	16	20	69	112	48	68	61	5	5	11	13	4	21	36	48	27	27	25	7	12	8	10	30	15	58	84	77	3	3	2	2
Peak_1180	chr11	46149228	46149378	3UTR;Intron;	0.937398	ENSMUSG00000020411.2	chr11	46148154	46166508	-	protein_coding	Nipal4	214112	Q8BZF2	Q8BZF2	NIPA-like domain containing 4(Nipal4)	35	43	140	190	249	604	533	785	522	25	20	27	45	30	205	168	301	182	40	76	53	18	40	44	82	59	498	516	455	19	16	24	15
Peak_1181	chr1	58756852	58757002	3UTR;Intron;	0.958693	ENSMUSG00000026031.15	chr1	58711507	58758884	+	protein_coding	Cflar	12633	Q3TTS9	Q3TTS9;Q812G4;O35732;Q5U4G3	CASP8 and FADD-like apoptosis regulator(Cflar)	45	21	33	58	28	141	59	45	32	16	12	25	47	13	93	75	70	43	4	27	23	108	143	92	28	9	41	56	39	4	6	15	23
Peak_1182	chr1	58800421	58800571	Intron;	0.0982735	ENSMUSG00000026029.14	chr1	58795373	58847503	+	protein_coding	Casp8	12370	A0A087WQT6	A0A087WQT6;Q4FK85;Q3U607;O89110	caspase 8(Casp8)	45	58	108	134	402	276	296	372	424	6	5	5	8	11	44	56	49	32	43	42	230	43	27	44	90	142	585	407	410	2	4	9	3
Peak_1183	chr1	58819511	58819661	Intron;	0.464473	ENSMUSG00000026029.14	chr1	58795373	58847503	+	protein_coding	Casp8	12370	A0A087WQT6	A0A087WQT6;Q4FK85;Q3U607;O89110	caspase 8(Casp8)	1	4	17	15	52	104	56	95	110	3	5	5	5	6	29	35	56	24	16	16	13	8	2	9	15	27	102	81	100	2	1	6	5
Peak_1184	chr1	58824136	58824286	CDS;	0.553194	ENSMUSG00000026029.14	chr1	58795373	58847503	+	protein_coding	Casp8	12370	A0A087WQT6	A0A087WQT6;Q4FK85;Q3U607;O89110	caspase 8(Casp8)	5	0	7	1	106	41	35	55	42	2	3	5	5	6	18	45	28	12	24	30	8	4	0	0	29	14	57	65	71	4	3	3	1
Peak_1185	chr1	58722729	58722879	Intron;	0.238449	ENSMUSG00000026031.15	chr1	58711507	58758884	+	protein_coding	Cflar	12633	Q3TTS9	Q3TTS9;Q812G4;O35732;Q5U4G3	CASP8 and FADD-like apoptosis regulator(Cflar)	2	1	10	6	1	40	17	15	32	2	0	3	2	5	9	5	42	37	2	7	14	1	0	0	2	0	8	37	14	2	1	3	2
Peak_1186	chr1	58752564	58752714	CDS;	0.868185	ENSMUSG00000026031.15	chr1	58711507	58758884	+	protein_coding	Cflar	12633	Q3TTS9	Q3TTS9;Q812G4;O35732;Q5U4G3	CASP8 and FADD-like apoptosis regulator(Cflar)	2	1	10	6	1	40	17	15	32	2	0	3	2	5	9	5	42	37	2	7	14	1	0	0	2	0	8	37	14	2	1	3	2
Peak_1187	chr1	58753739	58753889	CDS;	0.892986	ENSMUSG00000026031.15	chr1	58711507	58758884	+	protein_coding	Cflar	12633	Q3TTS9	Q3TTS9;Q812G4;O35732;Q5U4G3	CASP8 and FADD-like apoptosis regulator(Cflar)	4	3	24	63	32	52	35	40	24	3	0	9	8	4	18	14	15	9	7	6	11	12	10	16	9	5	30	20	20	5	4	2	3
Peak_1188	chr1	58755039	58755189	3UTR;Intron;	0.920426	ENSMUSG00000026031.15	chr1	58711507	58758884	+	protein_coding	Cflar	12633	Q3TTS9	Q3TTS9;Q812G4;O35732;Q5U4G3	CASP8 and FADD-like apoptosis regulator(Cflar)	4	3	24	63	32	52	35	40	24	3	0	9	8	4	18	14	15	9	7	6	11	12	10	16	9	5	30	20	20	5	4	2	3
Peak_1189	chr1	58828906	58829056	CDS;	0.644696	ENSMUSG00000026029.14	chr1	58795373	58847503	+	protein_coding	Casp8	12370	A0A087WQT6	A0A087WQT6;Q4FK85;Q3U607;O89110	caspase 8(Casp8)	163	131	457	453	479	402	432	445	312	9	9	12	15	14	37	48	61	33	136	137	224	232	197	252	153	183	289	564	623	3	7	12	7
Peak_1190	chr1	58833697	58833847	CDS;	0.736601	ENSMUSG00000026029.14	chr1	58795373	58847503	+	protein_coding	Casp8	12370	A0A087WQT6	A0A087WQT6;Q4FK85;Q3U607;O89110	caspase 8(Casp8)	14	11	13	12	56	148	99	104	195	10	7	20	17	17	110	114	166	73	21	30	8	6	8	5	18	25	231	184	288	8	5	14	4
Peak_1191	chr9	109092216	109092366	3UTR;CDS;	0.980194	ENSMUSG00000025645.8	chr9	109082492	109092489	+	protein_coding	Ccdc51	66658	Q3URS9	Q3URS9	coiled-coil domain containing 51(Ccdc51)	10	1	16	21	29	24	28	22	18	1	0	0	0	1	2	2	0	2	1	4	14	15	20	19	4	2	23	17	17	0	0	0	1
Peak_1192	chr3	108357430	108357580	3UTR;Intron;	0.948263	ENSMUSG00000068747.14	chr3	108284081	108361511	+	protein_coding	Sort1	20661	Q6PHU5	Q6PHU5	sortilin 1(Sort1)	7	7	9	15	9	119	53	58	53	6	10	13	20	1	61	65	80	59	5	0	3	6	3	3	4	11	28	49	49	5	3	6	4
Peak_1193	chr3	108361420	108361570	3UTR;Intron;	0.999793	ENSMUSG00000068747.14	chr3	108284081	108361511	+	protein_coding	Sort1	20661	Q6PHU5	Q6PHU5	sortilin 1(Sort1)	9	2	38	33	10	84	45	57	34	4	3	8	7	3	30	23	25	22	3	0	13	3	10	10	7	1	53	26	45	1	1	2	1
Peak_1194	chr3	108203521	108203671	CDS;	0.84219	ENSMUSG00000048997.17	chr3	108202221	108210934	-	protein_coding	Atxn7l2	72522	Q8C8K6	Q8C8K6;B7ZCC3;B7ZCC4;B7ZMR6;Q5HZJ2;A2AE44	ataxin 7-like 2(Atxn7l2)	6	14	21	25	211	21	18	39	31	6	2	14	17	11	15	29	23	17	11	31	83	12	30	8	40	105	23	35	45	6	1	12	9
Peak_1195	chr3	108279870	108280020	3UTR;Intron;	0.998742	ENSMUSG00000068749.9	chr3	108256925	108279974	+	protein_coding	Psma5	26442	A0A0G2JF97	A0A0G2JF97;Q3TUX3;Q9Z2U1;Q3TUI9;Q3UPK6	proteasome (prosome, macropain) subunit, alpha type 5(Psma5)	12	20	44	56	632	56	86	97	119	2	15	24	33	22	32	70	41	39	72	86	221	34	24	40	147	137	182	79	180	13	6	24	11
Peak_1196	chr3	108198493	108198643	5UTR;Intron;	0.478465	ENSMUSG00000048796.7	chr3	108195686	108201212	-	protein_coding	Cyb561d1	72023	Q3TPE5	Q3TPE5;A2AE42;Q6PAS2	cytochrome b-561 domain containing 1(Cyb561d1)	5	9	60	35	53	49	47	66	61	9	4	11	24	9	38	45	39	35	20	40	11	12	16	25	20	23	82	76	92	3	8	10	5
Peak_1197	chr3	108199401	108199551	CDS;	0.314151	ENSMUSG00000048796.7	chr3	108195686	108201212	-	protein_coding	Cyb561d1	72023	Q3TPE5	Q3TPE5;A2AE42;Q6PAS2	cytochrome b-561 domain containing 1(Cyb561d1)	10	6	45	48	26	122	76	77	76	6	1	9	9	9	44	45	66	41	3	5	8	7	4	8	6	2	66	105	119	3	6	10	4
Peak_1198	chr3	108187572	108187722	CDS;	0.220598	ENSMUSG00000050947.9	chr3	108186334	108192286	+	protein_coding	Amigo1	229715	A2AE38	A2AE38;Q80ZD8;A0A0G2JEP5	adhesion molecule with Ig like domain 1(Amigo1)	21	28	113	170	85	91	71	131	71	8	7	11	11	5	41	43	32	15	13	3	44	12	43	24	17	25	82	79	83	4	5	4	1
Peak_1199	chr3	108195894	108196044	5UTR;Intron;	0.948788	ENSMUSG00000048796.7	chr3	108195686	108201212	-	protein_coding	Cyb561d1	72023	Q3TPE5	Q3TPE5;A2AE42;Q6PAS2	cytochrome b-561 domain containing 1(Cyb561d1)	11	17	50	56	23	97	48	59	48	3	8	10	7	4	28	20	31	24	0	0	30	6	3	17	2	7	37	45	35	3	2	12	3
Peak_1200	chr3	108387591	108387741	3UTR;CDS;	0.871386	ENSMUSG00000068744.12	chr3	108383838	108388231	+	protein_coding	Psrc1	56742	Q922A4	Q922A4;Q8BT86;A2AEF3;Q8BT87;Q9D0P7	proline/serine-rich coiled-coil 1(Psrc1)	5	3	6	12	1	169	94	90	98	4	2	6	10	4	69	47	229	127	2	0	0	1	0	2	2	7	57	103	106	2	2	2	3
Peak_1201	chr3	108392064	108392214	3UTR;Intron;	0.947818	ENSMUSG00000068740.13	chr3	108390850	108415552	-	protein_coding	Celsr2	53883	Q9R0M0	Q9R0M0;Q5DU39;Q8C599;F7BHW1;A2AEE7	cadherin, EGF LAG seven-pass G-type receptor 2(Celsr2)	41	6	36	51	26	566	318	415	255	43	31	77	87	42	600	391	1080	559	5	20	4	12	16	15	14	10	240	339	462	34	41	42	35
Peak_1202	chr9	65135180	65135330	CDS;	0.926348	ENSMUSG00000032816.15	chr9	65101485	65137940	+	protein_coding	Igdcc4	56741	Q9EQS9	Q9EQS9;E9QAQ0;A0JNS2	immunoglobulin superfamily, DCC subclass, member 4(Igdcc4)	13	12	74	41	42	197	176	161	208	2	2	5	3	2	14	13	11	16	1	11	6	13	17	25	17	25	379	309	391	1	0	1	1
Peak_1203	chr13	8891111	8891261	3UTR;CDS;	0.818012	ENSMUSG00000058258.14	chr13	8885500	8892451	+	protein_coding	Idi1	319554	H3BLP1	H3BLP1;H3BKD7;G3XA48;H3BLF8	isopentenyl-diphosphate delta isomerase(Idi1)	6	4	4	16	15	13	7	7	10	4	2	2	6	1	9	12	8	3	1	6	0	0	0	1	7	3	8	9	13	0	0	0	2
Peak_1204	chr13	8885816	8885966	5UTR;CDS;	0.0562509	ENSMUSG00000058258.14	chr13	8885500	8892451	+	protein_coding	Idi1	319554	H3BLP1	H3BLP1;H3BKD7;G3XA48;H3BLF8	isopentenyl-diphosphate delta isomerase(Idi1)	20	6	6	15	5	11	12	7	10	1	0	4	1	1	1	0	0	1	0	17	5	0	0	6	7	0	33	9	14	0	0	1	0
Peak_1205	chr13	5868612	5868762	3UTR;Intron;	0.808422	ENSMUSG00000000078.6	chr13	5861488	5870393	+	protein_coding	Klf6	23849	Q3UGJ1	Q3UGJ1;Q8VDZ7;O08584;Q8BPQ2;Q3U9J1	Kruppel-like factor 6(Klf6)	12	4	19	28	14	73	48	60	38	9	9	22	14	8	45	38	87	37	24	11	2	18	10	15	6	8	39	50	68	5	1	9	16
Peak_1206	chr13	5867518	5867668	3UTR;Intron;	0.68557	ENSMUSG00000000078.6	chr13	5861488	5870393	+	protein_coding	Klf6	23849	Q3UGJ1	Q3UGJ1;Q8VDZ7;O08584;Q8BPQ2;Q3U9J1	Kruppel-like factor 6(Klf6)	4	1	6	10	6	16	13	35	22	3	5	9	6	2	35	26	23	12	12	13	3	4	2	0	10	3	25	40	52	3	2	2	3
Peak_1207	chr13	6586434	6586584	3UTR;CDS;	0.902304	ENSMUSG00000021196.13	chr13	6579767	6648777	-	protein_coding	Pfkp	56421	D3YUA3	D3YUA3;Q8C605;F6VP95;Q9WUA3;Q9D255;Q8C8E8;F6YL81;A0A0G2JD99	phosphofructokinase, platelet(Pfkp)	6	0	5	3	1	26	13	11	7	5	4	7	6	2	30	26	29	23	5	1	3	23	7	35	4	6	4	11	21	3	1	4	3
Peak_1208	chr13	6560022	6560172	CDS;	0.373355	ENSMUSG00000021193.9	chr13	6548156	6580139	+	protein_coding	Pitrm1	69617	Q8K411	Q8K411	pitrilysin metallepetidase 1(Pitrm1)	2	3	14	23	7	52	47	54	38	2	2	3	7	2	14	27	22	16	7	1	1	1	1	8	1	4	33	41	42	1	0	2	1
Peak_1209	chr13	4607366	4607516	CDS;	0.0940927	ENSMUSG00000045410.17	chr13	4590756	4609174	-	protein_coding	Akr1e1	56043	Q8CEB6	Q8CEB6;Q9DCT1	aldo-keto reductase family 1, member E1(Akr1e1)	12	3	58	36	166	12	11	13	13	4	5	11	10	3	4	1	6	6	31	49	10	16	9	16	57	52	33	15	15	3	2	5	2
Peak_1210	chr13	4593040	4593190	3UTR;Intron;	0.871919	ENSMUSG00000045410.17	chr13	4590756	4609174	-	protein_coding	Akr1e1	56043	Q8CEB6	Q8CEB6;Q9DCT1	aldo-keto reductase family 1, member E1(Akr1e1)	11	18	28	33	34	47	40	50	28	1	0	6	8	4	8	7	8	6	0	0	6	11	11	21	9	13	32	28	47	0	2	2	3
Peak_1211	chr13	5864799	5864949	CDS;	0.380236	ENSMUSG00000000078.6	chr13	5861488	5870393	+	protein_coding	Klf6	23849	Q3UGJ1	Q3UGJ1;Q8VDZ7;O08584;Q8BPQ2;Q3U9J1	Kruppel-like factor 6(Klf6)	15	22	90	82	178	103	84	82	54	2	5	9	7	3	16	11	15	4	20	11	36	10	34	14	50	33	73	123	114	1	2	1	2
Peak_1212	chr13	5861609	5861759	5UTR;CDS;	0.0220101	ENSMUSG00000000078.6	chr13	5861488	5870393	+	protein_coding	Klf6	23849	Q3UGJ1	Q3UGJ1;Q8VDZ7;O08584;Q8BPQ2;Q3U9J1	Kruppel-like factor 6(Klf6)	47	59	124	137	284	48	45	38	54	0	3	8	5	6	5	9	4	5	17	60	115	29	69	44	109	88	49	64	70	2	1	3	3
Peak_1213	chr5	124005918	124006068	3UTR;Intron;	0.951031	ENSMUSG00000066278.6	chr5	124004640	124032270	-	protein_coding	Vps37b	330192	Q8R0J7	Q8R0J7	vacuolar protein sorting 37B(Vps37b)	36	48	224	294	187	99	134	145	93	22	21	38	39	26	54	75	49	50	8	1	33	19	33	55	20	34	123	68	31	14	8	24	25
Peak_1214	chr9	66970715	66970865	CDS;	0.233567	ENSMUSG00000032370.8	chr9	66955387	66975484	-	protein_coding	Lactb	80907	B2RWI2	B2RWI2;Q3UEQ3;A1A4A8;A0PJ65;Q9EP89;Q80UJ8	lactamase, beta(Lactb)	42	10	47	40	10	216	89	65	90	41	25	53	85	27	226	136	193	108	4	18	4	33	52	40	4	6	70	70	78	10	13	19	23
Peak_1215	chr9	66955977	66956127	3UTR;CDS;	0.96691	ENSMUSG00000032370.8	chr9	66955387	66975484	-	protein_coding	Lactb	80907	B2RWI2	B2RWI2;Q3UEQ3;A1A4A8;A0PJ65;Q9EP89;Q80UJ8	lactamase, beta(Lactb)	145	137	563	637	839	380	442	398	533	20	13	20	33	28	31	46	70	40	65	139	161	110	167	200	203	162	807	337	320	13	10	16	10
Peak_1216	chr9	67033858	67034008	3UTR;CDS;	0.576985	ENSMUSG00000032366.15	chr9	67022589	67049406	-	protein_coding	Tpm1	22003	Q8BSH3	Q8BSH3;G5E8R0;S4R261;A2RRI1;S4R2U0;P58771;Q8BP43;E9Q450;Q564G1;E9Q453;E9Q452;E9Q455;E9Q454;F8WID5;Q545Y3;E9Q448;E9Q456;B7ZNL3;G5E8R1;G5E8R2	tropomyosin 1, alpha(Tpm1)	170	88	264	232	142	1588	642	718	527	56	67	126	135	60	888	600	887	544	46	72	45	51	41	85	179	145	508	837	698	64	52	73	67
Peak_1217	chr9	67024536	67024686	CDS;	0.9246	ENSMUSG00000032366.15	chr9	67022589	67049406	-	protein_coding	Tpm1	22003	Q8BSH3	Q8BSH3;G5E8R0;S4R261;A2RRI1;S4R2U0;P58771;Q8BP43;E9Q450;Q564G1;E9Q453;E9Q452;E9Q455;E9Q454;F8WID5;Q545Y3;E9Q448;E9Q456;B7ZNL3;G5E8R1;G5E8R2	tropomyosin 1, alpha(Tpm1)	39	49	104	240	130	99	83	102	66	13	7	13	10	5	29	36	8	19	14	16	50	25	20	20	36	33	80	65	54	11	6	4	1
Peak_1218	chr9	67038925	67039075	Intron;	0.388037	ENSMUSG00000032366.15	chr9	67022589	67049406	-	protein_coding	Tpm1	22003	Q8BSH3	Q8BSH3;G5E8R0;S4R261;A2RRI1;S4R2U0;P58771;Q8BP43;E9Q450;Q564G1;E9Q453;E9Q452;E9Q455;E9Q454;F8WID5;Q545Y3;E9Q448;E9Q456;B7ZNL3;G5E8R1;G5E8R2	tropomyosin 1, alpha(Tpm1)	2818	7218	4317	6260	1488	56	43	55	33	2452	2976	3754	4345	3613	15	76	134	74	5795	4615	491	691	938	779	2005	1315	20	40	21	1348	1399	4399	3281
Peak_1219	chr9	67035953	67036103	CDS;	0.498863	ENSMUSG00000032366.15	chr9	67022589	67049406	-	protein_coding	Tpm1	22003	Q8BSH3	Q8BSH3;G5E8R0;S4R261;A2RRI1;S4R2U0;P58771;Q8BP43;E9Q450;Q564G1;E9Q453;E9Q452;E9Q455;E9Q454;F8WID5;Q545Y3;E9Q448;E9Q456;B7ZNL3;G5E8R1;G5E8R2	tropomyosin 1, alpha(Tpm1)	1	16	25	17	15	25	22	30	9	2	2	2	3	3	6	8	10	6	0	4	16	3	1	7	0	3	14	18	12	2	2	3	0
Peak_1220	chr9	67049018	67049168	5UTR;CDS;	0.0116717	ENSMUSG00000032366.15	chr9	67022589	67049406	-	protein_coding	Tpm1	22003	Q8BSH3	Q8BSH3;G5E8R0;S4R261;A2RRI1;S4R2U0;P58771;Q8BP43;E9Q450;Q564G1;E9Q453;E9Q452;E9Q455;E9Q454;F8WID5;Q545Y3;E9Q448;E9Q456;B7ZNL3;G5E8R1;G5E8R2	tropomyosin 1, alpha(Tpm1)	68	47	259	379	222	907	516	703	459	6	7	18	19	12	68	78	124	81	20	31	10	71	85	88	61	58	532	528	556	8	8	7	5
Peak_1221	chr9	67048122	67048272	CDS;	0.0450833	ENSMUSG00000032366.15	chr9	67022589	67049406	-	protein_coding	Tpm1	22003	Q8BSH3	Q8BSH3;G5E8R0;S4R261;A2RRI1;S4R2U0;P58771;Q8BP43;E9Q450;Q564G1;E9Q453;E9Q452;E9Q455;E9Q454;F8WID5;Q545Y3;E9Q448;E9Q456;B7ZNL3;G5E8R1;G5E8R2	tropomyosin 1, alpha(Tpm1)	67	43	107	142	180	232	245	237	203	6	4	11	12	6	29	32	40	23	12	10	186	61	88	99	26	74	114	201	240	2	2	7	2
Peak_1222	chr9	67392448	67392598	CDS;	0.48795	ENSMUSG00000052698.15	chr9	67217086	67559703	-	protein_coding	Tln2	70549	B2RY15	B2RY15;E9PUM4;Q8CHG4;Q9CS79;Q71LX4;Q8CDM9;Q68FD6;Q3TKJ2;Q6PB69;Q3TN69	talin 2(Tln2)	23	69	133	259	220	84	121	121	65	9	8	17	24	10	26	30	30	38	11	9	45	38	36	48	28	42	92	80	44	12	3	7	2
Peak_1223	chr9	67220914	67221064	3UTR;Intron;	0.988608	ENSMUSG00000052698.15	chr9	67217086	67559703	-	protein_coding	Tln2	70549	B2RY15	B2RY15;E9PUM4;Q8CHG4;Q9CS79;Q71LX4;Q8CDM9;Q68FD6;Q3TKJ2;Q6PB69;Q3TN69	talin 2(Tln2)	141	170	504	679	799	305	389	485	186	36	43	51	65	59	82	89	116	97	30	51	112	95	113	116	106	140	194	281	247	14	15	29	29
Peak_1224	chr8	27151764	27151914	CDS;	0.635753	ENSMUSG00000031488.14	chr8	27138772	27174646	-	protein_coding	Rab11fip1	75767	E9Q8L9	E9Q8L9;Q6KAN5;Q9D620	RAB11 family interacting protein 1 (class I)(Rab11fip1)	38	22	50	92	103	83	71	103	46	7	9	14	23	12	27	45	38	24	2	8	16	19	28	38	21	22	42	54	38	2	8	15	5
Peak_1225	chr8	41002315	41002465	CDS;	0.919636	ENSMUSG00000045636.16	chr8	40990913	41133726	-	protein_coding	Mtus1	102103	D3Z2H5	D3Z2H5;F6Q593;Q8K0Q3;D3Z2Y9;D3Z7B3;E9Q8N4;A0A0R4J1L9;Q8BS33;Q8BXV7;Q5HZI1;A0A0R4J147;A0A0R4J0N9	mitochondrial tumor suppressor 1(Mtus1)	42	21	140	156	203	825	708	928	574	9	7	16	19	15	95	98	258	154	22	30	73	53	31	76	57	82	536	686	1047	2	6	8	15
Peak_1226	chr8	40999447	40999597	CDS;	0.939718	ENSMUSG00000045636.16	chr8	40990913	41133726	-	protein_coding	Mtus1	102103	D3Z2H5	D3Z2H5;F6Q593;Q8K0Q3;D3Z2Y9;D3Z7B3;E9Q8N4;A0A0R4J1L9;Q8BS33;Q8BXV7;Q5HZI1;A0A0R4J147;A0A0R4J0N9	mitochondrial tumor suppressor 1(Mtus1)	4	10	50	55	54	44	26	42	25	0	4	2	6	3	19	18	22	7	3	6	0	18	22	27	7	5	20	47	62	5	3	5	3
Peak_1227	chr8	40546279	40546429	3UTR;Intron;	0.878532	ENSMUSG00000031600.10	chr8	40511782	40551134	+	protein_coding	Vps37a	52348	Q8CHS8	Q8CHS8;Q3UV99	vacuolar protein sorting 37A(Vps37a)	12	9	28	44	32	24	20	29	9	0	2	2	10	7	8	15	8	4	6	3	2	16	15	15	6	10	20	11	12	4	3	3	2
Peak_1228	chr8	40544876	40545026	3UTR;CDS;	0.84288	ENSMUSG00000031600.10	chr8	40511782	40551134	+	protein_coding	Vps37a	52348	Q8CHS8	Q8CHS8;Q3UV99	vacuolar protein sorting 37A(Vps37a)	25	21	53	82	131	74	32	69	36	7	5	12	7	1	22	43	27	24	7	16	72	28	27	17	28	19	47	49	60	4	0	1	13
Peak_1229	chr8	40993129	40993279	3UTR;Intron;	0.983958	ENSMUSG00000045636.16	chr8	40990913	41133726	-	protein_coding	Mtus1	102103	D3Z2H5	D3Z2H5;F6Q593;Q8K0Q3;D3Z2Y9;D3Z7B3;E9Q8N4;A0A0R4J1L9;Q8BS33;Q8BXV7;Q5HZI1;A0A0R4J147;A0A0R4J0N9	mitochondrial tumor suppressor 1(Mtus1)	13	10	30	38	28	129	118	105	148	3	2	9	13	9	41	43	48	43	11	6	7	0	0	11	8	10	119	77	76	1	1	5	0
Peak_1230	chr8	40551513	40551663	3UTR;CDS;	0.994098	ENSMUSG00000039431.16	chr8	40551094	40634797	-	protein_coding	Mtmr7	54384	Q9Z2C9	Q9Z2C9;G3UYB7;G3V027;I6L9A6;G3UYZ2	myotubularin related protein 7(Mtmr7)	25	9	82	72	57	665	391	374	576	11	18	16	19	18	159	163	219	156	10	29	9	37	53	49	18	17	811	588	530	7	4	12	10
Peak_1231	chr8	40507483	40507633	Intron;	0.968654	ENSMUSG00000039470.15	chr8	40423814	40510268	+	protein_coding	Zdhhc2	70546	A0JP44	A0JP44;P59267;A4FUU5	zinc finger, DHHC domain containing 2(Zdhhc2)	19	26	30	67	631	41	46	47	54	24	16	25	31	19	35	68	16	13	51	115	227	48	36	12	113	139	72	43	62	17	19	26	15
Peak_1232	chr8	40507483	40507633	CDS;	0.355629	ENSMUSG00000031601.16	chr8	40492539	40515847	-	protein_coding	Cnot7	18983	Q3V476	Q3V476;Q3V231;Q3TLK9;Q60809;Q543X5	CCR4-NOT transcription complex, subunit 7(Cnot7)	25	11	24	22	14	3	5	1	2	9	12	10	20	5	3	9	8	2	7	1	11	27	33	40	6	8	0	2	4	2	4	6	11
Peak_1233	chr8	40385798	40385948	3UTR;Intron;	0.994483	ENSMUSG00000039478.15	chr8	40307457	40386308	+	protein_coding	Micu3	78506	Q9CTY5	Q9CTY5;A0JLX6;F6WMX7;B7ZND1	mitochondrial calcium uptake family, member 3(Micu3)	14	21	32	41	315	39	39	39	50	22	22	35	49	34	80	85	61	35	43	71	152	16	24	14	89	70	65	39	72	17	8	25	17
Peak_1234	chr8	40540816	40540966	CDS;	0.739708	ENSMUSG00000031600.10	chr8	40511782	40551134	+	protein_coding	Vps37a	52348	Q8CHS8	Q8CHS8;Q3UV99	vacuolar protein sorting 37A(Vps37a)	62	42	108	220	144	190	155	228	97	11	9	21	28	21	81	97	130	76	8	14	28	5	38	21	9	17	95	130	137	8	4	13	5
Peak_1235	chr8	40509942	40510092	3UTR;Intron;	0.997097	ENSMUSG00000039470.15	chr8	40423814	40510268	+	protein_coding	Zdhhc2	70546	A0JP44	A0JP44;P59267;A4FUU5	zinc finger, DHHC domain containing 2(Zdhhc2)	16	32	29	46	96	40	36	60	39	25	20	16	25	22	96	115	71	35	73	68	39	4	3	3	31	34	28	68	198	13	14	4	15
Peak_1236	chr8	40509942	40510092	CDS;	0.250129	ENSMUSG00000031601.16	chr8	40492539	40515847	-	protein_coding	Cnot7	18983	Q3V476	Q3V476;Q3V231;Q3TLK9;Q60809;Q543X5	CCR4-NOT transcription complex, subunit 7(Cnot7)	33	18	47	99	107	417	339	407	278	6	7	7	25	23	100	93	92	65	12	18	30	41	26	31	42	41	390	289	423	10	6	7	6
Peak_1237	chr12	81991838	81991988	CDS;	0.936045	ENSMUSG00000021140.8	chr12	81860029	82000924	+	protein_coding	Pcnx	54604	Q6PG01	Q6PG01;Q3TD89;Q9QYC1	pecanex homolog (Drosophila)(Pcnx)	9	8	27	60	58	11	4	17	11	0	0	9	5	3	4	7	4	3	10	0	5	11	13	24	2	8	17	17	24	0	4	2	2
Peak_1238	chr12	81918958	81919108	CDS;	0.41878	ENSMUSG00000021140.8	chr12	81860029	82000924	+	protein_coding	Pcnx	54604	Q6PG01	Q6PG01;Q3TD89;Q9QYC1	pecanex homolog (Drosophila)(Pcnx)	20	7	28	59	39	8	6	4	6	7	8	8	14	1	3	5	4	1	14	20	20	34	66	44	14	6	6	7	3	3	5	11	9
Peak_1239	chr4	137729207	137729357	3UTR;Intron;	0.991111	ENSMUSG00000041351.16	chr4	137664725	137729861	+	protein_coding	Rap1gap	110351	A2ALS7	A2ALS7;A2ALS2;A2ALS4;A2ALS3;A2ALS5	Rap1 GTPase-activating protein(Rap1gap)	1	1	9	10	24	4	8	12	2	1	2	3	0	0	4	8	1	0	0	5	0	2	5	1	3	19	8	14	15	0	1	0	0
Peak_1240	chr12	81722067	81722217	CDS;	0.891379	ENSMUSG00000042724.7	chr12	81714949	81781170	-	protein_coding	Map3k9	338372	Q3U1V8	Q3U1V8;Q8K2L2	mitogen-activated protein kinase kinase kinase 9(Map3k9)	34	54	177	118	475	339	213	325	314	13	7	30	21	22	165	140	158	84	26	71	141	58	59	73	94	419	274	360	378	3	7	10	18
Peak_1241	chr12	81666189	81666339	3UTR;Intron;	0.964389	ENSMUSG00000042734.6	chr12	81631248	81667557	+	protein_coding	Ttc9	69480	Q3V038	Q3V038	tetratricopeptide repeat domain 9(Ttc9)	218	248	664	1242	1308	1808	1205	1939	785	77	68	90	91	61	560	496	496	319	103	257	300	166	211	215	328	338	787	1273	2056	51	42	68	63
Peak_1242	chr12	81729660	81729810	CDS;	0.776717	ENSMUSG00000042724.7	chr12	81714949	81781170	-	protein_coding	Map3k9	338372	Q3U1V8	Q3U1V8;Q8K2L2	mitogen-activated protein kinase kinase kinase 9(Map3k9)	27	26	61	84	67	44	24	51	9	6	1	5	6	3	6	4	5	4	16	42	3	13	15	33	17	18	26	25	39	0	0	0	1
Peak_1243	chr12	81724325	81724475	CDS;	0.857281	ENSMUSG00000042724.7	chr12	81714949	81781170	-	protein_coding	Map3k9	338372	Q3U1V8	Q3U1V8;Q8K2L2	mitogen-activated protein kinase kinase kinase 9(Map3k9)	12	11	2	13	5	3	1	2	7	0	0	3	0	1	0	0	0	0	8	27	3	2	1	1	8	4	0	2	5	0	0	0	1
Peak_1244	chr12	81780589	81780739	CDS;	0.00764108	ENSMUSG00000042724.7	chr12	81714949	81781170	-	protein_coding	Map3k9	338372	Q3U1V8	Q3U1V8;Q8K2L2	mitogen-activated protein kinase kinase kinase 9(Map3k9)	173	138	443	843	1083	1561	997	1617	658	61	61	90	102	88	525	584	395	238	99	247	182	76	93	110	252	276	615	1121	1936	60	35	54	55
Peak_1245	chr12	81772664	81772814	CDS;	0.127316	ENSMUSG00000042724.7	chr12	81714949	81781170	-	protein_coding	Map3k9	338372	Q3U1V8	Q3U1V8;Q8K2L2	mitogen-activated protein kinase kinase kinase 9(Map3k9)	118	70	140	317	233	144	103	133	106	8	11	8	19	6	21	25	25	10	34	60	143	62	67	86	105	89	106	80	65	6	10	7	5
Peak_1246	chr12	81918066	81918216	CDS;	0.412449	ENSMUSG00000021140.8	chr12	81860029	82000924	+	protein_coding	Pcnx	54604	Q6PG01	Q6PG01;Q3TD89;Q9QYC1	pecanex homolog (Drosophila)(Pcnx)	38	17	57	47	64	135	123	84	115	27	24	38	39	18	113	118	148	79	22	12	19	33	64	63	35	46	57	112	94	16	17	38	29
Peak_1247	chr12	81895032	81895182	CDS;	0.248966	ENSMUSG00000021140.8	chr12	81860029	82000924	+	protein_coding	Pcnx	54604	Q6PG01	Q6PG01;Q3TD89;Q9QYC1	pecanex homolog (Drosophila)(Pcnx)	19	19	30	125	85	33	28	25	24	0	0	1	1	4	11	3	5	3	4	7	52	48	33	27	28	18	48	26	27	1	0	0	0
Peak_1248	chr8	35826121	35826271	CDS;	0.196429	ENSMUSG00000055976.6	chr8	35824711	35826559	-	protein_coding	Cldn23	71908	Q3ULX4	Q3ULX4;Q9D7D7	claudin 23(Cldn23)	13	6	12	25	23	26	17	16	15	3	1	2	2	2	3	10	8	5	0	3	22	17	17	24	3	14	16	17	2	0	0	2	1
Peak_1249	chr8	35825376	35825526	3UTR;CDS;	0.599567	ENSMUSG00000055976.6	chr8	35824711	35826559	-	protein_coding	Cldn23	71908	Q3ULX4	Q3ULX4;Q9D7D7	claudin 23(Cldn23)	160	119	185	555	435	260	161	215	113	15	2	5	26	17	53	55	40	24	61	89	345	279	307	296	140	143	136	160	171	12	6	5	15
Peak_1250	chr8	35679101	35679251	3UTR;Intron;	0.997021	ENSMUSG00000070056.6	chr8	35587797	35679449	+	protein_coding	Mfhas1	52065	Q3V1N1	Q3V1N1	malignant fibrous histiocytoma amplified sequence 1(Mfhas1)	22	8	27	67	33	97	33	26	38	7	6	16	25	10	53	38	80	27	18	26	17	29	37	41	12	11	28	29	52	6	5	21	17
Peak_1251	chr8	35678735	35678885	3UTR;Intron;	0.993028	ENSMUSG00000070056.6	chr8	35587797	35679449	+	protein_coding	Mfhas1	52065	Q3V1N1	Q3V1N1	malignant fibrous histiocytoma amplified sequence 1(Mfhas1)	19	17	70	99	98	89	80	125	76	7	7	25	19	9	20	19	44	26	13	22	15	11	15	11	20	17	76	76	89	10	5	8	8
Peak_1252	chr8	35677947	35678097	3UTR;Intron;	0.98443	ENSMUSG00000070056.6	chr8	35587797	35679449	+	protein_coding	Mfhas1	52065	Q3V1N1	Q3V1N1	malignant fibrous histiocytoma amplified sequence 1(Mfhas1)	23	23	52	90	61	183	80	120	34	8	3	8	9	3	24	20	23	8	14	18	16	7	7	11	32	69	75	144	117	2	3	6	4
Peak_1253	chr8	35676912	35677062	3UTR;Intron;	0.973138	ENSMUSG00000070056.6	chr8	35587797	35679449	+	protein_coding	Mfhas1	52065	Q3V1N1	Q3V1N1	malignant fibrous histiocytoma amplified sequence 1(Mfhas1)	33	18	51	95	81	76	62	95	18	5	0	3	4	2	13	15	8	2	1	15	12	8	22	24	17	40	19	52	78	3	3	1	2
Peak_1254	chr8	35589911	35590061	CDS;	0.0238838	ENSMUSG00000070056.6	chr8	35587797	35679449	+	protein_coding	Mfhas1	52065	Q3V1N1	Q3V1N1	malignant fibrous histiocytoma amplified sequence 1(Mfhas1)	52	38	94	194	80	312	249	354	285	16	23	37	63	41	175	164	396	223	10	9	17	23	12	28	26	36	230	218	145	18	11	22	16
Peak_1255	chr8	35588843	35588993	CDS;	0.012231	ENSMUSG00000070056.6	chr8	35587797	35679449	+	protein_coding	Mfhas1	52065	Q3V1N1	Q3V1N1	malignant fibrous histiocytoma amplified sequence 1(Mfhas1)	278	353	1352	1906	1936	1263	1024	1701	816	23	28	42	65	29	116	165	141	103	117	176	711	386	530	454	304	331	949	1186	1121	14	17	18	18
Peak_1256	chr8	36099564	36099714	5UTR;CDS;	0.090861	ENSMUSG00000050271.12	chr8	36094827	36147787	+	protein_coding	Prag1	244418	Q571I4	Q571I4;E9QLH9	DNA segment, Chr 8, ERATO Doi 82, expressed(D8Ertd82e)	10	8	10	14	25	7	6	2	4	0	0	3	4	2	3	2	1	2	1	6	3	9	11	15	5	10	6	5	2	5	0	4	1
Peak_1257	chr8	36094909	36095059	5UTR;Intron;	0.0029645	ENSMUSG00000050271.12	chr8	36094827	36147787	+	protein_coding	Prag1	244418	Q571I4	Q571I4;E9QLH9	DNA segment, Chr 8, ERATO Doi 82, expressed(D8Ertd82e)	9	3	34	49	42	64	25	17	27	0	3	8	3	2	10	4	14	14	6	16	15	29	19	43	14	15	47	21	22	6	3	2	6
Peak_1258	chr9	88548263	88548413	5UTR;Intron;	0.0138443	ENSMUSG00000032425.15	chr9	88548019	88571061	+	protein_coding	Zfp949	71640	E9Q732	E9Q732;B2RU83;E0CY31;Q9CUP6	zinc finger protein 949(Zfp949)	19	26	84	105	114	16	12	14	12	5	4	6	8	1	5	9	1	3	11	37	52	22	27	33	36	36	14	12	9	7	5	5	5
Peak_1259	chr9	88567522	88567672	CDS;	0.849666	ENSMUSG00000032425.15	chr9	88548019	88571061	+	protein_coding	Zfp949	71640	E9Q732	E9Q732;B2RU83;E0CY31;Q9CUP6	zinc finger protein 949(Zfp949)	9	5	9	21	18	5	13	13	8	6	6	7	11	7	11	17	11	10	0	8	0	3	4	1	8	5	5	3	0	3	5	3	4
Peak_1260	chr9	88568895	88569045	CDS;	0.909253	ENSMUSG00000032425.15	chr9	88548019	88571061	+	protein_coding	Zfp949	71640	E9Q732	E9Q732;B2RU83;E0CY31;Q9CUP6	zinc finger protein 949(Zfp949)	28	29	87	122	132	23	28	24	16	1	2	3	10	3	2	5	3	1	8	14	24	42	28	41	40	35	9	17	21	2	5	0	0
Peak_1261	chr9	88570094	88570244	3UTR;CDS;	0.961288	ENSMUSG00000032425.15	chr9	88548019	88571061	+	protein_coding	Zfp949	71640	E9Q732	E9Q732;B2RU83;E0CY31;Q9CUP6	zinc finger protein 949(Zfp949)	15	2	36	27	165	118	75	137	47	13	9	18	19	19	60	107	40	29	25	84	32	7	1	8	54	58	65	93	118	11	2	16	2
Peak_1262	chr9	89199590	89199740	CDS;	0.0530224	ENSMUSG00000089929.1	chr9	89199208	89207827	+	protein_coding	Bcl2a1b	12045	O55177	O55177;Q497M6	B cell leukemia/lymphoma 2 related protein A1b(Bcl2a1b)	21	16	44	42	154	66	22	27	27	15	14	27	32	23	45	32	35	32	62	54	67	28	35	27	46	70	66	22	34	10	10	18	19
Peak_1263	chr9	89199590	89199740	Intron;	0.0178338	ENSMUSG00000100838.1	chr9	89199378	89215471	+	protein_coding	Gm29094	NA	nan	nan	nan	357	497	610	1317	1025	356	303	474	200	14	10	19	35	30	70	69	40	28	44	77	227	129	297	220	174	281	287	270	201	11	9	10	16
Peak_1264	chr9	89207571	89207721	3UTR;CDS;	0.979	ENSMUSG00000089929.1	chr9	89199208	89207827	+	protein_coding	Bcl2a1b	12045	O55177	O55177;Q497M6	B cell leukemia/lymphoma 2 related protein A1b(Bcl2a1b)	13	22	22	28	206	74	74	121	33	6	4	12	8	8	18	26	27	28	17	67	34	16	15	11	75	74	52	50	56	1	0	3	1
Peak_1265	chr9	89207571	89207721	Intron;	0.513764	ENSMUSG00000100838.1	chr9	89199378	89215471	+	protein_coding	Gm29094	NA	nan	nan	nan	9	16	39	102	47	12	11	16	2	2	0	1	1	0	2	1	0	0	1	4	4	9	14	23	12	10	10	13	13	0	0	0	1
Peak_1266	chr11	101098148	101098298	3UTR;CDS;	0.919311	ENSMUSG00000017802.14	chr11	101096321	101119893	-	protein_coding	Fam134c	67998	Q9CQV4	Q9CQV4	family with sequence similarity 134, member C(Fam134c)	12	7	35	44	57	15	26	17	17	2	0	5	9	2	3	3	4	1	6	12	6	11	8	5	7	4	13	10	4	2	2	2	1
Peak_1267	chr11	101096682	101096832	3UTR;Intron;	0.981503	ENSMUSG00000017802.14	chr11	101096321	101119893	-	protein_coding	Fam134c	67998	Q9CQV4	Q9CQV4	family with sequence similarity 134, member C(Fam134c)	615	739	1732	3016	3253	286	381	470	225	48	45	48	91	90	62	87	54	37	217	283	696	460	662	657	437	615	368	407	160	34	30	32	24
Peak_1268	chr11	101124458	101124608	CDS;	0.70904	ENSMUSG00000035198.9	chr11	101119937	101126419	+	protein_coding	Tubg1	103733	P83887	P83887;Q6F4J1	tubulin, gamma 1(Tubg1)	265	244	787	1313	867	199	253	246	245	15	15	17	26	21	19	15	33	8	69	69	471	466	375	483	184	234	295	164	163	5	5	12	10
Peak_1269	chr11	101120914	101121064	CDS;	0.162296	ENSMUSG00000035198.9	chr11	101119937	101126419	+	protein_coding	Tubg1	103733	P83887	P83887;Q6F4J1	tubulin, gamma 1(Tubg1)	137	200	335	624	725	148	127	139	90	2	6	5	6	4	12	13	4	2	59	57	311	137	271	197	202	162	118	133	142	1	1	3	6
Peak_1270	chr16	8662311	8662461	Intron;	0.719909	ENSMUSG00000008393.8	chr16	8658586	8672153	-	protein_coding	Carhsp1	52502	Q5M9P7	Q5M9P7;Q3U434;Q3UD53;Q9CR86	calcium regulated heat stable protein 1(Carhsp1)	52	44	124	173	168	23	33	47	20	8	2	9	14	6	8	30	6	11	10	16	75	31	38	45	25	33	36	22	11	7	5	9	1
Peak_1271	chr16	8657414	8657564	3UTR;Intron;	0.997885	ENSMUSG00000022711.15	chr16	8637673	8657531	+	protein_coding	Pmm2	54128	Q9DCE3	Q9DCE3;Q545N8;Q9CZE9;Q9Z2M7;Q9D1M5	phosphomannomutase 2(Pmm2)	7	0	8	8	19	74	83	66	105	2	3	11	7	6	26	21	32	30	9	2	12	2	3	0	9	11	159	27	62	4	3	5	0
Peak_1272	chr11	101089213	101089363	CDS;	0.408031	ENSMUSG00000017801.15	chr11	101087276	101092207	+	protein_coding	Mlx	21428	Q8K0H8	Q8K0H8;A2BFB1;Q3UQB4;A2BFB2;A2BFA9;A2BFB0;O08609	MAX-like protein X(Mlx)	0	1	23	14	4	16	10	46	22	7	4	8	7	6	24	37	18	17	2	1	0	0	3	0	1	1	24	8	7	8	6	5	8
Peak_1273	chr11	101087343	101087493	CDS;	0.0287974	ENSMUSG00000017801.15	chr11	101087276	101092207	+	protein_coding	Mlx	21428	Q8K0H8	Q8K0H8;A2BFB1;Q3UQB4;A2BFB2;A2BFA9;A2BFB0;O08609	MAX-like protein X(Mlx)	8	17	24	32	118	152	182	156	236	15	12	21	26	19	41	56	69	52	16	18	26	11	7	13	32	11	385	150	231	9	3	12	12
Peak_1274	chr16	8635674	8635824	3UTR;CDS;	0.512666	ENSMUSG00000043140.9	chr16	8633883	8637712	-	protein_coding	Tmem186	66690	Q9CR76	Q9CR76;Q78HW2	transmembrane protein 186(Tmem186)	17	2	20	17	58	60	25	39	20	1	4	5	12	7	31	33	37	36	8	21	28	18	33	27	11	8	20	26	39	3	6	8	9
Peak_1275	chr16	8634194	8634344	3UTR;Intron;	0.89919	ENSMUSG00000043140.9	chr16	8633883	8637712	-	protein_coding	Tmem186	66690	Q9CR76	Q9CR76;Q78HW2	transmembrane protein 186(Tmem186)	56	63	130	169	189	45	56	69	34	26	15	20	27	32	16	33	20	8	14	12	32	24	35	20	37	43	41	32	21	11	11	5	11
Peak_1276	chr16	8657024	8657174	3UTR;Intron;	0.978246	ENSMUSG00000022711.15	chr16	8637673	8657531	+	protein_coding	Pmm2	54128	Q9DCE3	Q9DCE3;Q545N8;Q9CZE9;Q9Z2M7;Q9D1M5	phosphomannomutase 2(Pmm2)	3	3	1	20	6	33	28	32	21	0	1	3	3	2	21	19	19	12	0	0	0	3	0	1	1	0	38	24	17	2	1	3	0
Peak_1277	chr16	8655603	8655753	3UTR;CDS;	0.906687	ENSMUSG00000022711.15	chr16	8637673	8657531	+	protein_coding	Pmm2	54128	Q9DCE3	Q9DCE3;Q545N8;Q9CZE9;Q9Z2M7;Q9D1M5	phosphomannomutase 2(Pmm2)	21	8	37	27	16	63	23	18	41	11	6	9	4	7	15	17	40	33	22	22	12	153	161	230	31	8	45	23	30	9	3	19	16
Peak_1278	chr11	101162758	101162908	3UTR;CDS;	0.982128	ENSMUSG00000035172.15	chr11	101162678	101171351	-	protein_coding	Plekhh3	217198	A2A4L0	A2A4L0;M0QWE8;Q8VCE9;Q8C780	pleckstrin homology domain containing, family H (with MyTH4 domain) member 3(Plekhh3)	0	10	21	16	23	15	15	11	6	1	1	0	0	3	0	7	2	3	2	4	0	11	4	7	3	7	26	15	8	0	2	0	0
Peak_1279	chr11	101126079	101126229	3UTR;CDS;	0.959118	ENSMUSG00000035198.9	chr11	101119937	101126419	+	protein_coding	Tubg1	103733	P83887	P83887;Q6F4J1	tubulin, gamma 1(Tubg1)	21	16	37	62	61	9	6	21	3	2	2	4	1	1	0	2	0	0	2	4	23	14	9	16	13	14	7	5	8	0	1	0	0
Peak_1280	chr16	8621300	8621450	3UTR;Intron;	0.998215	ENSMUSG00000057880.12	chr16	8513428	8621568	+	protein_coding	Abat	268860	P61922	P61922;F7C9G3;F6RN86;Q3V1S0;Q3TUE8;Q3U0M2	4-aminobutyrate aminotransferase(Abat)	27	21	37	63	48	20	18	23	7	5	3	9	15	9	1	2	7	1	25	51	19	5	6	9	16	35	11	4	16	1	6	6	2
Peak_1281	chr16	8620090	8620240	3UTR;Intron;	0.987026	ENSMUSG00000057880.12	chr16	8513428	8621568	+	protein_coding	Abat	268860	P61922	P61922;F7C9G3;F6RN86;Q3V1S0;Q3TUE8;Q3U0M2	4-aminobutyrate aminotransferase(Abat)	6	3	6	13	35	0	0	0	0	3	0	1	5	2	0	1	0	0	19	39	23	4	5	4	29	16	0	0	5	0	1	3	4
Peak_1282	chr2	120026582	120026732	3UTR;Intron;	0.986273	ENSMUSG00000033902.11	chr2	119972698	120027408	+	protein_coding	Mapkbp1	26390	Q921Q9	Q921Q9;A0A0A0MQA2;Q6NS57	mitogen-activated protein kinase binding protein 1(Mapkbp1)	11	2	4	20	4	16	33	21	42	0	1	1	1	0	0	2	2	0	0	8	0	0	3	0	6	2	83	14	21	0	1	0	0
Peak_1283	chr8	27156441	27156591	CDS;	0.50538	ENSMUSG00000031488.14	chr8	27138772	27174646	-	protein_coding	Rab11fip1	75767	E9Q8L9	E9Q8L9;Q6KAN5;Q9D620	RAB11 family interacting protein 1 (class I)(Rab11fip1)	6	29	17	49	22	12	8	15	4	7	8	13	31	8	5	15	12	8	0	2	4	5	4	9	6	7	5	17	1	5	7	10	7
Peak_1284	chr8	27154434	27154584	CDS;	0.561326	ENSMUSG00000031488.14	chr8	27138772	27174646	-	protein_coding	Rab11fip1	75767	E9Q8L9	E9Q8L9;Q6KAN5;Q9D620	RAB11 family interacting protein 1 (class I)(Rab11fip1)	8	3	11	7	12	1	5	4	5	1	0	1	1	1	0	1	0	0	7	3	12	9	9	19	7	0	4	1	4	0	1	2	0
Peak_1285	chr2	20967581	20967731	5UTR;Intron;	0.0101271	ENSMUSG00000036591.15	chr2	20847918	20968881	-	protein_coding	Arhgap21	71435	F6WQR2	F6WQR2;A2BHQ2;Q6DFV3;B7ZCJ0;G3UWM5;B7ZCJ1;B2RWX1;A0A0A0MQE8;G3UX38	Rho GTPase activating protein 21(Arhgap21)	18	11	62	97	28	47	61	38	24	8	7	6	11	4	18	28	12	8	7	5	42	18	17	20	19	16	38	23	21	1	3	2	8
Peak_1286	chr16	87367561	87367711	3UTR;CDS;	0.924028	ENSMUSG00000044442.11	chr16	87354184	87368742	+	protein_coding	N6amt1	67768	Q9CUX0	Q9CUX0;Q6PRU9;Q4KMV5;E9PXT7;Q6SKR2;D3Z6J0	N-6 adenine-specific DNA methyltransferase 1 (putative)(N6amt1)	44	53	153	293	112	69	118	105	46	17	16	19	19	7	35	47	24	17	6	25	96	79	69	53	37	32	84	60	59	2	3	15	14
Peak_1287	chr16	87378305	87378455	3UTR;Intron;	0.969083	ENSMUSG00000052299.8	chr16	87376650	87432606	-	protein_coding	Ltn1	78913	Q14B86	Q14B86;Q0P617;Q6A009	listerin E3 ubiquitin protein ligase 1(Ltn1)	66	54	202	272	237	647	504	683	381	33	22	30	52	37	301	313	248	165	24	23	61	40	104	98	37	45	522	449	493	32	20	25	23
Peak_1288	chr15	89548635	89548785	CDS;	0.809512	ENSMUSG00000022623.15	chr15	89499622	89560261	+	protein_coding	Shank3	58234	F8S0X9	F8S0X9;E9Q1P5;A0A0A0MQD5;A0A088DEG1;A0A088DEG0;A0A088DEG3;A0A088DEG2;F8S0X7;A0A088DEG5;Q4ACU6;F8S0X8;A0A088DEG6	SH3/ankyrin domain gene 3(Shank3)	41	51	83	74	56	10	6	7	11	7	6	11	11	5	3	2	5	0	33	54	36	8	5	8	39	35	46	8	12	0	2	3	2
Peak_1289	chr15	89475655	89475805	5UTR;CDS;	0.342424	ENSMUSG00000022620.14	chr15	89472475	89477425	-	protein_coding	Arsa	11883	P50428	P50428;F6QGM0;Q8K4U2	arylsulfatase A(Arsa)	80	89	197	344	265	487	457	768	290	47	37	69	80	60	433	564	407	230	25	31	67	57	95	81	54	45	406	378	410	31	27	36	35
Peak_1290	chr16	85795607	85795757	CDS;	0.800151	ENSMUSG00000022893.14	chr16	85793826	85803113	-	protein_coding	Adamts1	11504	Q3TQF7	Q3TQF7;Q05DU9;Q3TTE6;E9PY08;P97857;Q3U0I4	a disintegrin-like and metallopeptidase (reprolysin type) with thrombospondin type 1 motif, 1(Adamts1)	105	116	171	441	262	49	64	69	21	10	10	8	16	10	5	14	11	3	9	18	31	25	99	36	49	70	24	38	11	4	0	2	3
Peak_1291	chr16	85861968	85862118	3UTR;Intron;	0.909815	ENSMUSG00000022894.5	chr16	85858169	85901125	-	protein_coding	Adamts5	23794	Q8BGP4	Q8BGP4;Q9R001	a disintegrin-like and metallopeptidase (reprolysin type) with thrombospondin type 1 motif, 5 (aggrecanase-2)(Adamts5)	597	725	1417	2706	3210	455	450	656	244	24	26	31	41	47	60	101	58	35	229	283	1571	554	1173	973	587	611	314	325	350	21	17	18	17
Peak_1292	chr16	85862799	85862949	CDS;	0.890469	ENSMUSG00000022894.5	chr16	85858169	85901125	-	protein_coding	Adamts5	23794	Q8BGP4	Q8BGP4;Q9R001	a disintegrin-like and metallopeptidase (reprolysin type) with thrombospondin type 1 motif, 5 (aggrecanase-2)(Adamts5)	41	54	238	315	323	61	114	69	102	6	5	15	22	16	5	13	14	10	30	37	119	94	84	147	48	58	155	91	57	11	9	20	15
Peak_1293	chr16	85899219	85899369	CDS;	0.042625	ENSMUSG00000022894.5	chr16	85858169	85901125	-	protein_coding	Adamts5	23794	Q8BGP4	Q8BGP4;Q9R001	a disintegrin-like and metallopeptidase (reprolysin type) with thrombospondin type 1 motif, 5 (aggrecanase-2)(Adamts5)	10	1	34	43	34	21	23	36	27	8	6	11	11	6	7	9	9	3	0	7	8	1	17	5	5	11	22	42	34	2	4	6	6
Peak_1294	chr15	89426388	89426538	5UTR;Intron;	0.25511	ENSMUSG00000022617.14	chr15	89416404	89429908	-	protein_coding	Chkb	12651	F6SKI6	F6SKI6;O55229;Q54AG5;Q6NVC1;F6RRT7	choline kinase beta(Chkb)	45	55	93	94	120	1234	690	947	644	9	10	28	26	23	369	317	426	270	14	30	19	21	14	21	50	88	562	1270	1546	25	10	14	15
Peak_1295	chr15	89378905	89379055	Intron;	0.151801	ENSMUSG00000047394.7	chr15	89377449	89379254	-	protein_coding	Odf3b	70113	Q5M8M2	Q5M8M2	outer dense fiber of sperm tails 3B(Odf3b)	33	32	57	87	70	388	264	397	222	12	6	12	18	9	133	104	114	74	2	9	27	12	23	7	14	51	212	293	296	1	3	7	4
Peak_1296	chr15	89378474	89378624	Intron;	0.390582	ENSMUSG00000047394.7	chr15	89377449	89379254	-	protein_coding	Odf3b	70113	Q5M8M2	Q5M8M2	outer dense fiber of sperm tails 3B(Odf3b)	12	14	36	45	20	2	3	3	0	2	1	1	6	4	0	0	1	0	2	0	18	14	13	14	11	2	2	3	4	0	3	2	4
Peak_1297	chr15	89377722	89377872	CDS;	0.807202	ENSMUSG00000047394.7	chr15	89377449	89379254	-	protein_coding	Odf3b	70113	Q5M8M2	Q5M8M2	outer dense fiber of sperm tails 3B(Odf3b)	17	7	32	53	28	0	3	1	2	2	1	1	3	0	0	0	1	1	1	6	26	23	11	11	9	5	0	2	1	0	0	3	1
Peak_1298	chr15	89473026	89473176	3UTR;Intron;	0.873535	ENSMUSG00000022620.14	chr15	89472475	89477425	-	protein_coding	Arsa	11883	P50428	P50428;F6QGM0;Q8K4U2	arylsulfatase A(Arsa)	7	1	14	13	15	1	6	5	8	5	2	2	5	1	4	1	2	3	5	18	37	10	0	2	6	17	10	6	8	1	1	3	3
Peak_1299	chr16	87466279	87466429	CDS;	0.404373	ENSMUSG00000025616.14	chr16	87454702	87483517	+	protein_coding	Usp16	74112	Q99LG0	Q99LG0;D6RHQ6;D3Z6E6;D3YVU1	ubiquitin specific peptidase 16(Usp16)	4	4	24	17	6	16	5	4	3	2	0	4	4	0	0	2	3	1	5	24	0	16	20	33	20	10	3	10	7	0	0	1	1
Peak_1300	chr15	89429880	89430030	5UTR;Intron;	-0.00348045	ENSMUSG00000022617.14	chr15	89416404	89429908	-	protein_coding	Chkb	12651	F6SKI6	F6SKI6;O55229;Q54AG5;Q6NVC1;F6RRT7	choline kinase beta(Chkb)	176	226	377	654	552	323	300	357	255	15	19	17	35	24	55	74	48	21	31	59	447	218	192	153	172	148	329	228	289	7	10	14	12
Peak_1301	chr15	89429880	89430030	5UTR;CDS;	0.286719	ENSMUSG00000079242.2	chr15	89429588	89430868	+	protein_coding	C730034F03Rik	NA	nan	nan	nan	98	130	165	320	153	89	81	100	55	13	12	28	33	15	21	35	22	12	17	37	50	26	57	35	32	63	60	65	35	7	5	3	7
Peak_1302	chr15	89429493	89429643	5UTR;CDS;	0.0251777	ENSMUSG00000022617.14	chr15	89416404	89429908	-	protein_coding	Chkb	12651	F6SKI6	F6SKI6;O55229;Q54AG5;Q6NVC1;F6RRT7	choline kinase beta(Chkb)	117	92	448	504	409	479	512	587	614	18	10	38	31	22	94	98	163	100	27	44	153	198	169	230	52	102	778	446	414	15	17	27	27
Peak_1303	chr15	89429493	89429643	5UTR;CDS;	-0.015625	ENSMUSG00000079242.2	chr15	89429588	89430868	+	protein_coding	C730034F03Rik	NA	nan	nan	nan	17	26	125	136	51	27	37	41	22	4	12	17	21	5	10	21	15	7	6	13	68	27	15	22	11	22	37	15	14	2	2	10	8
Peak_1304	chr9	21935724	21935874	3UTR;CDS;	0.991312	ENSMUSG00000006241.16	chr9	21927470	21935872	+	protein_coding	Ccdc159	67119	Q8C963	Q8C963	coiled-coil domain containing 159(Ccdc159)	117	92	448	504	409	479	512	587	614	18	10	38	31	22	94	98	163	100	27	44	153	198	169	230	52	102	778	446	414	15	17	27	27
[truncated: 35,631 more rows]
[truncated: 91 more columns]

## Sheet: cecum differential analysis
	Methylation peaks																																												Transcripts
	logFC																					adjusted p-value (FDR)																							logFC
[truncated: 19,220 more rows]
[truncated: 56 more columns]

[truncated: 2 more sheets: liver raw counts, liver differential analysis]
