# Supplementary material for: Impact of the gut microbiota on the m6A epitranscriptome of mouse cecum and liver
Source: Nat Commun. 2020 Mar 12;11:1344. doi: 10.1038/s41467-020-15126-x (PMC7067863; doi:10.1038/s41467-020-15126-x)
Supplement: Supplementary file 6 — Supplementary Data 3 [file 41467_2020_15126_MOESM6_ESM.xlsx]

## Sheet: DTU_summary
tissue	comparison	nbDTUgenes	nbDEgenes	nbDMpeaks	nbGenes_withDMpeak	nbDMpeaks_withDEgene	nbDEgenes_withDMpeak	nbDTUgenes_withDMpeak	nbDTUgenes_withDMpeak_withDEgene	nbDTUgenes_withDMpeak_withoutDEgene	nbDTUgenes_withDMpeak_withoutDEgene_list
Cecum	GF-CONV	6	395	441	315	164	95	1	1	0
Cecum	CONV-abx	7	423	377	227	180	87	0	0	0
Cecum	CONV-Am	16	469	805	659	128	79	3	2	1	U2surp
Cecum	ex_GF-CONV	3	112	0	0	0	0	0	0	0
Cecum	Lp-CONV	737	585	888	642	170	101	59	35	24	Synpo2,Ap2b1,Rp2,Slc39a9,Apc,Ahnak,Arhgap5,Sel1l,Zfp106,Ddx3x,Mpp5,Nr3c1,Ep300,Dab2ip,Frk,Met,Pik3c2a,Zbtb7a,Sptbn1,Zfp638,Rb1cc1,Apob,Samd9l,Epb41l2
Cecum	vanco-CONV	1	223	98	80	34	23	0	0	0
Cecum	GF-abx	4	58	63	54	4	3	0	0	0
Cecum	GF-Am	23	106	109	107	1	1	0	0	0
Cecum	GF-ex_GF	0	420	309	223	158	96	0	0	0
Cecum	Lp-GF	1208	100	452	355	5	4	58	7	51	Ncoa4,Synpo2,ENSMUSG00000086503.3,Plekha6,Ciz1,Tppp,Myh14,Zfp106,Cdk8,Ep300,Mpp5,Nr3c1,Sptbn1,Pde5a,Narf,Med13,Sel1l,Gapvd1,Sh3d19,Ddx3x,Kdm1a,Pik3c2a,Son,Kdm5c,Kitl,Ap3d1,2900026A02Rik,Klhl22,Apob,Arhgap5,Zfp638,Slc27a2,Ogdh,Lpin2,Ahnak,Abi1,Zmynd11,Lrba,Dab2ip,Ankle2,Tns1,Vps13d,Acsf2,Ep400,Brd7,Chd8,Arhgap21,Myc,Smarcad1,Samd9l,Etl4
Cecum	vanco-GF	1	213	33	28	15	13	0	0	0
Cecum	Am-abx	6	79	14	13	4	3	0	0	0
Cecum	ex_GF-abx	9	537	506	369	193	117	0	0	0
Cecum	ex_GF-Am	27	500	324	266	103	64	1	1	0
Cecum	Lp-abx	860	122	469	384	20	15	54	6	48	Ambra1,Lbh,Syne2,Ppp4r3b,Cobl,Lmo7,Ncoa4,Dmbt1,Chd8,Arhgap5,ENSMUSG00000086503.3,Mxd1,Plxnb2,Birc6,Arhgap21,Ogdh,Mpp5,Son,Ubxn2a,Usp33,Zbtb7a,AU040320,Tppp,Gapvd1,Pde5a,Macf1,Car12,Rb1cc1,Mier1,Tank,Pik3c2a,Herc4,Ankrd50,Frk,Larp4b,Ssfa2,Rbm33,Samd9l,2900026A02Rik,Nr3c1,Vps13d,Ep300,Aff4,Zfp445,Dab2ip,Lrba,Zfp638,Tns1
Cecum	Lp-Am	302	0	156	147	0	0	4	0	4	Casp8ap2,Phf23,Son,Ywhae
Cecum	Lp-ex_GF	1892	628	576	433	127	79	72	29	43	2900026A02Rik,Samd9l,Slc6a6,Frk,Ranbp2,Ap2b1,ENSMUSG00000086503.3,Apc,Aff4,Larp4b,Atp2b1,Abcc3,Zfp445,Slc35f5,Vps13d,Arhgap5,Tulp4,Plec,Cant1,Herc4,Dst,Rbm6,Rnasel,Ahnak,Ckmt1,Setd2,Akr1c19,Sp1,Pde9a,Arhgap21,Safb2,Akap13,Galnt7,Zfp638,Sec16a,Epb41l3,Casp8ap2,Pcgf3,Sgms2,Zfp217,Atp5a1,Pcnx3,Atxn1l
Cecum	vanco-abx	1	99	13	12	3	3	0	0	0
Cecum	vanco-Am	98	119	13	12	2	2	0	0	0
Cecum	vanco-ex_GF	18	237	33	28	19	15	0	0	0
Cecum	vanco-Lp	2107	247	208	181	14	12	45	12	33	Usp33,Abcc3,Huwe1,Frk,Zfp445,Kat6a,Arhgap5,Nr3c1,Pja1,Met,Arhgap21,Plce1,Mpp5,Etl4,Ubxn2a,Ciz1,Son,Pcnx3,Ddx3x,2900026A02Rik,Dst,Elmsan1,Cep350,Tuft1,Vps13d,Lpin2,Larp4b,Tulp4,Zscan26,Col4a3bp,Trim56,Aff4,Svil
Liver	GF-CONV	0	117	107	83	47	28	0	0	0
Liver	CONV-Am	0	72	144	103	49	26	0	0	0
Liver	Lp-CONV	7	185	386	322	88	57	0	0	0
Liver	GF-Am	0	0	7	7	0	0	0	0	0
Liver	Lp-GF	7	52	113	98	20	18	0	0	0
Liver	Lp-Am	8	30	25	23	12	10	0	0	0
DTU="Differential Transcript Usage"
DM = "Differentially Methylated"
DE = "Differentially Expressed"

## Sheet: DTU_diffPeaks
tissue	comparison	peaks	geneID	txID	gene_name	begin_peak	end_peak	DTU_gene_qval	DTU_tx_OFDR	DTU_mean_IF_cond1	DTU_mean_IF_cond2	DGE_gene_FDR	DGE_gene_status	featureID	chr	gene_begin	gene_end	strand	type	EntrezID	UniprotID	UniprotIDs	Description	length_peak	Type_overlap	peak_strand
Cecum	CONV-Am	Peak_35274	ENSMUSG00000027087.11	ENSMUST00000131192.1	Itgav	83803235	83803385	0.0159031	0.404965	0.532125	0.636749	0.00412283	DE	ENSMUSG00000027087.11:ENSMUST00000131192.1|ENSMUSG00000027087.11|OTTMUSG00000013360.3|OTTMUST00000032345.1|Itgav-009|Itgav|463|protein_coding|	chr2	83724396	83806916	+	protein_coding	16410	B7ZCI9	B7ZCI9;A0A0F7IQ06;P43406;Q80Y67;Q3U4C8;F6RWM8;A2AKI5;F6W6Q6	integrin alpha V(Itgav)	150	3UTR;CDS;	+
Cecum	CONV-Am	Peak_34316	ENSMUSG00000005514.14	ENSMUST00000153515.7	Por	135715911	135716061	0.000215518	1	0.204273	0.317572	0.00820532	DE	ENSMUSG00000005514.14:ENSMUST00000153515.7|ENSMUSG00000005514.14|OTTMUSG00000029621.7|OTTMUST00000073479.2|Por-004|Por|747|protein_coding|	chr5	135670032	135735326	+	protein_coding	18984	P37040	P37040;F6R7H8;Q3V2F8;Q05DV1;E9Q997;E9PVT9	P450 (cytochrome) oxidoreductase(Por)	150	CDS;	+
Cecum	CONV-Am	c("Peak_28954", "Peak_26761")	ENSMUSG00000032407.14	ENSMUST00000078374.12	U2surp	95466473|95464393	95466623|95464543	4.20984e-05	0.021425	0.186907	0.332317	0.744139	notDE	ENSMUSG00000032407.14:ENSMUST00000078374.12|ENSMUSG00000032407.14|OTTMUSG00000047001.4|OTTMUST00000121759.1|U2surp-001|U2surp|3520|protein_coding|	chr9	95456897	95511996	-	protein_coding	67958	A0A087WR93	A0A087WR93;Q6NV83;A0A087WQT2;A0A087WRG2	U2 snRNP-associated SURP domain containing(U2surp)	150|150	3UTR;CDS;|3UTR;CDS;	-|-
Cecum	GF-CONV	Peak_36521	ENSMUSG00000031938.15	ENSMUST00000034414.9	4931406C07Rik	15283890	15284040	4.62171e-06	0	0.762125	0.921318	1.23051e-13	DE	ENSMUSG00000031938.15:ENSMUST00000034414.9|ENSMUSG00000031938.15|OTTMUSG00000062263.2|OTTMUST00000151880.1|4931406C07Rik-004|4931406C07Rik|2562|protein_coding|	chr9	15283336	15306448	-	protein_coding	70984	Q91V76	Q91V76	RIKEN cDNA 4931406C07 gene(4931406C07Rik)	150	3UTR;Intron;	-
Cecum	GF-CONV	Peak_36521	ENSMUSG00000031938.15	ENSMUST00000178977.8	4931406C07Rik	15283890	15284040	4.62171e-06	0	0.237875	0.0786825	1.23051e-13	DE	ENSMUSG00000031938.15:ENSMUST00000178977.8|ENSMUSG00000031938.15|OTTMUSG00000062263.2|OTTMUST00000151881.1|4931406C07Rik-002|4931406C07Rik|2650|protein_coding|	chr9	15283336	15306448	-	protein_coding	70984	Q91V76	Q91V76	RIKEN cDNA 4931406C07 gene(4931406C07Rik)	150	3UTR;Intron;	-
Cecum	Lp-Am	Peak_2565	ENSMUSG00000028282.12	ENSMUST00000178925.7	Casp8ap2	32639629	32639779	0.0101571	0	0.586637	0.367946	0.99923	notDE	ENSMUSG00000028282.12:ENSMUST00000178925.7|ENSMUSG00000028282.12|OTTMUSG00000004933.3|-|Casp8ap2-201|Casp8ap2|6557|protein_coding|	chr4	32615450	32653265	+	protein_coding	26885	Q3UQU1	Q3UQU1;Q3U4R7;Q3TNP9;B1AX75;Q9WUF3	caspase 8 associated protein 2(Casp8ap2)	150	CDS;	+
Cecum	Lp-Am	Peak_34048	ENSMUSG00000018572.10	ENSMUST00000101526.8	Phf23	69998737	69998887	0.0115395	0.00476031	0.397856	0.208481	0.99923	notDE	ENSMUSG00000018572.10:ENSMUST00000101526.8|ENSMUSG00000018572.10|OTTMUSG00000006021.5|OTTMUST00000013499.1|Phf23-002|Phf23|1706|protein_coding|	chr11	69995776	70000009	+	protein_coding	78246	Q8BSN5	Q8BSN5;B0QZH9	PHD finger protein 23(Phf23)	150	CDS;	+
Cecum	Lp-Am	Peak_34048	ENSMUSG00000018572.10	ENSMUST00000138186.1	Phf23	69998737	69998887	0.0115395	1	0.154205	0.315599	0.99923	notDE	ENSMUSG00000018572.10:ENSMUST00000138186.1|ENSMUSG00000018572.10|OTTMUSG00000006021.5|OTTMUST00000013504.3|Phf23-007|Phf23|652|protein_coding|	chr11	69995776	70000009	+	protein_coding	78246	Q8BSN5	Q8BSN5;B0QZH9	PHD finger protein 23(Phf23)	150	CDS;	+
Cecum	Lp-Am	Peak_34048	ENSMUSG00000018572.10	ENSMUST00000153684.7	Phf23	69998737	69998887	0.0115395	1	0.274167	0.145476	0.99923	notDE	ENSMUSG00000018572.10:ENSMUST00000153684.7|ENSMUSG00000018572.10|OTTMUSG00000006021.5|OTTMUST00000013500.3|Phf23-003|Phf23|1797|protein_coding|	chr11	69995776	70000009	+	protein_coding	78246	Q8BSN5	Q8BSN5;B0QZH9	PHD finger protein 23(Phf23)	150	CDS;	+
Cecum	Lp-Am	Peak_14031	ENSMUSG00000022961.17	ENSMUST00000114037.8	Son	91655152	91655302	0.0195444	1	0.00330927	0.17287	0.99923	notDE	ENSMUSG00000022961.17:ENSMUST00000114037.8|ENSMUSG00000022961.17|OTTMUSG00000028340.3|OTTMUST00000084749.1|Son-013|Son|8399|protein_coding|	chr16	91647505	91679221	+	protein_coding	20658	H9KV02	H9KV02;H9KV01;Q8BM30;H9KV00;Q8BS91;Q80TM4;Q9QX47;Q8C9T5;F7CU80;H9KV15	Son DNA binding protein(Son)	150	CDS;	+
Cecum	Lp-Am	Peak_34601	ENSMUSG00000020849.13	ENSMUST00000067664.9	Ywhae	75756871	75757021	0.0328873	0.0145164	0.684877	0.323463	0.99923	notDE	ENSMUSG00000020849.13:ENSMUST00000067664.9|ENSMUSG00000020849.13|OTTMUSG00000006219.4|OTTMUST00000014043.2|Ywhae-001|Ywhae|2100|protein_coding|	chr11	75732868	75765845	+	protein_coding	22627	Q8BPH1	Q8BPH1;Q5SS40;D6REF3;Q3V453;P62259;F6WA09	tyrosine 3-monooxygenase/tryptophan 5-monooxygenase activation protein, epsilon polypeptide(Ywhae)	150	CDS;	+
Cecum	Lp-Am	Peak_34601	ENSMUSG00000020849.13	ENSMUST00000131398.1	Ywhae	75756871	75757021	0.0328873	1	0.0243975	0.163856	0.99923	notDE	ENSMUSG00000020849.13:ENSMUST00000131398.1|ENSMUSG00000020849.13|OTTMUSG00000006219.4|OTTMUST00000047826.2|Ywhae-005|Ywhae|461|protein_coding|	chr11	75732868	75765845	+	protein_coding	22627	Q8BPH1	Q8BPH1;Q5SS40;D6REF3;Q3V453;P62259;F6WA09	tyrosine 3-monooxygenase/tryptophan 5-monooxygenase activation protein, epsilon polypeptide(Ywhae)	150	CDS;	+
Cecum	Lp-CONV	c("Peak_164", "Peak_13819", "Peak_13820", "Peak_13821", "Peak_13822", "Peak_13815", "Peak_13816", "Peak_13817", "Peak_13818")	ENSMUSG00000069833.12	ENSMUST00000092956.2	Ahnak	9002943|9003743|9005661|9006391|9007631|9008487|9009659|9010370|9011000	9003093|9003893|9005811|9006541|9007781|9008637|9009809|9010520|9011150	8.63001e-05	0	0.718684	0.9162	0.68503	notDE	ENSMUSG00000069833.12:ENSMUST00000092956.2|ENSMUSG00000069833.12|-|-|Ahnak-202|Ahnak|18099|protein_coding|	chr19	8989283	9076919	+	protein_coding	66395	Q8BKS2	Q8BKS2;G5E8K8;Q61484;A0JLR7;Q8CEX7;Q8R2L7;Q3UYW8;Q8VDN3;A0PJF4;Q8BRB8;E9Q616;Q8CGE7	AHNAK nucleoprotein (desmoyokin)(Ahnak)	150|150|150|150|150|150|150|150|150	CDS;|CDS;|CDS;|CDS;|CDS;|CDS;|CDS;|CDS;|CDS;	+|+|+|+|+|+|+|+|+
Cecum	Lp-CONV	c("Peak_32000", "Peak_32001")	ENSMUSG00000024483.18	ENSMUST00000140061.7	Ankhd1	36665534|36665534	36665684|36665684	0.0289686	1	0.186081	0.0476021	3.60315e-07	DE	ENSMUSG00000024483.18:ENSMUST00000140061.7|ENSMUSG00000024483.18|OTTMUSG00000034846.4|OTTMUST00000090534.1|Ankhd1-018|Ankhd1|2235|protein_coding|	chr18	36559986	36665917	+	protein_coding	108857	Q8C5C5	Q8C5C5;F6YYD3;F6RRY0;Q8C103;E9Q1M6;Q8BXZ6;F7DE17;F7C545;F6TF24;Q5BJ28;F6SI14;F7DD37;E9PUR0;F6RUI8	ankyrin repeat and KH domain containing 1(Ankhd1)	150|150	3UTR;CDS;|3UTR;CDS;	+|+
Cecum	Lp-CONV	Peak_21010	ENSMUSG00000035152.14	ENSMUST00000176944.7	Ap2b1	83308197	83308347	0	1.21157e-16	0	0.50044	0.321233	notDE	ENSMUSG00000035152.14:ENSMUST00000176944.7|ENSMUSG00000035152.14|OTTMUSG00000000915.4|OTTMUST00000110943.2|Ap2b1-004|Ap2b1|651|protein_coding|	chr11	83299023	83405035	+	protein_coding	71770	H3BKM0	H3BKM0;Q5SWR1;Q9DBG3;Q5SWR0;H3BIY9;H3BJ06	adaptor-related protein complex 2, beta 1 subunit(Ap2b1)	150	5UTR;CDS;	+
Cecum	Lp-CONV	c("Peak_34624", "Peak_21010")	ENSMUSG00000035152.14	ENSMUST00000018875.12	Ap2b1	83302712|83308197	83302862|83308347	0	4.9507e-11	0.981406	0.425566	0.321233	notDE	ENSMUSG00000035152.14:ENSMUST00000018875.12|ENSMUSG00000035152.14|OTTMUSG00000000915.4|OTTMUST00000001780.1|Ap2b1-001|Ap2b1|5625|protein_coding|	chr11	83299023	83405035	+	protein_coding	71770	H3BKM0	H3BKM0;Q5SWR1;Q9DBG3;Q5SWR0;H3BIY9;H3BJ06	adaptor-related protein complex 2, beta 1 subunit(Ap2b1)	150|150	5UTR;Intron;|5UTR;CDS;	+|+
Cecum	Lp-CONV	c("Peak_33844", "Peak_33849", "Peak_33848")	ENSMUSG00000005871.14	ENSMUST00000115781.9	Apc	34298408|34313045|34314623	34298558|34313195|34314773	6.07678e-05	0.000148359	0.98089	0.391903	0.456427	notDE	ENSMUSG00000005871.14:ENSMUST00000115781.9|ENSMUSG00000005871.14|OTTMUSG00000035932.3|-|Apc-201|Apc|12346|protein_coding|	chr18	34220923	34322189	+	protein_coding	11789	F6Q4R2	F6Q4R2;P70382;Q8C9I9;Q8C493;E9Q4H1;Q61315;F6Z405;Q3UQT2;Q8BRD8;Q8BNP7;B2RUG9;E9QLQ9	adenomatosis polyposis coli(Apc)	150|150|150	CDS;|3UTR;CDS;|CDS;	+|+|+
Cecum	Lp-CONV	Peak_12622	ENSMUSG00000020609.14	ENSMUST00000037520.13	Apob	8015742	8015892	0.0167383	0.00304365	0.00362131	0.107914	0.382412	notDE	ENSMUSG00000020609.14:ENSMUST00000037520.13|ENSMUSG00000020609.14|OTTMUSG00000035465.2|OTTMUST00000090771.2|Apob-004|Apob|13369|protein_coding|	chr12	7977647	8016835	+	protein_coding	238055	E9Q1Y3	E9Q1Y3;E9Q414;E9Q4G4;F7A3M3	apolipoprotein B(Apob)	150	3UTR;CDS;	+
Cecum	Lp-CONV	c("Peak_12622", "Peak_12619")	ENSMUSG00000020609.14	ENSMUST00000171239.1	Apob	8015742|8016542	8015892|8016692	0.0167383	0.00575824	0.874956	0.25165	0.382412	notDE	ENSMUSG00000020609.14:ENSMUST00000171239.1|ENSMUSG00000020609.14|OTTMUSG00000035465.2|OTTMUST00000090772.1|Apob-005|Apob|2174|protein_coding|	chr12	7977647	8016835	+	protein_coding	238055	E9Q1Y3	E9Q1Y3;E9Q414;E9Q4G4;F7A3M3	apolipoprotein B(Apob)	150|150	3UTR;CDS;|3UTR;CDS;	+|+
Cecum	Lp-CONV	c("Peak_12622", "Peak_12619")	ENSMUSG00000020609.14	ENSMUST00000037811.12	Apob	8015742|8016542	8015892|8016692	0.0167383	0.443564	0.121423	0.640436	0.382412	notDE	ENSMUSG00000020609.14:ENSMUST00000037811.12|ENSMUSG00000020609.14|OTTMUSG00000035465.2|OTTMUST00000090769.1|Apob-001|Apob|13934|protein_coding|	chr12	7977647	8016835	+	protein_coding	238055	E9Q1Y3	E9Q1Y3;E9Q414;E9Q4G4;F7A3M3	apolipoprotein B(Apob)	150|150	3UTR;CDS;|3UTR;CDS;	+|+
Cecum	Lp-CONV	c("Peak_24501", "Peak_24500")	ENSMUSG00000035133.9	ENSMUST00000110725.1	Arhgap5	52516233|52518065	52516383|52518215	8.67797e-05	3.88867e-06	0.0457813	0.495603	0.812831	notDE	ENSMUSG00000035133.9:ENSMUST00000110725.1|ENSMUSG00000035133.9|OTTMUSG00000065512.1|-|Arhgap5-201|Arhgap5|5197|protein_coding|	chr12	52503971	52571975	+	protein_coding	11855	B9EKC3	B9EKC3;P97393;Q3TQ76;Q3V2S0;E9PYT0	Rho GTPase activating protein 5(Arhgap5)	150|150	5UTR;CDS;|CDS;	+|+
Cecum	Lp-CONV	c("Peak_24501", "Peak_24500")	ENSMUSG00000035133.9	ENSMUST00000219443.1	Arhgap5	52516233|52518065	52516383|52518215	8.67797e-05	0.220549	0.249605	0.146505	0.812831	notDE	ENSMUSG00000035133.9:ENSMUST00000219443.1|ENSMUSG00000035133.9|OTTMUSG00000065512.1|OTTMUST00000159577.1|Arhgap5-001|Arhgap5|9323|protein_coding|	chr12	52503971	52571975	+	protein_coding	11855	B9EKC3	B9EKC3;P97393;Q3TQ76;Q3V2S0;E9PYT0	Rho GTPase activating protein 5(Arhgap5)	150|150	5UTR;CDS;|CDS;	+|+
Cecum	Lp-CONV	Peak_33330	ENSMUSG00000031441.15	ENSMUST00000132974.7	Atp11a	12865989	12866139	0.00230319	1	0.268217	0.069209	0.000269183	DE	ENSMUSG00000031441.15:ENSMUST00000132974.7|ENSMUSG00000031441.15|OTTMUSG00000020604.3|OTTMUST00000048810.1|Atp11a-003|Atp11a|5528|protein_coding|	chr8	12757013	12868728	+	protein_coding	50770	F6R5M4	F6R5M4;Q8BGE2;P98197;E9Q3G7;F6Z4J2;F6QJS5;D6RII8;F6Z063	ATPase, class VI, type 11A(Atp11a)	150	3UTR;Intron;	+
Cecum	Lp-CONV	Peak_8104	ENSMUSG00000019943.10	ENSMUST00000218948.1	Atp2b1	99023225	99023375	0.00121482	1	0.370043	0.205902	9.42232e-06	DE	ENSMUSG00000019943.10:ENSMUST00000218948.1|ENSMUSG00000019943.10|OTTMUSG00000065340.3|OTTMUST00000159198.1|Atp2b1-010|Atp2b1|1224|protein_coding|	chr10	98914405	99026143	+	protein_coding	67972	Q3TDJ2	Q3TDJ2;Q3TC38;Q6PG79;Q05CJ5;Q3TSK3;Q8K314;G5E829	ATPase, Ca++ transporting, plasma membrane 1(Atp2b1)	150	3UTR;CDS;	+
Cecum	Lp-CONV	Peak_8104	ENSMUSG00000019943.10	ENSMUST00000220104.1	Atp2b1	99023225	99023375	0.00121482	1	0.258314	0.124688	9.42232e-06	DE	ENSMUSG00000019943.10:ENSMUST00000220104.1|ENSMUSG00000019943.10|OTTMUSG00000065340.3|OTTMUST00000159332.1|Atp2b1-011|Atp2b1|1404|protein_coding|	chr10	98914405	99026143	+	protein_coding	67972	Q3TDJ2	Q3TDJ2;Q3TC38;Q6PG79;Q05CJ5;Q3TSK3;Q8K314;G5E829	ATPase, Ca++ transporting, plasma membrane 1(Atp2b1)	150	3UTR;CDS;	+
Cecum	Lp-CONV	Peak_19591	ENSMUSG00000092618.2	ENSMUST00000173164.1	Btnl6	34508272	34508422	0	0	1	0.683634	8.48696e-09	DE	ENSMUSG00000092618.2:ENSMUST00000173164.1|ENSMUSG00000092618.2|OTTMUSG00000020238.2|OTTMUST00000048056.2|Btnl6-001|Btnl6|1751|unprocessed_pseudogene|	chr17	34507803	34517352	-	protein_coding	624681	A2CG22	A2CG22	butyrophilin-like 6(Btnl6)	150	CDS;	-
Cecum	Lp-CONV	Peak_19591	ENSMUSG00000092618.2	ENSMUST00000075483.4	Btnl6	34508272	34508422	0	0	0	0.316366	8.48696e-09	DE	ENSMUSG00000092618.2:ENSMUST00000075483.4|ENSMUSG00000092618.2|OTTMUSG00000020238.2|-|Btnl6-201|Btnl6|1620|protein_coding|	chr17	34507803	34517352	-	protein_coding	624681	A2CG22	A2CG22	butyrophilin-like 6(Btnl6)	150	CDS;	-
Cecum	Lp-CONV	c("Peak_21793", "Peak_21794")	ENSMUSG00000074272.10	ENSMUST00000098666.8	Ceacam1	25474624|25473725	25474774|25473875	0	1.58974e-30	1	0.652663	9.32527e-06	DE	ENSMUSG00000074272.10:ENSMUST00000098666.8|ENSMUSG00000074272.10|OTTMUSG00000058252.2|OTTMUST00000143075.1|Ceacam1-002|Ceacam1|3656|protein_coding|	chr7	25461706	25477603	-	protein_coding	26365	Q99232	Q99232;Q3LFS7;Q3LFS8;Q03679;Q3LFS9;Q61350;Q925P3;Q61351;Q61354;Q3LFS6;P31809;Q3LFS5;Q61352	carcinoembryonic antigen-related cell adhesion molecule 1(Ceacam1)	150|150	CDS;|CDS;	-|-
Cecum	Lp-CONV	Peak_21165	ENSMUSG00000055730.16	ENSMUST00000034346.14	Ces2a	104741354	104741504	2.07729e-07	0	0.695743	0.451496	0.00131219	DE	ENSMUSG00000055730.16:ENSMUST00000034346.14|ENSMUSG00000055730.16|OTTMUSG00000027410.3|OTTMUST00000067808.1|Ces2a-001|Ces2a|1960|protein_coding|	chr8	104734002	104741634	+	protein_coding	102022	Q8VC76	Q8VC76;Q8QZR3	carboxylesterase 2A(Ces2a)	150	3UTR;CDS;	+
Cecum	Lp-CONV	Peak_6573	ENSMUSG00000000308.14	ENSMUST00000150271.7	Ckmt1	121359677	121359827	0.0036351	0.000427707	0.166186	0.27232	0.00070324	DE	ENSMUSG00000000308.14:ENSMUST00000150271.7|ENSMUSG00000000308.14|OTTMUSG00000015261.41|OTTMUST00000036158.40|Ckmt1-004|Ckmt1|851|protein_coding|	chr2	121357713	121363737	+	protein_coding	12716	P30275	P30275;B0R0F0;D6RET9;A2ARP5;B0R0E9;Q545N7;B0R0E8;D6RG68	creatine kinase, mitochondrial 1, ubiquitous(Ckmt1)	150	5UTR;CDS;	+
Cecum	Lp-CONV	c("Peak_10159", "Peak_10158", "Peak_10151")	ENSMUSG00000026883.17	ENSMUST00000065001.11	Dab2ip	35692023|35708835|35709829	35692173|35708985|35709979	0.00152405	0.000436695	0.103331	0.420033	0.200565	notDE	ENSMUSG00000026883.17:ENSMUST00000065001.11|ENSMUSG00000026883.17|OTTMUSG00000012149.11|OTTMUST00000029172.6|Dab2ip-004|Dab2ip|6392|protein_coding|	chr2	35558265	35730994	+	protein_coding	69601	Q3U2G7	Q3U2G7;B7ZD29;F6RK07;A2AUX5;Q3UHC7;A2AUX3;D6RDE3;F6QQP6;F6Y0W2;Q52KF5	disabled 2 interacting protein(Dab2ip)	150|150|150	3UTR;Intron;|3UTR;CDS;|3UTR;CDS;	+|+|+
Cecum	Lp-CONV	c("Peak_10158", "Peak_10151")	ENSMUSG00000026883.17	ENSMUST00000138957.1	Dab2ip	35708835|35709829	35708985|35709979	0.00152405	1	0.00717338	0.333929	0.200565	notDE	ENSMUSG00000026883.17:ENSMUST00000138957.1|ENSMUSG00000026883.17|OTTMUSG00000012149.11|OTTMUST00000029235.6|Dab2ip-007|Dab2ip|668|processed_transcript|	chr2	35558265	35730994	+	protein_coding	69601	Q3U2G7	Q3U2G7;B7ZD29;F6RK07;A2AUX5;Q3UHC7;A2AUX3;D6RDE3;F6QQP6;F6Y0W2;Q52KF5	disabled 2 interacting protein(Dab2ip)	150|150	3UTR;CDS;|3UTR;CDS;	+|+
Cecum	Lp-CONV	c("Peak_10158", "Peak_10151")	ENSMUSG00000026883.17	ENSMUST00000112983.7	Dab2ip	35708835|35709829	35708985|35709979	0.00152405	1	0.267037	0.0921773	0.200565	notDE	ENSMUSG00000026883.17:ENSMUST00000112983.7|ENSMUSG00000026883.17|OTTMUSG00000012149.11|OTTMUST00000028984.6|Dab2ip-001|Dab2ip|6051|protein_coding|	chr2	35558265	35730994	+	protein_coding	69601	Q3U2G7	Q3U2G7;B7ZD29;F6RK07;A2AUX5;Q3UHC7;A2AUX3;D6RDE3;F6QQP6;F6Y0W2;Q52KF5	disabled 2 interacting protein(Dab2ip)	150|150	3UTR;CDS;|3UTR;CDS;	+|+
Cecum	Lp-CONV	c("Peak_281", "Peak_280")	ENSMUSG00000000787.12	ENSMUST00000000804.6	Ddx3x	13286089|13287162	13286239|13287312	0.000884569	6.96175e-05	0.755345	0.3806	0.106461	notDE	ENSMUSG00000000787.12:ENSMUST00000000804.6|ENSMUSG00000000787.12|OTTMUSG00000017078.1|OTTMUST00000041354.1|Ddx3x-001|Ddx3x|4692|protein_coding|	chrX	13280969	13294052	+	protein_coding	13205	Q3TQX5	Q3TQX5;B9EKE9;Q62167;B7ZWF1	DEAD/H (Asp-Glu-Ala-Asp/His) box polypeptide 3, X-linked(Ddx3x)	150|150	CDS;|CDS;	+|+
Cecum	Lp-CONV	Peak_13941	ENSMUSG00000034785.14	ENSMUST00000082426.9	Dio1	107291925	107292075	0.000740799	0.00010955	0.811538	0.395544	1.519e-11	DE	ENSMUSG00000034785.14:ENSMUST00000082426.9|ENSMUSG00000034785.14|OTTMUSG00000008706.5|OTTMUST00000019775.2|Dio1-001|Dio1|1690|protein_coding|	chr4	107291464	107307169	-	protein_coding	13370	D3YVM7	D3YVM7;Q8JZU5;A0A0R4J110;A0A0R4J1U2;D6RCH6;Q61153;D3YX15;D6RDQ6	deiodinase, iodothyronine, type I(Dio1)	150	3UTR;Intron;	-
Cecum	Lp-CONV	c("Peak_8365", "Peak_8366", "Peak_8361", "Peak_8362", "Peak_13284", "Peak_13285", "Peak_13282", "Peak_13283", "Peak_13280", "Peak_13281", "Peak_13278", "Peak_13279")	ENSMUSG00000047517.11	ENSMUST00000084509.4	Dmbt1	131057943|131057943|131066578|131066578|131072806|131072806|131074148|131074148|131081135|131081135|131082423|131082423	131058093|131058093|131066728|131066728|131072956|131072956|131074298|131074298|131081285|131081285|131082573|131082573	1.26993e-05	8.4648e-07	0.113869	0.41539	0.00175598	DE	ENSMUSG00000047517.11:ENSMUST00000084509.4|ENSMUSG00000047517.11|OTTMUSG00000059749.3|OTTMUST00000146457.2|Dmbt1-001|Dmbt1|6243|protein_coding|	chr7	131032052	131121630	+	protein_coding	12945	A0A140LHB2	A0A140LHB2;E9QPG8;A0A140LI59;Q60997;B6V683	deleted in malignant brain tumors 1(Dmbt1)	150|150|150|150|150|150|150|150|150|150|150|150	CDS;|Intron;|CDS;|Intron;|CDS;|Intron;|CDS;|Intron;|CDS;|Intron;|CDS;|Intron;	+|-|+|-|+|-|+|-|+|-|+|-
Cecum	Lp-CONV	Peak_8233	ENSMUSG00000025195.9	ENSMUST00000212048.1	Dnmbp	43890190	43890340	0.00192879	0.000194493	0.181667	0.535842	5.52269e-09	DE	ENSMUSG00000025195.9:ENSMUST00000212048.1|ENSMUSG00000025195.9|OTTMUSG00000061972.1|OTTMUST00000151313.1|Dnmbp-002|Dnmbp|4186|protein_coding|	chr19	43846820	43940191	-	protein_coding	71972	Q9CWU8	Q9CWU8;A0A0R4J055;Q6TXD4	dynamin binding protein(Dnmbp)	150	CDS;	-
Cecum	Lp-CONV	c("Peak_19856", "Peak_19855", "Peak_19848", "Peak_33461", "Peak_33462", "Peak_33459")	ENSMUSG00000026131.18	ENSMUST00000194192.2	Dst	34236973|34237623|34238520|34257863|34260096|34262094	34237123|34237773|34238670|34258013|34260246|34262244	0.0108488	0.00689866	0.0328588	0.158466	0.0214112	DE	ENSMUSG00000026131.18:ENSMUST00000194192.2|ENSMUSG00000026131.18|OTTMUSG00000044431.13|OTTMUST00000117001.2|Dst-020|Dst|6039|protein_coding|	chr1	33908224	34308661	+	protein_coding	13518	A3KMF5	A3KMF5;Q6ZQ59;S4R2C6;A0A087WRB8;Q80VL5;Q91ZU6;S4R1Y6;A0A0A6YX28;E9Q9X1;A0A0A6YXR1;S4R1P5;S4R2A8;A0A087WSP0;A0A087WPR7	dystonin(Dst)	150|150|150|150|150|150	3UTR;Intron;|CDS;|CDS;|CDS;|CDS;|CDS;	+|+|+|+|+|+
Cecum	Lp-CONV	c("Peak_33461", "Peak_33462", "Peak_33459")	ENSMUSG00000026131.18	ENSMUST00000182018.7	Dst	34257863|34260096|34262094	34258013|34260246|34262244	0.0108488	0.19089	0.642102	0.370405	0.0214112	DE	ENSMUSG00000026131.18:ENSMUST00000182018.7|ENSMUSG00000026131.18|OTTMUSG00000044431.13|OTTMUST00000116998.2|Dst-009|Dst|5729|protein_coding|	chr1	33908224	34308661	+	protein_coding	13518	A3KMF5	A3KMF5;Q6ZQ59;S4R2C6;A0A087WRB8;Q80VL5;Q91ZU6;S4R1Y6;A0A0A6YX28;E9Q9X1;A0A0A6YXR1;S4R1P5;S4R2A8;A0A087WSP0;A0A087WPR7	dystonin(Dst)	150|150|150	CDS;|CDS;|CDS;	+|+|+
Cecum	Lp-CONV	Peak_20813	ENSMUSG00000041220.10	ENSMUST00000197235.4	Elovl6	129633057	129633207	0.034648	0.0159762	0.0496442	0.287908	0.0148525	DE	ENSMUSG00000041220.10:ENSMUST00000197235.4|ENSMUSG00000041220.10|OTTMUSG00000054039.6|OTTMUST00000134320.2|Elovl6-004|Elovl6|797|protein_coding|	chr3	129532354	129638495	+	protein_coding	170439	A0A0G2JFD6	A0A0G2JFD6;Q920L5;A0A0G2JGX5;A0A0G2JFE8	ELOVL family member 6, elongation of long chain fatty acids (yeast)(Elovl6)	150	3UTR;CDS;	+
Cecum	Lp-CONV	Peak_20813	ENSMUSG00000041220.10	ENSMUST00000071402.6	Elovl6	129633057	129633207	0.034648	0.224027	0.556907	0.285031	0.0148525	DE	ENSMUSG00000041220.10:ENSMUST00000071402.6|ENSMUSG00000041220.10|OTTMUSG00000054039.6|OTTMUST00000134314.2|Elovl6-001|Elovl6|5951|protein_coding|	chr3	129532354	129638495	+	protein_coding	170439	A0A0G2JFD6	A0A0G2JFD6;Q920L5;A0A0G2JGX5;A0A0G2JFE8	ELOVL family member 6, elongation of long chain fatty acids (yeast)(Elovl6)	150	3UTR;CDS;	+
Cecum	Lp-CONV	Peak_33285	ENSMUSG00000055024.12	ENSMUST00000068387.10	Ep300	81601274	81601424	0.001503	0.000282898	0.717219	0.190333	0.941851	notDE	ENSMUSG00000055024.12:ENSMUST00000068387.10|ENSMUSG00000055024.12|OTTMUSG00000048223.6|OTTMUST00000123794.4|Ep300-001|Ep300|9566|protein_coding|	chr15	81585350	81652077	+	protein_coding	328572	B2RWS6	B2RWS6;A0A0U1RQ52;A0A0U1RNN6;Q3USJ1;A0A087WPR8;Q8BJ14	E1A binding protein p300(Ep300)	150	CDS;	+
Cecum	Lp-CONV	Peak_20986	ENSMUSG00000019978.16	ENSMUST00000217929.1	Epb41l2	25443721	25443871	0.0307168	1	0.50241	0.293802	0.555132	notDE	ENSMUSG00000019978.16:ENSMUST00000217929.1|ENSMUSG00000019978.16|OTTMUSG00000064447.2|OTTMUST00000157230.1|Epb41l2-006|Epb41l2|3621|protein_coding|	chr10	25359797	25523519	+	protein_coding	13822	B6ZHD0	B6ZHD0;Q8C928;Q80UE5;Q80UE3;Q9EPM7;Q80UE4;Q9EPM8;O70318;Q8CGJ6;Q8BSR4;Q3UNQ6;Q811B2;Q811C0;B6ZHC5;B6ZHC6;B6ZHC7;Q7TPN6	erythrocyte membrane protein band 4.1 like 2(Epb41l2)	150	CDS;	+
Cecum	Lp-CONV	Peak_31367	ENSMUSG00000019779.15	ENSMUST00000019913.14	Frk	34483861	34484011	0.00255181	0	0.96217	0.678892	0.242028	notDE	ENSMUSG00000019779.15:ENSMUST00000019913.14|ENSMUSG00000019779.15|OTTMUSG00000063874.1|OTTMUST00000155664.1|Frk-001|Frk|4696|protein_coding|	chr10	34483398	34611278	+	protein_coding	14302	Q922K9	Q922K9;Q8BPC1	fyn-related kinase(Frk)	150	5UTR;CDS;	+
Cecum	Lp-CONV	Peak_31367	ENSMUSG00000019779.15	ENSMUST00000170771.2	Frk	34483861	34484011	0.00255181	0	0.0378301	0.321108	0.242028	notDE	ENSMUSG00000019779.15:ENSMUST00000170771.2|ENSMUSG00000019779.15|OTTMUSG00000063874.1|OTTMUST00000155666.1|Frk-002|Frk|3406|protein_coding|	chr10	34483398	34611278	+	protein_coding	14302	Q922K9	Q922K9;Q8BPC1	fyn-related kinase(Frk)	150	5UTR;CDS;	+
Cecum	Lp-CONV	Peak_30614	ENSMUSG00000026867.18	ENSMUST00000142436.1	Gapvd1	34728815	34728965	0.00303383	0.187438	0	0.121123	0.0152568	DE	ENSMUSG00000026867.18:ENSMUST00000142436.1|ENSMUSG00000026867.18|OTTMUSG00000012001.5|OTTMUST00000028452.3|Gapvd1-006|Gapvd1|675|protein_coding|	chr2	34674593	34755232	-	protein_coding	66691	F6YRL2	F6YRL2;Q6PAR5;F6UFP6;F7ADS7;F7ADT6;F6X819;F7ADQ2;E9Q0D1	GTPase activating protein and VPS9 domains 1(Gapvd1)	150	CDS;	-
Cecum	Lp-CONV	Peak_24790	ENSMUSG00000029314.14	ENSMUST00000031255.14	Gpat3	100846663	100846813	9.71497e-05	8.92438e-06	0.654866	0.273528	0.00875652	DE	ENSMUSG00000029314.14:ENSMUST00000031255.14|ENSMUSG00000029314.14|OTTMUSG00000026133.4|OTTMUST00000064543.1|Gpat3-002|Gpat3|2884|protein_coding|	chr5	100845712	100899102	+	protein_coding	231510	Q8C0N2	Q8C0N2;D3YUY8	1-acylglycerol-3-phosphate O-acyltransferase 9(Agpat9)	150	5UTR;CDS;	+
Cecum	Lp-CONV	Peak_24790	ENSMUSG00000029314.14	ENSMUST00000145612.1	Gpat3	100846663	100846813	9.71497e-05	0.0714377	0.255271	0.603755	0.00875652	DE	ENSMUSG00000029314.14:ENSMUST00000145612.1|ENSMUSG00000029314.14|OTTMUSG00000026133.4|OTTMUST00000064546.3|Gpat3-005|Gpat3|337|protein_coding|	chr5	100845712	100899102	+	protein_coding	231510	Q8C0N2	Q8C0N2;D3YUY8	1-acylglycerol-3-phosphate O-acyltransferase 9(Agpat9)	150	5UTR;CDS;	+
Cecum	Lp-CONV	c("Peak_23425", "Peak_23426", "Peak_16983", "Peak_22126", "Peak_10840")	ENSMUSG00000025261.17	ENSMUST00000112622.7	Huwe1	151891044|151891667|151905330|151906972|151907203	151891194|151891817|151905480|151907122|151907353	0.000904456	0.283502	0.180137	0.041565	0.0142782	DE	ENSMUSG00000025261.17:ENSMUST00000112622.7|ENSMUSG00000025261.17|OTTMUSG00000019367.10|OTTMUST00000046396.1|Huwe1-001|Huwe1|14168|protein_coding|	chrX	151800806	151935417	+	protein_coding	59026	F6UYC1	F6UYC1;Q8C0G8;Q3TL29;A2AFQ0;F6XP90;Q3TNP1;Q9CU76;Q3TMX4;Q4JG03;Q7TMY8;A0A0G2JD97;D6RDF2;Q8BKX3	HECT, UBA and WWE domain containing 1(Huwe1)	150|150|150|150|150	3UTR;CDS;|CDS;|CDS;|CDS;|CDS;	+|+|+|+|+
Cecum	Lp-CONV	Peak_104	ENSMUSG00000026896.14	ENSMUST00000028259.11	Ifih1	62645423	62645573	3.97168e-06	0.00833053	0.475879	0.324388	0.00151027	DE	ENSMUSG00000026896.14:ENSMUST00000028259.11|ENSMUSG00000026896.14|OTTMUSG00000012871.2|OTTMUST00000030862.1|Ifih1-001|Ifih1|5470|protein_coding|	chr2	62595797	62646255	-	protein_coding	71586	D2CGM4	D2CGM4;Q8R5F7;D2CGM5;Q3TGP5;Q3U605;Q3U0Y5;Q3UE16	interferon induced with helicase C domain 1(Ifih1)	150	CDS;	-
Cecum	Lp-CONV	Peak_104	ENSMUSG00000026896.14	ENSMUST00000112459.3	Ifih1	62645423	62645573	3.97168e-06	1	0.479136	0.372001	0.00151027	DE	ENSMUSG00000026896.14:ENSMUST00000112459.3|ENSMUSG00000026896.14|OTTMUSG00000012871.2|OTTMUST00000099461.1|Ifih1-003|Ifih1|3616|protein_coding|	chr2	62595797	62646255	-	protein_coding	71586	D2CGM4	D2CGM4;Q8R5F7;D2CGM5;Q3TGP5;Q3U605;Q3U0Y5;Q3UE16	interferon induced with helicase C domain 1(Ifih1)	150	CDS;	-
Cecum	Lp-CONV	Peak_16324	ENSMUSG00000030748.9	ENSMUST00000206846.1	Il4ra	125575700	125575850	0.000148299	0.000133653	0.638435	0.217485	3.92182e-09	DE	ENSMUSG00000030748.9:ENSMUST00000206846.1|ENSMUSG00000030748.9|OTTMUSG00000058201.1|OTTMUST00000142913.1|Il4ra-002|Il4ra|3696|nonsense_mediated_decay|	chr7	125552119	125579474	+	protein_coding	16190	Q3UE66	Q3UE66;P16382;Q544A9;Q921I3;A2VCP1;W8DL82;Q3U905;A0A0U1RNW1;W8DLM5;A0A0U1RPZ6	interleukin 4 receptor, alpha(Il4ra)	150	3UTR;CDS;	+
Cecum	Lp-CONV	Peak_30535	ENSMUSG00000005534.10	ENSMUST00000139504.1	Insr	3258465	3258615	0.0191519	1	0	0.207516	0.0155988	DE	ENSMUSG00000005534.10:ENSMUST00000139504.1|ENSMUSG00000005534.10|OTTMUSG00000031438.2|OTTMUST00000077898.1|Insr-002|Insr|1675|retained_intron|	chr8	3122060	3279617	-	protein_coding	16337	Q3V313	Q3V313;Q3V2X8;B8Q3N4;A0A140LI30;Q3TPM5;P15208;M4TKR7	insulin receptor(Insr)	150	CDS;	-
Cecum	Lp-CONV	c("Peak_12396", "Peak_12397")	ENSMUSG00000023150.14	ENSMUST00000186745.1	Ivns1abp	151349349|151355310	151349499|151355460	0.0016357	0.000315208	0.0527492	0.216096	5.45272e-05	DE	ENSMUSG00000023150.14:ENSMUST00000186745.1|ENSMUSG00000023150.14|OTTMUSG00000049560.1|OTTMUST00000126314.1|Ivns1abp-004|Ivns1abp|3315|nonsense_mediated_decay|	chr1	151344476	151364422	+	protein_coding	117198	A0A087WQT3	A0A087WQT3;Q920Q8;Q06BK5	influenza virus NS1A binding protein(Ivns1abp)	150|150	5UTR;Intron;|3UTR;Intron;	+|+
Cecum	Lp-CONV	Peak_12396	ENSMUSG00000023150.14	ENSMUST00000097543.7	Ivns1abp	151349349	151349499	0.0016357	0.00145283	0.726038	0.430705	5.45272e-05	DE	ENSMUSG00000023150.14:ENSMUST00000097543.7|ENSMUSG00000023150.14|OTTMUSG00000049560.1|OTTMUST00000126313.1|Ivns1abp-002|Ivns1abp|3337|protein_coding|	chr1	151344476	151364422	+	protein_coding	117198	A0A087WQT3	A0A087WQT3;Q920Q8;Q06BK5	influenza virus NS1A binding protein(Ivns1abp)	150	5UTR;Intron;	+
Cecum	Lp-CONV	Peak_29868	ENSMUSG00000033880.11	ENSMUST00000043722.9	Lgals3bp	118393953	118394103	0.0295651	0.0855101	0.369023	0.469852	0.00112585	DE	ENSMUSG00000033880.11:ENSMUST00000043722.9|ENSMUSG00000033880.11|OTTMUSG00000003881.4|OTTMUST00000008559.2|Lgals3bp-001|Lgals3bp|2330|protein_coding|	chr11	118392750	118402092	-	protein_coding	19039	E9Q5X5	E9Q5X5;Q07797;F6VRP8	lectin, galactoside-binding, soluble, 3 binding protein(Lgals3bp)	150	CDS;	-
Cecum	Lp-CONV	Peak_20952	ENSMUSG00000001089.14	ENSMUST00000001116.4	Luzp1	136542087	136542237	1.38526e-05	0.00288393	0.558178	0.249404	0.00332812	DE	ENSMUSG00000001089.14:ENSMUST00000001116.4|ENSMUSG00000001089.14|OTTMUSG00000009704.6|-|Luzp1-201|Luzp1|7246|protein_coding|	chr4	136469760	136554780	+	protein_coding	269593	B2RQ68	B2RQ68;Q05CE8;E9Q9L3;B7ZW89;Q8R4U7;F6XG76	leucine zipper protein 1(Luzp1)	150	CDS;	+
Cecum	Lp-CONV	Peak_8872	ENSMUSG00000028649.17	ENSMUST00000147030.1	Macf1	123456427	123456577	0.00531295	1	0	0.171126	0.00803069	DE	ENSMUSG00000028649.17:ENSMUST00000147030.1|ENSMUSG00000028649.17|OTTMUSG00000008977.5|OTTMUST00000020789.3|Macf1-005|Macf1|5706|protein_coding|	chr4	123349632	123684360	-	protein_coding	11426	E9QNP1	E9QNP1;F6Q750;F6XCT0;Q5DTZ2;Q3UPG9;A0A0A0MQA6;F6SHS0;Q3TRV6;Q80TZ5;Q80ZZ3;Q8C8N4;F7ACR9;B1ARU1;Q9QXZ0;Q8C221;B1ARU4;Q3V3W8;Q9CYG3;A0A0A0MQH5;F6YKN8;E9QA63;E9PVY8;F6RCJ3;Q4QQN2;F6RL59	microtubule-actin crosslinking factor 1(Macf1)	150	CDS;	-
Cecum	Lp-CONV	Peak_4533	ENSMUSG00000009376.15	ENSMUST00000115443.7	Met	17491461	17491611	0.00279979	0	0.810949	0.444156	0.464975	notDE	ENSMUSG00000009376.15:ENSMUST00000115443.7|ENSMUSG00000009376.15|OTTMUSG00000024024.3|OTTMUST00000058741.1|Met-001|Met|6809|protein_coding|	chr6	17463799	17573980	+	protein_coding	17295	P16056	P16056;F8VQL0;F6X333;F6RCC5;A2VCS0;Q3TCS4;A1A597;A4FUV6;D3YVY2;A4FUV7	met proto-oncogene(Met)	150	CDS;	+
Cecum	Lp-CONV	Peak_2595	ENSMUSG00000021112.9	ENSMUST00000219197.1	Mpp5	78797150	78797300	0.000916973	0.000147418	0.693688	0.25901	0.449976	notDE	ENSMUSG00000021112.9:ENSMUST00000219197.1|ENSMUSG00000021112.9|OTTMUSG00000065394.2|OTTMUST00000159295.1|Mpp5-001|Mpp5|5283|nonsense_mediated_decay|	chr12	78748906	78840714	+	protein_coding	56217	Q9JLB2	Q9JLB2;B2RRY4	membrane protein, palmitoylated 5 (MAGUK p55 subfamily member 5)(Mpp5)	150	CDS;	+
Cecum	Lp-CONV	Peak_2595	ENSMUSG00000021112.9	ENSMUST00000219667.1	Mpp5	78797150	78797300	0.000916973	0.0380499	0.136152	0.537172	0.449976	notDE	ENSMUSG00000021112.9:ENSMUST00000219667.1|ENSMUSG00000021112.9|OTTMUSG00000065394.2|OTTMUST00000159299.1|Mpp5-004|Mpp5|413|protein_coding|	chr12	78748906	78840714	+	protein_coding	56217	Q9JLB2	Q9JLB2;B2RRY4	membrane protein, palmitoylated 5 (MAGUK p55 subfamily member 5)(Mpp5)	150	CDS;	+
Cecum	Lp-CONV	c("Peak_22633", "Peak_28512", "Peak_36095", "Peak_36098")	ENSMUSG00000025515.15	ENSMUST00000026590.8	Muc2	141746788|141747944|141749684|141752297	141746938|141748094|141749834|141752447	0.000997468	0.0838175	0.445176	0.132381	0.00478246	DE	ENSMUSG00000025515.15:ENSMUST00000026590.8|ENSMUSG00000025515.15|OTTMUSG00000045800.3|-|Muc2-201|Muc2|2032|protein_coding|	chr7	141690339	141754693	+	protein_coding					150|150|150|150	3UTR;CDS;|3UTR;CDS;|CDS;|CDS;	+|+|+|+
Cecum	Lp-CONV	Peak_27263	ENSMUSG00000022346.15	ENSMUST00000167731.7	Myc	61987755	61987905	0.0174152	0.00969194	0.0874001	0.407108	0.00596006	DE	ENSMUSG00000022346.15:ENSMUST00000167731.7|ENSMUSG00000022346.15|OTTMUSG00000034892.5|OTTMUST00000091212.1|Myc-006|Myc|1821|protein_coding|	chr15	61985390	61990374	+	protein_coding	17869	O88594	O88594;F8WID3;P01108;F6PX41;B2RSN1;A0A087WSQ0;E0CZD1	myelocytomatosis oncogene(Myc)	150	CDS;	+
Cecum	Lp-CONV	Peak_27263	ENSMUSG00000022346.15	ENSMUST00000159327.1	Myc	61987755	61987905	0.0174152	0.199152	0.218165	0.0636643	0.00596006	DE	ENSMUSG00000022346.15:ENSMUST00000159327.1|ENSMUSG00000022346.15|OTTMUSG00000034892.5|OTTMUST00000088695.1|Myc-004|Myc|2186|protein_coding|	chr15	61985390	61990374	+	protein_coding	17869	O88594	O88594;F8WID3;P01108;F6PX41;B2RSN1;A0A087WSQ0;E0CZD1	myelocytomatosis oncogene(Myc)	150	CDS;	+
Cecum	Lp-CONV	Peak_27263	ENSMUSG00000022346.15	ENSMUST00000160009.1	Myc	61987755	61987905	0.0174152	1	0.335026	0.0903602	0.00596006	DE	ENSMUSG00000022346.15:ENSMUST00000160009.1|ENSMUSG00000022346.15|OTTMUSG00000034892.5|OTTMUST00000088693.1|Myc-002|Myc|1765|protein_coding|	chr15	61985390	61990374	+	protein_coding	17869	O88594	O88594;F8WID3;P01108;F6PX41;B2RSN1;A0A087WSQ0;E0CZD1	myelocytomatosis oncogene(Myc)	150	CDS;	+
Cecum	Lp-CONV	Peak_25655	ENSMUSG00000038615.17	ENSMUST00000135836.1	Nfe2l1	96827937	96828087	0.00012599	0.257586	0.417144	0.524704	0.00911588	DE	ENSMUSG00000038615.17:ENSMUST00000135836.1|ENSMUSG00000038615.17|OTTMUSG00000001635.3|OTTMUST00000003213.1|Nfe2l1-003|Nfe2l1|582|processed_transcript|	chr11	96817413	96829968	-	protein_coding	18023	Q9CW60	Q9CW60;Q6GTN8;Q61985;Q3UFI8;Q3U4L3;A2A6D2;Q9Z2E8;Q6KAM4;Q3V3M1;Q3U5L0;A2A6D0;A2A6D1	nuclear factor, erythroid derived 2,-like 1(Nfe2l1)	150	5UTR;Intron;	-
Cecum	Lp-CONV	Peak_32837	ENSMUSG00000024431.14	ENSMUST00000152853.1	Nr3c1	39486838	39486988	0.000983871	0.000162032	0.017826	0.15405	0.693404	notDE	ENSMUSG00000024431.14:ENSMUST00000152853.1|ENSMUSG00000024431.14|OTTMUSG00000023975.2|OTTMUST00000058600.2|Nr3c1-003|Nr3c1|1891|protein_coding|	chr18	39410544	39491301	-	protein_coding	14815	P06537	P06537;Q06VW2;E9PUR6;Q3U126;E9Q310;Q3U2M7;E9PYV1;D3YTK8;Q05DD1;E9Q8A6;D3Z280	nuclear receptor subfamily 3, group C, member 1(Nr3c1)	150	CDS;	-
Cecum	Lp-CONV	Peak_32837	ENSMUSG00000024431.14	ENSMUST00000115571.7	Nr3c1	39486838	39486988	0.000983871	0.995465	0.930382	0.768234	0.693404	notDE	ENSMUSG00000024431.14:ENSMUST00000115571.7|ENSMUSG00000024431.14|OTTMUSG00000023975.2|-|Nr3c1-201|Nr3c1|6327|protein_coding|	chr18	39410544	39491301	-	protein_coding	14815	P06537	P06537;Q06VW2;E9PUR6;Q3U126;E9Q310;Q3U2M7;E9PYV1;D3YTK8;Q05DD1;E9Q8A6;D3Z280	nuclear receptor subfamily 3, group C, member 1(Nr3c1)	150	CDS;	-
Cecum	Lp-CONV	Peak_27024	ENSMUSG00000005447.12	ENSMUST00000155118.1	Pafah1b3	25297380	25297530	0.00703443	0.378298	0.219314	0.397116	8.21117e-07	DE	ENSMUSG00000005447.12:ENSMUST00000155118.1|ENSMUSG00000005447.12|OTTMUSG00000023231.3|OTTMUST00000056246.2|Pafah1b3-002|Pafah1b3|679|protein_coding|	chr7	25295048	25297986	-	protein_coding	18476	Q8CA83	Q8CA83;Q61205;Q3TJC2;D3Z7E6;D3Z2X5	platelet-activating factor acetylhydrolase, isoform 1b, subunit 3(Pafah1b3)	150	5UTR;CDS;	-
Cecum	Lp-CONV	c("Peak_8707", "Peak_8708", "Peak_8709")	ENSMUSG00000022906.15	ENSMUST00000023622.12	Parp9	35938979|35938979|35947895	35939129|35939129|35948045	4.00356e-09	3.70891e-09	0.886844	0.364911	8.39573e-07	DE	ENSMUSG00000022906.15:ENSMUST00000023622.12|ENSMUSG00000022906.15|OTTMUSG00000023901.2|OTTMUST00000057973.1|Parp9-003|Parp9|2973|protein_coding|	chr16	35938469	35972605	+	protein_coding	80285	F6U1Y8	F6U1Y8;H7BWY5;E0CYZ7;Q8CAS9	poly (ADP-ribose) polymerase family, member 9(Parp9)	150|150|150	5UTR;Intron;|5UTR;Intron;|5UTR;CDS;	+|-|+
Cecum	Lp-CONV	Peak_26590	ENSMUSG00000030660.9	ENSMUST00000206219.1	Pik3c2a	116418304	116418454	0.00408542	0.000988893	0	0.163217	0.312981	notDE	ENSMUSG00000030660.9:ENSMUST00000206219.1|ENSMUSG00000030660.9|OTTMUSG00000058790.2|OTTMUST00000144373.1|Pik3c2a-002|Pik3c2a|5670|protein_coding|	chr7	116337264	116443449	-	protein_coding	18704	Q61194	Q61194;Q3UWW7;Q3US21;A0A0U1RNT0;A0A0U1RNH9;Q3UQN0;F8VPL2	phosphatidylinositol 3-kinase, C2 domain containing, alpha polypeptide(Pik3c2a)	150	CDS;	-
Cecum	Lp-CONV	Peak_26590	ENSMUSG00000030660.9	ENSMUST00000170430.2	Pik3c2a	116418304	116418454	0.00408542	0.0357045	0.140928	0.534785	0.312981	notDE	ENSMUSG00000030660.9:ENSMUST00000170430.2|ENSMUSG00000030660.9|OTTMUSG00000058790.2|OTTMUST00000144368.2|Pik3c2a-001|Pik3c2a|8044|protein_coding|	chr7	116337264	116443449	-	protein_coding	18704	Q61194	Q61194;Q3UWW7;Q3US21;A0A0U1RNT0;A0A0U1RNH9;Q3UQN0;F8VPL2	phosphatidylinositol 3-kinase, C2 domain containing, alpha polypeptide(Pik3c2a)	150	CDS;	-
Cecum	Lp-CONV	Peak_24048	ENSMUSG00000046062.5	ENSMUST00000052529.3	Ppp1r15b	133132262	133132412	0.000447062	0	0.298801	0.691392	0.0262614	DE	ENSMUSG00000046062.5:ENSMUST00000052529.3|ENSMUSG00000046062.5|OTTMUSG00000022095.3|OTTMUST00000052463.1|Ppp1r15b-001|Ppp1r15b|5594|protein_coding|	chr1	133131142	133139783	+	protein_coding	108954	Q922P7	Q922P7;Q8BFW3	protein phosphatase 1, regulatory (inhibitor) subunit 15b(Ppp1r15b)	150	CDS;	+
Cecum	Lp-CONV	Peak_26359	ENSMUSG00000025907.14	ENSMUST00000162795.7	Rb1cc1	6240139	6240289	0.0120224	0.0137583	0.0803809	0.266958	0.770167	notDE	ENSMUSG00000025907.14:ENSMUST00000162795.7|ENSMUSG00000025907.14|OTTMUSG00000033467.12|OTTMUST00000084945.2|Rb1cc1-011|Rb1cc1|2712|protein_coding|	chr1	6206196	6276648	+	protein_coding	12421	E9PX56	E9PX56;F7CC56;Q8BT47;Q6NZG0;E0CYY6;B2RX00;F7CCJ3;Q8CHH8;E0CZG6;Q9ESK9;F6TLJ4;E0CYU7	RB1-inducible coiled-coil 1(Rb1cc1)	150	CDS;	+
Cecum	Lp-CONV	Peak_29001	ENSMUSG00000060090.16	ENSMUST00000115391.7	Rp2	20364751	20364901	9.2364e-12	1.91114e-13	0.136783	0.620814	0.268537	notDE	ENSMUSG00000060090.16:ENSMUST00000115391.7|ENSMUSG00000060090.16|OTTMUSG00000017057.4|OTTMUST00000041370.1|Rp2-003|Rp2|1398|protein_coding|	chrX	20364480	20405653	+	protein_coding	19889	Q9EPK2	Q9EPK2	retinitis pigmentosa 2 homolog(Rp2)	150	5UTR;CDS;	+
Cecum	Lp-CONV	Peak_29001	ENSMUSG00000060090.16	ENSMUST00000033372.12	Rp2	20364751	20364901	9.2364e-12	1.23227e-08	0.753634	0.333181	0.268537	notDE	ENSMUSG00000060090.16:ENSMUST00000033372.12|ENSMUSG00000060090.16|OTTMUSG00000017057.4|OTTMUST00000041311.2|Rp2-001|Rp2|4417|protein_coding|	chrX	20364480	20405653	+	protein_coding	19889	Q9EPK2	Q9EPK2	retinitis pigmentosa 2 homolog(Rp2)	150	5UTR;CDS;	+
Cecum	Lp-CONV	Peak_34030	ENSMUSG00000047735.14	ENSMUST00000120087.5	Samd9l	3376054	3376204	0.0191057	0	1	0.550285	0.0947992	notDE	ENSMUSG00000047735.14:ENSMUST00000120087.5|ENSMUSG00000047735.14|OTTMUSG00000029668.6|OTTMUST00000073592.3|Samd9l-001|Samd9l|5330|protein_coding|	chr6	3372256	3399572	-	protein_coding	209086	V9GX63	V9GX63;Q8C059;Q69Z37;E9PX59;Q6PIQ3;Q8BZG4	sterile alpha motif domain containing 9-like(Samd9l)	150	CDS;	-
Cecum	Lp-CONV	Peak_19975	ENSMUSG00000020964.14	ENSMUST00000021347.11	Sel1l	91832982	91833132	0.000141622	2.88753e-05	0.0550603	0.173846	0.150961	notDE	ENSMUSG00000020964.14:ENSMUST00000021347.11|ENSMUSG00000020964.14|OTTMUSG00000035560.6|OTTMUST00000091086.1|Sel1l-001|Sel1l|6300|protein_coding|	chr12	91806042	91849157	-	protein_coding	20338	Q9Z2G6	Q9Z2G6;Q9DAT4;Q80YC0;Q3TT70;Q5DTL8;Q6GTY4;Q6PFR3;J3QJX3	sel-1 suppressor of lin-12-like (C. elegans)(Sel1l)	150	CDS;	-
Cecum	Lp-CONV	Peak_33621	ENSMUSG00000075703.15	ENSMUST00000145167.7	Selenoi	30269964	30270114	0.000233755	0.105369	0.31086	0.124832	0.0219789	DE	ENSMUSG00000075703.15:ENSMUST00000145167.7|ENSMUSG00000075703.15|OTTMUSG00000033213.6|OTTMUST00000083185.2|Selenoi-001|Selenoi|6803|protein_coding|	chr5	30232580	30272427	+	protein_coding	28042	Q8C8D3	Q8C8D3;D6RE20;Q9D4D0;Q8CET7;Q80TA1;Q8BS27;Q8C745	ethanolaminephosphotransferase 1 (CDP-ethanolamine-specific)(Ept1)	150	3UTR;Intron;	+
Cecum	Lp-CONV	c("Peak_21868", "Peak_21869")	ENSMUSG00000048833.9	ENSMUST00000219405.1	Slc39a9	80644324|80644324	80644474|80644474	3.07166e-08	0	0.0263511	0.572314	0.068512	notDE	ENSMUSG00000048833.9:ENSMUST00000219405.1|ENSMUSG00000048833.9|OTTMUSG00000065641.1|OTTMUST00000159805.1|Slc39a9-006|Slc39a9|393|protein_coding|	chr12	80643882	80683342	+	protein_coding	328133	Q8BFU1	Q8BFU1	solute carrier family 39 (zinc transporter), member 9(Slc39a9)	150|150	5UTR;Intron;|5UTR;Intron;	+|-
Cecum	Lp-CONV	c("Peak_21868", "Peak_21869", "Peak_21872")	ENSMUSG00000048833.9	ENSMUST00000085245.6	Slc39a9	80644324|80644324|80644790	80644474|80644474|80644940	3.07166e-08	0	0.973649	0.427686	0.068512	notDE	ENSMUSG00000048833.9:ENSMUST00000085245.6|ENSMUSG00000048833.9|OTTMUSG00000065641.1|OTTMUST00000159806.1|Slc39a9-002|Slc39a9|5201|protein_coding|	chr12	80643882	80683342	+	protein_coding	328133	Q8BFU1	Q8BFU1	solute carrier family 39 (zinc transporter), member 9(Slc39a9)	150|150|150	5UTR;Intron;|5UTR;Intron;|5UTR;CDS;	+|-|+
Cecum	Lp-CONV	Peak_6998	ENSMUSG00000025880.11	ENSMUST00000026999.9	Smad7	75367870	75368020	0.000171732	0.00211377	0.715453	0.312782	0.0269113	DE	ENSMUSG00000025880.11:ENSMUST00000026999.9|ENSMUSG00000025880.11|OTTMUSG00000024306.3|OTTMUST00000059530.1|Smad7-001|Smad7|4278|protein_coding|	chr18	75367528	75395935	+	protein_coding	17131	G3UXH8	G3UXH8;B2RPW6;O35253;G3UX42	SMAD family member 7(Smad7)	150	5UTR;Intron;	+
Cecum	Lp-CONV	Peak_21227	ENSMUSG00000038145.17	ENSMUST00000120173.8	Snrk	122137122	122137272	1.18832e-08	9.15222e-10	0.718367	0.278635	4.40354e-06	DE	ENSMUSG00000038145.17:ENSMUST00000120173.8|ENSMUSG00000038145.17|OTTMUSG00000027423.4|OTTMUST00000067849.2|Snrk-001|Snrk|4758|protein_coding|	chr9	122117265	122169702	+	protein_coding	20623	D3YVW4	D3YVW4;A0AUN3;D3Z3V0;D3Z1F6;Q8VDU5;B9EK90;D3YXV4	SNF related kinase(Snrk)	150	CDS;	+
Cecum	Lp-CONV	c("Peak_22792", "Peak_22789")	ENSMUSG00000020315.18	ENSMUST00000011877.12	Sptbn1	30139188|30137016	30139338|30137166	0.00541117	0.00141914	0.268243	0.693417	0.254876	notDE	ENSMUSG00000020315.18:ENSMUST00000011877.12|ENSMUSG00000020315.18|OTTMUSG00000005341.4|-|Sptbn1-201|Sptbn1|8238|protein_coding|	chr11	30099394	30268175	-	protein_coding	20742	Q8C509	Q8C509;Q8BQ35;Q8R1C2;P70435;A0A0A0MQG2;Q3TZN6;Q62261;Q5DTR4;Q3TTX2;Q9Z2V0	spectrin beta, non-erythrocytic 1(Sptbn1)	150|150	CDS;|CDS;	-|-
Cecum	Lp-CONV	c("Peak_36652", "Peak_36653", "Peak_13414")	ENSMUSG00000050315.13	ENSMUST00000106427.7	Synpo2	123117265|123114221|123078700	123117415|123114371|123078850	0	2.06091e-21	0	0.255604	0.7077	notDE	ENSMUSG00000050315.13:ENSMUST00000106427.7|ENSMUSG00000050315.13|OTTMUSG00000021275.4|OTTMUST00000050439.1|Synpo2-004|Synpo2|6937|protein_coding|	chr3	123076518	123236149	-	protein_coding	118449	F6WWS1	F6WWS1;E9Q1U2;B2RY03;Q91YE8;D3YVV9;A0A0G2JDM5	synaptopodin 2(Synpo2)	150|150|150	CDS;|CDS;|3UTR;Intron;	-|-|-
Cecum	Lp-CONV	Peak_13414	ENSMUSG00000050315.13	ENSMUST00000139160.7	Synpo2	123078700	123078850	0	1.6164e-05	0.834553	0.537912	0.7077	notDE	ENSMUSG00000050315.13:ENSMUST00000139160.7|ENSMUSG00000050315.13|OTTMUSG00000021275.4|OTTMUST00000050438.1|Synpo2-003|Synpo2|3849|protein_coding|	chr3	123076518	123236149	-	protein_coding	118449	F6WWS1	F6WWS1;E9Q1U2;B2RY03;Q91YE8;D3YVV9;A0A0G2JDM5	synaptopodin 2(Synpo2)	150	3UTR;Intron;	-
Cecum	Lp-CONV	Peak_33337	ENSMUSG00000030650.18	ENSMUST00000155572.1	Tmc5	118623430	118623580	0.0366385	0.200882	0.0290913	0.370489	4.92739e-07	DE	ENSMUSG00000030650.18:ENSMUST00000155572.1|ENSMUSG00000030650.18|OTTMUSG00000030889.4|OTTMUST00000076457.2|Tmc5-004|Tmc5|615|protein_coding|	chr7	118597296	118675086	+	protein_coding	74424	D3Z0S8	D3Z0S8;Q32NZ6	transmembrane channel-like gene family 5(Tmc5)	150	CDS;	+
Cecum	Lp-CONV	Peak_33337	ENSMUSG00000030650.18	ENSMUST00000121744.8	Tmc5	118623430	118623580	0.0366385	0.545565	0.628041	0.505977	4.92739e-07	DE	ENSMUSG00000030650.18:ENSMUST00000121744.8|ENSMUSG00000030650.18|OTTMUSG00000030889.4|OTTMUST00000076455.3|Tmc5-002|Tmc5|3533|protein_coding|	chr7	118597296	118675086	+	protein_coding	74424	D3Z0S8	D3Z0S8;Q32NZ6	transmembrane channel-like gene family 5(Tmc5)	150	CDS;	+
Cecum	Lp-CONV	c("Peak_10809", "Peak_14871")	ENSMUSG00000020839.16	ENSMUST00000072633.3	Tmigd1	76906876|76916337	76907026|76916487	0.00146769	0.000137303	0.462983	0.258262	3.78279e-05	DE	ENSMUSG00000020839.16:ENSMUST00000072633.3|ENSMUSG00000020839.16|OTTMUSG00000006243.3|-|Tmigd1-201|Tmigd1|1366|protein_coding|	chr11	76902158	76916587	+	protein_coding	66601	Q9D8H2	Q9D8H2;Q9D7L8;Q5NCR1	transmembrane and immunoglobulin domain containing 1(Tmigd1)	150|150	CDS;|3UTR;Intron;	+|+
Cecum	Lp-CONV	Peak_10809	ENSMUSG00000020839.16	ENSMUST00000142166.7	Tmigd1	76906876	76907026	0.00146769	0.00419069	0.476435	0.637521	3.78279e-05	DE	ENSMUSG00000020839.16:ENSMUST00000142166.7|ENSMUSG00000020839.16|OTTMUSG00000006243.3|OTTMUST00000014099.2|Tmigd1-003|Tmigd1|513|protein_coding|	chr11	76902158	76916587	+	protein_coding	66601	Q9D8H2	Q9D8H2;Q9D7L8;Q5NCR1	transmembrane and immunoglobulin domain containing 1(Tmigd1)	150	CDS;	+
Cecum	Lp-CONV	c("Peak_29839", "Peak_29837")	ENSMUSG00000020220.16	ENSMUST00000020441.12	Vps13d	145156449|145148615	145156599|145148765	0.00230463	0.468554	0.016552	0.16408	0.00469219	DE	ENSMUSG00000020220.16:ENSMUST00000020441.12|ENSMUSG00000020220.16|OTTMUSG00000010745.6|OTTMUST00000025097.2|Vps13d-001|Vps13d|15665|protein_coding|	chr4	144972621	145195005	-	protein_coding	230895	B1ART1	B1ART1;Q6A066;B1ART2;Q3UYQ8;V9GX23;F6XI52	vacuolar protein sorting 13D(Vps13d)	150|150	CDS;|CDS;	-|-
Cecum	Lp-CONV	Peak_13068	ENSMUSG00000035011.15	ENSMUST00000048128.14	Zbtb7a	81143987	81144137	0.00501976	0.0019409	0.825145	0.232771	0.265723	notDE	ENSMUSG00000035011.15:ENSMUST00000048128.14|ENSMUSG00000035011.15|OTTMUSG00000030304.4|OTTMUST00000075025.1|Zbtb7a-001|Zbtb7a|5938|protein_coding|	chr10	81135219	81152995	+	protein_coding	16969	B7ZWA9	B7ZWA9;D3YZI8;O88939;D3Z4C3;D3YVF8	zinc finger and BTB domain containing 7a(Zbtb7a)	150	CDS;	+
Cecum	Lp-CONV	Peak_13068	ENSMUSG00000035011.15	ENSMUST00000146895.1	Zbtb7a	81143987	81144137	0.00501976	0.0465858	0.0865511	0.358122	0.265723	notDE	ENSMUSG00000035011.15:ENSMUST00000146895.1|ENSMUSG00000035011.15|OTTMUSG00000030304.4|OTTMUST00000075056.3|Zbtb7a-006|Zbtb7a|362|protein_coding|	chr10	81135219	81152995	+	protein_coding	16969	B7ZWA9	B7ZWA9;D3YZI8;O88939;D3Z4C3;D3YVF8	zinc finger and BTB domain containing 7a(Zbtb7a)	150	CDS;	+
Cecum	Lp-CONV	Peak_13068	ENSMUSG00000035011.15	ENSMUST00000125261.1	Zbtb7a	81143987	81144137	0.00501976	0.504249	0.0792005	0.276454	0.265723	notDE	ENSMUSG00000035011.15:ENSMUST00000125261.1|ENSMUSG00000035011.15|OTTMUSG00000030304.4|OTTMUST00000075055.3|Zbtb7a-005|Zbtb7a|907|protein_coding|	chr10	81135219	81152995	+	protein_coding	16969	B7ZWA9	B7ZWA9;D3YZI8;O88939;D3Z4C3;D3YVF8	zinc finger and BTB domain containing 7a(Zbtb7a)	150	CDS;	+
Cecum	Lp-CONV	Peak_16059	ENSMUSG00000027288.16	ENSMUST00000055241.12	Zfp106	120535049	120535199	0.000590982	0.000168829	0.384108	0.16989	0.118016	notDE	ENSMUSG00000027288.16:ENSMUST00000055241.12|ENSMUSG00000027288.16|OTTMUSG00000015618.3|OTTMUST00000037093.1|Zfp106-001|Zfp106|9085|protein_coding|	chr2	120506819	120563843	-	protein_coding	20402	Q8C235	Q8C235;F6UL00;F6SID8;A0JLM4;F6QFS1;O88466;E9Q7S1;E9PVH6;R4GML0	zinc finger protein 106(Zfp106)	150	CDS;	-
Cecum	Lp-CONV	c("Peak_14066", "Peak_14065")	ENSMUSG00000052056.14	ENSMUST00000109155.7	Zfp217	170119377|170119957	170119527|170120107	0.00565241	0.00138937	0.747312	0.137812	4.57458e-06	DE	ENSMUSG00000052056.14:ENSMUST00000109155.7|ENSMUSG00000052056.14|OTTMUSG00000016078.2|OTTMUST00000038383.1|Zfp217-001|Zfp217|5670|protein_coding|	chr2	170108642	170148103	-	protein_coding	228913	Q3U0X6	Q3U0X6;Q811G8	zinc finger protein 217(Zfp217)	150|150	CDS;|CDS;	-|-
Cecum	Lp-CONV	Peak_19883	ENSMUSG00000030016.14	ENSMUST00000032088.13	Zfp638	83929265	83929415	0.00563596	0.00224562	0.0628723	0.192342	0.507807	notDE	ENSMUSG00000030016.14:ENSMUST00000032088.13|ENSMUSG00000030016.14|OTTMUSG00000057474.12|OTTMUST00000141635.1|Zfp638-015|Zfp638|6199|protein_coding|	chr6	83867108	83989550	+	protein_coding	18139	Q61464	Q61464;E9QML5;Q3UEX6;A0A0N4SVU0;Q3TZK9;E9QKZ7;Q99LP9;A0A0N4SWG8;Q3TQM2;A0A0N4SVM8;A0A0N4SUP3;A0A0N4SV80;A0A0N4SVI8;Q3TNM0;Q3TQ35;A0A0N4SV38	zinc finger protein 638(Zfp638)	150	CDS;	+
Cecum	Lp-GF	c("Peak_3789", "Peak_3792")	ENSMUSG00000051339.10	ENSMUST00000211733.1	2900026A02Rik	113191748|113183849	113191898|113183999	0.000781209	8.27853e-05	0.0993893	0.7	0.99865	notDE	ENSMUSG00000051339.10:ENSMUST00000211733.1|ENSMUSG00000051339.10|OTTMUSG00000025834.4|OTTMUST00000148388.1|2900026A02Rik-003|2900026A02Rik|10238|protein_coding|	chr5	113086322	113221236	-	protein_coding	243219	Q8BRV5	Q8BRV5	RIKEN cDNA 2900026A02 gene(2900026A02Rik)	150|150	CDS;|CDS;	-|-
Cecum	Lp-GF	Peak_10559	ENSMUSG00000058835.14	ENSMUST00000149719.7	Abi1	23039990	23040140	0.00408036	0.00183963	0.348296	0.117998	0.993489	notDE	ENSMUSG00000058835.14:ENSMUST00000149719.7|ENSMUSG00000058835.14|OTTMUSG00000016621.4|OTTMUST00000083324.1|Abi1-002|Abi1|3303|protein_coding|	chr2	22940072	23040241	-	protein_coding	11308	B7ZCU3	B7ZCU3;B7ZCU4;B7ZCU5;B7ZCU0;B7ZCU2;Q3TJR5;Q6AXD3;J3QNK8;Q3TMI0;Q8CBW3;Q3UAH6;Q3TJ64;Q3TPY5	abl-interactor 1(Abi1)	150	5UTR;CDS;	-
Cecum	Lp-GF	Peak_10559	ENSMUSG00000058835.14	ENSMUST00000153931.7	Abi1	23039990	23040140	0.00408036	1	0.144198	0.0365586	0.993489	notDE	ENSMUSG00000058835.14:ENSMUST00000153931.7|ENSMUSG00000058835.14|OTTMUSG00000016621.4|OTTMUST00000083348.1|Abi1-007|Abi1|2729|protein_coding|	chr2	22940072	23040241	-	protein_coding	11308	B7ZCU3	B7ZCU3;B7ZCU4;B7ZCU5;B7ZCU0;B7ZCU2;Q3TJR5;Q6AXD3;J3QNK8;Q3TMI0;Q8CBW3;Q3UAH6;Q3TJ64;Q3TPY5	abl-interactor 1(Abi1)	150	5UTR;CDS;	-
Cecum	Lp-GF	Peak_18206	ENSMUSG00000076435.3	ENSMUST00000103164.3	Acsf2	94557146	94557296	0.0120158	0.184872	0.378476	0.223914	0.615389	notDE	ENSMUSG00000076435.3:ENSMUST00000103164.3|ENSMUSG00000076435.3|OTTMUSG00000002019.1|OTTMUST00000004072.1|Acsf2-001|Acsf2|3154|protein_coding|	chr11	94557101	94601871	-	protein_coding	264895	Q8VCW8	Q8VCW8	acyl-CoA synthetase family member 2(Acsf2)	150	3UTR;Intron;	-
Cecum	Lp-GF	c("Peak_165", "Peak_164", "Peak_13819", "Peak_13820", "Peak_13821", "Peak_13822", "Peak_13815", "Peak_13816", "Peak_13817", "Peak_13818", "Peak_27481")	ENSMUSG00000069833.12	ENSMUST00000092956.2	Ahnak	9001792|9002943|9003743|9005661|9006391|9007631|9008487|9009659|9010370|9011000|9013350	9001942|9003093|9003893|9005811|9006541|9007781|9008637|9009809|9010520|9011150|9013500	0.00405763	0	0.718684	0.918622	0.495956	notDE	ENSMUSG00000069833.12:ENSMUST00000092956.2|ENSMUSG00000069833.12|-|-|Ahnak-202|Ahnak|18099|protein_coding|	chr19	8989283	9076919	+	protein_coding	66395	Q8BKS2	Q8BKS2;G5E8K8;Q61484;A0JLR7;Q8CEX7;Q8R2L7;Q3UYW8;Q8VDN3;A0PJF4;Q8BRB8;E9Q616;Q8CGE7	AHNAK nucleoprotein (desmoyokin)(Ahnak)	150|150|150|150|150|150|150|150|150|150|150	CDS;|CDS;|CDS;|CDS;|CDS;|CDS;|CDS;|CDS;|CDS;|CDS;|CDS;	+|+|+|+|+|+|+|+|+|+|+
Cecum	Lp-GF	Peak_22733	ENSMUSG00000029501.14	ENSMUST00000197188.4	Ankle2	110234351	110234501	0.00581925	0.00190358	0.00131752	0.200316	0.810323	notDE	ENSMUSG00000029501.14:ENSMUST00000197188.4|ENSMUSG00000029501.14|OTTMUSG00000054096.2|OTTMUST00000134418.1|Ankle2-002|Ankle2|4077|protein_coding|	chr5	110231003	110256651	+	protein_coding	71782	Q6P1H6	Q6P1H6	ankyrin repeat and LEM domain containing 2(Ankle2)	150	CDS;	+
Cecum	Lp-GF	Peak_16028	ENSMUSG00000020198.8	ENSMUST00000020420.8	Ap3d1	80742117	80742267	0.000765419	0.00816915	0.411803	0.198227	0.545155	notDE	ENSMUSG00000020198.8:ENSMUST00000020420.8|ENSMUSG00000020198.8|OTTMUSG00000065015.1|OTTMUST00000158364.1|Ap3d1-001|Ap3d1|4805|protein_coding|	chr10	80706955	80742264	-	protein_coding	11776	Q05CQ3	Q05CQ3;O54774;Q3U1P6;Q8CGH7;Q80UA6;Q3U237;Q3UR54	adaptor-related protein complex 3, delta 1 subunit(Ap3d1)	150	5UTR;Intron;	-
Cecum	Lp-GF	c("Peak_12625", "Peak_12626")	ENSMUSG00000020609.14	ENSMUST00000037811.12	Apob	8006709|8008271	8006859|8008421	0.0017015	0.255233	0.121423	0.656963	0.240797	notDE	ENSMUSG00000020609.14:ENSMUST00000037811.12|ENSMUSG00000020609.14|OTTMUSG00000035465.2|OTTMUST00000090769.1|Apob-001|Apob|13934|protein_coding|	chr12	7977647	8016835	+	protein_coding	238055	E9Q1Y3	E9Q1Y3;E9Q414;E9Q4G4;F7A3M3	apolipoprotein B(Apob)	150|150	CDS;|CDS;	+|+
Cecum	Lp-GF	Peak_1285	ENSMUSG00000036591.15	ENSMUST00000131394.1	Arhgap21	20967581	20967731	0.0245912	1	0.178405	0.486791	0.552493	notDE	ENSMUSG00000036591.15:ENSMUST00000131394.1|ENSMUSG00000036591.15|OTTMUSG00000011591.7|OTTMUST00000027297.1|Arhgap21-002|Arhgap21|165|processed_transcript|	chr2	20847918	20968881	-	protein_coding	71435	F6WQR2	F6WQR2;A2BHQ2;Q6DFV3;B7ZCJ0;G3UWM5;B7ZCJ1;B2RWX1;A0A0A0MQE8;G3UX38	Rho GTPase activating protein 21(Arhgap21)	150	5UTR;Intron;	-
Cecum	Lp-GF	Peak_24501	ENSMUSG00000035133.9	ENSMUST00000110725.1	Arhgap5	52516233	52516383	0.00191223	0.000241075	0.0457813	0.503032	0.972825	notDE	ENSMUSG00000035133.9:ENSMUST00000110725.1|ENSMUSG00000035133.9|OTTMUSG00000065512.1|-|Arhgap5-201|Arhgap5|5197|protein_coding|	chr12	52503971	52571975	+	protein_coding	11855	B9EKC3	B9EKC3;P97393;Q3TQ76;Q3V2S0;E9PYT0	Rho GTPase activating protein 5(Arhgap5)	150	5UTR;CDS;	+
Cecum	Lp-GF	Peak_18908	ENSMUSG00000018909.15	ENSMUST00000098266.8	Arrb1	99601562	99601712	0.0255663	0.0115233	0.879296	0.316777	0.0224907	DE	ENSMUSG00000018909.15:ENSMUST00000098266.8|ENSMUSG00000018909.15|OTTMUSG00000034019.3|OTTMUST00000085875.1|Arrb1-001|Arrb1|7132|protein_coding|	chr7	99535465	99606771	+	protein_coding	109689	J3QNU6	J3QNU6;Q8BWG8;Q3U172;F7DF62;E0CYB1;E0CY53	arrestin, beta 1(Arrb1)	150	3UTR;Intron;	+
Cecum	Lp-GF	Peak_20621	ENSMUSG00000031660.13	ENSMUST00000135471.1	Brd7	88361498	88361648	0.0160272	0.0890219	0.105328	0.251935	0.318883	notDE	ENSMUSG00000031660.13:ENSMUST00000135471.1|ENSMUSG00000031660.13|OTTMUSG00000017292.1|OTTMUST00000041931.1|Brd7-003|Brd7|511|processed_transcript|	chr8	88331038	88362194	-	protein_coding	26992	Q8BQT4	Q8BQT4;A1A554;O88665;Q3TUN9	bromodomain containing 7(Brd7)	150	CDS;	-
Cecum	Lp-GF	Peak_31922	ENSMUSG00000029635.15	ENSMUST00000159467.1	Cdk8	146231712	146231862	7.58452e-07	1.20862e-07	0.0181188	0.286076	0.824117	notDE	ENSMUSG00000029635.15:ENSMUST00000159467.1|ENSMUSG00000029635.15|OTTMUSG00000025856.5|OTTMUST00000063714.2|Cdk8-005|Cdk8|654|protein_coding|	chr5	146231229	146302874	+	protein_coding	264064	E0CY29	E0CY29;E0CZC3;Q5U427;E9Q6E2;Q8R3L8;E0CYC4	cyclin-dependent kinase 8(Cdk8)	150	CDS;	+
Cecum	Lp-GF	Peak_31922	ENSMUSG00000029635.15	ENSMUST00000031640.14	Cdk8	146231712	146231862	7.58452e-07	0.0111833	0.285403	0.0636368	0.824117	notDE	ENSMUSG00000029635.15:ENSMUST00000031640.14|ENSMUSG00000029635.15|OTTMUSG00000025856.5|OTTMUST00000063710.1|Cdk8-001|Cdk8|2973|protein_coding|	chr5	146231229	146302874	+	protein_coding	264064	E0CY29	E0CY29;E0CZC3;Q5U427;E9Q6E2;Q8R3L8;E0CYC4	cyclin-dependent kinase 8(Cdk8)	150	CDS;	+
Cecum	Lp-GF	c("Peak_2937", "Peak_9071")	ENSMUSG00000053754.13	ENSMUST00000089752.10	Chd8	52237444|52232691	52237594|52232841	0.02029	0.398093	0.276462	0.0571543	0.327907	notDE	ENSMUSG00000053754.13:ENSMUST00000089752.10|ENSMUSG00000053754.13|OTTMUSG00000023392.5|-|Chd8-201|Chd8|8190|protein_coding|	chr14	52198150	52257723	-	protein_coding	67772	Q09XV5	Q09XV5;F7AL76;F6W5S9	chromodomain helicase DNA binding protein 8(Chd8)	150|150	5UTR;CDS;|CDS;	-|-
Cecum	Lp-GF	c("Peak_2937", "Peak_9071")	ENSMUSG00000053754.13	ENSMUST00000200169.4	Chd8	52237444|52232691	52237594|52232841	0.02029	1	0.0523174	0.226881	0.327907	notDE	ENSMUSG00000053754.13:ENSMUST00000200169.4|ENSMUSG00000053754.13|OTTMUSG00000023392.5|OTTMUST00000056789.2|Chd8-001|Chd8|8452|protein_coding|	chr14	52198150	52257723	-	protein_coding	67772	Q09XV5	Q09XV5;F7AL76;F6W5S9	chromodomain helicase DNA binding protein 8(Chd8)	150|150	5UTR;CDS;|CDS;	-|-
Cecum	Lp-GF	Peak_27050	ENSMUSG00000039205.16	ENSMUST00000136325.2	Ciz1	32363405	32363555	9.21788e-10	1	0.0195258	0.218853	0.763991	notDE	ENSMUSG00000039205.16:ENSMUST00000136325.2|ENSMUSG00000039205.16|OTTMUSG00000012950.3|OTTMUST00000031144.1|Ciz1-009|Ciz1|448|processed_transcript|	chr2	32352326	32380970	+	protein_coding	68379	A0A0A0MQJ7	A0A0A0MQJ7;A2AN61;Q3TMV1;Q3TXU6;Q3UUV0;F7AT58;Q8BIT2;Q70KX6;Q6GQU3;F6XWQ4;A0A0A6YVQ0;F6S5B6;Q8VEH2;F7D5G9;Q9CUW6;F7BM53	CDKN1A interacting zinc finger protein 1(Ciz1)	150	5UTR;Intron;	+
Cecum	Lp-GF	Peak_23785	ENSMUSG00000026883.17	ENSMUST00000065001.11	Dab2ip	35720363	35720513	0.00527036	0.00250572	0.103331	0.467984	0.425505	notDE	ENSMUSG00000026883.17:ENSMUST00000065001.11|ENSMUSG00000026883.17|OTTMUSG00000012149.11|OTTMUST00000029172.6|Dab2ip-004|Dab2ip|6392|protein_coding|	chr2	35558265	35730994	+	protein_coding	69601	Q3U2G7	Q3U2G7;B7ZD29;F6RK07;A2AUX5;Q3UHC7;A2AUX3;D6RDE3;F6QQP6;F6Y0W2;Q52KF5	disabled 2 interacting protein(Dab2ip)	150	3UTR;CDS;	+
Cecum	Lp-GF	Peak_23785	ENSMUSG00000026883.17	ENSMUST00000156669.1	Dab2ip	35720363	35720513	0.00527036	0.0556773	0.565494	0.118471	0.425505	notDE	ENSMUSG00000026883.17:ENSMUST00000156669.1|ENSMUSG00000026883.17|OTTMUSG00000012149.11|OTTMUST00000085819.1|Dab2ip-012|Dab2ip|4014|protein_coding|	chr2	35558265	35730994	+	protein_coding	69601	Q3U2G7	Q3U2G7;B7ZD29;F6RK07;A2AUX5;Q3UHC7;A2AUX3;D6RDE3;F6QQP6;F6Y0W2;Q52KF5	disabled 2 interacting protein(Dab2ip)	150	3UTR;CDS;	+
Cecum	Lp-GF	Peak_23785	ENSMUSG00000026883.17	ENSMUST00000112983.7	Dab2ip	35720363	35720513	0.00527036	0.254005	0.267037	0.0616985	0.425505	notDE	ENSMUSG00000026883.17:ENSMUST00000112983.7|ENSMUSG00000026883.17|OTTMUSG00000012149.11|OTTMUST00000028984.6|Dab2ip-001|Dab2ip|6051|protein_coding|	chr2	35558265	35730994	+	protein_coding	69601	Q3U2G7	Q3U2G7;B7ZD29;F6RK07;A2AUX5;Q3UHC7;A2AUX3;D6RDE3;F6QQP6;F6Y0W2;Q52KF5	disabled 2 interacting protein(Dab2ip)	150	3UTR;CDS;	+
Cecum	Lp-GF	c("Peak_281", "Peak_280")	ENSMUSG00000000787.12	ENSMUST00000000804.6	Ddx3x	13286089|13287162	13286239|13287312	0.00019174	1.5747e-05	0.755345	0.380168	0.586262	notDE	ENSMUSG00000000787.12:ENSMUST00000000804.6|ENSMUSG00000000787.12|OTTMUSG00000017078.1|OTTMUST00000041354.1|Ddx3x-001|Ddx3x|4692|protein_coding|	chrX	13280969	13294052	+	protein_coding	13205	Q3TQX5	Q3TQX5;B9EKE9;Q62167;B7ZWF1	DEAD/H (Asp-Glu-Ala-Asp/His) box polypeptide 3, X-linked(Ddx3x)	150|150	CDS;|CDS;	+|+
Cecum	Lp-GF	Peak_8233	ENSMUSG00000025195.9	ENSMUST00000212048.1	Dnmbp	43890190	43890340	5.78119e-05	9.95604e-06	0.181667	0.527108	0.0190921	DE	ENSMUSG00000025195.9:ENSMUST00000212048.1|ENSMUSG00000025195.9|OTTMUSG00000061972.1|OTTMUST00000151313.1|Dnmbp-002|Dnmbp|4186|protein_coding|	chr19	43846820	43940191	-	protein_coding	71972	Q9CWU8	Q9CWU8;A0A0R4J055;Q6TXD4	dynamin binding protein(Dnmbp)	150	CDS;	-
Cecum	Lp-GF	c("Peak_19855", "Peak_19848", "Peak_33463", "Peak_33461", "Peak_33459")	ENSMUSG00000026131.18	ENSMUST00000194192.2	Dst	34237623|34238520|34251860|34257863|34262094	34237773|34238670|34252010|34258013|34262244	0.0337744	0.0239398	0.0360028	0.152305	0.0401987	DE	ENSMUSG00000026131.18:ENSMUST00000194192.2|ENSMUSG00000026131.18|OTTMUSG00000044431.13|OTTMUST00000117001.2|Dst-020|Dst|6039|protein_coding|	chr1	33908224	34308661	+	protein_coding	13518	A3KMF5	A3KMF5;Q6ZQ59;S4R2C6;A0A087WRB8;Q80VL5;Q91ZU6;S4R1Y6;A0A0A6YX28;E9Q9X1;A0A0A6YXR1;S4R1P5;S4R2A8;A0A087WSP0;A0A087WPR7	dystonin(Dst)	150|150|150|150|150	CDS;|CDS;|CDS;|CDS;|CDS;	+|+|+|+|+
Cecum	Lp-GF	Peak_29374	ENSMUSG00000026131.18	ENSMUST00000183006.3	Dst	34122037	34122187	0.0337744	0.0402479	0.00982506	0.188868	0.0401987	DE	ENSMUSG00000026131.18:ENSMUST00000183006.3|ENSMUSG00000026131.18|OTTMUSG00000044431.13|OTTMUST00000116993.3|Dst-014|Dst|1221|processed_transcript|	chr1	33908224	34308661	+	protein_coding	13518	A3KMF5	A3KMF5;Q6ZQ59;S4R2C6;A0A087WRB8;Q80VL5;Q91ZU6;S4R1Y6;A0A0A6YX28;E9Q9X1;A0A0A6YXR1;S4R1P5;S4R2A8;A0A087WSP0;A0A087WPR7	dystonin(Dst)	150	Intron;	+
Cecum	Lp-GF	c("Peak_33461", "Peak_33459")	ENSMUSG00000026131.18	ENSMUST00000182018.7	Dst	34257863|34262094	34258013|34262244	0.0337744	0.727234	0.718606	0.394411	0.0401987	DE	ENSMUSG00000026131.18:ENSMUST00000182018.7|ENSMUSG00000026131.18|OTTMUSG00000044431.13|OTTMUST00000116998.2|Dst-009|Dst|5729|protein_coding|	chr1	33908224	34308661	+	protein_coding	13518	A3KMF5	A3KMF5;Q6ZQ59;S4R2C6;A0A087WRB8;Q80VL5;Q91ZU6;S4R1Y6;A0A0A6YX28;E9Q9X1;A0A0A6YXR1;S4R1P5;S4R2A8;A0A087WSP0;A0A087WPR7	dystonin(Dst)	150|150	CDS;|CDS;	+|+
Cecum	Lp-GF	c("Peak_311", "Peak_30925")	ENSMUSG00000086503.3	ENSMUST00000127786.2	ENSMUSG00000086503.3	103473926|103470579	103474076|103470729	7.06834e-12	0.000274196	0.0752131	0.39725		notDE	ENSMUSG00000086503.3:ENSMUST00000127786.2|ENSMUSG00000086503.3|OTTMUSG00000018295.4|OTTMUST00000044201.3|Xist-001|Xist|17769|lincRNA|										150|150	Intron;|Intron;	+|+
Cecum	Lp-GF	Peak_33285	ENSMUSG00000055024.12	ENSMUST00000068387.10	Ep300	81601274	81601424	5.84659e-06	5.59388e-07	0.717219	0.185932	0.789721	notDE	ENSMUSG00000055024.12:ENSMUST00000068387.10|ENSMUSG00000055024.12|OTTMUSG00000048223.6|OTTMUST00000123794.4|Ep300-001|Ep300|9566|protein_coding|	chr15	81585350	81652077	+	protein_coding	328572	B2RWS6	B2RWS6;A0A0U1RQ52;A0A0U1RNN6;Q3USJ1;A0A087WPR8;Q8BJ14	E1A binding protein p300(Ep300)	150	CDS;	+
Cecum	Lp-GF	Peak_32184	ENSMUSG00000029505.17	ENSMUST00000041558.14	Ep400	110755389	110755539	0.0156493	1	0.778272	0.359924	0.0816316	notDE	ENSMUSG00000029505.17:ENSMUST00000041558.14|ENSMUSG00000029505.17|OTTMUSG00000017135.8|OTTMUST00000041482.1|Ep400-002|Ep400|10608|protein_coding|	chr5	110664372	110770717	-	protein_coding	75560	Q8BQE8	Q8BQE8;Q3UX42;D3Z6R8;Q8CHI8;F6R9G0;Q641K9	E1A binding protein p400(Ep400)	150	CDS;	-
Cecum	Lp-GF	Peak_17939	ENSMUSG00000036617.16	ENSMUST00000125772.1	Etl4	20743587	20743737	0.0450861	0.0238494	0.0187343	0.151036	0.622011	notDE	ENSMUSG00000036617.16:ENSMUST00000125772.1|ENSMUSG00000036617.16|OTTMUSG00000011450.6|OTTMUST00000027088.1|Etl4-010|Etl4|4704|retained_intron|	chr2	19909779	20810713	+	protein_coding	208618	D3Z781	D3Z781;Q3TYN4;Q8BHR1;A2AQ25;Q3UFL8;E9QAU4;B2RY09;B1AY49;B1AY50	enhancer trap locus 4(Etl4)	150	CDS;	+
Cecum	Lp-GF	Peak_30614	ENSMUSG00000026867.18	ENSMUST00000142436.1	Gapvd1	34728815	34728965	0.000115074	0.833334	0	0.158768	0.111602	notDE	ENSMUSG00000026867.18:ENSMUST00000142436.1|ENSMUSG00000026867.18|OTTMUSG00000012001.5|OTTMUST00000028452.3|Gapvd1-006|Gapvd1|675|protein_coding|	chr2	34674593	34755232	-	protein_coding	66691	F6YRL2	F6YRL2;Q6PAR5;F6UFP6;F7ADS7;F7ADT6;F6X819;F7ADQ2;E9Q0D1	GTPase activating protein and VPS9 domains 1(Gapvd1)	150	CDS;	-
Cecum	Lp-GF	c("Peak_7216", "Peak_7217")	ENSMUSG00000036940.15	ENSMUST00000046846.13	Kdm1a	136550753|136550753	136550903|136550903	0.000490395	0.000238612	0.0072896	0.247962	0.949616	notDE	ENSMUSG00000036940.15:ENSMUST00000046846.13|ENSMUSG00000036940.15|OTTMUSG00000009707.6|OTTMUST00000090078.2|Kdm1a-007|Kdm1a|2051|protein_coding|	chr4	136550539	136602723	-	protein_coding	99982	G8JL40	G8JL40;F6ZC60;F6Z4I3;A3KG93;Q6ZQ88	lysine (K)-specific demethylase 1A(Kdm1a)	150|150	Intron;|3UTR;CDS;	+|-
Cecum	Lp-GF	c("Peak_7216", "Peak_7217")	ENSMUSG00000036940.15	ENSMUST00000116273.8	Kdm1a	136550753|136550753	136550903|136550903	0.000490395	0.103906	0.550884	0.079467	0.949616	notDE	ENSMUSG00000036940.15:ENSMUST00000116273.8|ENSMUSG00000036940.15|OTTMUSG00000009707.6|OTTMUST00000022414.2|Kdm1a-001|Kdm1a|3008|protein_coding|	chr4	136550539	136602723	-	protein_coding	99982	G8JL40	G8JL40;F6ZC60;F6Z4I3;A3KG93;Q6ZQ88	lysine (K)-specific demethylase 1A(Kdm1a)	150|150	Intron;|3UTR;CDS;	+|-
Cecum	Lp-GF	c("Peak_7216", "Peak_7217")	ENSMUSG00000036940.15	ENSMUST00000105847.7	Kdm1a	136550753|136550753	136550903|136550903	0.000490395	0.154673	0.22452	0.42403	0.949616	notDE	ENSMUSG00000036940.15:ENSMUST00000105847.7|ENSMUSG00000036940.15|OTTMUSG00000009707.6|OTTMUST00000022415.1|Kdm1a-002|Kdm1a|3028|protein_coding|	chr4	136550539	136602723	-	protein_coding	99982	G8JL40	G8JL40;F6ZC60;F6Z4I3;A3KG93;Q6ZQ88	lysine (K)-specific demethylase 1A(Kdm1a)	150|150	Intron;|3UTR;CDS;	+|-
Cecum	Lp-GF	Peak_10370	ENSMUSG00000025332.14	ENSMUST00000112584.7	Kdm5c	152233272	152233422	0.000633794	0.000193727	0.0102656	0.172892	0.104647	notDE	ENSMUSG00000025332.14:ENSMUST00000112584.7|ENSMUSG00000025332.14|OTTMUSG00000017219.2|OTTMUST00000041692.1|Kdm5c-002|Kdm5c|5900|protein_coding|	chrX	152233019	152274535	+	protein_coding	20591	F7BXT3	F7BXT3;Q8CGG4;F6WXI0;Q05CE7;P41230	lysine (K)-specific demethylase 5C(Kdm5c)	150	5UTR;Intron;	+
Cecum	Lp-GF	Peak_28885	ENSMUSG00000019966.18	ENSMUST00000105283.8	Kitl	100096344	100096494	0.000759417	7.98558e-05	0.921585	0.408018	0.586713	notDE	ENSMUSG00000019966.18:ENSMUST00000105283.8|ENSMUSG00000019966.18|OTTMUSG00000020799.4|OTTMUST00000049195.2|Kitl-001|Kitl|5648|protein_coding|	chr10	100015629	100100416	+	protein_coding	17311	Q78ED8	Q78ED8;Q8C9K1;P20826;Q61854	kit ligand(Kitl)	150	3UTR;Intron;	+
Cecum	Lp-GF	Peak_28885	ENSMUSG00000019966.18	ENSMUST00000020129.7	Kitl	100096344	100096494	0.000759417	0.00010233	0.0784149	0.407617	0.586713	notDE	ENSMUSG00000019966.18:ENSMUST00000020129.7|ENSMUSG00000019966.18|OTTMUSG00000020799.4|OTTMUST00000049196.2|Kitl-002|Kitl|1260|protein_coding|	chr10	100015629	100100416	+	protein_coding	17311	Q78ED8	Q78ED8;Q8C9K1;P20826;Q61854	kit ligand(Kitl)	150	3UTR;Intron;	+
Cecum	Lp-GF	Peak_35653	ENSMUSG00000022750.17	ENSMUST00000120488.2	Klhl22	17789128	17789278	0.00104335	0.0927946	0.922929	0.744473	0.546072	notDE	ENSMUSG00000022750.17:ENSMUST00000120488.2|ENSMUSG00000022750.17|OTTMUSG00000026785.4|OTTMUST00000066231.2|Klhl22-001|Klhl22|2596|protein_coding|	chr16	17759617	17793382	+	protein_coding	224023	D3Z7N9	D3Z7N9;Q8CDC1;Q99JN2;D3YZH5;H9KV05;D3Z2R6	kelch-like 22(Klhl22)	150	CDS;	+
Cecum	Lp-GF	Peak_21584	ENSMUSG00000024052.17	ENSMUST00000129635.7	Lpin2	71225067	71225217	0.00388126	1	0.652686	0.362762	0.713975	notDE	ENSMUSG00000024052.17:ENSMUST00000129635.7|ENSMUSG00000024052.17|OTTMUSG00000024753.7|OTTMUST00000060936.4|Lpin2-001|Lpin2|5640|protein_coding|	chr17	71182559	71249817	+	protein_coding	64898	Q571N3	Q571N3;Q3UWC4;Q99PI5;E9PWN0;F6VTY5;D6RH34	lipin 2(Lpin2)	150	CDS;	+
Cecum	Lp-GF	c("Peak_10283", "Peak_10290")	ENSMUSG00000028080.16	ENSMUST00000107635.6	Lrba	86225181|86348301	86225331|86348451	0.00455164	0.00385608	0.0965017	0.555327	0.394194	notDE	ENSMUSG00000028080.16:ENSMUST00000107635.6|ENSMUSG00000028080.16|OTTMUSG00000051661.4|OTTMUST00000130331.1|Lrba-001|Lrba|9888|protein_coding|	chr3	86224679	86782692	+	protein_coding	80877	A0A0A6YXX3	A0A0A6YXX3;E9Q3Y4;Q9ESE1;Q8BSM6;Q8C7C2;A0A0A6YXL6;Q8CBR4	LPS-responsive beige-like anchor(Lrba)	150|150	5UTR;CDS;|CDS;	+|+
Cecum	Lp-GF	c("Peak_10283", "Peak_10290")	ENSMUSG00000028080.16	ENSMUST00000212390.1	Lrba	86225181|86348301	86225331|86348451	0.00455164	1	0.0222814	0.144461	0.394194	notDE	ENSMUSG00000028080.16:ENSMUST00000212390.1|ENSMUSG00000028080.16|OTTMUSG00000051661.4|OTTMUST00000151083.1|Lrba-008|Lrba|6372|protein_coding|	chr3	86224679	86782692	+	protein_coding	80877	A0A0A6YXX3	A0A0A6YXX3;E9Q3Y4;Q9ESE1;Q8BSM6;Q8C7C2;A0A0A6YXL6;Q8CBR4	LPS-responsive beige-like anchor(Lrba)	150|150	5UTR;CDS;|CDS;	+|+
Cecum	Lp-GF	Peak_8872	ENSMUSG00000028649.17	ENSMUST00000147030.1	Macf1	123456427	123456577	9.49861e-07	1	0	0.214123	0.0490393	DE	ENSMUSG00000028649.17:ENSMUST00000147030.1|ENSMUSG00000028649.17|OTTMUSG00000008977.5|OTTMUST00000020789.3|Macf1-005|Macf1|5706|protein_coding|	chr4	123349632	123684360	-	protein_coding	11426	E9QNP1	E9QNP1;F6Q750;F6XCT0;Q5DTZ2;Q3UPG9;A0A0A0MQA6;F6SHS0;Q3TRV6;Q80TZ5;Q80ZZ3;Q8C8N4;F7ACR9;B1ARU1;Q9QXZ0;Q8C221;B1ARU4;Q3V3W8;Q9CYG3;A0A0A0MQH5;F6YKN8;E9QA63;E9PVY8;F6RCJ3;Q4QQN2;F6RL59	microtubule-actin crosslinking factor 1(Macf1)	150	CDS;	-
Cecum	Lp-GF	Peak_15896	ENSMUSG00000034297.14	ENSMUST00000043624.8	Med13	86319701	86319851	9.34593e-05	6.92777e-06	0.966473	0.71624	0.930554	notDE	ENSMUSG00000034297.14:ENSMUST00000043624.8|ENSMUSG00000034297.14|OTTMUSG00000001199.1|OTTMUST00000002386.1|Med13-001|Med13|10546|protein_coding|	chr11	86267032	86357602	-	protein_coding	327987	Q5SWW4	Q5SWW4	mediator complex subunit 13(Med13)	150	CDS;	-
Cecum	Lp-GF	Peak_2595	ENSMUSG00000021112.9	ENSMUST00000219197.1	Mpp5	78797150	78797300	7.23728e-06	3.59221e-07	0.693688	0.293398	0.96603	notDE	ENSMUSG00000021112.9:ENSMUST00000219197.1|ENSMUSG00000021112.9|OTTMUSG00000065394.2|OTTMUST00000159295.1|Mpp5-001|Mpp5|5283|nonsense_mediated_decay|	chr12	78748906	78840714	+	protein_coding	56217	Q9JLB2	Q9JLB2;B2RRY4	membrane protein, palmitoylated 5 (MAGUK p55 subfamily member 5)(Mpp5)	150	CDS;	+
Cecum	Lp-GF	Peak_2595	ENSMUSG00000021112.9	ENSMUST00000219667.1	Mpp5	78797150	78797300	7.23728e-06	2.69095e-05	0.136152	0.580101	0.96603	notDE	ENSMUSG00000021112.9:ENSMUST00000219667.1|ENSMUSG00000021112.9|OTTMUSG00000065394.2|OTTMUST00000159299.1|Mpp5-004|Mpp5|413|protein_coding|	chr12	78748906	78840714	+	protein_coding	56217	Q9JLB2	Q9JLB2;B2RRY4	membrane protein, palmitoylated 5 (MAGUK p55 subfamily member 5)(Mpp5)	150	CDS;	+
Cecum	Lp-GF	Peak_27263	ENSMUSG00000022346.15	ENSMUST00000160009.1	Myc	61987755	61987905	0.0263693	0.0239477	0.335026	0.106302	0.499859	notDE	ENSMUSG00000022346.15:ENSMUST00000160009.1|ENSMUSG00000022346.15|OTTMUSG00000034892.5|OTTMUST00000088693.1|Myc-002|Myc|1765|protein_coding|	chr15	61985390	61990374	+	protein_coding	17869	O88594	O88594;F8WID3;P01108;F6PX41;B2RSN1;A0A087WSQ0;E0CZD1	myelocytomatosis oncogene(Myc)	150	CDS;	+
Cecum	Lp-GF	Peak_27263	ENSMUSG00000022346.15	ENSMUST00000167731.7	Myc	61987755	61987905	0.0263693	0.0259322	0.0874001	0.305894	0.499859	notDE	ENSMUSG00000022346.15:ENSMUST00000167731.7|ENSMUSG00000022346.15|OTTMUSG00000034892.5|OTTMUST00000091212.1|Myc-006|Myc|1821|protein_coding|	chr15	61985390	61990374	+	protein_coding	17869	O88594	O88594;F8WID3;P01108;F6PX41;B2RSN1;A0A087WSQ0;E0CZD1	myelocytomatosis oncogene(Myc)	150	CDS;	+
Cecum	Lp-GF	Peak_27263	ENSMUSG00000022346.15	ENSMUST00000161976.7	Myc	61987755	61987905	0.0263693	0.0504855	0.1924	0.0786783	0.499859	notDE	ENSMUSG00000022346.15:ENSMUST00000161976.7|ENSMUSG00000022346.15|OTTMUSG00000034892.5|OTTMUST00000088692.1|Myc-001|Myc|2338|protein_coding|	chr15	61985390	61990374	+	protein_coding	17869	O88594	O88594;F8WID3;P01108;F6PX41;B2RSN1;A0A087WSQ0;E0CZD1	myelocytomatosis oncogene(Myc)	150	CDS;	+
Cecum	Lp-GF	Peak_27263	ENSMUSG00000022346.15	ENSMUST00000159327.1	Myc	61987755	61987905	0.0263693	0.0982286	0.218165	0.0960397	0.499859	notDE	ENSMUSG00000022346.15:ENSMUST00000159327.1|ENSMUSG00000022346.15|OTTMUSG00000034892.5|OTTMUST00000088695.1|Myc-004|Myc|2186|protein_coding|	chr15	61985390	61990374	+	protein_coding	17869	O88594	O88594;F8WID3;P01108;F6PX41;B2RSN1;A0A087WSQ0;E0CZD1	myelocytomatosis oncogene(Myc)	150	CDS;	+
Cecum	Lp-GF	Peak_14443	ENSMUSG00000030739.18	ENSMUST00000208131.1	Myh14	44665216	44665366	3.19974e-08	2.11385e-07	0.0196414	0.393741	0.930554	notDE	ENSMUSG00000030739.18:ENSMUST00000208131.1|ENSMUSG00000030739.18|OTTMUSG00000017593.4|OTTMUST00000042771.2|Myh14-004|Myh14|471|protein_coding|	chr7	44605802	44670843	-	protein_coding	71960	K3W4R2	K3W4R2;Q6URW6;A0A140LI60;A0A140LHX1;Q7TQH2	myosin, heavy polypeptide 14(Myh14)	150	CDS;	-
Cecum	Lp-GF	Peak_27172	ENSMUSG00000000056.7	ENSMUST00000103015.3	Narf	121238371	121238521	3.78104e-05	0	0.703687	0.369483	0.757675	notDE	ENSMUSG00000000056.7:ENSMUST00000103015.3|ENSMUSG00000000056.7|OTTMUSG00000004296.1|OTTMUST00000009737.1|Narf-001|Narf|4395|protein_coding|	chr11	121237252	121255856	+	protein_coding	67608	Q9CYQ7	Q9CYQ7	nuclear prelamin A recognition factor(Narf)	150	CDS;	+
Cecum	Lp-GF	Peak_20343	ENSMUSG00000056234.14	ENSMUST00000111994.9	Ncoa4	32177298	32177448	0	4.2505e-20	0.963346	0.5154	0.953795	notDE	ENSMUSG00000056234.14:ENSMUST00000111994.9|ENSMUSG00000056234.14|OTTMUSG00000036491.5|OTTMUST00000093554.1|Ncoa4-003|Ncoa4|3343|protein_coding|	chr14	32159864	32179855	+	protein_coding	27057	Q8BSH1	Q8BSH1;E9PWU9;Q5U4H9;Q9CXF3;Q3UKL9;Q3UJ26;E9PVM8;E9Q2H3;Q9CUF2;Q9WV42;E9PZ59;E9Q0D2;Q8K2F6;Q3UI10;Q3UJ63;E9Q8Q4	nuclear receptor coactivator 4(Ncoa4)	150	3UTR;CDS;	+
Cecum	Lp-GF	Peak_16418	ENSMUSG00000032525.15	ENSMUST00000035112.12	Nktr	121742650	121742800	0.0449044	0.0570763	0.307634	0.197528	0.0416091	DE	ENSMUSG00000032525.15:ENSMUST00000035112.12|ENSMUSG00000032525.15|OTTMUSG00000043287.8|OTTMUST00000113555.2|Nktr-001|Nktr|7022|protein_coding|	chr9	121719168	121756843	+	protein_coding	18087	S4R2C2	S4R2C2;P30415;S4R220;Q3TQ51;S4R1L7;S4R1C3;Q8CBP6;S4R2L3	natural killer tumor recognition sequence(Nktr)	150	3UTR;CDS;	+
Cecum	Lp-GF	Peak_32837	ENSMUSG00000024431.14	ENSMUST00000152853.1	Nr3c1	39486838	39486988	1.05733e-05	5.55876e-07	0.0185138	0.155574	0.975055	notDE	ENSMUSG00000024431.14:ENSMUST00000152853.1|ENSMUSG00000024431.14|OTTMUSG00000023975.2|OTTMUST00000058600.2|Nr3c1-003|Nr3c1|1891|protein_coding|	chr18	39410544	39491301	-	protein_coding	14815	P06537	P06537;Q06VW2;E9PUR6;Q3U126;E9Q310;Q3U2M7;E9PYV1;D3YTK8;Q05DD1;E9Q8A6;D3Z280	nuclear receptor subfamily 3, group C, member 1(Nr3c1)	150	CDS;	-
Cecum	Lp-GF	Peak_32837	ENSMUSG00000024431.14	ENSMUST00000115571.7	Nr3c1	39486838	39486988	1.05733e-05	0.000179795	0.965115	0.824889	0.975055	notDE	ENSMUSG00000024431.14:ENSMUST00000115571.7|ENSMUSG00000024431.14|OTTMUSG00000023975.2|-|Nr3c1-201|Nr3c1|6327|protein_coding|	chr18	39410544	39491301	-	protein_coding	14815	P06537	P06537;Q06VW2;E9PUR6;Q3U126;E9Q310;Q3U2M7;E9PYV1;D3YTK8;Q05DD1;E9Q8A6;D3Z280	nuclear receptor subfamily 3, group C, member 1(Nr3c1)	150	CDS;	-
Cecum	Lp-GF	Peak_13636	ENSMUSG00000020456.17	ENSMUST00000003461.14	Ogdh	6291614	6291764	0.00323419	0.00185943	0.684592	0.372387	0.781843	notDE	ENSMUSG00000020456.17:ENSMUST00000003461.14|ENSMUSG00000020456.17|OTTMUSG00000000782.2|OTTMUST00000001534.1|Ogdh-001|Ogdh|4127|protein_coding|	chr11	6291632	6356642	+	protein_coding	18293	Z4YJV4	Z4YJV4;Q6P8I7;Q60597;Q5SVY0;Q5SVY1	oxoglutarate (alpha-ketoglutarate) dehydrogenase (lipoamide)(Ogdh)	150	5UTR;Intron;	+
Cecum	Lp-GF	Peak_5034	ENSMUSG00000053965.10	ENSMUST00000066728.9	Pde5a	122748204	122748354	2.32361e-05	1.37336e-06	0.983284	0.671747	0.999364	notDE	ENSMUSG00000053965.10:ENSMUST00000066728.9|ENSMUSG00000053965.10|OTTMUSG00000052456.7|OTTMUST00000131551.3|Pde5a-001|Pde5a|6939|protein_coding|	chr3	122728946	122859374	+	protein_coding	242202	Q8BJ62	Q8BJ62;A0A0G2JF67;Q8CG03	phosphodiesterase 5A, cGMP-specific(Pde5a)	150	CDS;	+
Cecum	Lp-GF	Peak_26590	ENSMUSG00000030660.9	ENSMUST00000170430.2	Pik3c2a	116418304	116418454	0.000496882	0.000775739	0.140928	0.47939	0.877313	notDE	ENSMUSG00000030660.9:ENSMUST00000170430.2|ENSMUSG00000030660.9|OTTMUSG00000058790.2|OTTMUST00000144368.2|Pik3c2a-001|Pik3c2a|8044|protein_coding|	chr7	116337264	116443449	-	protein_coding	18704	Q61194	Q61194;Q3UWW7;Q3US21;A0A0U1RNT0;A0A0U1RNH9;Q3UQN0;F8VPL2	phosphatidylinositol 3-kinase, C2 domain containing, alpha polypeptide(Pik3c2a)	150	CDS;	-
Cecum	Lp-GF	Peak_26590	ENSMUSG00000030660.9	ENSMUST00000206219.1	Pik3c2a	116418304	116418454	0.000496882	0.0192265	0	0.176327	0.877313	notDE	ENSMUSG00000030660.9:ENSMUST00000206219.1|ENSMUSG00000030660.9|OTTMUSG00000058790.2|OTTMUST00000144373.1|Pik3c2a-002|Pik3c2a|5670|protein_coding|	chr7	116337264	116443449	-	protein_coding	18704	Q61194	Q61194;Q3UWW7;Q3US21;A0A0U1RNT0;A0A0U1RNH9;Q3UQN0;F8VPL2	phosphatidylinositol 3-kinase, C2 domain containing, alpha polypeptide(Pik3c2a)	150	CDS;	-
Cecum	Lp-GF	c("Peak_866", "Peak_14568")	ENSMUSG00000041757.16	ENSMUST00000105082.8	Plekha6	133272251|133302772	133272401|133302922	7.31448e-10	4.33515e-11	0.685957	0.221749	0.743269	notDE	ENSMUSG00000041757.16:ENSMUST00000105082.8|ENSMUSG00000041757.16|OTTMUSG00000049641.5|-|Plekha6-201|Plekha6|7085|protein_coding|	chr1	133164209	133303435	+	protein_coding	240753	A0A087WP13	A0A087WP13;E9PX43;A0A087WP37;A0A087WPX6;Q3UEX8;A0A087WRB7;Q7TQG1;Q8R111;Q69ZU4	pleckstrin homology domain containing, family A member 6(Plekha6)	150|150	CDS;|3UTR;Intron;	+|+
Cecum	Lp-GF	Peak_34030	ENSMUSG00000047735.14	ENSMUST00000120087.5	Samd9l	3376054	3376204	0.0277332	0	1	0.55689	0.652038	notDE	ENSMUSG00000047735.14:ENSMUST00000120087.5|ENSMUSG00000047735.14|OTTMUSG00000029668.6|OTTMUST00000073592.3|Samd9l-001|Samd9l|5330|protein_coding|	chr6	3372256	3399572	-	protein_coding	209086	V9GX63	V9GX63;Q8C059;Q69Z37;E9PX59;Q6PIQ3;Q8BZG4	sterile alpha motif domain containing 9-like(Samd9l)	150	CDS;	-
Cecum	Lp-GF	Peak_19975	ENSMUSG00000020964.14	ENSMUST00000021347.11	Sel1l	91832982	91833132	0.000109468	0.000108485	0.05518	0.186634	0.175658	notDE	ENSMUSG00000020964.14:ENSMUST00000021347.11|ENSMUSG00000020964.14|OTTMUSG00000035560.6|OTTMUST00000091086.1|Sel1l-001|Sel1l|6300|protein_coding|	chr12	91806042	91849157	-	protein_coding	20338	Q9Z2G6	Q9Z2G6;Q9DAT4;Q80YC0;Q3TT70;Q5DTL8;Q6GTY4;Q6PFR3;J3QJX3	sel-1 suppressor of lin-12-like (C. elegans)(Sel1l)	150	CDS;	-
Cecum	Lp-GF	Peak_6202	ENSMUSG00000028082.13	ENSMUST00000107664.2	Sh3d19	86084596	86084746	0.000148671	0.795099	0.231499	0.107513	0.954915	notDE	ENSMUSG00000028082.13:ENSMUST00000107664.2|ENSMUSG00000028082.13|OTTMUSG00000044337.5|-|Sh3d19-201|Sh3d19|6414|protein_coding|	chr3	85971108	86130526	+	protein_coding	27059	Q91X43	Q91X43	SH3 domain protein D19(Sh3d19)	150	3UTR;CDS;	+
Cecum	Lp-GF	Peak_15707	ENSMUSG00000027359.16	ENSMUST00000061491.13	Slc27a2	126587823	126587973	0.00245309	0.000326509	0.448978	0.21255	0.137608	notDE	ENSMUSG00000027359.16:ENSMUST00000061491.13|ENSMUSG00000027359.16|OTTMUSG00000015755.2|OTTMUST00000037419.1|Slc27a2-001|Slc27a2|2918|protein_coding|	chr2	126552406	126588243	+	protein_coding	26458	Q3UNR3	Q3UNR3;Q3TN99;A2ANX6;O35488	solute carrier family 27 (fatty acid transporter), member 2(Slc27a2)	150	3UTR;CDS;	+
Cecum	Lp-GF	Peak_15707	ENSMUSG00000027359.16	ENSMUST00000141482.2	Slc27a2	126587823	126587973	0.00245309	0.110873	0.409059	0.156031	0.137608	notDE	ENSMUSG00000027359.16:ENSMUST00000141482.2|ENSMUSG00000027359.16|OTTMUSG00000015755.2|OTTMUST00000037421.2|Slc27a2-003|Slc27a2|1478|protein_coding|	chr2	126552406	126588243	+	protein_coding	26458	Q3UNR3	Q3UNR3;Q3TN99;A2ANX6;O35488	solute carrier family 27 (fatty acid transporter), member 2(Slc27a2)	150	3UTR;CDS;	+
Cecum	Lp-GF	Peak_31524	ENSMUSG00000029920.9	ENSMUST00000031984.8	Smarcad1	65083816	65083966	0.0264095	0.422569	0.260698	0.100559	0.519213	notDE	ENSMUSG00000029920.9:ENSMUST00000031984.8|ENSMUSG00000029920.9|OTTMUSG00000057081.7|OTTMUST00000140580.3|Smarcad1-002|Smarcad1|5168|protein_coding|	chr6	65042582	65116061	+	protein_coding	13990	A0A0N4SVP9	A0A0N4SVP9;A0A0N4SUP7;Q04692;A0A0N4SVV9;A0A0N4SUQ5;A0A0N4SVS7	SWI/SNF-related, matrix-associated actin-dependent regulator of chromatin, subfamily a, containing DEAD/H box 1(Smarcad1)	150	3UTR;CDS;	+
Cecum	Lp-GF	Peak_31524	ENSMUSG00000029920.9	ENSMUST00000203411.1	Smarcad1	65083816	65083966	0.0264095	1	0.00287356	0.168527	0.519213	notDE	ENSMUSG00000029920.9:ENSMUST00000203411.1|ENSMUSG00000029920.9|OTTMUSG00000057081.7|OTTMUST00000140606.1|Smarcad1-015|Smarcad1|726|nonsense_mediated_decay|	chr6	65042582	65116061	+	protein_coding	13990	A0A0N4SVP9	A0A0N4SVP9;A0A0N4SUP7;Q04692;A0A0N4SVV9;A0A0N4SUQ5;A0A0N4SVS7	SWI/SNF-related, matrix-associated actin-dependent regulator of chromatin, subfamily a, containing DEAD/H box 1(Smarcad1)	150	3UTR;CDS;	+
Cecum	Lp-GF	Peak_14031	ENSMUSG00000022961.17	ENSMUST00000114037.8	Son	91655152	91655302	0.000527781	1	0.00330927	0.140585	0.934076	notDE	ENSMUSG00000022961.17:ENSMUST00000114037.8|ENSMUSG00000022961.17|OTTMUSG00000028340.3|OTTMUST00000084749.1|Son-013|Son|8399|protein_coding|	chr16	91647505	91679221	+	protein_coding	20658	H9KV02	H9KV02;H9KV01;Q8BM30;H9KV00;Q8BS91;Q80TM4;Q9QX47;Q8C9T5;F7CU80;H9KV15	Son DNA binding protein(Son)	150	CDS;	+
Cecum	Lp-GF	c("Peak_22792", "Peak_22789")	ENSMUSG00000020315.18	ENSMUST00000011877.12	Sptbn1	30139188|30137016	30139338|30137166	1.68718e-05	1.92829e-06	0.268243	0.67029	0.8049	notDE	ENSMUSG00000020315.18:ENSMUST00000011877.12|ENSMUSG00000020315.18|OTTMUSG00000005341.4|-|Sptbn1-201|Sptbn1|8238|protein_coding|	chr11	30099394	30268175	-	protein_coding	20742	Q8C509	Q8C509;Q8BQ35;Q8R1C2;P70435;A0A0A0MQG2;Q3TZN6;Q62261;Q5DTR4;Q3TTX2;Q9Z2V0	spectrin beta, non-erythrocytic 1(Sptbn1)	150|150	CDS;|CDS;	-|-
Cecum	Lp-GF	c("Peak_9827", "Peak_9832")	ENSMUSG00000063450.14	ENSMUST00000143031.7	Syne2	75966732|75967071	75966882|75967221	0.00536852	0.91835	0.0260659	0.15598	0.0358924	DE	ENSMUSG00000063450.14:ENSMUST00000143031.7|ENSMUSG00000063450.14|OTTMUSG00000033019.7|OTTMUST00000082377.5|Syne2-001|Syne2|21704|protein_coding|	chr12	75818133	76110926	+	protein_coding	319565	F7BX34	F7BX34;Q76KB5;F6VTU3;Q6ZWN0;Q6DFZ2;Q6ZWQ0;Q8K147;D3Z2P5;F6W8R9;D5FT67;Q6PI66;D3Z412;Q7TPP1;Q8VHN9;D3YVK9;D6RH38;D3Z2J8;E9QP46	spectrin repeat containing, nuclear envelope 2(Syne2)	150|150	CDS;|CDS;	+|+
Cecum	Lp-GF	c("Peak_36652", "Peak_36653")	ENSMUSG00000050315.13	ENSMUST00000106427.7	Synpo2	123117265|123114221	123117415|123114371	1.00923e-13	2.99152e-15	0	0.234903	0.92821	notDE	ENSMUSG00000050315.13:ENSMUST00000106427.7|ENSMUSG00000050315.13|OTTMUSG00000021275.4|OTTMUST00000050439.1|Synpo2-004|Synpo2|6937|protein_coding|	chr3	123076518	123236149	-	protein_coding	118449	F6WWS1	F6WWS1;E9Q1U2;B2RY03;Q91YE8;D3YVV9;A0A0G2JDM5	synaptopodin 2(Synpo2)	150|150	CDS;|CDS;	-|-
Cecum	Lp-GF	Peak_4732	ENSMUSG00000055322.15	ENSMUST00000187584.6	Tns1	73953294	73953444	0.00716983	1	0.0532407	0.184155	0.185103	notDE	ENSMUSG00000055322.15:ENSMUST00000187584.6|ENSMUSG00000055322.15|OTTMUSG00000047279.7|OTTMUST00000122227.3|Tns1-001|Tns1|9916|protein_coding|	chr1	73910230	74124449	-	protein_coding	21961	A0A087WPC7	A0A087WPC7;A0A087WSC8;A0A087WR29;Q8C6V6;Q7TSV1;A0A087WRZ8;E9Q0S6;A0A087WQS0;A0A087WQM0;Q3U0Q9;A0A087WRU0;Q9DBT6;A0A087WS32;Q7TPM8;A0A087WP40;Q8C323;A0A087WQ94	tensin 1(Tns1)	150	CDS;	-
Cecum	Lp-GF	Peak_4732	ENSMUSG00000055322.15	ENSMUST00000191104.6	Tns1	73953294	73953444	0.00716983	1	0.805469	0.315644	0.185103	notDE	ENSMUSG00000055322.15:ENSMUST00000191104.6|ENSMUSG00000055322.15|OTTMUSG00000047279.7|OTTMUST00000122614.3|Tns1-008|Tns1|9904|protein_coding|	chr1	73910230	74124449	-	protein_coding	21961	A0A087WPC7	A0A087WPC7;A0A087WSC8;A0A087WR29;Q8C6V6;Q7TSV1;A0A087WRZ8;E9Q0S6;A0A087WQS0;A0A087WQM0;Q3U0Q9;A0A087WRU0;Q9DBT6;A0A087WS32;Q7TPM8;A0A087WP40;Q8C323;A0A087WQ94	tensin 1(Tns1)	150	CDS;	-
Cecum	Lp-GF	Peak_4732	ENSMUSG00000055322.15	ENSMUST00000191367.1	Tns1	73953294	73953444	0.00716983	1	0.00115741	0.178457	0.185103	notDE	ENSMUSG00000055322.15:ENSMUST00000191367.1|ENSMUSG00000055322.15|OTTMUSG00000047279.7|OTTMUST00000122618.3|Tns1-016|Tns1|711|protein_coding|	chr1	73910230	74124449	-	protein_coding	21961	A0A087WPC7	A0A087WPC7;A0A087WSC8;A0A087WR29;Q8C6V6;Q7TSV1;A0A087WRZ8;E9Q0S6;A0A087WQS0;A0A087WQM0;Q3U0Q9;A0A087WRU0;Q9DBT6;A0A087WS32;Q7TPM8;A0A087WP40;Q8C323;A0A087WQ94	tensin 1(Tns1)	150	CDS;	-
Cecum	Lp-GF	Peak_12632	ENSMUSG00000021573.14	ENSMUST00000022057.8	Tppp	74021280	74021430	2.30779e-08	6.44325e-10	1	0.568868	0.217606	notDE	ENSMUSG00000021573.14:ENSMUST00000022057.8|ENSMUSG00000021573.14|OTTMUSG00000027757.1|OTTMUST00000068686.1|Tppp-001|Tppp|5090|protein_coding|	chr13	74009406	74035753	+	protein_coding	72948	Q7TQD2	Q7TQD2;Q3URG1	tubulin polymerization promoting protein(Tppp)	150	CDS;	+
Cecum	Lp-GF	Peak_12632	ENSMUSG00000021573.14	ENSMUST00000123284.1	Tppp	74021280	74021430	2.30779e-08	0.565016	0	0.269406	0.217606	notDE	ENSMUSG00000021573.14:ENSMUST00000123284.1|ENSMUSG00000021573.14|OTTMUSG00000027757.1|OTTMUST00000068688.1|Tppp-003|Tppp|405|retained_intron|	chr13	74009406	74035753	+	protein_coding	72948	Q7TQD2	Q7TQD2;Q3URG1	tubulin polymerization promoting protein(Tppp)	150	CDS;	+
Cecum	Lp-GF	c("Peak_29836", "Peak_29839", "Peak_29837")	ENSMUSG00000020220.16	ENSMUST00000020441.12	Vps13d	145154656|145156449|145148615	145154806|145156599|145148765	0.0113569	0.0474725	0.016552	0.197612	0.0878158	notDE	ENSMUSG00000020220.16:ENSMUST00000020441.12|ENSMUSG00000020220.16|OTTMUSG00000010745.6|OTTMUST00000025097.2|Vps13d-001|Vps13d|15665|protein_coding|	chr4	144972621	145195005	-	protein_coding	230895	B1ART1	B1ART1;Q6A066;B1ART2;Q3UYQ8;V9GX23;F6XI52	vacuolar protein sorting 13D(Vps13d)	150|150|150	CDS;|CDS;|CDS;	-|-|-
Cecum	Lp-GF	Peak_16059	ENSMUSG00000027288.16	ENSMUST00000055241.12	Zfp106	120535049	120535199	2.64562e-07	3.68027e-08	0.384108	0.164184	0.147047	notDE	ENSMUSG00000027288.16:ENSMUST00000055241.12|ENSMUSG00000027288.16|OTTMUSG00000015618.3|OTTMUST00000037093.1|Zfp106-001|Zfp106|9085|protein_coding|	chr2	120506819	120563843	-	protein_coding	20402	Q8C235	Q8C235;F6UL00;F6SID8;A0JLM4;F6QFS1;O88466;E9Q7S1;E9PVH6;R4GML0	zinc finger protein 106(Zfp106)	150	CDS;	-
Cecum	Lp-GF	c("Peak_20094", "Peak_20086")	ENSMUSG00000047036.8	ENSMUST00000216063.1	Zfp445	122861930|122853492	122862080|122853642	0.0303889	0.0141101	0.784066	0.351918	0.0330132	DE	ENSMUSG00000047036.8:ENSMUST00000216063.1|ENSMUSG00000047036.8|OTTMUSG00000062784.1|OTTMUST00000152895.1|Zfp445-001|Zfp445|6189|protein_coding|	chr9	122844528	122866006	-	protein_coding	235682	Q8CBF5	Q8CBF5;Q499F8;Q8R2V3;O89108	zinc finger protein 445(Zfp445)	150|150	CDS;|CDS;	-|-
Cecum	Lp-GF	Peak_20094	ENSMUSG00000047036.8	ENSMUST00000216721.1	Zfp445	122861930	122862080	0.0303889	0.0292674	0.179182	0.480441	0.0330132	DE	ENSMUSG00000047036.8:ENSMUST00000216721.1|ENSMUSG00000047036.8|OTTMUSG00000062784.1|OTTMUST00000152899.1|Zfp445-003|Zfp445|645|protein_coding|	chr9	122844528	122866006	-	protein_coding	235682	Q8CBF5	Q8CBF5;Q499F8;Q8R2V3;O89108	zinc finger protein 445(Zfp445)	150	CDS;	-
Cecum	Lp-GF	Peak_20086	ENSMUSG00000047036.8	ENSMUST00000213971.1	Zfp445	122853492	122853642	0.0303889	1	0.0141026	0.129565	0.0330132	DE	ENSMUSG00000047036.8:ENSMUST00000213971.1|ENSMUSG00000047036.8|OTTMUSG00000062784.1|OTTMUST00000152896.1|Zfp445-005|Zfp445|758|protein_coding|	chr9	122844528	122866006	-	protein_coding	235682	Q8CBF5	Q8CBF5;Q499F8;Q8R2V3;O89108	zinc finger protein 445(Zfp445)	150	CDS;	-
Cecum	Lp-GF	c("Peak_19883", "Peak_19857")	ENSMUSG00000030016.14	ENSMUST00000032088.13	Zfp638	83929265|83944547	83929415|83944697	0.00216911	0.00113355	0.0628723	0.190136	0.599942	notDE	ENSMUSG00000030016.14:ENSMUST00000032088.13|ENSMUSG00000030016.14|OTTMUSG00000057474.12|OTTMUST00000141635.1|Zfp638-015|Zfp638|6199|protein_coding|	chr6	83867108	83989550	+	protein_coding	18139	Q61464	Q61464;E9QML5;Q3UEX6;A0A0N4SVU0;Q3TZK9;E9QKZ7;Q99LP9;A0A0N4SWG8;Q3TQM2;A0A0N4SVM8;A0A0N4SUP3;A0A0N4SV80;A0A0N4SVI8;Q3TNM0;Q3TQ35;A0A0N4SV38	zinc finger protein 638(Zfp638)	150|150	CDS;|CDS;	+|+
Cecum	Lp-GF	Peak_27226	ENSMUSG00000021156.16	ENSMUST00000110637.7	Zmynd11	9689103	9689253	0.00410767	0.439453	0.322999	0.122946	0.830378	notDE	ENSMUSG00000021156.16:ENSMUST00000110637.7|ENSMUSG00000021156.16|OTTMUSG00000017437.4|OTTMUST00000042279.1|Zmynd11-005|Zmynd11|3770|protein_coding|	chr13	9684835	9765321	-	protein_coding	66505	Q8BJZ0	Q8BJZ0;D3YXR0;D3Z7P1;Q3UKS1;D3Z662;Q6PD13;D3Z029;D3YY86;D3YY85;Q4FJS3;D3Z500;D3YXX1;D3Z4G1;D3Z2K4;Q8R5C8	zinc finger, MYND domain containing 11(Zmynd11)	150	CDS;	-
Cecum	Lp-abx	c("Peak_3789", "Peak_3792")	ENSMUSG00000051339.10	ENSMUST00000211733.1	2900026A02Rik	113191748|113183849	113191898|113183999	0.012352	0.00214073	0.0993893	0.604937	0.966518	notDE	ENSMUSG00000051339.10:ENSMUST00000211733.1|ENSMUSG00000051339.10|OTTMUSG00000025834.4|OTTMUST00000148388.1|2900026A02Rik-003|2900026A02Rik|10238|protein_coding|	chr5	113086322	113221236	-	protein_coding	243219	Q8BRV5	Q8BRV5	RIKEN cDNA 2900026A02 gene(2900026A02Rik)	150|150	CDS;|CDS;	-|-
Cecum	Lp-abx	Peak_25780	ENSMUSG00000028830.14	ENSMUST00000047431.10	AU040320	126791922	126792072	0.000773743	1	0.68015	0.485222	0.768303	notDE	ENSMUSG00000028830.14:ENSMUST00000047431.10|ENSMUSG00000028830.14|OTTMUSG00000009282.2|OTTMUST00000021049.1|AU040320-003|AU040320|4384|protein_coding|	chr4	126753543	126870070	+	protein_coding	100317	Q8K135	Q8K135;Z4YK56;A2A786;A2A787;A2A788	expressed sequence AU040320(AU040320)	150	CDS;	+
Cecum	Lp-abx	c("Peak_15732", "Peak_1988")	ENSMUSG00000049470.13	ENSMUST00000060945.11	Aff4	53372387|53399692	53372537|53399842	0.0206005	0.00808893	0.996845	0.577415	0.560519	notDE	ENSMUSG00000049470.13:ENSMUST00000060945.11|ENSMUSG00000049470.13|OTTMUSG00000000053.13|OTTMUST00000012525.3|Aff4-001|Aff4|10099|protein_coding|	chr11	53350832	53421830	+	protein_coding	93736	B7ZNX0	B7ZNX0;B7ZC42;Q9ESC8;F6WNE9	AF4/FMR2 family, member 4(Aff4)	150|150	CDS;|CDS;	+|+
Cecum	Lp-abx	Peak_15732	ENSMUSG00000049470.13	ENSMUST00000153821.1	Aff4	53372387	53372537	0.0206005	1	0.00315457	0.205835	0.560519	notDE	ENSMUSG00000049470.13:ENSMUST00000153821.1|ENSMUSG00000049470.13|OTTMUSG00000000053.13|OTTMUST00000071565.2|Aff4-008|Aff4|464|protein_coding|	chr11	53350832	53421830	+	protein_coding	93736	B7ZNX0	B7ZNX0;B7ZC42;Q9ESC8;F6WNE9	AF4/FMR2 family, member 4(Aff4)	150	CDS;	+
Cecum	Lp-abx	Peak_36246	ENSMUSG00000040506.16	ENSMUST00000111317.8	Ambra1	91772883	91773033	0	2.09412e-18	0	0.104784	0.328889	notDE	ENSMUSG00000040506.16:ENSMUST00000111317.8|ENSMUSG00000040506.16|OTTMUSG00000014330.2|-|Ambra1-201|Ambra1|4929|protein_coding|	chr2	91730133	91918849	+	protein_coding	228361	A2AH22	A2AH22	autophagy/beclin 1 regulator 1(Ambra1)	150	CDS;	+
Cecum	Lp-abx	Peak_17878	ENSMUSG00000044864.16	ENSMUST00000127837.1	Ankrd50	38483306	38483456	0.00367468	0.0219826	0.709272	0.824321	0.141754	notDE	ENSMUSG00000044864.16:ENSMUST00000127837.1|ENSMUSG00000044864.16|OTTMUSG00000026512.3|OTTMUST00000065580.1|Ankrd50-003|Ankrd50|462|processed_transcript|	chr3	38449258	38484844	-	protein_coding	99696	Q5DTZ5	Q5DTZ5;Q3UI28;D3Z643;Q3TRT7;A6H6J9;F7BE84;Q6ZPE3	ankyrin repeat domain 50(Ankrd50)	150	5UTR;Intron;	-
Cecum	Lp-abx	Peak_1285	ENSMUSG00000036591.15	ENSMUST00000131394.1	Arhgap21	20967581	20967731	0.000105326	0.153101	0.178405	0.633929	0.689698	notDE	ENSMUSG00000036591.15:ENSMUST00000131394.1|ENSMUSG00000036591.15|OTTMUSG00000011591.7|OTTMUST00000027297.1|Arhgap21-002|Arhgap21|165|processed_transcript|	chr2	20847918	20968881	-	protein_coding	71435	F6WQR2	F6WQR2;A2BHQ2;Q6DFV3;B7ZCJ0;G3UWM5;B7ZCJ1;B2RWX1;A0A0A0MQE8;G3UX38	Rho GTPase activating protein 21(Arhgap21)	150	5UTR;Intron;	-
Cecum	Lp-abx	Peak_24501	ENSMUSG00000035133.9	ENSMUST00000110725.1	Arhgap5	52516233	52516383	9.97264e-06	5.58528e-07	0.0457813	0.459563	0.948153	notDE	ENSMUSG00000035133.9:ENSMUST00000110725.1|ENSMUSG00000035133.9|OTTMUSG00000065512.1|-|Arhgap5-201|Arhgap5|5197|protein_coding|	chr12	52503971	52571975	+	protein_coding	11855	B9EKC3	B9EKC3;P97393;Q3TQ76;Q3V2S0;E9PYT0	Rho GTPase activating protein 5(Arhgap5)	150	5UTR;CDS;	+
Cecum	Lp-abx	Peak_31569	ENSMUSG00000024073.14	ENSMUST00000182944.7	Birc6	74579246	74579396	7.03031e-05	2.95561e-05	0.00135062	0.103674	0.853927	notDE	ENSMUSG00000024073.14:ENSMUST00000182944.7|ENSMUSG00000024073.14|OTTMUSG00000042370.5|OTTMUST00000114556.2|Birc6-003|Birc6|14610|protein_coding|	chr17	74528294	74703356	+	protein_coding	12211	S4R2N7	S4R2N7;Q3UYZ6;J3QP64;Q8CBU9;S4R268;S4R2P8;S4R1S3;S4R1L5;O88738;S4R2J7;S4R1R8	baculoviral IAP repeat-containing 6(Birc6)	150	CDS;	+
Cecum	Lp-abx	Peak_19591	ENSMUSG00000092618.2	ENSMUST00000173164.1	Btnl6	34508272	34508422	0	0	1	0.717069	0.000620093	DE	ENSMUSG00000092618.2:ENSMUST00000173164.1|ENSMUSG00000092618.2|OTTMUSG00000020238.2|OTTMUST00000048056.2|Btnl6-001|Btnl6|1751|unprocessed_pseudogene|	chr17	34507803	34517352	-	protein_coding	624681	A2CG22	A2CG22	butyrophilin-like 6(Btnl6)	150	CDS;	-
Cecum	Lp-abx	Peak_19591	ENSMUSG00000092618.2	ENSMUST00000075483.4	Btnl6	34508272	34508422	0	0	0	0.282931	0.000620093	DE	ENSMUSG00000092618.2:ENSMUST00000075483.4|ENSMUSG00000092618.2|OTTMUSG00000020238.2|-|Btnl6-201|Btnl6|1620|protein_coding|	chr17	34507803	34517352	-	protein_coding	624681	A2CG22	A2CG22	butyrophilin-like 6(Btnl6)	150	CDS;	-
Cecum	Lp-abx	Peak_14962	ENSMUSG00000032373.15	ENSMUST00000071889.12	Car12	66766505	66766655	0.00139835	1	0.837037	0.683774	0.258381	notDE	ENSMUSG00000032373.15:ENSMUST00000071889.12|ENSMUSG00000032373.15|OTTMUSG00000025353.4|OTTMUST00000062411.1|Car12-001|Car12|3716|protein_coding|	chr9	66713685	66766845	+	protein_coding	76459	F6W0I8	F6W0I8;Q3TC80;Q3TZB3;A0A0R4J0W4;Q8K2J1;Q8CI85	carbonic anhydrase 12(Car12)	150	3UTR;Intron;	+
Cecum	Lp-abx	Peak_14962	ENSMUSG00000032373.15	ENSMUST00000085420.11	Car12	66766505	66766655	0.00139835	1	0.160859	0.0265031	0.258381	notDE	ENSMUSG00000032373.15:ENSMUST00000085420.11|ENSMUSG00000032373.15|OTTMUSG00000025353.4|OTTMUST00000062412.1|Car12-002|Car12|3639|protein_coding|	chr9	66713685	66766845	+	protein_coding	76459	F6W0I8	F6W0I8;Q3TC80;Q3TZB3;A0A0R4J0W4;Q8K2J1;Q8CI85	carbonic anhydrase 12(Car12)	150	3UTR;Intron;	+
Cecum	Lp-abx	c("Peak_2937", "Peak_9071")	ENSMUSG00000053754.13	ENSMUST00000200169.4	Chd8	52237444|52232691	52237594|52232841	3.656e-06	0.0726561	0.0526107	0.197331	0.763557	notDE	ENSMUSG00000053754.13:ENSMUST00000200169.4|ENSMUSG00000053754.13|OTTMUSG00000023392.5|OTTMUST00000056789.2|Chd8-001|Chd8|8452|protein_coding|	chr14	52198150	52257723	-	protein_coding	67772	Q09XV5	Q09XV5;F7AL76;F6W5S9	chromodomain helicase DNA binding protein 8(Chd8)	150|150	5UTR;CDS;|CDS;	-|-
Cecum	Lp-abx	c("Peak_2937", "Peak_9071")	ENSMUSG00000053754.13	ENSMUST00000089752.10	Chd8	52237444|52232691	52237594|52232841	3.656e-06	1	0.277663	0.0837374	0.763557	notDE	ENSMUSG00000053754.13:ENSMUST00000089752.10|ENSMUSG00000053754.13|OTTMUSG00000023392.5|-|Chd8-201|Chd8|8190|protein_coding|	chr14	52198150	52257723	-	protein_coding	67772	Q09XV5	Q09XV5;F7AL76;F6W5S9	chromodomain helicase DNA binding protein 8(Chd8)	150|150	5UTR;CDS;|CDS;	-|-
Cecum	Lp-abx	Peak_34117	ENSMUSG00000020173.17	ENSMUST00000174874.7	Cobl	12266978	12267128	5.11672e-09	4.24268e-10	0.185841	0.391459	0.0749467	notDE	ENSMUSG00000020173.17:ENSMUST00000174874.7|ENSMUSG00000020173.17|OTTMUSG00000005168.8|OTTMUST00000096062.1|Cobl-008|Cobl|5451|protein_coding|	chr11	12236607	12464960	-	protein_coding	12808	B2RWU4	B2RWU4;F6RR81;G3UZ73;G3UWP1;F6ZEZ1;Q5NBX1;G5E8P4;G3UWY3	cordon-bleu WH2 repeat(Cobl)	150	CDS;	-
Cecum	Lp-abx	Peak_34117	ENSMUSG00000020173.17	ENSMUST00000109650.7	Cobl	12266978	12267128	5.11672e-09	0.29778	0.213992	0.0323065	0.0749467	notDE	ENSMUSG00000020173.17:ENSMUST00000109650.7|ENSMUSG00000020173.17|OTTMUSG00000005168.8|OTTMUST00000011562.2|Cobl-003|Cobl|5271|protein_coding|	chr11	12236607	12464960	-	protein_coding	12808	B2RWU4	B2RWU4;F6RR81;G3UZ73;G3UWP1;F6ZEZ1;Q5NBX1;G5E8P4;G3UWY3	cordon-bleu WH2 repeat(Cobl)	150	CDS;	-
Cecum	Lp-abx	Peak_10159	ENSMUSG00000026883.17	ENSMUST00000065001.11	Dab2ip	35692023	35692173	0.0271603	0.0175385	0.103331	0.478946	0.696223	notDE	ENSMUSG00000026883.17:ENSMUST00000065001.11|ENSMUSG00000026883.17|OTTMUSG00000012149.11|OTTMUST00000029172.6|Dab2ip-004|Dab2ip|6392|protein_coding|	chr2	35558265	35730994	+	protein_coding	69601	Q3U2G7	Q3U2G7;B7ZD29;F6RK07;A2AUX5;Q3UHC7;A2AUX3;D6RDE3;F6QQP6;F6Y0W2;Q52KF5	disabled 2 interacting protein(Dab2ip)	150	3UTR;Intron;	+
Cecum	Lp-abx	c("Peak_13297", "Peak_13298")	ENSMUSG00000047517.11	ENSMUST00000084509.4	Dmbt1	131119355|131119355	131119505|131119505	7.13269e-07	5.63759e-08	0.113869	0.385719	0.19623	notDE	ENSMUSG00000047517.11:ENSMUST00000084509.4|ENSMUSG00000047517.11|OTTMUSG00000059749.3|OTTMUST00000146457.2|Dmbt1-001|Dmbt1|6243|protein_coding|	chr7	131032052	131121630	+	protein_coding	12945	A0A140LHB2	A0A140LHB2;E9QPG8;A0A140LI59;Q60997;B6V683	deleted in malignant brain tumors 1(Dmbt1)	150|150	CDS;|Intron;	+|-
Cecum	Lp-abx	c("Peak_13297", "Peak_13298")	ENSMUSG00000047517.11	ENSMUST00000209167.1	Dmbt1	131119355|131119355	131119505|131119505	7.13269e-07	0.031187	0.287704	0.0631184	0.19623	notDE	ENSMUSG00000047517.11:ENSMUST00000209167.1|ENSMUSG00000047517.11|OTTMUSG00000059749.3|OTTMUST00000146511.1|Dmbt1-005|Dmbt1|855|processed_transcript|	chr7	131032052	131121630	+	protein_coding	12945	A0A140LHB2	A0A140LHB2;E9QPG8;A0A140LI59;Q60997;B6V683	deleted in malignant brain tumors 1(Dmbt1)	150|150	CDS;|Intron;	+|-
Cecum	Lp-abx	c("Peak_13297", "Peak_13298")	ENSMUSG00000047517.11	ENSMUST00000209015.1	Dmbt1	131119355|131119355	131119505|131119505	7.13269e-07	1	0.347532	0.237067	0.19623	notDE	ENSMUSG00000047517.11:ENSMUST00000209015.1|ENSMUSG00000047517.11|OTTMUSG00000059749.3|OTTMUST00000146512.1|Dmbt1-004|Dmbt1|427|protein_coding|	chr7	131032052	131121630	+	protein_coding	12945	A0A140LHB2	A0A140LHB2;E9QPG8;A0A140LI59;Q60997;B6V683	deleted in malignant brain tumors 1(Dmbt1)	150|150	CDS;|Intron;	+|-
Cecum	Lp-abx	Peak_8233	ENSMUSG00000025195.9	ENSMUST00000212048.1	Dnmbp	43890190	43890340	1.20258e-05	7.40182e-07	0.181667	0.478913	0.00885767	DE	ENSMUSG00000025195.9:ENSMUST00000212048.1|ENSMUSG00000025195.9|OTTMUSG00000061972.1|OTTMUST00000151313.1|Dnmbp-002|Dnmbp|4186|protein_coding|	chr19	43846820	43940191	-	protein_coding	71972	Q9CWU8	Q9CWU8;A0A0R4J055;Q6TXD4	dynamin binding protein(Dnmbp)	150	CDS;	-
Cecum	Lp-abx	c("Peak_311", "Peak_30925")	ENSMUSG00000086503.3	ENSMUST00000127786.2	ENSMUSG00000086503.3	103473926|103470579	103474076|103470729	1.0636e-05	0.002891	0.0752131	0.323023		notDE	ENSMUSG00000086503.3:ENSMUST00000127786.2|ENSMUSG00000086503.3|OTTMUSG00000018295.4|OTTMUST00000044201.3|Xist-001|Xist|17769|lincRNA|										150|150	Intron;|Intron;	+|+
Cecum	Lp-abx	Peak_33285	ENSMUSG00000055024.12	ENSMUST00000068387.10	Ep300	81601274	81601424	0.0194694	0.00755856	0.717219	0.218059	0.589675	notDE	ENSMUSG00000055024.12:ENSMUST00000068387.10|ENSMUSG00000055024.12|OTTMUSG00000048223.6|OTTMUST00000123794.4|Ep300-001|Ep300|9566|protein_coding|	chr15	81585350	81652077	+	protein_coding	328572	B2RWS6	B2RWS6;A0A0U1RQ52;A0A0U1RNN6;Q3USJ1;A0A087WPR8;Q8BJ14	E1A binding protein p300(Ep300)	150	CDS;	+
Cecum	Lp-abx	Peak_31367	ENSMUSG00000019779.15	ENSMUST00000019913.14	Frk	34483861	34484011	0.00381785	0	0.96217	0.672568	0.707495	notDE	ENSMUSG00000019779.15:ENSMUST00000019913.14|ENSMUSG00000019779.15|OTTMUSG00000063874.1|OTTMUST00000155664.1|Frk-001|Frk|4696|protein_coding|	chr10	34483398	34611278	+	protein_coding	14302	Q922K9	Q922K9;Q8BPC1	fyn-related kinase(Frk)	150	5UTR;CDS;	+
Cecum	Lp-abx	Peak_31367	ENSMUSG00000019779.15	ENSMUST00000170771.2	Frk	34483861	34484011	0.00381785	0	0.0378301	0.327432	0.707495	notDE	ENSMUSG00000019779.15:ENSMUST00000170771.2|ENSMUSG00000019779.15|OTTMUSG00000063874.1|OTTMUST00000155666.1|Frk-002|Frk|3406|protein_coding|	chr10	34483398	34611278	+	protein_coding	14302	Q922K9	Q922K9;Q8BPC1	fyn-related kinase(Frk)	150	5UTR;CDS;	+
Cecum	Lp-abx	Peak_30614	ENSMUSG00000026867.18	ENSMUST00000142436.1	Gapvd1	34728815	34728965	0.000838216	0.00309841	0	0.113405	0.650123	notDE	ENSMUSG00000026867.18:ENSMUST00000142436.1|ENSMUSG00000026867.18|OTTMUSG00000012001.5|OTTMUST00000028452.3|Gapvd1-006|Gapvd1|675|protein_coding|	chr2	34674593	34755232	-	protein_coding	66691	F6YRL2	F6YRL2;Q6PAR5;F6UFP6;F7ADS7;F7ADT6;F6X819;F7ADQ2;E9Q0D1	GTPase activating protein and VPS9 domains 1(Gapvd1)	150	CDS;	-
Cecum	Lp-abx	Peak_684	ENSMUSG00000026473.15	ENSMUST00000086199.11	Glul	153909542	153909692	0.0132934	0.00455948	0.572327	0.358967	0.0180232	DE	ENSMUSG00000026473.15:ENSMUST00000086199.11|ENSMUSG00000026473.15|OTTMUSG00000016462.5|OTTMUST00000039662.2|Glul-001|Glul|2792|protein_coding|	chr1	153899943	153909723	+	protein_coding	14645	D3YVK1	D3YVK1;P15105;D3Z121	glutamate-ammonia ligase (glutamine synthetase)(Glul)	150	3UTR;Intron;	+
Cecum	Lp-abx	Peak_23805	ENSMUSG00000020064.9	ENSMUST00000020258.9	Herc4	63245901	63246051	0.00294382	0.173617	0.133714	0.241366	0.991083	notDE	ENSMUSG00000020064.9:ENSMUST00000020258.9|ENSMUSG00000020064.9|OTTMUSG00000064899.3|OTTMUST00000158045.1|Herc4-001|Herc4|3898|protein_coding|	chr10	63243809	63317878	+	protein_coding	67345	Q6PAV2	Q6PAV2	hect domain and RLD 4(Herc4)	150	5UTR;CDS;	+
Cecum	Lp-abx	Peak_12397	ENSMUSG00000023150.14	ENSMUST00000186745.1	Ivns1abp	151355310	151355460	6.29119e-10	2.98962e-11	0.0527492	0.19137	0.0454419	DE	ENSMUSG00000023150.14:ENSMUST00000186745.1|ENSMUSG00000023150.14|OTTMUSG00000049560.1|OTTMUST00000126314.1|Ivns1abp-004|Ivns1abp|3315|nonsense_mediated_decay|	chr1	151344476	151364422	+	protein_coding	117198	A0A087WQT3	A0A087WQT3;Q920Q8;Q06BK5	influenza virus NS1A binding protein(Ivns1abp)	150	3UTR;Intron;	+
Cecum	Lp-abx	Peak_27230	ENSMUSG00000033499.13	ENSMUST00000091829.3	Larp4b	9173749	9173899	0.0041756	0.00224298	0.927632	0.567861	0.222139	notDE	ENSMUSG00000033499.13:ENSMUST00000091829.3|ENSMUSG00000033499.13|OTTMUSG00000048200.10|OTTMUST00000123759.2|Larp4b-002|Larp4b|5720|protein_coding|	chr13	9093880	9174451	+	protein_coding	217980	Q80UQ3	Q80UQ3;Q6A0A2;A0A087WPU9	La ribonucleoprotein domain family, member 4B(Larp4b)	150	3UTR;Intron;	+
Cecum	Lp-abx	Peak_28250	ENSMUSG00000024063.12	ENSMUST00000024857.12	Lbh	72941064	72941214	1.8175e-12	0	1	0.560493	0.0960013	notDE	ENSMUSG00000024063.12:ENSMUST00000024857.12|ENSMUSG00000024063.12|OTTMUSG00000028495.2|OTTMUST00000070622.1|Lbh-001|Lbh|3064|protein_coding|	chr17	72918304	72941942	+	protein_coding	77889	Q9CX60	Q9CX60;F6UVG6	limb-bud and heart(Lbh)	150	3UTR;Intron;	+
Cecum	Lp-abx	Peak_23324	ENSMUSG00000033060.15	ENSMUST00000100337.9	Lmo7	101900119	101900269	2.19715e-08	0.0572257	0.200536	0.0386369	0.67853	notDE	ENSMUSG00000033060.15:ENSMUST00000100337.9|ENSMUSG00000033060.15|OTTMUSG00000034688.2|OTTMUST00000088062.1|Lmo7-001|Lmo7|6092|protein_coding|	chr14	101729956	101934710	+	protein_coding	380928	Q6ZQ32	Q6ZQ32;Q3UPW3;E0CZD8;A0T1J8;F6TFN2;E9PYF4;F6VG99;B7ZN52;E9PYI7	LIM domain only 7(Lmo7)	150	3UTR;CDS;	+
Cecum	Lp-abx	c("Peak_10283", "Peak_10290")	ENSMUSG00000028080.16	ENSMUST00000107635.6	Lrba	86225181|86348301	86225331|86348451	0.027387	0.1564	0.0965017	0.462463	0.834994	notDE	ENSMUSG00000028080.16:ENSMUST00000107635.6|ENSMUSG00000028080.16|OTTMUSG00000051661.4|OTTMUST00000130331.1|Lrba-001|Lrba|9888|protein_coding|	chr3	86224679	86782692	+	protein_coding	80877	A0A0A6YXX3	A0A0A6YXX3;E9Q3Y4;Q9ESE1;Q8BSM6;Q8C7C2;A0A0A6YXL6;Q8CBR4	LPS-responsive beige-like anchor(Lrba)	150|150	5UTR;CDS;|CDS;	+|+
Cecum	Lp-abx	c("Peak_10283", "Peak_10290")	ENSMUSG00000028080.16	ENSMUST00000212390.1	Lrba	86225181|86348301	86225331|86348451	0.027387	1	0.0222814	0.15524	0.834994	notDE	ENSMUSG00000028080.16:ENSMUST00000212390.1|ENSMUSG00000028080.16|OTTMUSG00000051661.4|OTTMUST00000151083.1|Lrba-008|Lrba|6372|protein_coding|	chr3	86224679	86782692	+	protein_coding	80877	A0A0A6YXX3	A0A0A6YXX3;E9Q3Y4;Q9ESE1;Q8BSM6;Q8C7C2;A0A0A6YXL6;Q8CBR4	LPS-responsive beige-like anchor(Lrba)	150|150	5UTR;CDS;|CDS;	+|+
Cecum	Lp-abx	Peak_8872	ENSMUSG00000028649.17	ENSMUST00000147030.1	Macf1	123456427	123456577	0.00137025	1	0	0.129368	0.448953	notDE	ENSMUSG00000028649.17:ENSMUST00000147030.1|ENSMUSG00000028649.17|OTTMUSG00000008977.5|OTTMUST00000020789.3|Macf1-005|Macf1|5706|protein_coding|	chr4	123349632	123684360	-	protein_coding	11426	E9QNP1	E9QNP1;F6Q750;F6XCT0;Q5DTZ2;Q3UPG9;A0A0A0MQA6;F6SHS0;Q3TRV6;Q80TZ5;Q80ZZ3;Q8C8N4;F7ACR9;B1ARU1;Q9QXZ0;Q8C221;B1ARU4;Q3V3W8;Q9CYG3;A0A0A0MQH5;F6YKN8;E9QA63;E9PVY8;F6RCJ3;Q4QQN2;F6RL59	microtubule-actin crosslinking factor 1(Macf1)	150	CDS;	-
Cecum	Lp-abx	Peak_19462	ENSMUSG00000028522.16	ENSMUST00000106857.7	Mier1	103165636	103165786	0.00165995	0.101018	0.254325	0.0382162	0.0632286	notDE	ENSMUSG00000028522.16:ENSMUST00000106857.7|ENSMUSG00000028522.16|OTTMUSG00000008075.8|OTTMUST00000018330.2|Mier1-009|Mier1|4752|protein_coding|	chr4	103114389	103165754	+	protein_coding	71148	Q5UAK0	Q5UAK0;B1AY30;Q8C929;B1AY31;Q32P49	MEIR1 treanscription regulator(Mier1)	150	3UTR;Intron;	+
Cecum	Lp-abx	Peak_19462	ENSMUSG00000028522.16	ENSMUST00000030247.10	Mier1	103165636	103165786	0.00165995	0.173927	0.441233	0.162948	0.0632286	notDE	ENSMUSG00000028522.16:ENSMUST00000030247.10|ENSMUSG00000028522.16|OTTMUSG00000008075.8|-|Mier1-201|Mier1|4703|protein_coding|	chr4	103114389	103165754	+	protein_coding	71148	Q5UAK0	Q5UAK0;B1AY30;Q8C929;B1AY31;Q32P49	MEIR1 treanscription regulator(Mier1)	150	3UTR;Intron;	+
Cecum	Lp-abx	Peak_2595	ENSMUSG00000021112.9	ENSMUST00000219197.1	Mpp5	78797150	78797300	0.000114578	1.71122e-05	0.693688	0.276463	0.731859	notDE	ENSMUSG00000021112.9:ENSMUST00000219197.1|ENSMUSG00000021112.9|OTTMUSG00000065394.2|OTTMUST00000159295.1|Mpp5-001|Mpp5|5283|nonsense_mediated_decay|	chr12	78748906	78840714	+	protein_coding	56217	Q9JLB2	Q9JLB2;B2RRY4	membrane protein, palmitoylated 5 (MAGUK p55 subfamily member 5)(Mpp5)	150	CDS;	+
Cecum	Lp-abx	Peak_2595	ENSMUSG00000021112.9	ENSMUST00000219667.1	Mpp5	78797150	78797300	0.000114578	0.000194828	0.136152	0.522151	0.731859	notDE	ENSMUSG00000021112.9:ENSMUST00000219667.1|ENSMUSG00000021112.9|OTTMUSG00000065394.2|OTTMUST00000159299.1|Mpp5-004|Mpp5|413|protein_coding|	chr12	78748906	78840714	+	protein_coding	56217	Q9JLB2	Q9JLB2;B2RRY4	membrane protein, palmitoylated 5 (MAGUK p55 subfamily member 5)(Mpp5)	150	CDS;	+
Cecum	Lp-abx	Peak_11682	ENSMUSG00000001156.9	ENSMUST00000204437.1	Mxd1	86650974	86651124	1.34792e-05	7.87594e-07	0.00815926	0.201953	0.259668	notDE	ENSMUSG00000001156.9:ENSMUST00000204437.1|ENSMUSG00000001156.9|OTTMUSG00000056544.1|OTTMUST00000139671.1|Mxd1-004|Mxd1|912|nonsense_mediated_decay|	chr6	86647041	86669161	-	protein_coding	17119	Q8K1Z8	Q8K1Z8;Q8CB04;A0A0N4SW68;A0A0N4SVF6;Q4FK19;P50538	MAX dimerization protein 1(Mxd1)	150	3UTR;CDS;	-
Cecum	Lp-abx	Peak_11682	ENSMUSG00000001156.9	ENSMUST00000001184.9	Mxd1	86650974	86651124	1.34792e-05	0.00890521	0.291562	0.155609	0.259668	notDE	ENSMUSG00000001156.9:ENSMUST00000001184.9|ENSMUSG00000001156.9|OTTMUSG00000056544.1|OTTMUST00000139669.1|Mxd1-001|Mxd1|4666|protein_coding|	chr6	86647041	86669161	-	protein_coding	17119	Q8K1Z8	Q8K1Z8;Q8CB04;A0A0N4SW68;A0A0N4SVF6;Q4FK19;P50538	MAX dimerization protein 1(Mxd1)	150	3UTR;CDS;	-
Cecum	Lp-abx	c("Peak_20343", "Peak_20344")	ENSMUSG00000056234.14	ENSMUST00000111994.9	Ncoa4	32177298|32177747	32177448|32177897	4.83391e-07	1.76969e-08	0.963346	0.544532	0.678861	notDE	ENSMUSG00000056234.14:ENSMUST00000111994.9|ENSMUSG00000056234.14|OTTMUSG00000036491.5|OTTMUST00000093554.1|Ncoa4-003|Ncoa4|3343|protein_coding|	chr14	32159864	32179855	+	protein_coding	27057	Q8BSH1	Q8BSH1;E9PWU9;Q5U4H9;Q9CXF3;Q3UKL9;Q3UJ26;E9PVM8;E9Q2H3;Q9CUF2;Q9WV42;E9PZ59;E9Q0D2;Q8K2F6;Q3UI10;Q3UJ63;E9Q8Q4	nuclear receptor coactivator 4(Ncoa4)	150|150	3UTR;CDS;|3UTR;CDS;	+|+
Cecum	Lp-abx	Peak_32837	ENSMUSG00000024431.14	ENSMUST00000152853.1	Nr3c1	39486838	39486988	0.0134928	0.00477576	0.017826	0.136648	0.571991	notDE	ENSMUSG00000024431.14:ENSMUST00000152853.1|ENSMUSG00000024431.14|OTTMUSG00000023975.2|OTTMUST00000058600.2|Nr3c1-003|Nr3c1|1891|protein_coding|	chr18	39410544	39491301	-	protein_coding	14815	P06537	P06537;Q06VW2;E9PUR6;Q3U126;E9Q310;Q3U2M7;E9PYV1;D3YTK8;Q05DD1;E9Q8A6;D3Z280	nuclear receptor subfamily 3, group C, member 1(Nr3c1)	150	CDS;	-
Cecum	Lp-abx	Peak_32837	ENSMUSG00000024431.14	ENSMUST00000115571.7	Nr3c1	39486838	39486988	0.0134928	0.452499	0.930382	0.785478	0.571991	notDE	ENSMUSG00000024431.14:ENSMUST00000115571.7|ENSMUSG00000024431.14|OTTMUSG00000023975.2|-|Nr3c1-201|Nr3c1|6327|protein_coding|	chr18	39410544	39491301	-	protein_coding	14815	P06537	P06537;Q06VW2;E9PUR6;Q3U126;E9Q310;Q3U2M7;E9PYV1;D3YTK8;Q05DD1;E9Q8A6;D3Z280	nuclear receptor subfamily 3, group C, member 1(Nr3c1)	150	CDS;	-
Cecum	Lp-abx	c("Peak_13636", "Peak_13635")	ENSMUSG00000020456.17	ENSMUST00000003461.14	Ogdh	6291614|6296955	6291764|6297105	0.000110764	3.28705e-05	0.684592	0.411193	0.727116	notDE	ENSMUSG00000020456.17:ENSMUST00000003461.14|ENSMUSG00000020456.17|OTTMUSG00000000782.2|OTTMUST00000001534.1|Ogdh-001|Ogdh|4127|protein_coding|	chr11	6291632	6356642	+	protein_coding	18293	Z4YJV4	Z4YJV4;Q6P8I7;Q60597;Q5SVY0;Q5SVY1	oxoglutarate (alpha-ketoglutarate) dehydrogenase (lipoamide)(Ogdh)	150|150	5UTR;Intron;|5UTR;CDS;	+|+
Cecum	Lp-abx	Peak_13635	ENSMUSG00000020456.17	ENSMUST00000135124.7	Ogdh	6296955	6297105	0.000110764	1	0.00174945	0.107264	0.727116	notDE	ENSMUSG00000020456.17:ENSMUST00000135124.7|ENSMUSG00000020456.17|OTTMUSG00000000782.2|OTTMUST00000001539.2|Ogdh-006|Ogdh|621|protein_coding|	chr11	6291632	6356642	+	protein_coding	18293	Z4YJV4	Z4YJV4;Q6P8I7;Q60597;Q5SVY0;Q5SVY1	oxoglutarate (alpha-ketoglutarate) dehydrogenase (lipoamide)(Ogdh)	150	5UTR;CDS;	+
Cecum	Lp-abx	Peak_5034	ENSMUSG00000053965.10	ENSMUST00000066728.9	Pde5a	122748204	122748354	0.00117746	0.000122191	0.983284	0.710616	0.326075	notDE	ENSMUSG00000053965.10:ENSMUST00000066728.9|ENSMUSG00000053965.10|OTTMUSG00000052456.7|OTTMUST00000131551.3|Pde5a-001|Pde5a|6939|protein_coding|	chr3	122728946	122859374	+	protein_coding	242202	Q8BJ62	Q8BJ62;A0A0G2JF67;Q8CG03	phosphodiesterase 5A, cGMP-specific(Pde5a)	150	CDS;	+
Cecum	Lp-abx	Peak_26590	ENSMUSG00000030660.9	ENSMUST00000206219.1	Pik3c2a	116418304	116418454	0.00259302	0.000627526	0	0.147411	0.831233	notDE	ENSMUSG00000030660.9:ENSMUST00000206219.1|ENSMUSG00000030660.9|OTTMUSG00000058790.2|OTTMUST00000144373.1|Pik3c2a-002|Pik3c2a|5670|protein_coding|	chr7	116337264	116443449	-	protein_coding	18704	Q61194	Q61194;Q3UWW7;Q3US21;A0A0U1RNT0;A0A0U1RNH9;Q3UQN0;F8VPL2	phosphatidylinositol 3-kinase, C2 domain containing, alpha polypeptide(Pik3c2a)	150	CDS;	-
Cecum	Lp-abx	Peak_26590	ENSMUSG00000030660.9	ENSMUST00000170430.2	Pik3c2a	116418304	116418454	0.00259302	0.366501	0.140928	0.487593	0.831233	notDE	ENSMUSG00000030660.9:ENSMUST00000170430.2|ENSMUSG00000030660.9|OTTMUSG00000058790.2|OTTMUST00000144368.2|Pik3c2a-001|Pik3c2a|8044|protein_coding|	chr7	116337264	116443449	-	protein_coding	18704	Q61194	Q61194;Q3UWW7;Q3US21;A0A0U1RNT0;A0A0U1RNH9;Q3UQN0;F8VPL2	phosphatidylinositol 3-kinase, C2 domain containing, alpha polypeptide(Pik3c2a)	150	CDS;	-
Cecum	Lp-abx	Peak_15048	ENSMUSG00000036606.16	ENSMUST00000109331.7	Plxnb2	89167126	89167276	6.46308e-05	0.280368	0.130715	0.243893	0.453483	notDE	ENSMUSG00000036606.16:ENSMUST00000109331.7|ENSMUSG00000036606.16|OTTMUSG00000021019.1|OTTMUST00000049692.1|Plxnb2-001|Plxnb2|6377|protein_coding|	chr15	89155548	89171120	-	protein_coding	140570	B2RXS4	B2RXS4;Q8K2J5;Q99LF0	plexin B2(Plxnb2)	150	CDS;	-
Cecum	Lp-abx	Peak_31709	ENSMUSG00000020463.15	ENSMUST00000156280.1	Ppp4r3b	29188311	29188461	6.31852e-10	3.0332e-11	0.00383142	0.234526	0.989416	notDE	ENSMUSG00000020463.15:ENSMUST00000156280.1|ENSMUSG00000020463.15|OTTMUSG00000005320.5|OTTMUST00000011853.2|Ppp4r3b-002|Ppp4r3b|616|protein_coding|	chr11	29172889	29220797	+	protein_coding	104570	Q922R5	Q922R5;M0QW93;Q5RJB9;Q5M6W0;Q3V166	SMEK homolog 2, suppressor of mek1 (Dictyostelium)(Smek2)	150	CDS;	+
Cecum	Lp-abx	Peak_31709	ENSMUSG00000020463.15	ENSMUST00000020755.11	Ppp4r3b	29188311	29188461	6.31852e-10	2.11075e-05	0.669773	0.245838	0.989416	notDE	ENSMUSG00000020463.15:ENSMUST00000020755.11|ENSMUSG00000020463.15|OTTMUSG00000005320.5|OTTMUST00000011854.1|Ppp4r3b-003|Ppp4r3b|5125|protein_coding|	chr11	29172889	29220797	+	protein_coding	104570	Q922R5	Q922R5;M0QW93;Q5RJB9;Q5M6W0;Q3V166	SMEK homolog 2, suppressor of mek1 (Dictyostelium)(Smek2)	150	CDS;	+
Cecum	Lp-abx	Peak_26359	ENSMUSG00000025907.14	ENSMUST00000162795.7	Rb1cc1	6240139	6240289	0.00139856	0.000756214	0.0805796	0.272771	0.553409	notDE	ENSMUSG00000025907.14:ENSMUST00000162795.7|ENSMUSG00000025907.14|OTTMUSG00000033467.12|OTTMUST00000084945.2|Rb1cc1-011|Rb1cc1|2712|protein_coding|	chr1	6206196	6276648	+	protein_coding	12421	E9PX56	E9PX56;F7CC56;Q8BT47;Q6NZG0;E0CYY6;B2RX00;F7CCJ3;Q8CHH8;E0CZG6;Q9ESK9;F6TLJ4;E0CYU7	RB1-inducible coiled-coil 1(Rb1cc1)	150	CDS;	+
Cecum	Lp-abx	Peak_30758	ENSMUSG00000048271.14	ENSMUST00000090355.10	Rbm33	28339074	28339224	0.00811404	0.00126975	0	0.295651	0.212429	notDE	ENSMUSG00000048271.14:ENSMUST00000090355.10|ENSMUSG00000048271.14|OTTMUSG00000025398.4|OTTMUST00000062524.3|Rbm33-002|Rbm33|1032|non_stop_decay|	chr5	28317120	28419239	+	protein_coding	381626	Q9CXK9	Q9CXK9;F6Y0Q7;F6RNF9;Q3TZR3;D3Z5I9;D3YV48	RNA binding motif protein 33(Rbm33)	150	CDS;	+
Cecum	Lp-abx	Peak_30758	ENSMUSG00000048271.14	ENSMUST00000059644.12	Rbm33	28339074	28339224	0.00811404	1	0.490217	0.353454	0.212429	notDE	ENSMUSG00000048271.14:ENSMUST00000059644.12|ENSMUSG00000048271.14|OTTMUSG00000025398.4|OTTMUST00000134546.1|Rbm33-006|Rbm33|9510|protein_coding|	chr5	28317120	28419239	+	protein_coding	381626	Q9CXK9	Q9CXK9;F6Y0Q7;F6RNF9;Q3TZR3;D3Z5I9;D3YV48	RNA binding motif protein 33(Rbm33)	150	CDS;	+
Cecum	Lp-abx	Peak_34030	ENSMUSG00000047735.14	ENSMUST00000120087.5	Samd9l	3376054	3376204	0.00855954	0	1	0.630903	0.340786	notDE	ENSMUSG00000047735.14:ENSMUST00000120087.5|ENSMUSG00000047735.14|OTTMUSG00000029668.6|OTTMUST00000073592.3|Samd9l-001|Samd9l|5330|protein_coding|	chr6	3372256	3399572	-	protein_coding	209086	V9GX63	V9GX63;Q8C059;Q69Z37;E9PX59;Q6PIQ3;Q8BZG4	sterile alpha motif domain containing 9-like(Samd9l)	150	CDS;	-
Cecum	Lp-abx	Peak_4016	ENSMUSG00000068874.13	ENSMUST00000134202.1	Selenbp1	94942665	94942815	3.37913e-09	0.0173346	0.363861	0.1182	0.012991	DE	ENSMUSG00000068874.13:ENSMUST00000134202.1|ENSMUSG00000068874.13|OTTMUSG00000019656.4|OTTMUST00000055670.2|Selenbp1-005|Selenbp1|1456|nonsense_mediated_decay|	chr3	94933055	94944758	+	protein_coding	20341	D6RHN2	D6RHN2;P17563	selenium binding protein 1(Selenbp1)	150	3UTR;CDS;	+
Cecum	Lp-abx	c("Peak_14034", "Peak_14031")	ENSMUSG00000022961.17	ENSMUST00000114037.8	Son	91654665|91655152	91654815|91655302	0.000120157	1	0.00330927	0.112275	0.583695	notDE	ENSMUSG00000022961.17:ENSMUST00000114037.8|ENSMUSG00000022961.17|OTTMUSG00000028340.3|OTTMUST00000084749.1|Son-013|Son|8399|protein_coding|	chr16	91647505	91679221	+	protein_coding	20658	H9KV02	H9KV02;H9KV01;Q8BM30;H9KV00;Q8BS91;Q80TM4;Q9QX47;Q8C9T5;F7CU80;H9KV15	Son DNA binding protein(Son)	150|150	CDS;|CDS;	+|+
Cecum	Lp-abx	Peak_3671	ENSMUSG00000027007.16	ENSMUST00000133266.1	Ssfa2	79644523	79644673	0.00467389	0.00770247	0.786002	0.489292	0.0658727	notDE	ENSMUSG00000027007.16:ENSMUST00000133266.1|ENSMUSG00000027007.16|OTTMUSG00000013318.1|OTTMUST00000032212.1|Ssfa2-002|Ssfa2|4804|processed_transcript|	chr2	79635351	79672966	+	protein_coding	70599	Q922B9	Q922B9;A2AQD5;A2AQD6;Q3TEM8	sperm specific antigen 2(Ssfa2)	150	CDS;	+
Cecum	Lp-abx	Peak_3671	ENSMUSG00000027007.16	ENSMUST00000111784.8	Ssfa2	79644523	79644673	0.00467389	0.0142275	0.195693	0.424054	0.0658727	notDE	ENSMUSG00000027007.16:ENSMUST00000111784.8|ENSMUSG00000027007.16|OTTMUSG00000013318.1|OTTMUST00000032214.1|Ssfa2-004|Ssfa2|4999|protein_coding|	chr2	79635351	79672966	+	protein_coding	70599	Q922B9	Q922B9;A2AQD5;A2AQD6;Q3TEM8	sperm specific antigen 2(Ssfa2)	150	CDS;	+
Cecum	Lp-abx	Peak_9827	ENSMUSG00000063450.14	ENSMUST00000143031.7	Syne2	75966732	75966882	3.10014e-11	1	0.0266919	0.128982	0.198015	notDE	ENSMUSG00000063450.14:ENSMUST00000143031.7|ENSMUSG00000063450.14|OTTMUSG00000033019.7|OTTMUST00000082377.5|Syne2-001|Syne2|21704|protein_coding|	chr12	75818133	76110926	+	protein_coding	319565	F7BX34	F7BX34;Q76KB5;F6VTU3;Q6ZWN0;Q6DFZ2;Q6ZWQ0;Q8K147;D3Z2P5;F6W8R9;D5FT67;Q6PI66;D3Z412;Q7TPP1;Q8VHN9;D3YVK9;D6RH38;D3Z2J8;E9QP46	spectrin repeat containing, nuclear envelope 2(Syne2)	150	CDS;	+
Cecum	Lp-abx	Peak_13750	ENSMUSG00000064289.15	ENSMUST00000078074.8	Tank	61649944	61650094	0.00241264	1	0.187314	0.0826975	0.925463	notDE	ENSMUSG00000064289.15:ENSMUST00000078074.8|ENSMUSG00000064289.15|OTTMUSG00000013011.2|-|Tank-201|Tank|2018|protein_coding|	chr2	61578584	61654171	+	protein_coding	21353	Q05BS9	Q05BS9;P70347;Q8C2D3;Q3UGW0;Q3TNB4;A2AR78;Q8R383;A2AR76	TRAF family member-associated Nf-kappa B activator(Tank)	150	CDS;	+
Cecum	Lp-abx	Peak_4732	ENSMUSG00000055322.15	ENSMUST00000191104.6	Tns1	73953294	73953444	0.0326683	0.963091	0.803785	0.460842	0.975834	notDE	ENSMUSG00000055322.15:ENSMUST00000191104.6|ENSMUSG00000055322.15|OTTMUSG00000047279.7|OTTMUST00000122614.3|Tns1-008|Tns1|9904|protein_coding|	chr1	73910230	74124449	-	protein_coding	21961	A0A087WPC7	A0A087WPC7;A0A087WSC8;A0A087WR29;Q8C6V6;Q7TSV1;A0A087WRZ8;E9Q0S6;A0A087WQS0;A0A087WQM0;Q3U0Q9;A0A087WRU0;Q9DBT6;A0A087WS32;Q7TPM8;A0A087WP40;Q8C323;A0A087WQ94	tensin 1(Tns1)	150	CDS;	-
Cecum	Lp-abx	Peak_4732	ENSMUSG00000055322.15	ENSMUST00000191367.1	Tns1	73953294	73953444	0.0326683	1	0.00115741	0.186112	0.975834	notDE	ENSMUSG00000055322.15:ENSMUST00000191367.1|ENSMUSG00000055322.15|OTTMUSG00000047279.7|OTTMUST00000122618.3|Tns1-016|Tns1|711|protein_coding|	chr1	73910230	74124449	-	protein_coding	21961	A0A087WPC7	A0A087WPC7;A0A087WSC8;A0A087WR29;Q8C6V6;Q7TSV1;A0A087WRZ8;E9Q0S6;A0A087WQS0;A0A087WQM0;Q3U0Q9;A0A087WRU0;Q9DBT6;A0A087WS32;Q7TPM8;A0A087WP40;Q8C323;A0A087WQ94	tensin 1(Tns1)	150	CDS;	-
Cecum	Lp-abx	Peak_12632	ENSMUSG00000021573.14	ENSMUST00000022057.8	Tppp	74021280	74021430	0.000836924	8.17773e-05	1	0.556972	0.60638	notDE	ENSMUSG00000021573.14:ENSMUST00000022057.8|ENSMUSG00000021573.14|OTTMUSG00000027757.1|OTTMUST00000068686.1|Tppp-001|Tppp|5090|protein_coding|	chr13	74009406	74035753	+	protein_coding	72948	Q7TQD2	Q7TQD2;Q3URG1	tubulin polymerization promoting protein(Tppp)	150	CDS;	+
Cecum	Lp-abx	Peak_12632	ENSMUSG00000021573.14	ENSMUST00000123284.1	Tppp	74021280	74021430	0.000836924	1	0	0.209406	0.60638	notDE	ENSMUSG00000021573.14:ENSMUST00000123284.1|ENSMUSG00000021573.14|OTTMUSG00000027757.1|OTTMUST00000068688.1|Tppp-003|Tppp|405|retained_intron|	chr13	74009406	74035753	+	protein_coding	72948	Q7TQD2	Q7TQD2;Q3URG1	tubulin polymerization promoting protein(Tppp)	150	CDS;	+
Cecum	Lp-abx	Peak_8174	ENSMUSG00000005968.14	ENSMUST00000196733.4	Tuft1	94622670	94622820	0.016163	0.140658	0.780517	0.45563	0.0259622	DE	ENSMUSG00000005968.14:ENSMUST00000196733.4|ENSMUSG00000005968.14|OTTMUSG00000019566.6|OTTMUST00000046716.2|Tuft1-002|Tuft1|2555|protein_coding|	chr3	94612756	94658872	-	protein_coding	22156	Q3V1F5	Q3V1F5;O08970;Q3TAP8;A0A0G2JG42;A0A0G2JG92;A0A0G2JDW8	tuftelin 1(Tuft1)	150	CDS;	-
Cecum	Lp-abx	Peak_2961	ENSMUSG00000020634.12	ENSMUST00000020962.11	Ubxn2a	4880476	4880626	0.000255251	2.11651e-05	0.559764	0.291225	0.333449	notDE	ENSMUSG00000020634.12:ENSMUST00000020962.11|ENSMUSG00000020634.12|OTTMUSG00000033224.2|OTTMUST00000083242.1|Ubxn2a-001|Ubxn2a|2696|protein_coding|	chr12	4879031	4907705	-	protein_coding	217379	Q99KJ0	Q99KJ0;D6RGU9	UBX domain protein 2A(Ubxn2a)	150	3UTR;CDS;	-
Cecum	Lp-abx	Peak_2961	ENSMUSG00000020634.12	ENSMUST00000141360.1	Ubxn2a	4880476	4880626	0.000255251	0.000728187	0.210891	0.408983	0.333449	notDE	ENSMUSG00000020634.12:ENSMUST00000141360.1|ENSMUSG00000020634.12|OTTMUSG00000033224.2|OTTMUST00000083284.1|Ubxn2a-003|Ubxn2a|965|nonsense_mediated_decay|	chr12	4879031	4907705	-	protein_coding	217379	Q99KJ0	Q99KJ0;D6RGU9	UBX domain protein 2A(Ubxn2a)	150	3UTR;CDS;	-
Cecum	Lp-abx	Peak_7562	ENSMUSG00000025437.15	ENSMUST00000117492.8	Usp33	152368453	152368603	0.000280416	0.548235	0.689715	0.51102	0.852004	notDE	ENSMUSG00000025437.15:ENSMUST00000117492.8|ENSMUSG00000025437.15|OTTMUSG00000027542.2|OTTMUST00000133890.1|Usp33-006|Usp33|3886|protein_coding|	chr3	152346477	152393617	+	protein_coding	170822	Q8R5K2	Q8R5K2;A0A0G2JF82;A0A0H2UKB8;Q80VA4;D6RES0	ubiquitin specific peptidase 33(Usp33)	150	5UTR;CDS;	+
Cecum	Lp-abx	c("Peak_29836", "Peak_29839", "Peak_29837")	ENSMUSG00000020220.16	ENSMUST00000020441.12	Vps13d	145154656|145156449|145148615	145154806|145156599|145148765	0.0170001	0.0127497	0.016552	0.152657	0.143546	notDE	ENSMUSG00000020220.16:ENSMUST00000020441.12|ENSMUSG00000020220.16|OTTMUSG00000010745.6|OTTMUST00000025097.2|Vps13d-001|Vps13d|15665|protein_coding|	chr4	144972621	145195005	-	protein_coding	230895	B1ART1	B1ART1;Q6A066;B1ART2;Q3UYQ8;V9GX23;F6XI52	vacuolar protein sorting 13D(Vps13d)	150|150|150	CDS;|CDS;|CDS;	-|-|-
Cecum	Lp-abx	Peak_13068	ENSMUSG00000035011.15	ENSMUST00000048128.14	Zbtb7a	81143987	81144137	0.000442545	0.000117812	0.825145	0.244546	0.853927	notDE	ENSMUSG00000035011.15:ENSMUST00000048128.14|ENSMUSG00000035011.15|OTTMUSG00000030304.4|OTTMUST00000075025.1|Zbtb7a-001|Zbtb7a|5938|protein_coding|	chr10	81135219	81152995	+	protein_coding	16969	B7ZWA9	B7ZWA9;D3YZI8;O88939;D3Z4C3;D3YVF8	zinc finger and BTB domain containing 7a(Zbtb7a)	150	CDS;	+
Cecum	Lp-abx	Peak_13068	ENSMUSG00000035011.15	ENSMUST00000146895.1	Zbtb7a	81143987	81144137	0.000442545	0.053626	0.0865511	0.391081	0.853927	notDE	ENSMUSG00000035011.15:ENSMUST00000146895.1|ENSMUSG00000035011.15|OTTMUSG00000030304.4|OTTMUST00000075056.3|Zbtb7a-006|Zbtb7a|362|protein_coding|	chr10	81135219	81152995	+	protein_coding	16969	B7ZWA9	B7ZWA9;D3YZI8;O88939;D3Z4C3;D3YVF8	zinc finger and BTB domain containing 7a(Zbtb7a)	150	CDS;	+
Cecum	Lp-abx	Peak_13068	ENSMUSG00000035011.15	ENSMUST00000125261.1	Zbtb7a	81143987	81144137	0.000442545	0.0773848	0.0792005	0.222168	0.853927	notDE	ENSMUSG00000035011.15:ENSMUST00000125261.1|ENSMUSG00000035011.15|OTTMUSG00000030304.4|OTTMUST00000075055.3|Zbtb7a-005|Zbtb7a|907|protein_coding|	chr10	81135219	81152995	+	protein_coding	16969	B7ZWA9	B7ZWA9;D3YZI8;O88939;D3Z4C3;D3YVF8	zinc finger and BTB domain containing 7a(Zbtb7a)	150	CDS;	+
Cecum	Lp-abx	c("Peak_20094", "Peak_20086")	ENSMUSG00000047036.8	ENSMUST00000216063.1	Zfp445	122861930|122853492	122862080|122853642	0.0230283	0.00938124	0.784066	0.381512	0.2009	notDE	ENSMUSG00000047036.8:ENSMUST00000216063.1|ENSMUSG00000047036.8|OTTMUSG00000062784.1|OTTMUST00000152895.1|Zfp445-001|Zfp445|6189|protein_coding|	chr9	122844528	122866006	-	protein_coding	235682	Q8CBF5	Q8CBF5;Q499F8;Q8R2V3;O89108	zinc finger protein 445(Zfp445)	150|150	CDS;|CDS;	-|-
Cecum	Lp-abx	Peak_20094	ENSMUSG00000047036.8	ENSMUST00000216721.1	Zfp445	122861930	122862080	0.0230283	0.0197826	0.179182	0.458604	0.2009	notDE	ENSMUSG00000047036.8:ENSMUST00000216721.1|ENSMUSG00000047036.8|OTTMUSG00000062784.1|OTTMUST00000152899.1|Zfp445-003|Zfp445|645|protein_coding|	chr9	122844528	122866006	-	protein_coding	235682	Q8CBF5	Q8CBF5;Q499F8;Q8R2V3;O89108	zinc finger protein 445(Zfp445)	150	CDS;	-
Cecum	Lp-abx	Peak_20086	ENSMUSG00000047036.8	ENSMUST00000213971.1	Zfp445	122853492	122853642	0.0230283	1	0.0141026	0.126987	0.2009	notDE	ENSMUSG00000047036.8:ENSMUST00000213971.1|ENSMUSG00000047036.8|OTTMUSG00000062784.1|OTTMUST00000152896.1|Zfp445-005|Zfp445|758|protein_coding|	chr9	122844528	122866006	-	protein_coding	235682	Q8CBF5	Q8CBF5;Q499F8;Q8R2V3;O89108	zinc finger protein 445(Zfp445)	150	CDS;	-
Cecum	Lp-abx	c("Peak_19883", "Peak_19857")	ENSMUSG00000030016.14	ENSMUST00000032088.13	Zfp638	83929265|83944547	83929415|83944697	0.0288357	0.019152	0.0628723	0.170895	0.741015	notDE	ENSMUSG00000030016.14:ENSMUST00000032088.13|ENSMUSG00000030016.14|OTTMUSG00000057474.12|OTTMUST00000141635.1|Zfp638-015|Zfp638|6199|protein_coding|	chr6	83867108	83989550	+	protein_coding	18139	Q61464	Q61464;E9QML5;Q3UEX6;A0A0N4SVU0;Q3TZK9;E9QKZ7;Q99LP9;A0A0N4SWG8;Q3TQM2;A0A0N4SVM8;A0A0N4SUP3;A0A0N4SV80;A0A0N4SVI8;Q3TNM0;Q3TQ35;A0A0N4SV38	zinc finger protein 638(Zfp638)	150|150	CDS;|CDS;	+|+
Cecum	Lp-ex_GF	c("Peak_3789", "Peak_3792")	ENSMUSG00000051339.10	ENSMUST00000211733.1	2900026A02Rik	113191748|113183849	113191898|113183999	0	0	0.102644	0.977273	0.802299	notDE	ENSMUSG00000051339.10:ENSMUST00000211733.1|ENSMUSG00000051339.10|OTTMUSG00000025834.4|OTTMUST00000148388.1|2900026A02Rik-003|2900026A02Rik|10238|protein_coding|	chr5	113086322	113221236	-	protein_coding	243219	Q8BRV5	Q8BRV5	RIKEN cDNA 2900026A02 gene(2900026A02Rik)	150|150	CDS;|CDS;	-|-
Cecum	Lp-ex_GF	Peak_18210	ENSMUSG00000020865.16	ENSMUST00000140985.1	Abcc3	94343591	94343741	0	9.34809e-24	0.7493	0.347711	0.131392	notDE	ENSMUSG00000020865.16:ENSMUST00000140985.1|ENSMUSG00000020865.16|OTTMUSG00000001891.1|OTTMUST00000003820.1|Abcc3-005|Abcc3|567|processed_transcript|	chr11	94343294	94392997	-	protein_coding	76408	J3QML2	J3QML2;A0A0R4J015;Q59DK8;Q9CVX4;B2RX12	ATP-binding cassette, sub-family C (CFTR/MRP), member 3(Abcc3)	150	3UTR;CDS;	-
Cecum	Lp-ex_GF	Peak_18210	ENSMUSG00000020865.16	ENSMUST00000021231.7	Abcc3	94343591	94343741	0	0.00495498	0.0810332	0.205852	0.131392	notDE	ENSMUSG00000020865.16:ENSMUST00000021231.7|ENSMUSG00000020865.16|OTTMUSG00000001891.1|OTTMUST00000003816.1|Abcc3-001|Abcc3|4999|protein_coding|	chr11	94343294	94392997	-	protein_coding	76408	J3QML2	J3QML2;A0A0R4J015;Q59DK8;Q9CVX4;B2RX12	ATP-binding cassette, sub-family C (CFTR/MRP), member 3(Abcc3)	150	3UTR;CDS;	-
Cecum	Lp-ex_GF	c("Peak_15732", "Peak_1988", "Peak_1984")	ENSMUSG00000049470.13	ENSMUST00000060945.11	Aff4	53372387|53399692|53415441	53372537|53399842|53415591	0	1.82312e-44	0.996845	0.337131	0.667521	notDE	ENSMUSG00000049470.13:ENSMUST00000060945.11|ENSMUSG00000049470.13|OTTMUSG00000000053.13|OTTMUST00000012525.3|Aff4-001|Aff4|10099|protein_coding|	chr11	53350832	53421830	+	protein_coding	93736	B7ZNX0	B7ZNX0;B7ZC42;Q9ESC8;F6WNE9	AF4/FMR2 family, member 4(Aff4)	150|150|150	CDS;|CDS;|3UTR;CDS;	+|+|+
Cecum	Lp-ex_GF	Peak_15732	ENSMUSG00000049470.13	ENSMUST00000153821.1	Aff4	53372387	53372537	0	4.48579e-28	0.00315457	0.468723	0.667521	notDE	ENSMUSG00000049470.13:ENSMUST00000153821.1|ENSMUSG00000049470.13|OTTMUSG00000000053.13|OTTMUST00000071565.2|Aff4-008|Aff4|464|protein_coding|	chr11	53350832	53421830	+	protein_coding	93736	B7ZNX0	B7ZNX0;B7ZC42;Q9ESC8;F6WNE9	AF4/FMR2 family, member 4(Aff4)	150	CDS;	+
Cecum	Lp-ex_GF	c("Peak_165", "Peak_164", "Peak_13820", "Peak_13821", "Peak_13815", "Peak_13817", "Peak_13818")	ENSMUSG00000069833.12	ENSMUST00000092956.2	Ahnak	9001792|9002943|9005661|9006391|9008487|9010370|9011000	9001942|9003093|9005811|9006541|9008637|9010520|9011150	2.80938e-08	0	0.718684	0.955335	0.8134	notDE	ENSMUSG00000069833.12:ENSMUST00000092956.2|ENSMUSG00000069833.12|-|-|Ahnak-202|Ahnak|18099|protein_coding|	chr19	8989283	9076919	+	protein_coding	66395	Q8BKS2	Q8BKS2;G5E8K8;Q61484;A0JLR7;Q8CEX7;Q8R2L7;Q3UYW8;Q8VDN3;A0PJF4;Q8BRB8;E9Q616;Q8CGE7	AHNAK nucleoprotein (desmoyokin)(Ahnak)	150|150|150|150|150|150|150	CDS;|CDS;|CDS;|CDS;|CDS;|CDS;|CDS;	+|+|+|+|+|+|+
Cecum	Lp-ex_GF	Peak_24909	ENSMUSG00000066406.15	ENSMUST00000166315.6	Akap13	75611282	75611432	0.000165261	2.66999e-05	0.612754	0.0625	0.994075	notDE	ENSMUSG00000066406.15:ENSMUST00000166315.6|ENSMUSG00000066406.15|OTTMUSG00000034140.2|-|Akap13-201|Akap13|12543|protein_coding|	chr7	75455533	75754609	+	protein_coding	75547	A0A140LIX0	A0A140LIX0;A0A140LHQ3;A0A140LJJ5;A0A140LID7;Q8BYV7;Q3UZK5;Q3TZA8;Q9D9W9;Q3T998;A0A140LHG3;Q3TR80;Q924X9;E9Q394;Q3TA34	A kinase (PRKA) anchor protein 13(Akap13)	150	CDS;	+
Cecum	Lp-ex_GF	Peak_24909	ENSMUSG00000066406.15	ENSMUST00000207750.1	Akap13	75611282	75611432	0.000165261	0.0395141	0.213913	0.71875	0.994075	notDE	ENSMUSG00000066406.15:ENSMUST00000207750.1|ENSMUSG00000066406.15|OTTMUSG00000034140.2|OTTMUST00000086445.1|Akap13-001|Akap13|12597|protein_coding|	chr7	75455533	75754609	+	protein_coding	75547	A0A140LIX0	A0A140LIX0;A0A140LHQ3;A0A140LJJ5;A0A140LID7;Q8BYV7;Q3UZK5;Q3TZA8;Q9D9W9;Q3T998;A0A140LHG3;Q3TR80;Q924X9;E9Q394;Q3TA34	A kinase (PRKA) anchor protein 13(Akap13)	150	CDS;	+
Cecum	Lp-ex_GF	Peak_34114	ENSMUSG00000071551.12	ENSMUST00000081326.6	Akr1c19	4248338	4248488	2.10694e-06	0	0.921103	0.78688	0.523316	notDE	ENSMUSG00000071551.12:ENSMUST00000081326.6|ENSMUSG00000071551.12|OTTMUSG00000027684.2|-|Akr1c19-201|Akr1c19|1242|protein_coding|	chr13	4228699	4248681	+	protein_coding	432720	G3X9Y6	G3X9Y6;Q5I0T6	aldo-keto reductase family 1, member C19(Akr1c19)	150	3UTR;Intron;	+
Cecum	Lp-ex_GF	Peak_34114	ENSMUSG00000071551.12	ENSMUST00000129751.1	Akr1c19	4248338	4248488	2.10694e-06	0	0.078897	0.21312	0.523316	notDE	ENSMUSG00000071551.12:ENSMUST00000129751.1|ENSMUSG00000071551.12|OTTMUSG00000027684.2|OTTMUST00000081943.1|Akr1c19-002|Akr1c19|747|processed_transcript|	chr13	4228699	4248681	+	protein_coding	432720	G3X9Y6	G3X9Y6;Q5I0T6	aldo-keto reductase family 1, member C19(Akr1c19)	150	3UTR;Intron;	+
Cecum	Lp-ex_GF	Peak_27886	ENSMUSG00000032231.14	ENSMUST00000134907.7	Anxa2	69482908	69483058	0.0408001	0.0246465	0.0618241	0.190917	0.0035311	DE	ENSMUSG00000032231.14:ENSMUST00000134907.7|ENSMUSG00000032231.14|OTTMUSG00000030907.4|OTTMUST00000076484.4|Anxa2-004|Anxa2|641|protein_coding|	chr9	69453619	69491795	+	protein_coding	12306	P07356	P07356;B0V2N5;Q99KH3;Q3UCD3;B0V2N7;B0V2N8;Q542G9;Q9CZI7	annexin A2(Anxa2)	150	CDS;	+
Cecum	Lp-ex_GF	c("Peak_27886", "Peak_32785", "Peak_32786")	ENSMUSG00000032231.14	ENSMUST00000034756.14	Anxa2	69482908|69489582|69491512	69483058|69489732|69491662	0.0408001	0.133475	0.51482	0.357874	0.0035311	DE	ENSMUSG00000032231.14:ENSMUST00000034756.14|ENSMUSG00000032231.14|OTTMUSG00000030907.4|OTTMUST00000076481.1|Anxa2-001|Anxa2|1447|protein_coding|	chr9	69453619	69491795	+	protein_coding	12306	P07356	P07356;B0V2N5;Q99KH3;Q3UCD3;B0V2N7;B0V2N8;Q542G9;Q9CZI7	annexin A2(Anxa2)	150|150|150	CDS;|CDS;|3UTR;Intron;	+|+|+
Cecum	Lp-ex_GF	Peak_34624	ENSMUSG00000035152.14	ENSMUST00000018875.12	Ap2b1	83302712	83302862	0	0	1	0.341014	0.950308	notDE	ENSMUSG00000035152.14:ENSMUST00000018875.12|ENSMUSG00000035152.14|OTTMUSG00000000915.4|OTTMUST00000001780.1|Ap2b1-001|Ap2b1|5625|protein_coding|	chr11	83299023	83405035	+	protein_coding	71770	H3BKM0	H3BKM0;Q5SWR1;Q9DBG3;Q5SWR0;H3BIY9;H3BJ06	adaptor-related protein complex 2, beta 1 subunit(Ap2b1)	150	5UTR;Intron;	+
Cecum	Lp-ex_GF	c("Peak_33844", "Peak_33846", "Peak_33848")	ENSMUSG00000005871.14	ENSMUST00000115781.9	Apc	34298408|34312019|34314623	34298558|34312169|34314773	0	1.48804e-44	0.98089	0.150904	0.963596	notDE	ENSMUSG00000005871.14:ENSMUST00000115781.9|ENSMUSG00000005871.14|OTTMUSG00000035932.3|-|Apc-201|Apc|12346|protein_coding|	chr18	34220923	34322189	+	protein_coding	11789	F6Q4R2	F6Q4R2;P70382;Q8C9I9;Q8C493;E9Q4H1;Q61315;F6Z405;Q3UQT2;Q8BRD8;Q8BNP7;B2RUG9;E9QLQ9	adenomatosis polyposis coli(Apc)	150|150|150	CDS;|3UTR;CDS;|CDS;	+|+|+
Cecum	Lp-ex_GF	Peak_1285	ENSMUSG00000036591.15	ENSMUST00000131394.1	Arhgap21	20967581	20967731	3.34141e-05	0.139397	0.178405	0.666145	0.96659	notDE	ENSMUSG00000036591.15:ENSMUST00000131394.1|ENSMUSG00000036591.15|OTTMUSG00000011591.7|OTTMUST00000027297.1|Arhgap21-002|Arhgap21|165|processed_transcript|	chr2	20847918	20968881	-	protein_coding	71435	F6WQR2	F6WQR2;A2BHQ2;Q6DFV3;B7ZCJ0;G3UWM5;B7ZCJ1;B2RWX1;A0A0A0MQE8;G3UX38	Rho GTPase activating protein 21(Arhgap21)	150	5UTR;Intron;	-
Cecum	Lp-ex_GF	Peak_24501	ENSMUSG00000035133.9	ENSMUST00000110725.1	Arhgap5	52516233	52516383	2.86463e-13	5.37468e-08	0.0457813	0.666377	0.314439	notDE	ENSMUSG00000035133.9:ENSMUST00000110725.1|ENSMUSG00000035133.9|OTTMUSG00000065512.1|-|Arhgap5-201|Arhgap5|5197|protein_coding|	chr12	52503971	52571975	+	protein_coding	11855	B9EKC3	B9EKC3;P97393;Q3TQ76;Q3V2S0;E9PYT0	Rho GTPase activating protein 5(Arhgap5)	150	5UTR;CDS;	+
Cecum	Lp-ex_GF	Peak_24501	ENSMUSG00000035133.9	ENSMUST00000219443.1	Arhgap5	52516233	52516383	2.86463e-13	0.0461283	0.249605	0.098323	0.314439	notDE	ENSMUSG00000035133.9:ENSMUST00000219443.1|ENSMUSG00000035133.9|OTTMUSG00000065512.1|OTTMUST00000159577.1|Arhgap5-001|Arhgap5|9323|protein_coding|	chr12	52503971	52571975	+	protein_coding	11855	B9EKC3	B9EKC3;P97393;Q3TQ76;Q3V2S0;E9PYT0	Rho GTPase activating protein 5(Arhgap5)	150	5UTR;CDS;	+
Cecum	Lp-ex_GF	Peak_18908	ENSMUSG00000018909.15	ENSMUST00000098266.8	Arrb1	99601562	99601712	0.0164528	0	0.9	0.425733	7.79627e-05	DE	ENSMUSG00000018909.15:ENSMUST00000098266.8|ENSMUSG00000018909.15|OTTMUSG00000034019.3|OTTMUST00000085875.1|Arrb1-001|Arrb1|7132|protein_coding|	chr7	99535465	99606771	+	protein_coding	109689	J3QNU6	J3QNU6;Q8BWG8;Q3U172;F7DF62;E0CYB1;E0CY53	arrestin, beta 1(Arrb1)	150	3UTR;Intron;	+
Cecum	Lp-ex_GF	Peak_2617	ENSMUSG00000019943.10	ENSMUST00000219624.1	Atp2b1	98968885	98969035	0	5.55074e-26	0	0.176342	0.0546846	notDE	ENSMUSG00000019943.10:ENSMUST00000219624.1|ENSMUSG00000019943.10|OTTMUSG00000065340.3|OTTMUST00000159331.1|Atp2b1-012|Atp2b1|1588|protein_coding|	chr10	98914405	99026143	+	protein_coding	67972	Q3TDJ2	Q3TDJ2;Q3TC38;Q6PG79;Q05CJ5;Q3TSK3;Q8K314;G5E829	ATPase, Ca++ transporting, plasma membrane 1(Atp2b1)	150	5UTR;CDS;	+
Cecum	Lp-ex_GF	Peak_20162	ENSMUSG00000025428.15	ENSMUST00000026495.14	Atp5a1	77779012	77779162	0.0207955	0.0113494	0.359168	0.257203	0.813025	notDE	ENSMUSG00000025428.15:ENSMUST00000026495.14|ENSMUSG00000025428.15|OTTMUSG00000017510.3|OTTMUST00000042520.1|Atp5a1-001|Atp5a1|2471|protein_coding|	chr18	77773728	77782869	+	protein_coding	11946	Q03265	Q03265;D6RJ16;D3Z6F5	ATP synthase, H+ transporting, mitochondrial F1 complex, alpha subunit 1(Atp5a1)	150	CDS;	+
Cecum	Lp-ex_GF	Peak_20632	ENSMUSG00000069895.4	ENSMUST00000093162.3	Atxn1l	109732057	109732207	0.0450064	0	0.397097	0.916667	0.667521	notDE	ENSMUSG00000069895.4:ENSMUST00000093162.3|ENSMUSG00000069895.4|OTTMUSG00000061923.1|-|Atxn1l-201|Atxn1l|7526|protein_coding|	chr8	109726450	109737739	-	protein_coding	52335	P0C7T6	P0C7T6	ataxin 1-like(Atxn1l)	150	CDS;	-
Cecum	Lp-ex_GF	Peak_20632	ENSMUSG00000069895.4	ENSMUST00000212605.1	Atxn1l	109732057	109732207	0.0450064	0	0.602903	0.0833333	0.667521	notDE	ENSMUSG00000069895.4:ENSMUST00000212605.1|ENSMUSG00000069895.4|OTTMUSG00000061923.1|OTTMUST00000151123.1|Atxn1l-001|Atxn1l|7439|protein_coding|	chr8	109726450	109737739	-	protein_coding	52335	P0C7T6	P0C7T6	ataxin 1-like(Atxn1l)	150	CDS;	-
Cecum	Lp-ex_GF	Peak_6720	ENSMUSG00000025575.14	ENSMUST00000106288.7	Cant1	118406360	118406510	3.35461e-12	1.88474e-13	0.844563	0.555348	0.91418	notDE	ENSMUSG00000025575.14:ENSMUST00000106288.7|ENSMUSG00000025575.14|OTTMUSG00000003887.3|-|Cant1-201|Cant1|2873|protein_coding|	chr11	118406288	118419086	-	protein_coding	76025	Q8VCF1	Q8VCF1	calcium activated nucleotidase 1(Cant1)	150	3UTR;Intron;	-
Cecum	Lp-ex_GF	Peak_2565	ENSMUSG00000028282.12	ENSMUST00000178925.7	Casp8ap2	32639629	32639779	0.0144034	0	0.586637	0.0967949	0.953259	notDE	ENSMUSG00000028282.12:ENSMUST00000178925.7|ENSMUSG00000028282.12|OTTMUSG00000004933.3|-|Casp8ap2-201|Casp8ap2|6557|protein_coding|	chr4	32615450	32653265	+	protein_coding	26885	Q3UQU1	Q3UQU1;Q3U4R7;Q3TNP9;B1AX75;Q9WUF3	caspase 8 associated protein 2(Casp8ap2)	150	CDS;	+
Cecum	Lp-ex_GF	c("Peak_21794", "Peak_21791")	ENSMUSG00000074272.10	ENSMUST00000098666.8	Ceacam1	25473725|25471948	25473875|25472098	0	0	1	0.577052	0.0057646	DE	ENSMUSG00000074272.10:ENSMUST00000098666.8|ENSMUSG00000074272.10|OTTMUSG00000058252.2|OTTMUST00000143075.1|Ceacam1-002|Ceacam1|3656|protein_coding|	chr7	25461706	25477603	-	protein_coding	26365	Q99232	Q99232;Q3LFS7;Q3LFS8;Q03679;Q3LFS9;Q61350;Q925P3;Q61351;Q61354;Q3LFS6;P31809;Q3LFS5;Q61352	carcinoembryonic antigen-related cell adhesion molecule 1(Ceacam1)	150|150	CDS;|5UTR;CDS;	-|-
Cecum	Lp-ex_GF	Peak_21791	ENSMUSG00000074272.10	ENSMUST00000206687.1	Ceacam1	25471948	25472098	0	1.21698e-82	0	0.309181	0.0057646	DE	ENSMUSG00000074272.10:ENSMUST00000206687.1|ENSMUSG00000074272.10|OTTMUSG00000058252.2|OTTMUST00000143079.1|Ceacam1-007|Ceacam1|1061|protein_coding|	chr7	25461706	25477603	-	protein_coding	26365	Q99232	Q99232;Q3LFS7;Q3LFS8;Q03679;Q3LFS9;Q61350;Q925P3;Q61351;Q61354;Q3LFS6;P31809;Q3LFS5;Q61352	carcinoembryonic antigen-related cell adhesion molecule 1(Ceacam1)	150	5UTR;CDS;	-
Cecum	Lp-ex_GF	c("Peak_21794", "Peak_21791")	ENSMUSG00000074272.10	ENSMUST00000206676.1	Ceacam1	25473725|25471948	25473875|25472098	0	4.85118e-07	0	0.113767	0.0057646	DE	ENSMUSG00000074272.10:ENSMUST00000206676.1|ENSMUSG00000074272.10|OTTMUSG00000058252.2|OTTMUST00000143080.1|Ceacam1-008|Ceacam1|1533|protein_coding|	chr7	25461706	25477603	-	protein_coding	26365	Q99232	Q99232;Q3LFS7;Q3LFS8;Q03679;Q3LFS9;Q61350;Q925P3;Q61351;Q61354;Q3LFS6;P31809;Q3LFS5;Q61352	carcinoembryonic antigen-related cell adhesion molecule 1(Ceacam1)	150|150	CDS;|5UTR;CDS;	-|-
Cecum	Lp-ex_GF	Peak_15827	ENSMUSG00000034157.12	ENSMUST00000187814.6	Cipc	86964388	86964538	0	2.21989e-41	0.844263	0.278792	9.81097e-05	DE	ENSMUSG00000034157.12:ENSMUST00000187814.6|ENSMUSG00000034157.12|OTTMUSG00000047415.3|OTTMUST00000122452.1|Cipc-001|Cipc|4098|protein_coding|	chr12	86947042	86965362	+	protein_coding	217732	Z4YJJ0	Z4YJJ0;A0A087WPE5;A0A087WNZ2;Q8R0W1;A0A087WQ97;A0A087WRF0;A0A087WRZ3	CLOCK interacting protein, circadian(Cipc)	150	3UTR;Intron;	+
Cecum	Lp-ex_GF	Peak_6573	ENSMUSG00000000308.14	ENSMUST00000150271.7	Ckmt1	121359677	121359827	4.45558e-07	4.54845e-08	0.166186	0.279968	0.258853	notDE	ENSMUSG00000000308.14:ENSMUST00000150271.7|ENSMUSG00000000308.14|OTTMUSG00000015261.41|OTTMUST00000036158.40|Ckmt1-004|Ckmt1|851|protein_coding|	chr2	121357713	121363737	+	protein_coding	12716	P30275	P30275;B0R0F0;D6RET9;A2ARP5;B0R0E9;Q545N7;B0R0E8;D6RG68	creatine kinase, mitochondrial 1, ubiquitous(Ckmt1)	150	5UTR;CDS;	+
Cecum	Lp-ex_GF	Peak_36042	ENSMUSG00000047230.6	ENSMUST00000054889.3	Cldn2	139809422	139809572	0.040542	0	0.97619	0.576732	0.00554035	DE	ENSMUSG00000047230.6:ENSMUST00000054889.3|ENSMUSG00000047230.6|OTTMUSG00000018734.4|OTTMUST00000045068.1|Cldn2-001|Cldn2|3044|protein_coding|	chrX	139800827	139811386	+	protein_coding	12738	A3KGB5	A3KGB5;O88552	claudin 2(Cldn2)	150	3UTR;Intron;	+
Cecum	Lp-ex_GF	Peak_24599	ENSMUSG00000026832.12	ENSMUST00000028175.6	Cytip	58133592	58133742	0.0412145	0.156142	0.208134	0.0817551	3.21104e-07	DE	ENSMUSG00000026832.12:ENSMUST00000028175.6|ENSMUSG00000026832.12|OTTMUSG00000012676.1|OTTMUST00000030201.1|Cytip-001|Cytip|6110|protein_coding|	chr2	58129136	58195532	-	protein_coding	227929	Q3TLX8	Q3TLX8;Q3TCC3;Q91VY6;Q3THB7	cytohesin 1 interacting protein(Cytip)	150	3UTR;CDS;	-
Cecum	Lp-ex_GF	Peak_13941	ENSMUSG00000034785.14	ENSMUST00000082426.9	Dio1	107291925	107292075	0.0048764	0.0187203	0.813718	0.360401	9.3769e-10	DE	ENSMUSG00000034785.14:ENSMUST00000082426.9|ENSMUSG00000034785.14|OTTMUSG00000008706.5|OTTMUST00000019775.2|Dio1-001|Dio1|1690|protein_coding|	chr4	107291464	107307169	-	protein_coding	13370	D3YVM7	D3YVM7;Q8JZU5;A0A0R4J110;A0A0R4J1U2;D6RCH6;Q61153;D3YX15;D6RDQ6	deiodinase, iodothyronine, type I(Dio1)	150	3UTR;Intron;	-
Cecum	Lp-ex_GF	Peak_8233	ENSMUSG00000025195.9	ENSMUST00000212048.1	Dnmbp	43890190	43890340	1.36424e-10	0	0.187054	0.769668	2.37092e-05	DE	ENSMUSG00000025195.9:ENSMUST00000212048.1|ENSMUSG00000025195.9|OTTMUSG00000061972.1|OTTMUST00000151313.1|Dnmbp-002|Dnmbp|4186|protein_coding|	chr19	43846820	43940191	-	protein_coding	71972	Q9CWU8	Q9CWU8;A0A0R4J055;Q6TXD4	dynamin binding protein(Dnmbp)	150	CDS;	-
Cecum	Lp-ex_GF	c("Peak_19856", "Peak_19855", "Peak_19848")	ENSMUSG00000026131.18	ENSMUST00000194192.2	Dst	34236973|34237623|34238520	34237123|34237773|34238670	9.12851e-10	2.0623e-05	0.0360028	0.178285	0.0940215	notDE	ENSMUSG00000026131.18:ENSMUST00000194192.2|ENSMUSG00000026131.18|OTTMUSG00000044431.13|OTTMUST00000117001.2|Dst-020|Dst|6039|protein_coding|	chr1	33908224	34308661	+	protein_coding	13518	A3KMF5	A3KMF5;Q6ZQ59;S4R2C6;A0A087WRB8;Q80VL5;Q91ZU6;S4R1Y6;A0A0A6YX28;E9Q9X1;A0A0A6YXR1;S4R1P5;S4R2A8;A0A087WSP0;A0A087WPR7	dystonin(Dst)	150|150|150	3UTR;Intron;|CDS;|CDS;	+|+|+
Cecum	Lp-ex_GF	Peak_30925	ENSMUSG00000086503.3	ENSMUST00000127786.2	ENSMUSG00000086503.3	103470579	103470729	0	0	0.0756284	0.458085		notDE	ENSMUSG00000086503.3:ENSMUST00000127786.2|ENSMUSG00000086503.3|OTTMUSG00000018295.4|OTTMUST00000044201.3|Xist-001|Xist|17769|lincRNA|										150	Intron;	+
Cecum	Lp-ex_GF	Peak_11943	ENSMUSG00000024044.16	ENSMUST00000112680.7	Epb41l3	69287208	69287358	0.00924772	0	0.311306	0.764744	0.127787	notDE	ENSMUSG00000024044.16:ENSMUST00000112680.7|ENSMUSG00000024044.16|OTTMUSG00000060066.1|-|Epb41l3-201|Epb41l3|4073|protein_coding|	chr17	69156809	69289989	+	protein_coding	13823	Q8BT38	Q8BT38;B6ZHD1;Q9WV92;D0VYV6;D0VYV7;A7MCX4;V6BQR3;A7YY80	erythrocyte membrane protein band 4.1 like 3(Epb41l3)	150	CDS;	+
Cecum	Lp-ex_GF	Peak_11943	ENSMUSG00000024044.16	ENSMUST00000080208.6	Epb41l3	69287208	69287358	0.00924772	0	0.688694	0.235256	0.127787	notDE	ENSMUSG00000024044.16:ENSMUST00000080208.6|ENSMUSG00000024044.16|OTTMUSG00000060066.1|OTTMUST00000147038.1|Epb41l3-001|Epb41l3|4047|protein_coding|	chr17	69156809	69289989	+	protein_coding	13823	Q8BT38	Q8BT38;B6ZHD1;Q9WV92;D0VYV6;D0VYV7;A7MCX4;V6BQR3;A7YY80	erythrocyte membrane protein band 4.1 like 3(Epb41l3)	150	CDS;	+
Cecum	Lp-ex_GF	Peak_10019	ENSMUSG00000041842.15	ENSMUST00000194027.1	Fhdc1	84444449	84444599	0.00792691	0	0.738739	0	1.48762e-10	DE	ENSMUSG00000041842.15:ENSMUST00000194027.1|ENSMUSG00000041842.15|OTTMUSG00000023128.2|OTTMUST00000130257.1|Fhdc1-005|Fhdc1|1648|protein_coding|	chr3	84442197	84480429	-	protein_coding	229474	Q3ULZ2	Q3ULZ2;A0A0A6YXK5;Q05BK1	FH2 domain containing 1(Fhdc1)	150	3UTR;CDS;	-
Cecum	Lp-ex_GF	Peak_10013	ENSMUSG00000041842.15	ENSMUST00000131065.1	Fhdc1	84474512	84474662	0.00792691	0	0.261261	1	1.48762e-10	DE	ENSMUSG00000041842.15:ENSMUST00000131065.1|ENSMUSG00000041842.15|OTTMUSG00000023128.2|OTTMUST00000055886.1|Fhdc1-003|Fhdc1|288|processed_transcript|	chr3	84442197	84480429	-	protein_coding	229474	Q3ULZ2	Q3ULZ2;A0A0A6YXK5;Q05BK1	FH2 domain containing 1(Fhdc1)	150	5UTR;CDS;	-
Cecum	Lp-ex_GF	Peak_31367	ENSMUSG00000019779.15	ENSMUST00000019913.14	Frk	34483861	34484011	0	0	0.96217	0.60246	0.561865	notDE	ENSMUSG00000019779.15:ENSMUST00000019913.14|ENSMUSG00000019779.15|OTTMUSG00000063874.1|OTTMUST00000155664.1|Frk-001|Frk|4696|protein_coding|	chr10	34483398	34611278	+	protein_coding	14302	Q922K9	Q922K9;Q8BPC1	fyn-related kinase(Frk)	150	5UTR;CDS;	+
Cecum	Lp-ex_GF	Peak_31367	ENSMUSG00000019779.15	ENSMUST00000170771.2	Frk	34483861	34484011	0	0	0.0378301	0.39754	0.561865	notDE	ENSMUSG00000019779.15:ENSMUST00000170771.2|ENSMUSG00000019779.15|OTTMUSG00000063874.1|OTTMUST00000155666.1|Frk-002|Frk|3406|protein_coding|	chr10	34483398	34611278	+	protein_coding	14302	Q922K9	Q922K9;Q8BPC1	fyn-related kinase(Frk)	150	5UTR;CDS;	+
Cecum	Lp-ex_GF	Peak_23115	ENSMUSG00000055978.5	ENSMUST00000069800.5	Fut2	45651118	45651268	0.00302659	0	0.812242	0.582439	6.52076e-06	DE	ENSMUSG00000055978.5:ENSMUST00000069800.5|ENSMUSG00000055978.5|OTTMUSG00000058296.3|OTTMUST00000143158.2|Fut2-001|Fut2|2955|protein_coding|	chr7	45648590	45666394	-	protein_coding	14344	Q9JL27	Q9JL27;A6H6C9;O70504	fucosyltransferase 2(Fut2)	150	CDS;	-
Cecum	Lp-ex_GF	Peak_23115	ENSMUSG00000055978.5	ENSMUST00000210620.1	Fut2	45651118	45651268	0.00302659	0	0.187758	0.417561	6.52076e-06	DE	ENSMUSG00000055978.5:ENSMUST00000210620.1|ENSMUSG00000055978.5|OTTMUSG00000058296.3|OTTMUST00000143159.1|Fut2-003|Fut2|606|protein_coding|	chr7	45648590	45666394	-	protein_coding	14344	Q9JL27	Q9JL27;A6H6C9;O70504	fucosyltransferase 2(Fut2)	150	CDS;	-
Cecum	Lp-ex_GF	Peak_10576	ENSMUSG00000037280.12	ENSMUST00000159715.7	Galnt6	100716167	100716317	0.0200087	0	0.721076	0.321429	1.02303e-07	DE	ENSMUSG00000037280.12:ENSMUST00000159715.7|ENSMUSG00000037280.12|OTTMUSG00000035000.1|OTTMUST00000089005.1|Galnt6-001|Galnt6|3796|protein_coding|	chr15	100691812	100729376	-	protein_coding	207839	Q8C7U7	Q8C7U7	UDP-N-acetyl-alpha-D-galactosamine:polypeptide N-acetylgalactosaminyltransferase 6(Galnt6)	150	CDS;	-
Cecum	Lp-ex_GF	Peak_10576	ENSMUSG00000037280.12	ENSMUST00000052069.11	Galnt6	100716167	100716317	0.0200087	0	0.278924	0.678571	1.02303e-07	DE	ENSMUSG00000037280.12:ENSMUST00000052069.11|ENSMUSG00000037280.12|OTTMUSG00000035000.1|OTTMUST00000089006.1|Galnt6-002|Galnt6|3798|protein_coding|	chr15	100691812	100729376	-	protein_coding	207839	Q8C7U7	Q8C7U7	UDP-N-acetyl-alpha-D-galactosamine:polypeptide N-acetylgalactosaminyltransferase 6(Galnt6)	150	CDS;	-
Cecum	Lp-ex_GF	c("Peak_21716", "Peak_21717", "Peak_21715")	ENSMUSG00000031608.13	ENSMUST00000034021.11	Galnt7	57584025|57542524|57525939	57584175|57542674|57526089	0.000370333	0	0.989483	0.779048	0.153765	notDE	ENSMUSG00000031608.13:ENSMUST00000034021.11|ENSMUSG00000031608.13|OTTMUSG00000031562.1|OTTMUST00000078172.1|Galnt7-001|Galnt7|4313|protein_coding|	chr8	57523827	57653032	-	protein_coding	108150	Q80VA0	Q80VA0;Q3U9K4;Q3U8I4	UDP-N-acetyl-alpha-D-galactosamine: polypeptide N-acetylgalactosaminyltransferase 7(Galnt7)	150|150|150	CDS;|CDS;|3UTR;Intron;	-|-|-
Cecum	Lp-ex_GF	Peak_21715	ENSMUSG00000031608.13	ENSMUST00000139417.1	Galnt7	57525939	57526089	0.000370333	0	0.0105167	0.220952	0.153765	notDE	ENSMUSG00000031608.13:ENSMUST00000139417.1|ENSMUSG00000031608.13|OTTMUSG00000031562.1|OTTMUST00000078175.1|Galnt7-004|Galnt7|897|processed_transcript|	chr8	57523827	57653032	-	protein_coding	108150	Q80VA0	Q80VA0;Q3U9K4;Q3U8I4	UDP-N-acetyl-alpha-D-galactosamine: polypeptide N-acetylgalactosaminyltransferase 7(Galnt7)	150	3UTR;Intron;	-
Cecum	Lp-ex_GF	c("Peak_9641", "Peak_9644", "Peak_20585")	ENSMUSG00000032350.9	ENSMUST00000034905.8	Gclc	77792096|77793128|77793555	77792246|77793278|77793705	0	0	0.996818	0.492222	1.39061e-05	DE	ENSMUSG00000032350.9:ENSMUST00000034905.8|ENSMUSG00000032350.9|OTTMUSG00000021059.2|OTTMUST00000049815.1|Gclc-001|Gclc|3423|protein_coding|	chr9	77754534	77794485	+	protein_coding	14629	Q3UNA7	Q3UNA7;Q3TEF1;P97494	glutamate-cysteine ligase, catalytic subunit(Gclc)	150|150|150	CDS;|3UTR;CDS;|3UTR;Intron;	+|+|+
Cecum	Lp-ex_GF	Peak_23805	ENSMUSG00000020064.9	ENSMUST00000020258.9	Herc4	63245901	63246051	2.26213e-11	0.212504	0.140194	0.256051	0.940461	notDE	ENSMUSG00000020064.9:ENSMUST00000020258.9|ENSMUSG00000020064.9|OTTMUSG00000064899.3|OTTMUST00000158045.1|Herc4-001|Herc4|3898|protein_coding|	chr10	63243809	63317878	+	protein_coding	67345	Q6PAV2	Q6PAV2	hect domain and RLD 4(Herc4)	150	5UTR;CDS;	+
Cecum	Lp-ex_GF	Peak_12397	ENSMUSG00000023150.14	ENSMUST00000186745.1	Ivns1abp	151355310	151355460	6.70649e-11	8.48196e-12	0.0527492	0.267511	0.00115763	DE	ENSMUSG00000023150.14:ENSMUST00000186745.1|ENSMUSG00000023150.14|OTTMUSG00000049560.1|OTTMUST00000126314.1|Ivns1abp-004|Ivns1abp|3315|nonsense_mediated_decay|	chr1	151344476	151364422	+	protein_coding	117198	A0A087WQT3	A0A087WQT3;Q920Q8;Q06BK5	influenza virus NS1A binding protein(Ivns1abp)	150	3UTR;Intron;	+
Cecum	Lp-ex_GF	Peak_27230	ENSMUSG00000033499.13	ENSMUST00000091829.3	Larp4b	9173749	9173899	0	8.31864e-35	0.943717	0.390301	0.125205	notDE	ENSMUSG00000033499.13:ENSMUST00000091829.3|ENSMUSG00000033499.13|OTTMUSG00000048200.10|OTTMUST00000123759.2|Larp4b-002|Larp4b|5720|protein_coding|	chr13	9093880	9174451	+	protein_coding	217980	Q80UQ3	Q80UQ3;Q6A0A2;A0A087WPU9	La ribonucleoprotein domain family, member 4B(Larp4b)	150	3UTR;Intron;	+
Cecum	Lp-ex_GF	Peak_36284	ENSMUSG00000048578.11	ENSMUST00000112121.5	Mlec	115147978	115148128	1.70354e-06	0	0.969665	0.497182	0.0233982	DE	ENSMUSG00000048578.11:ENSMUST00000112121.5|ENSMUSG00000048578.11|OTTMUSG00000014632.3|OTTMUST00000034697.3|Mlec-001|Mlec|5955|protein_coding|	chr5	115142980	115158179	-	protein_coding	109154	Q6ZQI3	Q6ZQI3	malectin(Mlec)	150	CDS;	-
Cecum	Lp-ex_GF	Peak_36284	ENSMUSG00000048578.11	ENSMUST00000124678.1	Mlec	115147978	115148128	1.70354e-06	0	0.0303355	0.502818	0.0233982	DE	ENSMUSG00000048578.11:ENSMUST00000124678.1|ENSMUSG00000048578.11|OTTMUSG00000014632.3|OTTMUST00000034698.1|Mlec-002|Mlec|505|processed_transcript|	chr5	115142980	115158179	-	protein_coding	109154	Q6ZQI3	Q6ZQI3	malectin(Mlec)	150	CDS;	-
Cecum	Lp-ex_GF	c("Peak_22633", "Peak_28512", "Peak_36095", "Peak_36098", "Peak_28532")	ENSMUSG00000025515.15	ENSMUST00000026590.8	Muc2	141746788|141747944|141749684|141752297|141754513	141746938|141748094|141749834|141752447|141754663	0	1.24796e-20	0.445176	0.0599987	0.000122416	DE	ENSMUSG00000025515.15:ENSMUST00000026590.8|ENSMUSG00000025515.15|OTTMUSG00000045800.3|-|Muc2-201|Muc2|2032|protein_coding|	chr7	141690339	141754693	+	protein_coding					150|150|150|150|150	3UTR;CDS;|3UTR;CDS;|CDS;|CDS;|3UTR;CDS;	+|+|+|+|+
Cecum	Lp-ex_GF	Peak_12834	ENSMUSG00000033623.13	ENSMUST00000046975.11	Pcgf3	108487815	108487965	0.0180502	0	0.638503	0.338409	0.369677	notDE	ENSMUSG00000033623.13:ENSMUST00000046975.11|ENSMUSG00000033623.13|OTTMUSG00000017424.2|OTTMUST00000042247.1|Pcgf3-001|Pcgf3|7708|protein_coding|	chr5	108461231	108506976	+	protein_coding	69587	Q8BTQ0	Q8BTQ0;A0A0G2JDR0	polycomb group ring finger 3(Pcgf3)	150	CDS;	+
Cecum	Lp-ex_GF	Peak_32456	ENSMUSG00000054874.12	ENSMUST00000146638.1	Pcnx3	5664821	5664971	0.0361657	0.0321343	0.482877	0.21875	0.592292	notDE	ENSMUSG00000054874.12:ENSMUST00000146638.1|ENSMUSG00000054874.12|OTTMUSG00000033232.3|OTTMUST00000083268.1|Pcnx3-006|Pcnx3|3159|retained_intron|	chr19	5664634	5688908	-	protein_coding	104401	F7DCB1	F7DCB1;F6VP43;F6VNK1;Q3UNP0;Q8VI59;Q5DTP9;F7AXS1;F6SDA4	pecanex homolog 3(Pcnx3)	150	3UTR;Intron;	-
Cecum	Lp-ex_GF	Peak_17459	ENSMUSG00000041119.11	ENSMUST00000130547.7	Pde9a	31448297	31448447	3.08529e-05	1.7281e-05	0.0568209	0.1806	0.763867	notDE	ENSMUSG00000041119.11:ENSMUST00000130547.7|ENSMUSG00000041119.11|OTTMUSG00000033902.3|OTTMUST00000085520.1|Pde9a-011|Pde9a|804|retained_intron|	chr17	31386233	31476310	+	protein_coding	18585	Q8BSU4	Q8BSU4;F6ZAU1;O70628;D6RFN9;D6RGP8;D6REE8;Q3THT7;F7APE3;D6RH57;D3YTQ4;D3Z408	phosphodiesterase 9A(Pde9a)	150	3UTR;CDS;	+
Cecum	Lp-ex_GF	c("Peak_23182", "Peak_23183")	ENSMUSG00000026409.14	ENSMUST00000169659.7	Pfkfb2	130697838|130697838	130697988|130697988	5.22414e-06	6.37918e-07	0.178821	0.753571	0.000138229	DE	ENSMUSG00000026409.14:ENSMUST00000169659.7|ENSMUSG00000026409.14|OTTMUSG00000049608.1|OTTMUST00000126402.1|Pfkfb2-002|Pfkfb2|2849|protein_coding|	chr1	130689181	130729253	-	protein_coding	18640	B2Z891	B2Z891;Q6GTL7;B2Z892;A0A087WRW5;Q8CDS6;B0FLL3;P70265;A0A087WRM7;B2Z895;B2Z893;A0A087WRG0;B2Z894	6-phosphofructo-2-kinase/fructose-2,6-biphosphatase 2(Pfkfb2)	150|150	3UTR;CDS;|Intron;	-|-
Cecum	Lp-ex_GF	Peak_7833	ENSMUSG00000022565.15	ENSMUST00000023226.12	Plec	76171286	76171436	3.09499e-12	3.45654e-13	0.172411	1	0.81448	notDE	ENSMUSG00000022565.15:ENSMUST00000023226.12|ENSMUSG00000022565.15|OTTMUSG00000035240.5|OTTMUST00000089829.1|Plec-004|Plec|15001|protein_coding|	chr15	76170973	76232574	-	protein_coding	18810	Q6S392	Q6S392;Q6S393;Q6S390;E9PW24;A0A0B4J1M3;F6R059;Q923J2;Q6S388;A0A0R4J221;Q6S387;Q9QXS1;A0A0B4J1M7;Q6S385;Q05CR3;Q8C8S5;A0A0R4J218;E9Q3W4;Q499F9;A0A0R4J223;E9Q9J6	plectin(Plec)	150	3UTR;Intron;	-
Cecum	Lp-ex_GF	Peak_7833	ENSMUSG00000022565.15	ENSMUST00000169438.7	Plec	76171286	76171436	3.09499e-12	0.00034591	0.386329	0	0.81448	notDE	ENSMUSG00000022565.15:ENSMUST00000169438.7|ENSMUSG00000022565.15|OTTMUSG00000035240.5|OTTMUST00000089831.2|Plec-006|Plec|14827|protein_coding|	chr15	76170973	76232574	-	protein_coding	18810	Q6S392	Q6S392;Q6S393;Q6S390;E9PW24;A0A0B4J1M3;F6R059;Q923J2;Q6S388;A0A0R4J221;Q6S387;Q9QXS1;A0A0B4J1M7;Q6S385;Q05CR3;Q8C8S5;A0A0R4J218;E9Q3W4;Q499F9;A0A0R4J223;E9Q9J6	plectin(Plec)	150	3UTR;Intron;	-
Cecum	Lp-ex_GF	Peak_7833	ENSMUSG00000022565.15	ENSMUST00000071869.11	Plec	76171286	76171436	3.09499e-12	0.032377	0.235646	0	0.81448	notDE	ENSMUSG00000022565.15:ENSMUST00000071869.11|ENSMUSG00000022565.15|OTTMUSG00000035240.5|-|Plec-202|Plec|14917|protein_coding|	chr15	76170973	76232574	-	protein_coding	18810	Q6S392	Q6S392;Q6S393;Q6S390;E9PW24;A0A0B4J1M3;F6R059;Q923J2;Q6S388;A0A0R4J221;Q6S387;Q9QXS1;A0A0B4J1M7;Q6S385;Q05CR3;Q8C8S5;A0A0R4J218;E9Q3W4;Q499F9;A0A0R4J223;E9Q9J6	plectin(Plec)	150	3UTR;Intron;	-
Cecum	Lp-ex_GF	Peak_7833	ENSMUSG00000022565.15	ENSMUST00000074834.11	Plec	76171286	76171436	3.09499e-12	0.032377	0.205614	0	0.81448	notDE	ENSMUSG00000022565.15:ENSMUST00000074834.11|ENSMUSG00000022565.15|OTTMUSG00000035240.5|OTTMUST00000089826.1|Plec-001|Plec|14855|protein_coding|	chr15	76170973	76232574	-	protein_coding	18810	Q6S392	Q6S392;Q6S393;Q6S390;E9PW24;A0A0B4J1M3;F6R059;Q923J2;Q6S388;A0A0R4J221;Q6S387;Q9QXS1;A0A0B4J1M7;Q6S385;Q05CR3;Q8C8S5;A0A0R4J218;E9Q3W4;Q499F9;A0A0R4J223;E9Q9J6	plectin(Plec)	150	3UTR;Intron;	-
Cecum	Lp-ex_GF	Peak_26593	ENSMUSG00000045659.18	ENSMUST00000181998.7	Plekha7	116164076	116164226	1.26347e-06	0.0140994	0.0827764	0.251515	0.000554935	DE	ENSMUSG00000045659.18:ENSMUST00000181998.7|ENSMUSG00000045659.18|OTTMUSG00000043408.13|OTTMUST00000113896.3|Plekha7-007|Plekha7|5149|protein_coding|	chr7	116123484	116308376	-	protein_coding	233765	A0A0U1RP25	A0A0U1RP25;S4R190;A0A0U1RPA0;Q3UIL6;S4R243	pleckstrin homology domain containing, family A member 7(Plekha7)	150	CDS;	-
Cecum	Lp-ex_GF	Peak_2426	ENSMUSG00000018659.12	ENSMUST00000018803.11	Pnpo	96938853	96939003	1.13871e-08	0	0.973394	0.736649	0.000478165	DE	ENSMUSG00000018659.12:ENSMUST00000018803.11|ENSMUSG00000018659.12|OTTMUSG00000001731.1|OTTMUST00000003434.1|Pnpo-001|Pnpo|1994|protein_coding|	chr11	96937824	96943986	-	protein_coding	103711	A2A6E7	A2A6E7;Q91XF0	pyridoxine 5'-phosphate oxidase(Pnpo)	150	3UTR;CDS;	-
Cecum	Lp-ex_GF	Peak_4168	ENSMUSG00000003226.7	ENSMUST00000003310.6	Ranbp2	58478912	58479062	0	0	0.995833	0.613005	0.704024	notDE	ENSMUSG00000003226.7:ENSMUST00000003310.6|ENSMUSG00000003226.7|OTTMUSG00000064558.1|OTTMUST00000157399.1|Ranbp2-001|Ranbp2|9608|protein_coding|	chr10	58446919	58494356	+	protein_coding	19386	Q8BQK6	Q8BQK6;Q9ERU9;Q3TYW0	RAN binding protein 2(Ranbp2)	150	CDS;	+
Cecum	Lp-ex_GF	Peak_34407	ENSMUSG00000032582.14	ENSMUST00000035201.12	Rbm6	107853007	107853157	1.61098e-08	0.0097297	0.113749	0.250595	0.435892	notDE	ENSMUSG00000032582.14:ENSMUST00000035201.12|ENSMUSG00000032582.14|OTTMUSG00000043552.16|OTTMUST00000114304.3|Rbm6-001|Rbm6|3999|protein_coding|	chr9	107773558	107873237	-	protein_coding	19654	A0A0A6YWN4	A0A0A6YWN4;A0A0A6YXE2;A0A0A6YY54;S4R1I5;Q8R388;O88720;Q3ULB0;S4R1D1;Q3TPF1;Q9CRY1;S4R1W5;Q5DTS4	RNA binding motif protein 6(Rbm6)	150	5UTR;CDS;	-
Cecum	Lp-ex_GF	Peak_14372	ENSMUSG00000066800.11	ENSMUST00000182538.2	Rnasel	153752782	153752932	2.2624e-08	1.91441e-09	0.246653	0.110555	0.16543	notDE	ENSMUSG00000066800.11:ENSMUST00000182538.2|ENSMUSG00000066800.11|OTTMUSG00000043573.5|OTTMUST00000114394.2|Rnasel-002|Rnasel|2761|protein_coding|	chr1	153749425	153764221	+	protein_coding	24014	Q3T9T6	Q3T9T6;Q05DT6;S4R1J5;B2RQP1;S4R2R4;Q8BIY0;S4UWW3;Q05921	ribonuclease L (2', 5'-oligoisoadenylate synthetase-dependent)(Rnasel)	150	5UTR;Intron;	+
Cecum	Lp-ex_GF	c("Peak_31957", "Peak_8761")	ENSMUSG00000042625.16	ENSMUST00000146070.1	Safb2	56584211|56582933	56584361|56583083	9.06641e-05	6.95527e-05	0.00805639	0.303446	0.333616	notDE	ENSMUSG00000042625.16:ENSMUST00000146070.1|ENSMUSG00000042625.16|OTTMUSG00000033212.3|OTTMUST00000083175.1|Safb2-008|Safb2|439|retained_intron|	chr17	56560964	56584585	-	protein_coding	224902	Q3B844	Q3B844;F6Z0Y5;Q80YR5;Q8CCW7;F6XJ79;D6RHP9;Q3UGR1;F6WIZ2;F6VRR0;F6R703;D6RJ78	scaffold attachment factor B2(Safb2)	150|150	CDS;|CDS;	-|-
Cecum	Lp-ex_GF	Peak_34030	ENSMUSG00000047735.14	ENSMUST00000120087.5	Samd9l	3376054	3376204	0	0	1	0.382377	0.839968	notDE	ENSMUSG00000047735.14:ENSMUST00000120087.5|ENSMUSG00000047735.14|OTTMUSG00000029668.6|OTTMUST00000073592.3|Samd9l-001|Samd9l|5330|protein_coding|	chr6	3372256	3399572	-	protein_coding	209086	V9GX63	V9GX63;Q8C059;Q69Z37;E9PX59;Q6PIQ3;Q8BZG4	sterile alpha motif domain containing 9-like(Samd9l)	150	CDS;	-
Cecum	Lp-ex_GF	c("Peak_30311", "Peak_30312")	ENSMUSG00000028603.15	ENSMUST00000106701.1	Scp2	108044598|108044598	108044748|108044748	0.0271461	0.0154156	0.214928	0.0455408	0.0110996	DE	ENSMUSG00000028603.15:ENSMUST00000106701.1|ENSMUSG00000028603.15|OTTMUSG00000009429.10|OTTMUST00000021551.3|Scp2-007|Scp2|772|protein_coding|	chr4	108043838	108144998	-	protein_coding	20280	A2APS4	A2APS4;P32020;A2APS5	sterol carrier protein 2, liver(Scp2)	150|150	Intron;|3UTR;CDS;	-|-
Cecum	Lp-ex_GF	Peak_26525	ENSMUSG00000026924.17	ENSMUST00000153996.1	Sec16a	26438714	26438864	0.00352237	0.00236264	0.0588482	0.311012	0.0949233	notDE	ENSMUSG00000026924.17:ENSMUST00000153996.1|ENSMUSG00000026924.17|OTTMUSG00000012771.3|OTTMUST00000030650.2|Sec16a-006|Sec16a|740|protein_coding|	chr2	26409430	26445216	-	protein_coding	227648	Q80U43	Q80U43;Q3TRA8;Q811L5;Q3TZR0;Q8K000;F6T8X6;F7BPW6;E9QAT4;A2AIX1;Q8R336	SEC16 homolog A, endoplasmic reticulum export factor(Sec16a)	150	CDS;	-
Cecum	Lp-ex_GF	Peak_4015	ENSMUSG00000068874.13	ENSMUST00000134202.1	Selenbp1	94944352	94944502	8.73044e-09	0.0217977	0.363861	0.082899	4.84897e-07	DE	ENSMUSG00000068874.13:ENSMUST00000134202.1|ENSMUSG00000068874.13|OTTMUSG00000019656.4|OTTMUST00000055670.2|Selenbp1-005|Selenbp1|1456|nonsense_mediated_decay|	chr3	94933055	94944758	+	protein_coding	20341	D6RHN2	D6RHN2;P17563	selenium binding protein 1(Selenbp1)	150	3UTR;CDS;	+
Cecum	Lp-ex_GF	c("Peak_16441", "Peak_16434")	ENSMUSG00000044791.16	ENSMUST00000153838.7	Setd2	110547373|110548530	110547523|110548680	1.0093e-06	4.34019e-07	0.0369667	0.370833	0.996847	notDE	ENSMUSG00000044791.16:ENSMUST00000153838.7|ENSMUSG00000044791.16|OTTMUSG00000033479.5|OTTMUST00000084141.2|Setd2-001|Setd2|8350|protein_coding|	chr9	110532596	110618633	+	protein_coding	235626	A0A0G2JDZ6	A0A0G2JDZ6;Q8BL12;A0A0G2JDY1;E9Q5F9;A0A0G2JEW8;A0A0G2JEZ4;A0A0G2JH06	SET domain containing 2(Setd2)	150|150	CDS;|CDS;	+|+
Cecum	Lp-ex_GF	Peak_11117	ENSMUSG00000050931.7	ENSMUST00000090246.4	Sgms2	131342137	131342287	0.019245	0	0.740125	0.239881	0.0975861	notDE	ENSMUSG00000050931.7:ENSMUST00000090246.4|ENSMUSG00000050931.7|OTTMUSG00000022630.6|OTTMUST00000054212.3|Sgms2-001|Sgms2|5801|protein_coding|	chr3	131318984	131491411	-	protein_coding	74442	Q9D4B1	Q9D4B1;D3YVS9;A0A0G2JFH1	sphingomyelin synthase 2(Sgms2)	150	3UTR;CDS;	-
Cecum	Lp-ex_GF	Peak_11117	ENSMUSG00000050931.7	ENSMUST00000197057.1	Sgms2	131342137	131342287	0.019245	0	0.259875	0.760119	0.0975861	notDE	ENSMUSG00000050931.7:ENSMUST00000197057.1|ENSMUSG00000050931.7|OTTMUSG00000022630.6|OTTMUST00000136585.3|Sgms2-003|Sgms2|364|protein_coding|	chr3	131318984	131491411	-	protein_coding	74442	Q9D4B1	Q9D4B1;D3YVS9;A0A0G2JFH1	sphingomyelin synthase 2(Sgms2)	150	3UTR;CDS;	-
Cecum	Lp-ex_GF	Peak_23669	ENSMUSG00000035506.16	ENSMUST00000119173.7	Slc12a8	33624624	33624774	0.0055983	0.00260908	0.622234	0.24043	0.000740079	DE	ENSMUSG00000035506.16:ENSMUST00000119173.7|ENSMUSG00000035506.16|OTTMUSG00000027311.2|OTTMUST00000067508.2|Slc12a8-002|Slc12a8|2382|protein_coding|	chr16	33517327	33664135	+	protein_coding	171286	Q8VI23	Q8VI23;D3Z6X1;D3YTS8;D3Z3V1	solute carrier family 12 (potassium/chloride transporters), member 8(Slc12a8)	150	CDS;	+
Cecum	Lp-ex_GF	Peak_23669	ENSMUSG00000035506.16	ENSMUST00000122427.7	Slc12a8	33624624	33624774	0.0055983	0.0130655	0.101389	0.512111	0.000740079	DE	ENSMUSG00000035506.16:ENSMUST00000122427.7|ENSMUSG00000035506.16|OTTMUSG00000027311.2|OTTMUST00000067510.1|Slc12a8-004|Slc12a8|2070|protein_coding|	chr16	33517327	33664135	+	protein_coding	171286	Q8VI23	Q8VI23;D3Z6X1;D3YTS8;D3Z3V1	solute carrier family 12 (potassium/chloride transporters), member 8(Slc12a8)	150	CDS;	+
Cecum	Lp-ex_GF	Peak_15707	ENSMUSG00000027359.16	ENSMUST00000061491.13	Slc27a2	126587823	126587973	0.00972685	0.00243009	0.448978	0.169891	6.30259e-05	DE	ENSMUSG00000027359.16:ENSMUST00000061491.13|ENSMUSG00000027359.16|OTTMUSG00000015755.2|OTTMUST00000037419.1|Slc27a2-001|Slc27a2|2918|protein_coding|	chr2	126552406	126588243	+	protein_coding	26458	Q3UNR3	Q3UNR3;Q3TN99;A2ANX6;O35488	solute carrier family 27 (fatty acid transporter), member 2(Slc27a2)	150	3UTR;CDS;	+
Cecum	Lp-ex_GF	Peak_15707	ENSMUSG00000027359.16	ENSMUST00000141482.2	Slc27a2	126587823	126587973	0.00972685	0.00329611	0.409059	0.136409	6.30259e-05	DE	ENSMUSG00000027359.16:ENSMUST00000141482.2|ENSMUSG00000027359.16|OTTMUSG00000015755.2|OTTMUST00000037421.2|Slc27a2-003|Slc27a2|1478|protein_coding|	chr2	126552406	126588243	+	protein_coding	26458	Q3UNR3	Q3UNR3;Q3TN99;A2ANX6;O35488	solute carrier family 27 (fatty acid transporter), member 2(Slc27a2)	150	3UTR;CDS;	+
Cecum	Lp-ex_GF	Peak_3962	ENSMUSG00000026342.10	ENSMUST00000027580.10	Slc35f5	125595090	125595240	1.25812e-14	0.0153762	0.679045	0.413542	0.229492	notDE	ENSMUSG00000026342.10:ENSMUST00000027580.10|ENSMUSG00000026342.10|OTTMUSG00000049262.2|OTTMUST00000125640.1|Slc35f5-001|Slc35f5|2733|protein_coding|	chr1	125560594	125595820	+	protein_coding	74150	A0A087WP59	A0A087WP59;Q8R314;A0A087WS66	solute carrier family 35, member F5(Slc35f5)	150	3UTR;Intron;	+
Cecum	Lp-ex_GF	Peak_31050	ENSMUSG00000024036.15	ENSMUST00000165149.1	Slc37a1	31296396	31296546	0.0216889	0	0.138353	0.3125	0.0115133	DE	ENSMUSG00000024036.15:ENSMUST00000165149.1|ENSMUSG00000024036.15|-|-|Slc37a1-201|Slc37a1|3354|protein_coding|	chr17	31295482	31350696	+	protein_coding	224674	Q8R070	Q8R070;Q8K0Y8;Q3TQ11	solute carrier family 37 (glycerol-3-phosphate transporter), member 1(Slc37a1)	150	5UTR;Intron;	+
Cecum	Lp-ex_GF	Peak_26734	ENSMUSG00000030096.8	ENSMUST00000032185.8	Slc6a6	91758531	91758681	0	0	0.999232	0.712451	0.111596	notDE	ENSMUSG00000030096.8:ENSMUST00000032185.8|ENSMUSG00000030096.8|OTTMUSG00000058000.2|OTTMUST00000142341.1|Slc6a6-001|Slc6a6|6186|protein_coding|	chr6	91684052	91759066	+	protein_coding	21366	A0A0U1RPH7	A0A0U1RPH7;Q8BRX2;Q3UPI8;O35316;A0A0U1RQA5;A0A0U1RP20;A0A0U1RQA0	solute carrier family 6 (neurotransmitter transporter, taurine), member 6(Slc6a6)	150	3UTR;Intron;	+
Cecum	Lp-ex_GF	Peak_36481	ENSMUSG00000001280.12	ENSMUST00000001326.6	Sp1	102409290	102409440	3.7219e-06	0	1	0.440972	0.330829	notDE	ENSMUSG00000001280.12:ENSMUST00000001326.6|ENSMUSG00000001280.12|OTTMUSG00000035159.3|OTTMUST00000089532.2|Sp1-001|Sp1|7754|protein_coding|	chr15	102406142	102436404	+	protein_coding	20683	E9Q2V3	E9Q2V3;O89090;E9Q113;A2TH11;G3X8Q0;E9Q0S7	trans-acting transcription factor 1(Sp1)	150	CDS;	+
Cecum	Lp-ex_GF	Peak_9605	ENSMUSG00000024215.13	ENSMUST00000025054.8	Spdef	27717096	27717246	5.12293e-08	0	0.335485	0.744096	0.0016153	DE	ENSMUSG00000024215.13:ENSMUST00000025054.8|ENSMUSG00000024215.13|OTTMUSG00000021352.4|-|Spdef-201|Spdef|1824|protein_coding|	chr17	27714351	27728951	-	protein_coding	30051	B2KF87	B2KF87;Q9WTP3	SAM pointed domain containing ets transcription factor(Spdef)	150	CDS;	-
Cecum	Lp-ex_GF	Peak_9605	ENSMUSG00000024215.13	ENSMUST00000127622.1	Spdef	27717096	27717246	5.12293e-08	0	0.664515	0.255904	0.0016153	DE	ENSMUSG00000024215.13:ENSMUST00000127622.1|ENSMUSG00000024215.13|OTTMUSG00000021352.4|OTTMUST00000051357.1|Spdef-003|Spdef|854|processed_transcript|	chr17	27714351	27728951	-	protein_coding	30051	B2KF87	B2KF87;Q9WTP3	SAM pointed domain containing ets transcription factor(Spdef)	150	CDS;	-
Cecum	Lp-ex_GF	Peak_19843	ENSMUSG00000005803.14	ENSMUST00000147310.1	Sqrdl	122787518	122787668	0.00165697	0.000337397	0.0217578	0.124484	0.00126696	DE	ENSMUSG00000005803.14:ENSMUST00000147310.1|ENSMUSG00000005803.14|OTTMUSG00000015682.4|OTTMUST00000037271.1|Sqrdl-007|Sqrdl|467|processed_transcript|	chr2	122765236	122809569	+	protein_coding	59010	Q3UDS4	Q3UDS4;F6ZKZ3;H3BJM5;H3BLH2;Q9R112;H3BJJ7	sulfide quinone reductase-like (yeast)(Sqrdl)	150	CDS;	+
Cecum	Lp-ex_GF	Peak_24040	ENSMUSG00000030616.15	ENSMUST00000207578.1	Sytl2	90348582	90348732	5.26537e-10	3.67063e-11	0.0560332	0.513889	0.013671	DE	ENSMUSG00000030616.15:ENSMUST00000207578.1|ENSMUSG00000030616.15|OTTMUSG00000049044.2|OTTMUST00000146544.1|Sytl2-018|Sytl2|1490|protein_coding|	chr7	90302251	90410719	+	protein_coding	83671	Q7TMU6	Q7TMU6;Q69ZF4;A0A140LHC0;Q3TRB4;A0A140LJF2;Q99N50;Q6P216;Q3UX90	synaptotagmin-like 2(Sytl2)	150	5UTR;Intron;	+
Cecum	Lp-ex_GF	Peak_33337	ENSMUSG00000030650.18	ENSMUST00000155572.1	Tmc5	118623430	118623580	4.32657e-05	1.20185e-05	0.0290913	0.508219	0.000152692	DE	ENSMUSG00000030650.18:ENSMUST00000155572.1|ENSMUSG00000030650.18|OTTMUSG00000030889.4|OTTMUST00000076457.2|Tmc5-004|Tmc5|615|protein_coding|	chr7	118597296	118675086	+	protein_coding	74424	D3Z0S8	D3Z0S8;Q32NZ6	transmembrane channel-like gene family 5(Tmc5)	150	CDS;	+
Cecum	Lp-ex_GF	Peak_33337	ENSMUSG00000030650.18	ENSMUST00000121744.8	Tmc5	118623430	118623580	4.32657e-05	0.000607297	0.628041	0.397197	0.000152692	DE	ENSMUSG00000030650.18:ENSMUST00000121744.8|ENSMUSG00000030650.18|OTTMUSG00000030889.4|OTTMUST00000076455.3|Tmc5-002|Tmc5|3533|protein_coding|	chr7	118597296	118675086	+	protein_coding	74424	D3Z0S8	D3Z0S8;Q32NZ6	transmembrane channel-like gene family 5(Tmc5)	150	CDS;	+
Cecum	Lp-ex_GF	c("Peak_10808", "Peak_10809", "Peak_14871")	ENSMUSG00000020839.16	ENSMUST00000072633.3	Tmigd1	76904569|76906876|76916337	76904719|76907026|76916487	0.00114389	0.000222736	0.462983	0.219301	2.53706e-05	DE	ENSMUSG00000020839.16:ENSMUST00000072633.3|ENSMUSG00000020839.16|OTTMUSG00000006243.3|-|Tmigd1-201|Tmigd1|1366|protein_coding|	chr11	76902158	76916587	+	protein_coding	66601	Q9D8H2	Q9D8H2;Q9D7L8;Q5NCR1	transmembrane and immunoglobulin domain containing 1(Tmigd1)	150|150|150	5UTR;CDS;|CDS;|3UTR;Intron;	+|+|+
Cecum	Lp-ex_GF	c("Peak_10808", "Peak_10809")	ENSMUSG00000020839.16	ENSMUST00000142166.7	Tmigd1	76904569|76906876	76904719|76907026	0.00114389	0.00621549	0.476435	0.647933	2.53706e-05	DE	ENSMUSG00000020839.16:ENSMUST00000142166.7|ENSMUSG00000020839.16|OTTMUSG00000006243.3|OTTMUST00000014099.2|Tmigd1-003|Tmigd1|513|protein_coding|	chr11	76902158	76916587	+	protein_coding	66601	Q9D8H2	Q9D8H2;Q9D7L8;Q5NCR1	transmembrane and immunoglobulin domain containing 1(Tmigd1)	150|150	5UTR;CDS;|CDS;	+|+
Cecum	Lp-ex_GF	Peak_904	ENSMUSG00000034377.10	ENSMUST00000152672.1	Tulp4	6137658	6137808	2.96915e-12	3.30821e-13	0.0985755	0.780357	0.865222	notDE	ENSMUSG00000034377.10:ENSMUST00000152672.1|ENSMUSG00000034377.10|OTTMUSG00000024073.8|OTTMUST00000058909.1|Tulp4-005|Tulp4|1718|processed_transcript|	chr17	6106436	6251128	+	protein_coding	68842	Q3UH13	Q3UH13;Q9JIL5;Q69ZK3;Q3TDP7;F6UMF8;D3Z003	tubby like protein 4(Tulp4)	150	Intron;	+
Cecum	Lp-ex_GF	c("Peak_18857", "Peak_18865")	ENSMUSG00000023951.17	ENSMUST00000071648.11	Vegfa	46032018|46018123	46032168|46018273	0.000858343	0.181791	0.512167	0.694643	3.91818e-08	DE	ENSMUSG00000023951.17:ENSMUST00000071648.11|ENSMUSG00000023951.17|OTTMUSG00000016285.5|OTTMUST00000039102.2|Vegfa-001|Vegfa|3451|protein_coding|	chr17	46016992	46032369	-	protein_coding	22339	E9Q4N8	E9Q4N8;F8T7H0;F6ZE01;Q00731;E9Q4N9;Q6YLN3;F8WH81;Q5UD54;F8WH10;A0FKR4	vascular endothelial growth factor A(Vegfa)	150|150	5UTR;Intron;|3UTR;Intron;	-|-
Cecum	Lp-ex_GF	c("Peak_29839", "Peak_29837")	ENSMUSG00000020220.16	ENSMUST00000020441.12	Vps13d	145156449|145148615	145156599|145148765	6.72063e-14	9.49236e-15	0.0165871	0.305556	0.0863787	notDE	ENSMUSG00000020220.16:ENSMUST00000020441.12|ENSMUSG00000020220.16|OTTMUSG00000010745.6|OTTMUST00000025097.2|Vps13d-001|Vps13d|15665|protein_coding|	chr4	144972621	145195005	-	protein_coding	230895	B1ART1	B1ART1;Q6A066;B1ART2;Q3UYQ8;V9GX23;F6XI52	vacuolar protein sorting 13D(Vps13d)	150|150	CDS;|CDS;	-|-
Cecum	Lp-ex_GF	Peak_14066	ENSMUSG00000052056.14	ENSMUST00000109155.7	Zfp217	170119377	170119527	0.0199236	0	0.747312	0.108406	0.148307	notDE	ENSMUSG00000052056.14:ENSMUST00000109155.7|ENSMUSG00000052056.14|OTTMUSG00000016078.2|OTTMUST00000038383.1|Zfp217-001|Zfp217|5670|protein_coding|	chr2	170108642	170148103	-	protein_coding	228913	Q3U0X6	Q3U0X6;Q811G8	zinc finger protein 217(Zfp217)	150	CDS;	-
Cecum	Lp-ex_GF	c("Peak_20094", "Peak_20086")	ENSMUSG00000047036.8	ENSMUST00000216063.1	Zfp445	122861930|122853492	122862080|122853642	0	3.08393e-20	0.802757	0.237303	0.0796448	notDE	ENSMUSG00000047036.8:ENSMUST00000216063.1|ENSMUSG00000047036.8|OTTMUSG00000062784.1|OTTMUST00000152895.1|Zfp445-001|Zfp445|6189|protein_coding|	chr9	122844528	122866006	-	protein_coding	235682	Q8CBF5	Q8CBF5;Q499F8;Q8R2V3;O89108	zinc finger protein 445(Zfp445)	150|150	CDS;|CDS;	-|-
Cecum	Lp-ex_GF	Peak_20086	ENSMUSG00000047036.8	ENSMUST00000213971.1	Zfp445	122853492	122853642	0	6.18437e-10	0.0146587	0.195982	0.0796448	notDE	ENSMUSG00000047036.8:ENSMUST00000213971.1|ENSMUSG00000047036.8|OTTMUSG00000062784.1|OTTMUST00000152896.1|Zfp445-005|Zfp445|758|protein_coding|	chr9	122844528	122866006	-	protein_coding	235682	Q8CBF5	Q8CBF5;Q499F8;Q8R2V3;O89108	zinc finger protein 445(Zfp445)	150	CDS;	-
Cecum	Lp-ex_GF	Peak_20094	ENSMUSG00000047036.8	ENSMUST00000216721.1	Zfp445	122861930	122862080	0	3.87024e-09	0.182584	0.566715	0.0796448	notDE	ENSMUSG00000047036.8:ENSMUST00000216721.1|ENSMUSG00000047036.8|OTTMUSG00000062784.1|OTTMUST00000152899.1|Zfp445-003|Zfp445|645|protein_coding|	chr9	122844528	122866006	-	protein_coding	235682	Q8CBF5	Q8CBF5;Q499F8;Q8R2V3;O89108	zinc finger protein 445(Zfp445)	150	CDS;	-
Cecum	Lp-ex_GF	Peak_19883	ENSMUSG00000030016.14	ENSMUST00000032088.13	Zfp638	83929265	83929415	0.000964736	0.00742251	0.0628723	0.180495	0.835055	notDE	ENSMUSG00000030016.14:ENSMUST00000032088.13|ENSMUSG00000030016.14|OTTMUSG00000057474.12|OTTMUST00000141635.1|Zfp638-015|Zfp638|6199|protein_coding|	chr6	83867108	83989550	+	protein_coding	18139	Q61464	Q61464;E9QML5;Q3UEX6;A0A0N4SVU0;Q3TZK9;E9QKZ7;Q99LP9;A0A0N4SWG8;Q3TQM2;A0A0N4SVM8;A0A0N4SUP3;A0A0N4SV80;A0A0N4SVI8;Q3TNM0;Q3TQ35;A0A0N4SV38	zinc finger protein 638(Zfp638)	150	CDS;	+
Cecum	ex_GF-Am	Peak_8566	ENSMUSG00000009073.16	ENSMUST00000109910.8	Nf2	4789593	4789743	0.00190091	1	0.201058	0.352515	0.0309739	DE	ENSMUSG00000009073.16:ENSMUST00000109910.8|ENSMUSG00000009073.16|OTTMUSG00000005071.5|OTTMUST00000011302.2|Nf2-001|Nf2|4720|protein_coding|	chr11	4765844	4849536	-	protein_coding	18016	Q62207	Q62207;E9PW99;F7DBY2;E9Q7I0;Q9D3K3;F8WJ43;Q99K59;P46662;F7D6P2;F6X089;Q3TIW4	neurofibromatosis 2(Nf2)	150	CDS;	-
Cecum	vanco-Lp	c("Peak_3789", "Peak_3792")	ENSMUSG00000051339.10	ENSMUST00000211733.1	2900026A02Rik	113191748|113183849	113191898|113183999	9.75106e-05	0	0.102644	0.718105	0.792288	notDE	ENSMUSG00000051339.10:ENSMUST00000211733.1|ENSMUSG00000051339.10|OTTMUSG00000025834.4|OTTMUST00000148388.1|2900026A02Rik-003|2900026A02Rik|10238|protein_coding|	chr5	113086322	113221236	-	protein_coding	243219	Q8BRV5	Q8BRV5	RIKEN cDNA 2900026A02 gene(2900026A02Rik)	150|150	CDS;|CDS;	-|-
Cecum	vanco-Lp	Peak_18210	ENSMUSG00000020865.16	ENSMUST00000140985.1	Abcc3	94343591	94343741	0	0.101596	0.7493	0.532005	0.876849	notDE	ENSMUSG00000020865.16:ENSMUST00000140985.1|ENSMUSG00000020865.16|OTTMUSG00000001891.1|OTTMUST00000003820.1|Abcc3-005|Abcc3|567|processed_transcript|	chr11	94343294	94392997	-	protein_coding	76408	J3QML2	J3QML2;A0A0R4J015;Q59DK8;Q9CVX4;B2RX12	ATP-binding cassette, sub-family C (CFTR/MRP), member 3(Abcc3)	150	3UTR;CDS;	-
Cecum	vanco-Lp	Peak_15732	ENSMUSG00000049470.13	ENSMUST00000153821.1	Aff4	53372387	53372537	0.0403334	0.0317077	0.0031348	0.275955	0.5628	notDE	ENSMUSG00000049470.13:ENSMUST00000153821.1|ENSMUSG00000049470.13|OTTMUSG00000000053.13|OTTMUST00000071565.2|Aff4-008|Aff4|464|protein_coding|	chr11	53350832	53421830	+	protein_coding	93736	B7ZNX0	B7ZNX0;B7ZC42;Q9ESC8;F6WNE9	AF4/FMR2 family, member 4(Aff4)	150	CDS;	+
Cecum	vanco-Lp	Peak_15732	ENSMUSG00000049470.13	ENSMUST00000060945.11	Aff4	53372387	53372537	0.0403334	1	0.984775	0.499784	0.5628	notDE	ENSMUSG00000049470.13:ENSMUST00000060945.11|ENSMUSG00000049470.13|OTTMUSG00000000053.13|OTTMUST00000012525.3|Aff4-001|Aff4|10099|protein_coding|	chr11	53350832	53421830	+	protein_coding	93736	B7ZNX0	B7ZNX0;B7ZC42;Q9ESC8;F6WNE9	AF4/FMR2 family, member 4(Aff4)	150	CDS;	+
Cecum	vanco-Lp	Peak_1285	ENSMUSG00000036591.15	ENSMUST00000131394.1	Arhgap21	20967581	20967731	7.1554e-07	0.0424987	0.178405	0.54528	0.614614	notDE	ENSMUSG00000036591.15:ENSMUST00000131394.1|ENSMUSG00000036591.15|OTTMUSG00000011591.7|OTTMUST00000027297.1|Arhgap21-002|Arhgap21|165|processed_transcript|	chr2	20847918	20968881	-	protein_coding	71435	F6WQR2	F6WQR2;A2BHQ2;Q6DFV3;B7ZCJ0;G3UWM5;B7ZCJ1;B2RWX1;A0A0A0MQE8;G3UX38	Rho GTPase activating protein 21(Arhgap21)	150	5UTR;Intron;	-
Cecum	vanco-Lp	Peak_24501	ENSMUSG00000035133.9	ENSMUST00000110725.1	Arhgap5	52516233	52516383	6.1703e-10	2.52454e-11	0.0457813	0.497756	0.565824	notDE	ENSMUSG00000035133.9:ENSMUST00000110725.1|ENSMUSG00000035133.9|OTTMUSG00000065512.1|-|Arhgap5-201|Arhgap5|5197|protein_coding|	chr12	52503971	52571975	+	protein_coding	11855	B9EKC3	B9EKC3;P97393;Q3TQ76;Q3V2S0;E9PYT0	Rho GTPase activating protein 5(Arhgap5)	150	5UTR;CDS;	+
Cecum	vanco-Lp	Peak_19591	ENSMUSG00000092618.2	ENSMUST00000173164.1	Btnl6	34508272	34508422	2.90549e-13	0	1	0.576852	0.000617987	DE	ENSMUSG00000092618.2:ENSMUST00000173164.1|ENSMUSG00000092618.2|OTTMUSG00000020238.2|OTTMUST00000048056.2|Btnl6-001|Btnl6|1751|unprocessed_pseudogene|	chr17	34507803	34517352	-	protein_coding	624681	A2CG22	A2CG22	butyrophilin-like 6(Btnl6)	150	CDS;	-
Cecum	vanco-Lp	Peak_19591	ENSMUSG00000092618.2	ENSMUST00000075483.4	Btnl6	34508272	34508422	2.90549e-13	0	0	0.423148	0.000617987	DE	ENSMUSG00000092618.2:ENSMUST00000075483.4|ENSMUSG00000092618.2|OTTMUSG00000020238.2|-|Btnl6-201|Btnl6|1620|protein_coding|	chr17	34507803	34517352	-	protein_coding	624681	A2CG22	A2CG22	butyrophilin-like 6(Btnl6)	150	CDS;	-
Cecum	vanco-Lp	c("Peak_32211", "Peak_32216")	ENSMUSG00000033671.18	ENSMUST00000138762.7	Cep350	155928707|155862496	155928857|155862646	0.000706581	9.86981e-05	0.852523	0.63591	0.110804	notDE	ENSMUSG00000033671.18:ENSMUST00000138762.7|ENSMUSG00000033671.18|OTTMUSG00000033963.8|OTTMUST00000085691.3|Cep350-001|Cep350|13307|protein_coding|	chr1	155844963	155973255	-	protein_coding	74081	E9Q309	E9Q309;Q8BXM7;Q6A062;Q5FW83;D3YTP2	centrosomal protein 350(Cep350)	150|150	CDS;|CDS;	-|-
Cecum	vanco-Lp	Peak_27050	ENSMUSG00000039205.16	ENSMUST00000136325.2	Ciz1	32363405	32363555	4.26358e-05	0.459195	0.0195258	0.221364	0.598089	notDE	ENSMUSG00000039205.16:ENSMUST00000136325.2|ENSMUSG00000039205.16|OTTMUSG00000012950.3|OTTMUST00000031144.1|Ciz1-009|Ciz1|448|processed_transcript|	chr2	32352326	32380970	+	protein_coding	68379	A0A0A0MQJ7	A0A0A0MQJ7;A2AN61;Q3TMV1;Q3TXU6;Q3UUV0;F7AT58;Q8BIT2;Q70KX6;Q6GQU3;F6XWQ4;A0A0A6YVQ0;F6S5B6;Q8VEH2;F7D5G9;Q9CUW6;F7BM53	CDKN1A interacting zinc finger protein 1(Ciz1)	150	5UTR;Intron;	+
Cecum	vanco-Lp	Peak_15261	ENSMUSG00000021669.14	ENSMUST00000077672.10	Col4a3bp	96609854	96610004	0.0187136	0	0.123122	0.309432	0.719913	notDE	ENSMUSG00000021669.14:ENSMUST00000077672.10|ENSMUSG00000021669.14|-|-|Col4a3bp-201|Col4a3bp|5363|protein_coding|	chr13	96542617	96640167	+	protein_coding	68018	Q8BSX8	Q8BSX8;Q9EQG9	collagen, type IV, alpha 3 (Goodpasture antigen) binding protein(Col4a3bp)	150	CDS;	+
Cecum	vanco-Lp	Peak_15261	ENSMUSG00000021669.14	ENSMUST00000109444.2	Col4a3bp	96609854	96610004	0.0187136	0	0.876878	0.690568	0.719913	notDE	ENSMUSG00000021669.14:ENSMUST00000109444.2|ENSMUSG00000021669.14|-|-|Col4a3bp-202|Col4a3bp|5285|protein_coding|	chr13	96542617	96640167	+	protein_coding	68018	Q8BSX8	Q8BSX8;Q9EQG9	collagen, type IV, alpha 3 (Goodpasture antigen) binding protein(Col4a3bp)	150	CDS;	+
Cecum	vanco-Lp	c("Peak_281", "Peak_280")	ENSMUSG00000000787.12	ENSMUST00000000804.6	Ddx3x	13286089|13287162	13286239|13287312	9.4651e-05	1.06831e-05	0.755345	0.347122	0.737987	notDE	ENSMUSG00000000787.12:ENSMUST00000000804.6|ENSMUSG00000000787.12|OTTMUSG00000017078.1|OTTMUST00000041354.1|Ddx3x-001|Ddx3x|4692|protein_coding|	chrX	13280969	13294052	+	protein_coding	13205	Q3TQX5	Q3TQX5;B9EKE9;Q62167;B7ZWF1	DEAD/H (Asp-Glu-Ala-Asp/His) box polypeptide 3, X-linked(Ddx3x)	150|150	CDS;|CDS;	+|+
Cecum	vanco-Lp	Peak_8233	ENSMUSG00000025195.9	ENSMUST00000212048.1	Dnmbp	43890190	43890340	1.26488e-05	1.19658e-06	0.181667	0.530515	0.00240148	DE	ENSMUSG00000025195.9:ENSMUST00000212048.1|ENSMUSG00000025195.9|OTTMUSG00000061972.1|OTTMUST00000151313.1|Dnmbp-002|Dnmbp|4186|protein_coding|	chr19	43846820	43940191	-	protein_coding	71972	Q9CWU8	Q9CWU8;A0A0R4J055;Q6TXD4	dynamin binding protein(Dnmbp)	150	CDS;	-
Cecum	vanco-Lp	Peak_19848	ENSMUSG00000026131.18	ENSMUST00000194192.2	Dst	34238520	34238670	0.000379213	0.00019846	0.0328588	0.13975	0.0579407	notDE	ENSMUSG00000026131.18:ENSMUST00000194192.2|ENSMUSG00000026131.18|OTTMUSG00000044431.13|OTTMUST00000117001.2|Dst-020|Dst|6039|protein_coding|	chr1	33908224	34308661	+	protein_coding	13518	A3KMF5	A3KMF5;Q6ZQ59;S4R2C6;A0A087WRB8;Q80VL5;Q91ZU6;S4R1Y6;A0A0A6YX28;E9Q9X1;A0A0A6YXR1;S4R1P5;S4R2A8;A0A087WSP0;A0A087WPR7	dystonin(Dst)	150	CDS;	+
Cecum	vanco-Lp	Peak_13610	ENSMUSG00000042507.14	ENSMUST00000046266.12	Elmsan1	84172874	84173024	0.000671295	9.33267e-05	0.988947	0.499445	0.35246	notDE	ENSMUSG00000042507.14:ENSMUST00000046266.12|ENSMUSG00000042507.14|OTTMUSG00000017439.1|-|Elmsan1-201|Elmsan1|6848|protein_coding|	chr12	84149175	84218881	-	protein_coding	238317	Q3U224	Q3U224;Q8BUZ9;E9Q2I4	ELM2 and Myb/SANT-like domain containing 1(Elmsan1)	150	CDS;	-
Cecum	vanco-Lp	Peak_13610	ENSMUSG00000042507.14	ENSMUST00000110294.1	Elmsan1	84172874	84173024	0.000671295	0.000952316	0.0110526	0.118635	0.35246	notDE	ENSMUSG00000042507.14:ENSMUST00000110294.1|ENSMUSG00000042507.14|OTTMUSG00000017439.1|OTTMUST00000042302.1|Elmsan1-001|Elmsan1|7156|protein_coding|	chr12	84149175	84218881	-	protein_coding	238317	Q3U224	Q3U224;Q8BUZ9;E9Q2I4	ELM2 and Myb/SANT-like domain containing 1(Elmsan1)	150	CDS;	-
Cecum	vanco-Lp	Peak_17939	ENSMUSG00000036617.16	ENSMUST00000125556.1	Etl4	20743587	20743737	1.52063e-06	1	0	0.207591	0.817228	notDE	ENSMUSG00000036617.16:ENSMUST00000125556.1|ENSMUSG00000036617.16|OTTMUSG00000011450.6|OTTMUST00000027095.1|Etl4-017|Etl4|666|processed_transcript|	chr2	19909779	20810713	+	protein_coding	208618	D3Z781	D3Z781;Q3TYN4;Q8BHR1;A2AQ25;Q3UFL8;E9QAU4;B2RY09;B1AY49;B1AY50	enhancer trap locus 4(Etl4)	150	CDS;	+
Cecum	vanco-Lp	Peak_17722	ENSMUSG00000019779.15	ENSMUST00000019913.14	Frk	34610963	34611113	1.1034e-14	0	0.96217	0.66424	0.63234	notDE	ENSMUSG00000019779.15:ENSMUST00000019913.14|ENSMUSG00000019779.15|OTTMUSG00000063874.1|OTTMUST00000155664.1|Frk-001|Frk|4696|protein_coding|	chr10	34483398	34611278	+	protein_coding	14302	Q922K9	Q922K9;Q8BPC1	fyn-related kinase(Frk)	150	3UTR;Intron;	+
Cecum	vanco-Lp	Peak_35049	ENSMUSG00000020946.13	ENSMUST00000021329.13	Gosr2	103678998	103679148	1.72015e-06	1.34933e-07	0.606134	0.336158	0.0495617	DE	ENSMUSG00000020946.13:ENSMUST00000021329.13|ENSMUSG00000020946.13|OTTMUSG00000003021.1|OTTMUST00000006197.1|Gosr2-001|Gosr2|3266|protein_coding|	chr11	103676848	103697898	-	protein_coding	56494	O35166	O35166;A2A9I0	golgi SNAP receptor complex member 2(Gosr2)	150	3UTR;Intron;	-
Cecum	vanco-Lp	Peak_35049	ENSMUSG00000020946.13	ENSMUST00000145265.1	Gosr2	103678998	103679148	1.72015e-06	0.000308325	0.365491	0.538863	0.0495617	DE	ENSMUSG00000020946.13:ENSMUST00000145265.1|ENSMUSG00000020946.13|OTTMUSG00000003021.1|OTTMUST00000006199.1|Gosr2-003|Gosr2|917|processed_transcript|	chr11	103676848	103697898	-	protein_coding	56494	O35166	O35166;A2A9I0	golgi SNAP receptor complex member 2(Gosr2)	150	3UTR;Intron;	-
Cecum	vanco-Lp	Peak_5000	ENSMUSG00000023952.13	ENSMUST00000169955.1	Gtpbp2	46164212	46164362	0.000973953	0.000995963	0.00993865	0.163089	0.0261086	DE	ENSMUSG00000023952.13:ENSMUST00000169955.1|ENSMUSG00000023952.13|OTTMUSG00000035552.2|OTTMUST00000091067.1|Gtpbp2-009|Gtpbp2|857|processed_transcript|	chr17	46161031	46169370	+	protein_coding	56055	F6RLV6	F6RLV6;E9QA45;Q3UJK4;F7A4M1;E9PVQ4;E9Q004	GTP binding protein 2(Gtpbp2)	150	5UTR;CDS;	+
Cecum	vanco-Lp	Peak_5000	ENSMUSG00000023952.13	ENSMUST00000169383.7	Gtpbp2	46164212	46164362	0.000973953	0.68938	0.203683	0.0771474	0.0261086	DE	ENSMUSG00000023952.13:ENSMUST00000169383.7|ENSMUSG00000023952.13|OTTMUSG00000035552.2|OTTMUST00000091059.1|Gtpbp2-002|Gtpbp2|2929|nonsense_mediated_decay|	chr17	46161031	46169370	+	protein_coding	56055	F6RLV6	F6RLV6;E9QA45;Q3UJK4;F7A4M1;E9PVQ4;E9Q004	GTP binding protein 2(Gtpbp2)	150	5UTR;CDS;	+
Cecum	vanco-Lp	Peak_35659	ENSMUSG00000027580.17	ENSMUST00000149417.1	Helz2	181234692	181234842	0.00483688	0.000897796	0.739086	0.250794	0.0293337	DE	ENSMUSG00000027580.17:ENSMUST00000149417.1|ENSMUSG00000027580.17|OTTMUSG00000016565.2|OTTMUST00000040050.1|Helz2-004|Helz2|7787|retained_intron|	chr2	181227614	181242027	-	protein_coding	229003	Q3TZD5	Q3TZD5;Q922U3;E9QAM5;Q3T9X6;A2AS03;A2AS05;Q7TT03	helicase with zinc finger 2, transcriptional coactivator(Helz2)	150	CDS;	-
Cecum	vanco-Lp	c("Peak_35656", "Peak_35659")	ENSMUSG00000027580.17	ENSMUST00000108831.7	Helz2	181240562|181234692	181240712|181234842	0.00483688	0.174299	0.203331	0.604721	0.0293337	DE	ENSMUSG00000027580.17:ENSMUST00000108831.7|ENSMUSG00000027580.17|OTTMUSG00000016565.2|-|Helz2-201|Helz2|10109|protein_coding|	chr2	181227614	181242027	-	protein_coding	229003	Q3TZD5	Q3TZD5;Q922U3;E9QAM5;Q3T9X6;A2AS03;A2AS05;Q7TT03	helicase with zinc finger 2, transcriptional coactivator(Helz2)	150|150	CDS;|CDS;	-|-
Cecum	vanco-Lp	Peak_16983	ENSMUSG00000025261.17	ENSMUST00000112622.7	Huwe1	151905330	151905480	0	0.25447	0.180137	0.0320008	0.42819	notDE	ENSMUSG00000025261.17:ENSMUST00000112622.7|ENSMUSG00000025261.17|OTTMUSG00000019367.10|OTTMUST00000046396.1|Huwe1-001|Huwe1|14168|protein_coding|	chrX	151800806	151935417	+	protein_coding	59026	F6UYC1	F6UYC1;Q8C0G8;Q3TL29;A2AFQ0;F6XP90;Q3TNP1;Q9CU76;Q3TMX4;Q4JG03;Q7TMY8;A0A0G2JD97;D6RDF2;Q8BKX3	HECT, UBA and WWE domain containing 1(Huwe1)	150	CDS;	+
Cecum	vanco-Lp	Peak_12397	ENSMUSG00000023150.14	ENSMUST00000186745.1	Ivns1abp	151355310	151355460	1.05454e-12	5.99178e-14	0.0527492	0.204024	0.0293033	DE	ENSMUSG00000023150.14:ENSMUST00000186745.1|ENSMUSG00000023150.14|OTTMUSG00000049560.1|OTTMUST00000126314.1|Ivns1abp-004|Ivns1abp|3315|nonsense_mediated_decay|	chr1	151344476	151364422	+	protein_coding	117198	A0A087WQT3	A0A087WQT3;Q920Q8;Q06BK5	influenza virus NS1A binding protein(Ivns1abp)	150	3UTR;Intron;	+
Cecum	vanco-Lp	Peak_21141	ENSMUSG00000031540.13	ENSMUST00000110696.7	Kat6a	22862437	22862587	4.40789e-11	1.54227e-12	0.791407	0.0555743	0.965878	notDE	ENSMUSG00000031540.13:ENSMUST00000110696.7|ENSMUSG00000031540.13|OTTMUSG00000017302.1|OTTMUST00000041977.1|Kat6a-002|Kat6a|9041|protein_coding|	chr8	22859534	22943259	+	protein_coding	244349	Q3V1G6	Q3V1G6;Q8C6L0;Q3UFW4;Q8BZ21;Q3UPM9;A0PJC5;G3X940	K(lysine) acetyltransferase 6A(Kat6a)	150	CDS;	+
Cecum	vanco-Lp	Peak_21141	ENSMUSG00000031540.13	ENSMUST00000044331.6	Kat6a	22862437	22862587	4.40789e-11	5.8424e-07	0.199912	0.696175	0.965878	notDE	ENSMUSG00000031540.13:ENSMUST00000044331.6|ENSMUSG00000031540.13|OTTMUSG00000017302.1|OTTMUST00000041976.1|Kat6a-001|Kat6a|9113|protein_coding|	chr8	22859534	22943259	+	protein_coding	244349	Q3V1G6	Q3V1G6;Q8C6L0;Q3UFW4;Q8BZ21;Q3UPM9;A0PJC5;G3X940	K(lysine) acetyltransferase 6A(Kat6a)	150	CDS;	+
Cecum	vanco-Lp	Peak_27230	ENSMUSG00000033499.13	ENSMUST00000091829.3	Larp4b	9173749	9173899	0.00739191	0.0043979	0.927632	0.550847	0.122824	notDE	ENSMUSG00000033499.13:ENSMUST00000091829.3|ENSMUSG00000033499.13|OTTMUSG00000048200.10|OTTMUST00000123759.2|Larp4b-002|Larp4b|5720|protein_coding|	chr13	9093880	9174451	+	protein_coding	217980	Q80UQ3	Q80UQ3;Q6A0A2;A0A087WPU9	La ribonucleoprotein domain family, member 4B(Larp4b)	150	3UTR;Intron;	+
Cecum	vanco-Lp	Peak_21584	ENSMUSG00000024052.17	ENSMUST00000129635.7	Lpin2	71225067	71225217	0.0030311	0.00262256	0.667225	0.365989	0.0618261	notDE	ENSMUSG00000024052.17:ENSMUST00000129635.7|ENSMUSG00000024052.17|OTTMUSG00000024753.7|OTTMUST00000060936.4|Lpin2-001|Lpin2|5640|protein_coding|	chr17	71182559	71249817	+	protein_coding	64898	Q571N3	Q571N3;Q3UWC4;Q99PI5;E9PWN0;F6VTY5;D6RH34	lipin 2(Lpin2)	150	CDS;	+
Cecum	vanco-Lp	Peak_4530	ENSMUSG00000009376.15	ENSMUST00000115443.7	Met	17573482	17573632	1.09221e-07	0	0.810949	0.437769	0.283848	notDE	ENSMUSG00000009376.15:ENSMUST00000115443.7|ENSMUSG00000009376.15|OTTMUSG00000024024.3|OTTMUST00000058741.1|Met-001|Met|6809|protein_coding|	chr6	17463799	17573980	+	protein_coding	17295	P16056	P16056;F8VQL0;F6X333;F6RCC5;A2VCS0;Q3TCS4;A1A597;A4FUV6;D3YVY2;A4FUV7	met proto-oncogene(Met)	150	3UTR;Intron;	+
Cecum	vanco-Lp	Peak_2595	ENSMUSG00000021112.9	ENSMUST00000219667.1	Mpp5	78797150	78797300	8.92707e-07	1.33167e-07	0.136152	0.617031	0.926706	notDE	ENSMUSG00000021112.9:ENSMUST00000219667.1|ENSMUSG00000021112.9|OTTMUSG00000065394.2|OTTMUST00000159299.1|Mpp5-004|Mpp5|413|protein_coding|	chr12	78748906	78840714	+	protein_coding	56217	Q9JLB2	Q9JLB2;B2RRY4	membrane protein, palmitoylated 5 (MAGUK p55 subfamily member 5)(Mpp5)	150	CDS;	+
Cecum	vanco-Lp	Peak_2595	ENSMUSG00000021112.9	ENSMUST00000219197.1	Mpp5	78797150	78797300	8.92707e-07	0.00480586	0.693688	0.213661	0.926706	notDE	ENSMUSG00000021112.9:ENSMUST00000219197.1|ENSMUSG00000021112.9|OTTMUSG00000065394.2|OTTMUST00000159295.1|Mpp5-001|Mpp5|5283|nonsense_mediated_decay|	chr12	78748906	78840714	+	protein_coding	56217	Q9JLB2	Q9JLB2;B2RRY4	membrane protein, palmitoylated 5 (MAGUK p55 subfamily member 5)(Mpp5)	150	CDS;	+
Cecum	vanco-Lp	Peak_13731	ENSMUSG00000078942.10	ENSMUST00000042220.2	Naip6	100316543	100316693	0.00716345	0	0.69458	0.0254864	0.028201	DE	ENSMUSG00000078942.10:ENSMUST00000042220.2|ENSMUSG00000078942.10|OTTMUSG00000028714.1|-|Naip6-201|Naip6|6705|protein_coding|	chr13	100281120	100317674	-	protein_coding	17952	Q9JIC9	Q9JIC9;Q9JIB6;Q8CH64;Q14B43	NLR family, apoptosis inhibitory protein 6(Naip6)	150	5UTR;CDS;	-
Cecum	vanco-Lp	Peak_13731	ENSMUSG00000078942.10	ENSMUST00000118574.7	Naip6	100316543	100316693	0.00716345	0	0.30542	0.974514	0.028201	DE	ENSMUSG00000078942.10:ENSMUST00000118574.7|ENSMUSG00000078942.10|OTTMUSG00000028714.1|OTTMUST00000071113.1|Naip6-001|Naip6|6827|protein_coding|	chr13	100281120	100317674	-	protein_coding	17952	Q9JIC9	Q9JIC9;Q9JIB6;Q8CH64;Q14B43	NLR family, apoptosis inhibitory protein 6(Naip6)	150	5UTR;CDS;	-
Cecum	vanco-Lp	Peak_32837	ENSMUSG00000024431.14	ENSMUST00000152853.1	Nr3c1	39486838	39486988	1.33981e-09	1.14675e-10	0.017826	0.144854	0.314678	notDE	ENSMUSG00000024431.14:ENSMUST00000152853.1|ENSMUSG00000024431.14|OTTMUSG00000023975.2|OTTMUST00000058600.2|Nr3c1-003|Nr3c1|1891|protein_coding|	chr18	39410544	39491301	-	protein_coding	14815	P06537	P06537;Q06VW2;E9PUR6;Q3U126;E9Q310;Q3U2M7;E9PYV1;D3YTK8;Q05DD1;E9Q8A6;D3Z280	nuclear receptor subfamily 3, group C, member 1(Nr3c1)	150	CDS;	-
Cecum	vanco-Lp	Peak_32837	ENSMUSG00000024431.14	ENSMUST00000115571.7	Nr3c1	39486838	39486988	1.33981e-09	0.310342	0.930382	0.794087	0.314678	notDE	ENSMUSG00000024431.14:ENSMUST00000115571.7|ENSMUSG00000024431.14|OTTMUSG00000023975.2|-|Nr3c1-201|Nr3c1|6327|protein_coding|	chr18	39410544	39491301	-	protein_coding	14815	P06537	P06537;Q06VW2;E9PUR6;Q3U126;E9Q310;Q3U2M7;E9PYV1;D3YTK8;Q05DD1;E9Q8A6;D3Z280	nuclear receptor subfamily 3, group C, member 1(Nr3c1)	150	CDS;	-
Cecum	vanco-Lp	Peak_32456	ENSMUSG00000054874.12	ENSMUST00000146638.1	Pcnx3	5664821	5664971	8.0865e-05	6.26647e-05	0.405485	0.146413	0.459093	notDE	ENSMUSG00000054874.12:ENSMUST00000146638.1|ENSMUSG00000054874.12|OTTMUSG00000033232.3|OTTMUST00000083268.1|Pcnx3-006|Pcnx3|3159|retained_intron|	chr19	5664634	5688908	-	protein_coding	104401	F7DCB1	F7DCB1;F6VP43;F6VNK1;Q3UNP0;Q8VI59;Q5DTP9;F7AXS1;F6SDA4	pecanex homolog 3(Pcnx3)	150	3UTR;Intron;	-
Cecum	vanco-Lp	c("Peak_23182", "Peak_23183")	ENSMUSG00000026409.14	ENSMUST00000169659.7	Pfkfb2	130697838|130697838	130697988|130697988	7.35885e-05	1.6044e-05	0.178821	0.510079	0.0140641	DE	ENSMUSG00000026409.14:ENSMUST00000169659.7|ENSMUSG00000026409.14|OTTMUSG00000049608.1|OTTMUST00000126402.1|Pfkfb2-002|Pfkfb2|2849|protein_coding|	chr1	130689181	130729253	-	protein_coding	18640	B2Z891	B2Z891;Q6GTL7;B2Z892;A0A087WRW5;Q8CDS6;B0FLL3;P70265;A0A087WRM7;B2Z895;B2Z893;A0A087WRG0;B2Z894	6-phosphofructo-2-kinase/fructose-2,6-biphosphatase 2(Pfkfb2)	150|150	3UTR;CDS;|Intron;	-|-
Cecum	vanco-Lp	c("Peak_23182", "Peak_23183")	ENSMUSG00000026409.14	ENSMUST00000050406.10	Pfkfb2	130697838|130697838	130697988|130697988	7.35885e-05	1	0	0.233798	0.0140641	DE	ENSMUSG00000026409.14:ENSMUST00000050406.10|ENSMUSG00000026409.14|OTTMUSG00000049608.1|OTTMUST00000126403.1|Pfkfb2-004|Pfkfb2|1701|protein_coding|	chr1	130689181	130729253	-	protein_coding	18640	B2Z891	B2Z891;Q6GTL7;B2Z892;A0A087WRW5;Q8CDS6;B0FLL3;P70265;A0A087WRM7;B2Z895;B2Z893;A0A087WRG0;B2Z894	6-phosphofructo-2-kinase/fructose-2,6-biphosphatase 2(Pfkfb2)	150|150	3UTR;CDS;|Intron;	-|-
Cecum	vanco-Lp	Peak_4361	ENSMUSG00000025648.17	ENSMUST00000199591.4	Pfkfb4	109030594	109030744	0.00106421	0.000982339	0	0.294132	4.40131e-05	DE	ENSMUSG00000025648.17:ENSMUST00000199591.4|ENSMUSG00000025648.17|OTTMUSG00000027454.8|OTTMUST00000067931.2|Pfkfb4-003|Pfkfb4|1712|nonsense_mediated_decay|	chr9	108991777	109032228	+	protein_coding	270198	Q6DTY7	Q6DTY7;C9VZF3;C9VZF2;C9VZF1;A0A0G2JFP0;A0A0G2JDE6;Q8BX50	6-phosphofructo-2-kinase/fructose-2,6-biphosphatase 4(Pfkfb4)	150	3UTR;Intron;	+
Cecum	vanco-Lp	Peak_4361	ENSMUSG00000025648.17	ENSMUST00000051873.14	Pfkfb4	109030594	109030744	0.00106421	0.0182291	0.607228	0.202386	4.40131e-05	DE	ENSMUSG00000025648.17:ENSMUST00000051873.14|ENSMUSG00000025648.17|OTTMUSG00000027454.8|OTTMUST00000067934.2|Pfkfb4-006|Pfkfb4|3316|protein_coding|	chr9	108991777	109032228	+	protein_coding	270198	Q6DTY7	Q6DTY7;C9VZF3;C9VZF2;C9VZF1;A0A0G2JFP0;A0A0G2JDE6;Q8BX50	6-phosphofructo-2-kinase/fructose-2,6-biphosphatase 4(Pfkfb4)	150	3UTR;Intron;	+
Cecum	vanco-Lp	Peak_4361	ENSMUSG00000025648.17	ENSMUST00000198763.1	Pfkfb4	109030594	109030744	0.00106421	1	0.275124	0.160606	4.40131e-05	DE	ENSMUSG00000025648.17:ENSMUST00000198763.1|ENSMUSG00000025648.17|OTTMUSG00000027454.8|OTTMUST00000067933.1|Pfkfb4-005|Pfkfb4|2446|processed_transcript|	chr9	108991777	109032228	+	protein_coding	270198	Q6DTY7	Q6DTY7;C9VZF3;C9VZF2;C9VZF1;A0A0G2JFP0;A0A0G2JDE6;Q8BX50	6-phosphofructo-2-kinase/fructose-2,6-biphosphatase 4(Pfkfb4)	150	3UTR;Intron;	+
Cecum	vanco-Lp	Peak_8188	ENSMUSG00000034403.16	ENSMUST00000036354.6	Pja1	99467985	99468135	2.78706e-09	0.158512	0.0615298	0.205351	0.750166	notDE	ENSMUSG00000034403.16:ENSMUST00000036354.6|ENSMUSG00000034403.16|OTTMUSG00000018068.1|OTTMUST00000043601.1|Pja1-002|Pja1|2563|protein_coding|	chrX	99465733	99471273	-	protein_coding	18744	A0JLS7	A0JLS7;Q05CG5;O55176;B1AXU4;B1AXU3;Q3UXQ1	praja ring finger 1, E3 ubiquitin protein ligase(Pja1)	150	CDS;	-
Cecum	vanco-Lp	Peak_8188	ENSMUSG00000034403.16	ENSMUST00000113797.3	Pja1	99467985	99468135	2.78706e-09	0.232888	0.644057	0.517541	0.750166	notDE	ENSMUSG00000034403.16:ENSMUST00000113797.3|ENSMUSG00000034403.16|OTTMUSG00000018068.1|OTTMUST00000043602.1|Pja1-003|Pja1|1676|protein_coding|	chrX	99465733	99471273	-	protein_coding	18744	A0JLS7	A0JLS7;Q05CG5;O55176;B1AXU4;B1AXU3;Q3UXQ1	praja ring finger 1, E3 ubiquitin protein ligase(Pja1)	150	CDS;	-
Cecum	vanco-Lp	Peak_36255	ENSMUSG00000024998.17	ENSMUST00000182481.7	Plce1	38524813	38524963	7.39706e-07	1.08396e-07	0.113718	0.51375	0.866864	notDE	ENSMUSG00000024998.17:ENSMUST00000182481.7|ENSMUSG00000024998.17|OTTMUSG00000043393.8|OTTMUST00000113863.1|Plce1-002|Plce1|8357|protein_coding|	chr19	38481108	38785030	+	protein_coding	74055	S4R1Q8	S4R1Q8;S4R168;Q8K4S1;B7ZNH9	phospholipase C, epsilon 1(Plce1)	150	CDS;	+
Cecum	vanco-Lp	Peak_36255	ENSMUSG00000024998.17	ENSMUST00000169713.8	Plce1	38524813	38524963	7.39706e-07	0.715169	0.389858	0.150806	0.866864	notDE	ENSMUSG00000024998.17:ENSMUST00000169713.8|ENSMUSG00000024998.17|OTTMUSG00000043393.8|OTTMUST00000113855.2|Plce1-001|Plce1|9439|protein_coding|	chr19	38481108	38785030	+	protein_coding	74055	S4R1Q8	S4R1Q8;S4R168;Q8K4S1;B7ZNH9	phospholipase C, epsilon 1(Plce1)	150	CDS;	+
Cecum	vanco-Lp	c("Peak_14034", "Peak_14031")	ENSMUSG00000022961.17	ENSMUST00000114037.8	Son	91654665|91655152	91654815|91655302	6.0083e-05	0.0071601	0.00330927	0.16125	0.535288	notDE	ENSMUSG00000022961.17:ENSMUST00000114037.8|ENSMUSG00000022961.17|OTTMUSG00000028340.3|OTTMUST00000084749.1|Son-013|Son|8399|protein_coding|	chr16	91647505	91679221	+	protein_coding	20658	H9KV02	H9KV02;H9KV01;Q8BM30;H9KV00;Q8BS91;Q80TM4;Q9QX47;Q8C9T5;F7CU80;H9KV15	Son DNA binding protein(Son)	150|150	CDS;|CDS;	+|+
Cecum	vanco-Lp	Peak_12496	ENSMUSG00000024236.18	ENSMUST00000131210.7	Svil	5049100	5049250	0.0405125	0.530319	0.0165833	0.246352	0.149938	notDE	ENSMUSG00000024236.18:ENSMUST00000131210.7|ENSMUSG00000024236.18|OTTMUSG00000033148.5|OTTMUST00000082894.1|Svil-004|Svil|1560|retained_intron|	chr18	4920539	5119299	+	protein_coding	225115	Q8K4L2	Q8K4L2;D3Z2X9;Q7TN21;Q8K4L3;A1A5A1;E9Q3Z5;F6TBK9;Q3TTX5;Q7TMJ2;F6R6A4;Q8C9L0;E3VVQ8;Q99KQ8	supervillin(Svil)	150	CDS;	+
Cecum	vanco-Lp	Peak_21964	ENSMUSG00000053477.16	ENSMUST00000136019.2	Tcf4	69683225	69683375	0.00361819	0.164961	0.40452	0.183529	0.000180702	DE	ENSMUSG00000053477.16:ENSMUST00000136019.2|ENSMUSG00000053477.16|OTTMUSG00000021071.21|OTTMUST00000049874.2|Tcf4-013|Tcf4|1001|retained_intron|	chr18	69343355	69689079	+	protein_coding	21413	A0A0J9YVC6	A0A0J9YVC6;Q3UZE5;Q3ULV5;A0A0J9YUW9;A0A0J9YV88;A0A0J9YUP9;Q60722;Q91YV0;A0A0J9YUY3;A0A0J9YV39;A0A0J9YU75;A0A0J9YTX3;A0A0J9YUZ0;A0A0J9YTR9;A0A0J9YU91;Q8CE98;A0A0J9YU37;A0A0J9YUR0;A0A0J9YU99;A0A0J9YUF5;Q8BPX7;A0A140LJC0;A0A0J9YV50;A0A0J9YUK1;A0A0J9YVB3;A0A140LJA2;A0A140LIL4;A0A0J9YUT7;A0A0J9YUX6;A0A0J9YV54;A0A0J9YUT3;E9Q8G4;A0A0J9YUG4;A0A0J9YVG8;A0A0J9YTU7;Q91XK1;A0A0J9YUS2;A0A0J9YTW1;A0A0J9YVI1;A0…	transcription factor 4(Tcf4)	150	3UTR;Intron;	+
Cecum	vanco-Lp	c("Peak_12073", "Peak_12077")	ENSMUSG00000043279.9	ENSMUST00000054384.5	Trim56	137110360|137114492	137110510|137114642	0.0360946	0	1	0.50101	0.788134	notDE	ENSMUSG00000043279.9:ENSMUST00000054384.5|ENSMUSG00000043279.9|OTTMUSG00000023415.2|OTTMUST00000056889.1|Trim56-001|Trim56|9279|protein_coding|	chr5	137105643	137116209	-	protein_coding	384309	Q80VI1	Q80VI1;D3YVX5;A0A0R4J0Q6	tripartite motif-containing 56(Trim56)	150|150	5UTR;Intron;|CDS;	-|-
Cecum	vanco-Lp	Peak_12077	ENSMUSG00000043279.9	ENSMUST00000152207.1	Trim56	137114492	137114642	0.0360946	0	0	0.49899	0.788134	notDE	ENSMUSG00000043279.9:ENSMUST00000152207.1|ENSMUSG00000043279.9|OTTMUSG00000023415.2|OTTMUST00000056890.2|Trim56-002|Trim56|867|protein_coding|	chr5	137105643	137116209	-	protein_coding	384309	Q80VI1	Q80VI1;D3YVX5;A0A0R4J0Q6	tripartite motif-containing 56(Trim56)	150	CDS;	-
Cecum	vanco-Lp	Peak_8174	ENSMUSG00000005968.14	ENSMUST00000196733.4	Tuft1	94622670	94622820	0.00206561	0.00101852	0.780517	0.444226	0.11775	notDE	ENSMUSG00000005968.14:ENSMUST00000196733.4|ENSMUSG00000005968.14|OTTMUSG00000019566.6|OTTMUST00000046716.2|Tuft1-002|Tuft1|2555|protein_coding|	chr3	94612756	94658872	-	protein_coding	22156	Q3V1F5	Q3V1F5;O08970;Q3TAP8;A0A0G2JG42;A0A0G2JG92;A0A0G2JDW8	tuftelin 1(Tuft1)	150	CDS;	-
Cecum	vanco-Lp	Peak_904	ENSMUSG00000034377.10	ENSMUST00000152672.1	Tulp4	6137658	6137808	0.0161712	0.0107822	0.0914062	0.433161	0.959041	notDE	ENSMUSG00000034377.10:ENSMUST00000152672.1|ENSMUSG00000034377.10|OTTMUSG00000024073.8|OTTMUST00000058909.1|Tulp4-005|Tulp4|1718|processed_transcript|	chr17	6106436	6251128	+	protein_coding	68842	Q3UH13	Q3UH13;Q9JIL5;Q69ZK3;Q3TDP7;F6UMF8;D3Z003	tubby like protein 4(Tulp4)	150	Intron;	+
Cecum	vanco-Lp	Peak_2961	ENSMUSG00000020634.12	ENSMUST00000020962.11	Ubxn2a	4880476	4880626	1.58296e-05	1.49631e-06	0.559764	0.255047	0.688962	notDE	ENSMUSG00000020634.12:ENSMUST00000020962.11|ENSMUSG00000020634.12|OTTMUSG00000033224.2|OTTMUST00000083242.1|Ubxn2a-001|Ubxn2a|2696|protein_coding|	chr12	4879031	4907705	-	protein_coding	217379	Q99KJ0	Q99KJ0;D6RGU9	UBX domain protein 2A(Ubxn2a)	150	3UTR;CDS;	-
Cecum	vanco-Lp	Peak_2961	ENSMUSG00000020634.12	ENSMUST00000141360.1	Ubxn2a	4880476	4880626	1.58296e-05	1.72215e-05	0.210891	0.335177	0.688962	notDE	ENSMUSG00000020634.12:ENSMUST00000141360.1|ENSMUSG00000020634.12|OTTMUSG00000033224.2|OTTMUST00000083284.1|Ubxn2a-003|Ubxn2a|965|nonsense_mediated_decay|	chr12	4879031	4907705	-	protein_coding	217379	Q99KJ0	Q99KJ0;D6RGU9	UBX domain protein 2A(Ubxn2a)	150	3UTR;CDS;	-
Cecum	vanco-Lp	Peak_2961	ENSMUSG00000020634.12	ENSMUST00000142867.7	Ubxn2a	4880476	4880626	1.58296e-05	0.00371837	0.229345	0.409776	0.688962	notDE	ENSMUSG00000020634.12:ENSMUST00000142867.7|ENSMUSG00000020634.12|OTTMUSG00000033224.2|OTTMUST00000083243.1|Ubxn2a-002|Ubxn2a|2146|protein_coding|	chr12	4879031	4907705	-	protein_coding	217379	Q99KJ0	Q99KJ0;D6RGU9	UBX domain protein 2A(Ubxn2a)	150	3UTR;CDS;	-
Cecum	vanco-Lp	Peak_7562	ENSMUSG00000025437.15	ENSMUST00000117492.8	Usp33	152368453	152368603	0	7.02652e-06	0.689385	0.401671	0.647898	notDE	ENSMUSG00000025437.15:ENSMUST00000117492.8|ENSMUSG00000025437.15|OTTMUSG00000027542.2|OTTMUST00000133890.1|Usp33-006|Usp33|3886|protein_coding|	chr3	152346477	152393617	+	protein_coding	170822	Q8R5K2	Q8R5K2;A0A0G2JF82;A0A0H2UKB8;Q80VA4;D6RES0	ubiquitin specific peptidase 33(Usp33)	150	5UTR;CDS;	+
Cecum	vanco-Lp	Peak_29839	ENSMUSG00000020220.16	ENSMUST00000036579.13	Vps13d	145156449	145156599	0.00223147	0.00149062	0.00173926	0.134022	0.0972194	notDE	ENSMUSG00000020220.16:ENSMUST00000036579.13|ENSMUSG00000020220.16|OTTMUSG00000010745.6|OTTMUST00000025098.2|Vps13d-002|Vps13d|15849|protein_coding|	chr4	144972621	145195005	-	protein_coding	230895	B1ART1	B1ART1;Q6A066;B1ART2;Q3UYQ8;V9GX23;F6XI52	vacuolar protein sorting 13D(Vps13d)	150	CDS;	-
Cecum	vanco-Lp	Peak_29839	ENSMUSG00000020220.16	ENSMUST00000020441.12	Vps13d	145156449	145156599	0.00223147	0.00588858	0.016552	0.228635	0.0972194	notDE	ENSMUSG00000020220.16:ENSMUST00000020441.12|ENSMUSG00000020220.16|OTTMUSG00000010745.6|OTTMUST00000025097.2|Vps13d-001|Vps13d|15665|protein_coding|	chr4	144972621	145195005	-	protein_coding	230895	B1ART1	B1ART1;Q6A066;B1ART2;Q3UYQ8;V9GX23;F6XI52	vacuolar protein sorting 13D(Vps13d)	150	CDS;	-
Cecum	vanco-Lp	Peak_20094	ENSMUSG00000047036.8	ENSMUST00000216721.1	Zfp445	122861930	122862080	1.14461e-11	7.23486e-13	0.179182	0.485275	0.263069	notDE	ENSMUSG00000047036.8:ENSMUST00000216721.1|ENSMUSG00000047036.8|OTTMUSG00000062784.1|OTTMUST00000152899.1|Zfp445-003|Zfp445|645|protein_coding|	chr9	122844528	122866006	-	protein_coding	235682	Q8CBF5	Q8CBF5;Q499F8;Q8R2V3;O89108	zinc finger protein 445(Zfp445)	150	CDS;	-
Cecum	vanco-Lp	c("Peak_20094", "Peak_20086")	ENSMUSG00000047036.8	ENSMUST00000216063.1	Zfp445	122861930|122853492	122862080|122853642	1.14461e-11	1.58418e-11	0.784066	0.27043	0.263069	notDE	ENSMUSG00000047036.8:ENSMUST00000216063.1|ENSMUSG00000047036.8|OTTMUSG00000062784.1|OTTMUST00000152895.1|Zfp445-001|Zfp445|6189|protein_coding|	chr9	122844528	122866006	-	protein_coding	235682	Q8CBF5	Q8CBF5;Q499F8;Q8R2V3;O89108	zinc finger protein 445(Zfp445)	150|150	CDS;|CDS;	-|-
Cecum	vanco-Lp	Peak_20086	ENSMUSG00000047036.8	ENSMUST00000213971.1	Zfp445	122853492	122853642	1.14461e-11	1	0.0141026	0.193143	0.263069	notDE	ENSMUSG00000047036.8:ENSMUST00000213971.1|ENSMUSG00000047036.8|OTTMUSG00000062784.1|OTTMUST00000152896.1|Zfp445-005|Zfp445|758|protein_coding|	chr9	122844528	122866006	-	protein_coding	235682	Q8CBF5	Q8CBF5;Q499F8;Q8R2V3;O89108	zinc finger protein 445(Zfp445)	150	CDS;	-
Cecum	vanco-Lp	Peak_10807	ENSMUSG00000049739.10	ENSMUST00000131000.1	Zfp646	127878973	127879123	0.00152714	0.000483288	0	0.174081	0.0443387	DE	ENSMUSG00000049739.10:ENSMUST00000131000.1|ENSMUSG00000049739.10|OTTMUSG00000022500.2|OTTMUST00000053866.1|Zfp646-002|Zfp646|2241|protein_coding|	chr7	127876220	127885996	+	protein_coding	233905	Q6ZQE2	Q6ZQE2;D3Z083;Q6NV66;A0A0U1RNR6;Q8BHQ4	zinc finger protein 646(Zfp646)	150	CDS;	+
Cecum	vanco-Lp	c("Peak_35773", "Peak_35774")	ENSMUSG00000027582.16	ENSMUST00000116366.8	Zgpat	181381175|181381175	181381325|181381325	0.00472744	0.00262172	0.0464419	0.247329	0.0147957	DE	ENSMUSG00000027582.16:ENSMUST00000116366.8|ENSMUSG00000027582.16|OTTMUSG00000016650.4|OTTMUST00000078183.1|Zgpat-006|Zgpat|3666|nonsense_mediated_decay|	chr2	181364927	181383628	+	protein_coding	229007	F7C2Y9	F7C2Y9;Q8VDM1;Q05DS2	zinc finger, CCCH-type with G patch domain(Zgpat)	150|150	5UTR;Intron;|3UTR;Intron;	+|+
Cecum	vanco-Lp	Peak_4386	ENSMUSG00000022228.13	ENSMUST00000110485.1	Zscan26	21448147	21448297	0.0164649	0	0.060155	0.329506	0.331817	notDE	ENSMUSG00000022228.13:ENSMUST00000110485.1|ENSMUSG00000022228.13|OTTMUSG00000000414.1|OTTMUST00000000990.1|Zscan26-001|Zscan26|2012|protein_coding|	chr13	21442174	21453730	-	protein_coding	432731	Q5RJ54	Q5RJ54;F8WJ31	zinc finger and SCAN domain containing 26(Zscan26)	150	CDS;	-
