# Supplementary material for: Impact of the gut microbiota on the m6A epitranscriptome of mouse cecum and liver
Source: Nat Commun. 2020 Mar 12;11:1344. doi: 10.1038/s41467-020-15126-x (PMC7067863; doi:10.1038/s41467-020-15126-x)
Supplement: Supplementary file 7 — Supplementary Data 4 [file 41467_2020_15126_MOESM7_ESM.xlsx]

## Sheet: GF vs CONV
Category	B-H-corrected p-value	Molecules
Antimicrobial Response	8.43E-09-9.45E-08	Ang4	BNIP3L	DDX60	DHX58	DTX3L	HLA-A	IFIT1	IFIT1B	IFIT2	IFIT3	IRGM	ISG15	LPO	OAS1	OAS3	OASL	Oasl2	PARP9	REG3A	RSAD2	RTP4	STAT2
Inflammatory Response	8.43E-09-1.31E-02	ABCB1	AGR2	Ang4	APOA4	B2M	B3GNT6	B4GALNT2	B4GALT1	BNIP3L	C2	Cd59a	CEACAM1	CFTR	CKMT1A/CKMT1B	CREB3L3	Ctla2a/Ctla2b	CYP2J2	CYP3A7	DDX60	DHX58	DMBT1	DTX3L	DUSP3	EDN1	FGFR2	GAL3ST1	GATA5	HLA-A	HPGD	IFIT1	IFIT1B	IFIT2	IFIT3	IRF9	IRGM	ISG15	KMT2C	LCK	LGALS9B	LPO	MAPK3	MID1	Mt1	Mt2	MUC2	Muc4	NPC1L1	NR3C2
Lipid Metabolism	1.15E-08-1.31E-02	ABCB1	ACSF2	ALDH1A1	APOA4	AQP8	ARF3	ASPA	B4GALT1	BMP2	CDK4	CDS1	CEACAM1	CFTR	CHKB	COMMD9	CREB3L3	CYGB	CYP2C18	CYP2J2	CYP3A7	CYP4F12	Cyp4f16/Cyp4f37	DIO1	EDN1	EDN3	ESYT2	FGFR2	GAL3ST1	HELZ2	HPGD	HSD17B13	KMT2C	LCK	LRAT	MALRD1	MAPK3	MPDU1	Mt1	Mt2	NAGS	NEU1	NPC1L1	NR1I3	NUAK2	PARD3	PCSK9	PDK4	PEX11A
Molecular Transport	1.15E-08-1.31E-02	ABCB1	ALDH1A1	APOA4	AQP8	ARF3	B2M	B4GALT1	BMP2	CCS	CDH17	CDK4	CDS1	CEACAM1	CFTR	CREB3L3	CYGB	CYP2J2	CYP3A7	DIO1	Dst	DTX3L	DUOXA1	DUOXA2	EDN1	EDN3	FGFR2	GAL3ST1	GUCA2A	HELZ2	HLA-A	HPGD	Ifi27	KCNK6	KMT2C	KXD1	LCK	LRAT	LY6E	MAL	Mt1	Mt2	NEU1	NPC1L1	NR1I3	NR3C2	NUAK2	PCSK9	PDK4
Small Molecule Biochemistry	1.15E-08-1.31E-02	ABCB1	ACSF2	ALDH1A1	AMDHD2	APOA4	AQP8	ARF3	ASPA	B2M	B4GALT1	BMP2	CDK4	CDS1	CEACAM1	CFTR	CHKB	COMMD9	CREB3L3	CYGB	CYP2C18	CYP2J2	CYP3A7	CYP4F12	Cyp4f16/Cyp4f37	DIO1	DUOXA1	DUOXA2	EDN1	EDN3	ESYT2	FGFR2	GAL3ST1	GCLC	GUCA2A	HELZ2	HPGD	HSD17B13	Igtp	KMT2C	LCK	LPO	LRAT	MALRD1	MAPK3	MPDU1	Mt1	Mt2	NAGS
Gastrointestinal Disease	6.15E-07-1.31E-02	ABCB1	AGR2	ALDH1A1	APOA4	AQP8	AVEN	B2M	B3GNT6	B4GALT1	BMP2	BTNL2	C2	CCDC12	Cd59a	CDH17	CDK4	Cdkn1c	CDS1	CEACAM1	CFTR	CKMT1A/CKMT1B	COL4A2	CWH43	Cyp2d22	Cyp4f16/Cyp4f37	DDX60	DMBT1	EDN1	EDN3	FBXO3	FGFR2	GCLC	Gm5431	GUCA2A	HLA-A	HPGD	HSD17B13	Ifi47	IFIT1	IFIT1B	IFIT2	IFIT3	IRGM	KMT2C	LARS2	LCK	LGALS9B	LY6E
Metabolic Disease	6.15E-07-1.31E-02	ALDH1A1	ASL	AVEN	B2M	B4GALT1	BMP2	BTNL2	C2	CCDC12	CCS	CDH17	CDK4	CDS1	CEACAM1	COL4A2	CREB3L3	CWH43	Cyp2d22	Cyp4f16/Cyp4f37	DDX60	DIO1	DMBT1	DUOXA1	DUOXA2	EDN1	FBXO3	FGFR2	GAL3ST1	Gm5431	HLA-A	HPGD	HSD17B13	Ifi47	IFIT1	IFIT1B	IFIT2	IFIT3	IRGM	LARS2	LCK	LGALS9B	Mt1	NPC1L1	NR3C2	OAS1	Oasl2	OPA3	PARG
Organismal Injury and Abnormalities	6.15E-07-1.31E-02	ABCB1	ABHD17C	ACSF2	ACTG1	AGR2	AHCYL2	AK4	ALDH1A1	AMDHD2	Ang4	ANGEL2	ANKRD52	ANXA8/ANXA8L1	APOA4	APOL6	AQP8	ARF3	ARHGAP27	ARL2BP	ASL	ASPA	AVEN	B2M	B3GALT5	B3GNT6	B3GNT7	B4GALNT2	B4GALT1	BCHE	BMP2	BMP3	BNIP3L	BRD7	BTNL2	C11orf54	C2	CAMK2N1	CBR3	CCDC114	CCDC12	CCDC78	CCN3	CCNL2	CCNT1	CCS	Cd59a	CDH17	CDK4
Immunological Disease	2.33E-06-1.29E-02	ABCB1	B2M	BNIP3L	BTNL2	C2	CDH17	CDK4	CEACAM1	CFTR	COL4A2	DDX60	DHX58	DNASE2	DTX3L	EDN3	FGFR2	FNIP1	Gm5431	HELZ2	HLA-A	Ifi47	IFIT1	IFIT1B	IFIT2	IFIT3	IRGM	ISG15	KMT2C	LCK	LGALS3BP	LGALS9B	LY6E	MAL	MAPK3	Mt1	Mt2	NLRP1	NR1I3	NUAK2	OAS1	OASL	Oasl2	PARP14	PARP9	PLA2G15	PLA2G3	PTP4A1	PTPRF
Cancer	4.88E-06-1.31E-02	ABCB1	ABHD17C	ACSF2	ACTG1	AGR2	AHCYL2	AK4	ALDH1A1	AMDHD2	ANGEL2	ANKRD52	ANXA8/ANXA8L1	APOA4	APOL6	AQP8	ARF3	ARHGAP27	ARL2BP	ASL	ASPA	AVEN	B2M	B3GALT5	B3GNT6	B3GNT7	B4GALNT2	B4GALT1	BCHE	BMP2	BMP3	BNIP3L	BRD7	BTNL2	C11orf54	C2	CAMK2N1	CBR3	CCDC114	CCDC12	CCDC78	CCN3	CCNL2	CCNT1	CCS	CDH17	CDK4	Cdkn1c	CDS1
Vitamin and Mineral Metabolism	4.93E-06-1.06E-02	ALDH1A1	APOA4	ASPA	BMP2	CFTR	COMMD9	CYP2J2	CYP3A7	CYP4F12	EDN1	FGFR2	GCLC	LRAT	MALRD1	MPDU1	NPC1L1	PCSK9	RBP2	RDH16	SAA1	SCD	SLC10A2	TFCP2L1	TNFSF10	VLDLR
Inflammatory Disease	7.73E-06-1.31E-02	ABCB1	AGR2	APOA4	B2M	B3GNT6	BCHE	BMP2	BTNL2	C2	Cd59a	CEACAM1	CFTR	CKMT1A/CKMT1B	COL4A2	DDX60	DHX58	DMBT1	DNASE2	DTX3L	EDN1	EDN3	FGFR2	HELZ2	HLA-A	HPGD	IFIT1	IFIT3	IRGM	ISG15	KMT2C	LCK	LGALS9B	LY6E	MAPK3	MUC2	Muc4	NLRP1	OAS1	OAS3	OASL	OLFM4	PARP9	POSTN	RSAD2	RTF2	SAA1	Saa3	SLC10A2
Infectious Diseases	8.97E-06-1.05E-02	ABCB1	AMDHD2	B2M	BMP2	C2	CCNT1	Cd59a	CDK4	CEACAM1	CFTR	CIT	CYP3A7	DHX58	DMBT1	DUSP3	FGFR2	FUT2	GCLC	HLA-A	HPGD	Ifi47	IFIT1	IFIT2	IFIT3	Igtp	IRF9	ISG15	KXD1	LCK	LGALS9B	LRAT	LY6E	NLRP1	NPC1L1	OAS1	OAS3	OASL	Oasl2	OLFM4	PARP9	RSAD2	SLC9A3	STAT2	TAP1	TNFSF10	TNK2	TOMM70	UBE2Z
Carbohydrate Metabolism	3.13E-05-1.03E-02	ABCB1	ALDH1A1	AMDHD2	APOA4	ARF3	B3GNT6	B3GNT7	B4GALNT2	B4GALT1	BMP2	CBR3	CDK4	CDS1	CHKB	CREB3L3	CYP2J2	EDN1	EDN3	FBP2	FUT2	GCLC	HLA-A	LDHA	LRAT	MPDU1	Mt1	Mt2	MUC2	MUC20	NEU1	NPC1L1	NR1I3	NUAK2	OAS1	PDK4	PKLR	PLA2G15	PLA2G3	POSTN	RNF213	SCD	SLC16A1	SLC30A10	SLC35D1	STARD10	THRSP	TNFSF10	TPI1
Cellular Function and Maintenance	3.47E-05-1.3E-02	APOL6	B2M	BMP2	BNIP3L	BTNL2	CCNT1	Cdkn1c	CEACAM1	CFTR	COL4A2	COX5A	DNASE2	EDN1	EDN3	ERO1B	FNIP1	HCN3	HELZ2	HLA-A	Igtp	IRGM	LCK	LDHA	LGALS9B	MAPK3	MLLT10	Mt1	Mt2	NR3C2	OAS1	PDK4	RSAD2	S100G	SAA1	SCD	SKIL	SLC16A1	SLC17A5	SLC39A4	SLC39A5	SLC9A3	SNF8	STAT2	TNFRSF13C	TNFSF10	TNK2	TOMM70	TRPV6
Energy Production	4.01E-05-1.19E-02	ALDH1A1	CEACAM1	CYGB	CYP2J2	FBP2	HPGD	LDHA	NR1I3	PDK4	PKLR	RDH16	SCD	SLC16A1	VLDLR
Protein Synthesis	9.94E-05-1.21E-02	ABCB1	APOA4	B2M	B4GALNT2	B4GALT1	Cd59a	CDH17	CDK4	CEACAM1	DHX58	DNASE2	DYNC1LI2	HELZ2	IFIT2	Igtp	LCK	LGALS3BP	Mt1	Mt2	MUC20	NPC1L1	OLFM4	PCSK9	PDK4	REG3A	RNF213	RSAD2	SCD	SLC1A1	SLC30A10	TAP1	THBS1	TNFRSF13C	TNFSF10	VSTM5
Cell Signaling	1.43E-04-1.03E-02	ASL	GUCA2A	IFIT1	Igtp	ISG15	NAGS	OAS1	OAS3	OASL	RSAD2	VPS37B
Amino Acid Metabolism	1.57E-04-1.03E-02	ASL	ASPA	B4GALT1	DIO1	DUOXA1	DUOXA2	FUT2	GCLC	NAGS	NR1I3	PDK4	SLC1A1	SLC22A4	SLC30A10
Drug Metabolism	1.57E-04-1.28E-02	ABCB1	ALDH1A1	B4GALT1	CBR3	CYP2C18	CYP2J2	CYP3A7	DIO1	DUOXA1	DUOXA2	EDN1	EDN3	NR1I3	RDH16	SAA1	SLC30A10
Cell Death and Survival	1.7E-04-1.21E-02	ABCB1	AGR2	ALDH1A1	Ang4	APOL6	AVEN	B2M	B3GALT5	B4GALT1	BCHE	BMP2	BNIP3L	BRD7	CAMK2N1	CCN3	CCNL2	CCNT1	Cd59a	CDK4	Cdkn1c	CEACAM1	CFTR	CIT	CKMT1A/CKMT1B	CNDP2	COL4A2	COX5A	CTNNA2	CYGB	CYP2C18	CYP2J2	DDRGK1	DHX58	DIO1	DNASE2	EDN1	FGFR2	FNIP1	GCLC	GNB5	GUCA2A	HLA-A	HOXA11	HPGD	IFIT2	IFIT3	Igtp	IRF9
Cell Morphology	1.7E-04-1.23E-02	ABCB1	AGR2	B2M	B4GALT1	BMP2	BNIP3L	CCNT1	CDK4	CFTR	DNASE2	EDN1	EDN3	FGFR2	FNIP1	HLA-A	LCK	Mt1	Mt2	MUC2	PARD3	PDK4	PEX11A	PLA2G15	PLA2G3	POSTN	SLC20A1	SLC30A10	SLC9A3	TAP1	THBS1	TNFRSF13C	TNFSF10	TRPV6
Cellular Assembly and Organization	1.7E-04-1.21E-02	B2M	FGFR2	Mt1	Mt2	RSAD2	SCD	TAP1
Cellular Compromise	1.7E-04-1.31E-02	ACTG1	CFTR	CYGB	Dst	DUOXA1	FGFR2	MAPK3	Mt1	Mt2	SCD	SLC39A5	SLC9A3
Developmental Disorder	1.7E-04-1.31E-02	B4GALT1	Cd59a	CDK4	Cdkn1c	CFTR	COL4A2	DHX58	DNASE2	DUOXA1	DUOXA2	EDN1	FGFR2	GATA5	HOXA11	KMT2C	LARS2	LCK	LRAT	MID1	NR1I3	OPA3	PARD3	PTPRF	SCD	SLC10A2	SLC20A1	THBS1	VLDLR
Hereditary Disorder	1.7E-04-1.31E-02	B2M	C2	CDK4	CFTR	DUOXA1	DUOXA2	HOXA11	ISG15	KMT2C	LARS2	LCK	LRAT	NR1I3	OPA3	RDH16	SCD	SLC10A2	SLC39A4	STAT2	TAP1	TNFRSF13C
Cellular Movement	2.09E-04-1.07E-02	AGR2	Ang4	AQP8	B4GALT1	BMP2	C2	CCN3	CCNT1	Cd59a	CDK4	CEACAM1	Ceacam10	CFTR	CNDP2	COL4A2	CTNNA2	CYGB	CYP2J2	DDRGK1	DMBT1	DUSP3	EDN1	EDN3	FGFR2	GAL3ST1	GUCA2A	HLA-A	HOXA11	IFIT2	IQSEC1	LCK	LDHA	LGALS3BP	LRP12	MAPK3	Mt2	MUC2	MUC20	Muc4	NEU1	NR3C2	NUAK2	OLFM4	PARD3	PARG	PARP9	PDK4	PLA2G3
Cell-To-Cell Signaling and Interaction	2.62E-04-1.31E-02	APOA4	B3GNT6	B4GALNT2	B4GALT1	BMP2	CCN3	CDH17	Cdkn1c	CEACAM1	CFTR	CYP2J2	EDN1	EDN3	FGFR2	GAL3ST1	HLA-A	LCK	LGALS3BP	Mt1	Mt2	Muc4	NEU1	PARD3	PCSK9	PDK4	POSTN	SAA1	Saa3	THBS1	TNFSF10	TRPV6
Free Radical Scavenging	4.45E-04-1.03E-02	APOA4	AQP8	CYGB	DUOXA1	DUOXA2	EDN1	LPO
Cell Cycle	5.72E-04-4.52E-03	BMP2	CEACAM1	EDN1	EDN3	FGFR2	HPGD	MAPK3	PTPRF	REG4	THBS1	TRIM39
Tumor Morphology	7.22E-04-1.21E-02	BMP2	CBR3	CCN3	CDH17	CEACAM1	EDN1	EDN3	FGFR2	IQSEC1	KMT2C	LCK	LDHA	Mt1	Mt2	NUAK2	PARD3	POSTN	THBS1	TNFSF10
Post-Translational Modification	7.59E-04-1.21E-02	B3GNT6	B3GNT7	B4GALNT2	B4GALT1	Ces2a	CNOT4	DTX3L	FUT2	GAL3ST1	MUC2	MUC20	RNF213	Trim30a/Trim30d
Cellular Development	1.17E-03-7.14E-03	ABCB1	BMP2	BMP3	CCN3	Cd59a	CDK4	Cdkn1c	CEACAM1	CREB3L3	EDN1	FGFR2	LGALS3BP	MAPK3	Mt1	Mt2	NR1I3	POSTN	PTPRF	SAA1	SCD	SLC20A1	SLFN12L	THBS1	TNFSF10
Cellular Growth and Proliferation	1.17E-03-5.41E-03	ABCB1	BMP2	CCN3	Cd59a	CDK4	Cdkn1c	CEACAM1	CREB3L3	EDN1	FGFR2	LGALS3BP	MAPK3	Mt1	Mt2	NR1I3	POSTN	PTPRF	SAA1	SCD	SLC20A1	SLFN12L	THBS1	TNFSF10
Nucleic Acid Metabolism	1.66E-03-8.65E-03	AMDHD2	GUCA2A	Igtp	SLC35D1
Antigen Presentation	2.46E-03-2.46E-03	B2M	TAP1
Nutritional Disease	2.85E-03-1.15E-02	APOA4	B2M	BMP2	DIO1	FGFR2	GNB5	HELZ2	HLA-A	MAPK3	Mt1	Mt2	NPC1L1	NR3C2	NUAK2	PEX11A	RDH16	SCD	SLC30A10
[truncated: 225 more columns]

## Sheet: GF vs Am
Category	B-H-corrected p-value	Molecules
Cancer	2.97E-05-1.19E-01	AAK1	ABCA12	ABCD4	ABT1	ACIN1	ACOT9	ACTN4	ADAM10	AEBP1	AFDN	AFF4	AHNAK	AKAP11	AKAP13	AKT1S1	ANGEL2	ANKLE2	ANKRD40	ANO1	APC	APOB	APOL6	AQP8	ARAP2	ARF3	ARFGEF1	ARHGAP27	ARHGAP42	ARHGEF16	ARID2	ARID5B	ARPC2	ARRDC4	ASCC3	ATF3	ATF7IP	ATP11A	ATP2B4	B3GALT2	BBX	BCHE	BCL9	BMP3	BMPR2	BTBD7	C19orf25	CALML4	CBLC
Gastrointestinal Disease	2.97E-05-1.07E-01	AAK1	ABCA12	ABCD4	ABT1	ACIN1	ACOT9	ACTN4	ADAM10	AEBP1	AFF4	AHNAK	AKAP11	AKAP13	AKT1S1	ANGEL2	ANKLE2	ANKRD40	ANO1	APC	APOB	APOL6	AQP8	ARAP2	ARF3	ARFGEF1	ARHGAP27	ARHGAP42	ARHGEF16	ARID2	ARID5B	ARRDC4	ASCC3	ATF3	ATF7IP	ATP11A	ATP2B4	B3GALT2	BBX	BCHE	BCL9	BMP3	BMPR2	BTBD7	CALML4	CBLC	CCDC106	CCDC114	CCDC12
Organismal Injury and Abnormalities	2.97E-05-1.07E-01	AAK1	ABCA12	ABCD4	ABT1	ACIN1	ACOT9	ACTN4	ADAM10	AEBP1	AFDN	AFF4	AHNAK	AKAP11	AKAP13	AKT1S1	ANGEL2	ANKLE2	ANKRD40	ANO1	APC	APOB	APOL6	AQP8	ARAP2	ARF3	ARFGEF1	ARHGAP27	ARHGAP42	ARHGEF16	ARID2	ARID5B	ARPC2	ARRDC4	ASCC3	ATF3	ATF7IP	ATP11A	ATP2B4	B3GALT2	BBX	BCHE	BCL9	BMP3	BMPR2	BTBD7	C19orf25	CALML4	CBLC
Gene Expression	1.92E-04-6.32E-03	ABT1	ACTN4	AEBP1	AFDN	AFF4	AKAP13	APC	APOB	ARID2	ARID5B	ATF3	ATF7IP	ATP2B4	BCL9	BMP3	BMPR2	CDC73	CDKN2B	CEBPD	CTDSP2	CTR9	EDN3	EIF4G2	ERCC3	ERP29	FBXW7	FGFR2	FLT3LG	FNIP1	GPS2	GSK3B	GTF3C6	HIF1A	HIVEP1	IGBP1	IL1RN	IVNS1ABP	JMJD1C	JMY	KMT2E	LGR4	MAP3K14	MED13	MED6	MET	MGA	MLX	Mt3
RNA Post-Transcriptional Modification	3.17E-04-3.86E-03	AHNAK	CDC73	CWC15	DHX8	ERCC3	IVNS1ABP	PABPN1	PCF11	PNN	PQBP1	PRPF38A	RBM5	RP9	RPS14	SNRNP70	SSB	TARDBP	TXNL4A	TXNL4B	U2SURP	UPF3B	WBP11	YTHDC1	ZMAT2
Developmental Disorder	4.23E-04-1.07E-01	ACTN4	ADAM10	AEBP1	AFDN	AFF4	AKAP13	ARID5B	BMPR2	BTBD7	CCM2	Cd59a	CHGA	CLCN3	Dazap1	DCHS1	EBP	EIF4G2	EIF6	FBXW7	FGFR2	FLNB	FLT3LG	GRB10	HIF1A	HUWE1	IDUA	IFNGR1	IGBP1	IL1RN	IMPAD1	KMT2E	LGR4	Macf1	MAP3K14	MET	MNS1	NFAT5	NFIB	NR5A2	NSD1	PBX1	Pde4d	PELO	PKD1	PLXNB2	PPP2CA	PTPRJ	RBP1
Cellular Development	1.26E-03-1.14E-01	ACIN1	ACTN4	ADAM10	AFDN	AHNAK	AKT1S1	ANO1	APC	APOB	AQP8	ARFGEF1	ASCC3	ATF3	BMP3	BMPR2	CCDC6	CCNL2	Cd59a	CD72	CDKN2B	CEBPD	CHFR	CHGA	CLCN3	COL6A3	CPEB4	CSPG4	CTR9	CYP2J2	DSG2	Dst	DYNLT1	EFNA3	EIF3A	ELMSAN1	EPHB3	FARP2	FBXW7	FGFR2	FLNB	FLOT1	FLT3LG	GPS2	GSK3B	HIF1A	HUWE1	IDO1	IFNGR1
Cellular Growth and Proliferation	1.26E-03-1.14E-01	ACIN1	ACTN4	ADAM10	AFDN	AHNAK	AKT1S1	ANO1	APC	APOB	AQP8	ARFGEF1	ASCC3	ATF3	BMPR2	CCDC6	CCNL2	Cd59a	CD72	CDC73	CDKN2B	CEBPD	CHFR	CHGA	CLCN3	COL6A3	CPEB4	CSPG4	CTR9	CYP2J2	DSG2	Dst	DYNLT1	EFNA3	EIF3A	EIF6	ELMSAN1	EPHB3	FARP2	FBXW7	FGFR2	FLNB	FLOT1	FLT3LG	GPS2	GSK3B	HIF1A	HUWE1	IDO1
Immunological Disease	2.22E-03-9.94E-02	ACOT9	AHNAK	AKAP11	AKAP13	AKT1S1	ANKLE2	ANKRD40	ANO1	APC	ARHGAP42	ARID2	ARID5B	ASCC3	ATF3	ATP11A	BBX	BCHE	CCT7	Cd59a	CDC37L1	CDKN2B	CEBPD	CEP350	CHFR	CHGA	DCHS1	DDX10	EPHB3	FBXW7	FGFR2	FLT3LG	FNIP1	FRYL	GSK3B	GTPBP2	HIF1A	HIVEP1	HUWE1	IDO1	IFNGR1	IL1RN	IRS2	IVNS1ABP	JMJD1C	KMT2E	LGR4	LMBRD2	LRIG3
Cellular Movement	3.68E-03-1.07E-01	ACTN4	ADAM10	AFDN	AHNAK	AKAP11	AKT1S1	APC	APOB	AQP8	ARFGEF1	ARHGEF16	ARID2	ARID5B	ARPC2	ATF3	ATP2B4	BMPR2	BTBD7	Cd59a	CD72	Ceacam10	CEBPD	CHFR	CHGA	CLCN3	CSPG4	CYP2J2	DMBT1	DSG2	EDN3	EFNA3	EIF3A	EPHB3	FBXW7	FGFR2	FLNB	FLOT1	FLT3LG	GCNT2	GSK3B	GUCY1A1	HDLBP	HIF1A	HUWE1	IDO1	IFNGR1	IGBP1	IL1RN
Cell Morphology	6.22E-03-1.14E-01	ACTN4	ADAM10	AEBP1	AFDN	AHNAK	APC	ARFGEF1	ARID5B	ARPC2	ATF3	CCDC66	CCM2	CEBPD	CHGA	CLCN3	CPEB4	Dst	DYNLT1	EFNA3	EIF6	EPHB3	FARP2	FBXW7	FGFR2	FHDC1	FLNB	FLOT1	FLT3LG	FNIP1	GSK3B	HOOK2	IDUA	IL1RN	ITGA1	JMY	LGR4	LNPEP	MET	MINK1	MNS1	Mt3	MUC2	MYO5B	NECTIN2	NFAT5	NFIB	PBX1	PIK3C2A
Cellular Assembly and Organization	6.22E-03-1.02E-01	ACTN4	ADAM10	AFDN	AHNAK	AKAP11	AKAP13	APC	ARFGEF1	ARPC2	ATF3	BMPR2	CCDC66	CEP350	CHGA	CPEB4	Dst	DYNLT1	EFNA3	EIF4G2	EPHB3	FARP2	FGFR2	FHDC1	FLNB	FLOT1	FNIP1	GSK3B	HIF1A	HOOK2	IDUA	INTS13	ITGA1	JAKMIP1	JMY	Macf1	MAP3K20	MET	MINK1	MNS1	MYLK	MYO5B	NECTIN2	NFAT5	NFIB	PIK3C2A	PKD1	PLA2G3	PLEKHA7
Cellular Function and Maintenance	6.22E-03-1.14E-01	ACTN4	ADAM10	AFDN	AHNAK	AKAP11	APC	ARFGEF1	ARPC2	ATF3	CCDC66	CDC73	CEP350	CHGA	CLCN3	CPEB4	CTR9	Dst	DYNLT1	EFNA3	EIF4G2	EIF6	EPHB3	ERO1B	FARP2	FGFR2	FHDC1	FLNB	FLOT1	FLT3LG	FNIP1	GSK3B	HIF1A	HOOK2	IDO1	IDUA	IFNGR1	IL1RN	IL34	INTS13	IRS2	ITGA1	JAKMIP1	JMY	LGR4	LNPEP	Macf1	MAP3K14	MAP3K20
Cell Cycle	6.53E-03-1.05E-01	ACIN1	AHNAK	ANGEL2	APC	ATF3	BMPR2	CCNI	CDK5RAP1	CDKN2B	CEBPD	CHFR	COL6A3	CTH	EDN3	EIF4G2	EIF6	FBXW7	FGFR2	FLT3LG	GRB10	GSK3B	HIF1A	HSPA9	INTS13	IRS2	JMY	KMT2E	MAP3K20	MET	NCOR1	NPAT	PKD1	PLSCR1	PNN	PPP1R15A	PPP2CA	PRKD3	RBM5	RELB	RRM1	Sik1	SLC20A1	SMAD7	Spg20	TARDBP	TLR2	TRIM33	TRIM39
Cardiovascular Disease	7.17E-03-1.13E-01	ABCA12	ACTN4	ADAM10	AFDN	AKAP13	APOB	ATF3	BMPR2	CCM2	Cd59a	CDK5RAP1	CDS2	CHGA	CYP2J2	DCHS1	DSG2	FBXW7	FNIP1	GATAD1	GSK3B	GUCY1A1	HIF1A	HSPA9	HUWE1	IDUA	IFNGR1	IL1RN	LARS2	LNPEP	LRIG3	MINK1	MTERF4	MYLK	NFAT5	NSD1	PBX1	PIK3C2A	PKD1	PLA2G15	PPP2CA	PTPRJ	RRM1	SCD	SETD2	SLC20A1	SLC2A1	SLC6A6	SMAD7
Inflammatory Disease	7.17E-03-8.28E-02	ACTN4	IFNGR1	IL1RN	SMAD7	TIMP3	TLR2
Inflammatory Response	7.17E-03-1.07E-01	ACTN4	ADAM10	BMPR2	CD72	CYP2J2	DMBT1	EDN3	FLOT1	FLT3LG	GSK3B	HIF1A	IDO1	IFNGR1	IL1RN	ITGA1	Macf1	MET	MMP28	Muc4	MYLK	Pde4d	PIGR	PKD1	PPP1R15A	PTPRJ	RAB27A	RELB	SMAD7	ST14	TIMP3	TLR2	VWF
Post-Translational Modification	8.04E-03-5.09E-02	AAK1	ADAM10	AKAP11	ANKLE2	ARRDC4	BMPR2	CBLC	CD72	CDC73	CDKN2B	CHFR	CHGA	CTDSP2	CTR9	DYRK2	EPHB3	ERP29	FBXW7	FGFR2	FLOT1	FLT3LG	FNIP1	GRB10	GSK3B	HIF1A	HSPA9	HUWE1	IL34	IVNS1ABP	LNPEP	MAP3K14	MAP3K20	MED6	MET	MINK1	PLXNB2	PPP2CA	PRKRIP1	PTPRJ	RNF43	Sik1	SMAD7	SYN3	TARDBP	TP53RK	Trim30a/Trim30d	TRIM33	TRIP12
Infectious Diseases	8.47E-03-1.14E-01	ADAM10	AKAP13	ANO1	APOB	BCL9	CBLC	Cd59a	CDC73	CEBPD	CLTB	DCBLD1	DDX10	DMBT1	DSG2	EIF3A	ERCC3	FGFR2	FLT3LG	GSK3B	HIF1A	HMCN2	HSPA9	HUWE1	IDO1	IFNGR1	IL1RN	IRS2	MAP3K14	MAT2A	MED6	MINK1	MYO5B	Naip1	(includes	others)	NDUFB7	OAS1	PGRMC2	PIGR	PIGY	PKD1	PPP1R15A	PRPF38A	PTPRJ	RAB13	RAB31	RBM5	RELB
Connective Tissue Disorders	1.56E-02-1.02E-01	AEBP1	APC	ARID5B	CEBPD	CSPG4	EIF6	EPHB3	FGFR2	FLT3LG	GSK3B	HIF1A	IDUA	IL1RN	LRIG3	PBX1	SATB2	SLC2A1	Spg20	TNXB
Hereditary Disorder	1.56E-02-1.07E-01	AEBP1	AKAP13	APC	ARID5B	CCM2	CDC73	FBXW7	FLT3LG	HIF1A	IFNGR1	IL1RN	KMT2E	LPP	MET	NCOR1	NFAT5	NSD1	REV3L	RNF43	RPS14	RRM1	SMAD7	SMARCAD1	TLR2	TNXB
Metabolic Disease	1.56E-02-1.56E-02	AEBP1	TNXB
Skeletal and Muscular Disorders	1.56E-02-1.02E-01	AEBP1	APC	Cd59a	EPHB3	FGFR2	FLT3LG	GSK3B	HIF1A	IDUA	IFNGR1	IL1RN	LRIG3	PBX1	SATB2	TNXB
Cell-To-Cell Signaling and Interaction	1.93E-02-1.02E-01	ACTN4	AFDN	EPHB3	FLT3LG	ITGA1	Macf1	MET	PIGR	PKD1	PLEKHA7	PNN	PPP2CA	RAB27A	SCD	SMAD7	SYTL2	TIMP3	TLR2
Carbohydrate Metabolism	2.27E-02-1.08E-01	AFF4	ARF3	B3GALT2	CDK5RAP1	CDS2	CHGA	CLCN3	CSPG4	CTH	CYP2J2	DYRK2	ERO1B	FGFR2	GCNT2	GRB10	GSK3B	HIF1A	IDUA	IL1RN	IRS2	ITGA1	LNPEP	LPIN3	LRIG3	MAP3K14	MED13	MET	NRBF2	OAS1	OGN	PBX1	PFKP	PIGY	PIK3C2A	PKD1	PLA2G15	PLA2G3	PLSCR1	PPP1R15A	PRKD3	RAB27A	RUFY1	SCD	Sik1	SLC2A1	STARD10	STK40	TARDBP
Cell Death and Survival	2.43E-02-1.02E-01	AAK1	ACIN1	ACTN4	ADAM10	AKAP13	AKT1S1	ANKLE2	APC	APOB	APOL6	ARHGEF16	ARID5B	ASCC3	ATF3	ATP2B4	BCHE	BMPR2	CCDC6	CCNI	CCNL2	CCT7	Cd59a	CDC73	CEBPD	CHGA	CPEB4	CSPG4	CTH	CWC15	CYP2J2	DSG2	EFNA3	EIF3A	EIF4G2	EIF6	ERCC3	FBXW7	FGFR2	FLNB	FLT3LG	FNIP1	GPS2	GRB10	GSK3B	GUCY1A1	HIF1A	HSPA9	HUWE1
Lipid Metabolism	2.51E-02-2.51E-02	ABCA12	APOB	IRS2	MALRD1	MED13	NCOR1	NR5A2	PLSCR1	RBP1	SCD	STARD10	USF1	ZBTB20
Small Molecule Biochemistry	2.51E-02-1.08E-01	ABCA12	APOB	CDK5RAP1	CHGA	CLCN3	CTH	CYP2J2	ERO1B	FGFR2	GSK3B	HIF1A	IL1RN	IRS2	LNPEP	MALRD1	MAP3K14	MED13	MET	NCOR1	NR5A2	OAS1	PBX1	PIK3C2A	PKD1	PLSCR1	PPP1R15A	PRKD3	RBP1	SCD	Sik1	SLC2A1	STARD10	TARDBP	TLR2	USF1	ZBTB20
Molecular Transport	3.13E-02-1.11E-01	ABCA12	ACTN4	AEBP1	AKAP13	ANO1	APOB	AQP8	ARF3	ARRDC4	ATF3	ATP11A	ATP2B4	CDK5RAP1	CHGA	CLCN3	COX19	CTH	CYP2J2	Dst	DYNLT1	EDN3	ERP29	EXOC1	EXOC3	FGFR2	GPS2	GRB10	GSK3B	HIF1A	HOOK2	HSPA9	IDUA	IL1RN	IRS2	KCNK1	LGR4	LNPEP	MAP3K14	MED13	MET	MLX	Mt3	MYO5B	NR5A2	PBX1	PIGR	PIK3C2A	PKD1
Cell Signaling	4.95E-02-4.95E-02	ATP2B4	SYTL2
Vitamin and Mineral Metabolism	4.95E-02-4.95E-02	ATP2B4	SYTL2
Protein Degradation	6.44E-02-6.44E-02	AAK1	ADAM10	APC	ATF7IP	CBLC	CCT7	CHFR	CSPG4	FBXW7	FLOT1	GSK3B	IL1RN	KCTD6	LNPEP	LNX1	PPP2CA	RNF43	SEC16A	SMAD7	ST14	TARDBP	TIMP3	TOMM7	Trim30a/Trim30d	TRIP12	UBE2D3	UBE2Z	UBXN1
Protein Synthesis	6.44E-02-1.02E-01	AAK1	ACTN4	ADAM10	APC	ATF7IP	CBLC	CCT7	CHFR	CSPG4	FBXW7	FLOT1	GSK3B	IL1RN	KCTD6	LNPEP	LNX1	PPP2CA	RNF43	SEC16A	SHROOM3	SMAD7	ST14	TARDBP	TIMP3	TOMM7	Trim30a/Trim30d	TRIP12	UBE2D3	UBE2Z	UBXN1
Amino Acid Metabolism	6.46E-02-6.46E-02	IL1RN	TLR2
Tumor Morphology	6.46E-02-6.46E-02	GSK3B	HIF1A	IL1RN
Protein Trafficking	8.62E-02-1.02E-01	ACTN4	ARF3	ARRDC4	Dst	DYNLT1	ERP29	GSK3B	HOOK2	HSPA9	MYO5B	PIGR	PKD1	RAB12	RAB13	RUFY1	SHROOM3	TARDBP
Cellular Response to Therapeutics	1.02E-01-1.02E-01	GSK3B	SCD
[truncated: 309 more columns]

## Sheet: GF vs Lp
Category	B-H-corrected p-value	Molecules
Cancer	3.13E-28-3.33E-02	ABAT	ABCA12	ABCC10	ABHD2	ABR	ACSF2	ACSL5	ADAM10	ADCY5	ADCY6	AFDN	AFF1	AFF4	AFG3L2	AGO2	AHNAK	AKAP11	AKAP13	ALG10	ALPP	ANK3	ANKHD1/ANKHD1-EIF4EBP3	ANKLE2	ANO1	ANPEP	AP3B1	AP3D1	APC	APOB	APOL6	ARAP1	ARCN1	ARFGEF1	ARHGAP12	ARHGAP21	ARHGAP32	ARHGAP35	ARHGAP5	ARHGEF12	ARHGEF17	ARID2	ARRB1	ASCC3	ASH1L	ATAD2B	ATP1A1	ATP2B4	ATP7A
Gastrointestinal Disease	3.13E-28-2.87E-02	ABAT	ABCA12	ABCC10	ABHD2	ABR	ACSF2	ACSL5	ADAM10	ADCY5	ADCY6	AFF1	AFF4	AFG3L2	AGO2	AHNAK	AKAP11	AKAP13	ALG10	ALPP	ANK3	ANKHD1/ANKHD1-EIF4EBP3	ANKLE2	ANO1	ANPEP	AP3B1	AP3D1	APC	APOB	APOL6	ARAP1	ARCN1	ARFGEF1	ARHGAP12	ARHGAP21	ARHGAP32	ARHGAP35	ARHGAP5	ARHGEF12	ARHGEF17	ARID2	ARRB1	ASCC3	ASH1L	ATAD2B	ATP1A1	ATP2B4	ATP7A	ATXN1L
Organismal Injury and Abnormalities	3.13E-28-3.33E-02	ABAT	ABCA12	ABCC10	ABHD2	ABR	ACSF2	ACSL5	ADAM10	ADCY5	ADCY6	AFDN	AFF1	AFF4	AFG3L2	AGO2	AHNAK	AKAP11	AKAP13	ALG10	ALPP	ANK3	ANKHD1/ANKHD1-EIF4EBP3	ANKLE2	ANO1	ANPEP	AP3B1	AP3D1	APC	APOB	APOL6	ARAP1	ARCN1	ARFGEF1	ARHGAP12	ARHGAP21	ARHGAP32	ARHGAP35	ARHGAP5	ARHGEF12	ARHGEF17	ARID2	ARRB1	ASCC3	ASH1L	ATAD2B	ATP1A1	ATP2B4	ATP7A
Immunological Disease	2.23E-12-2.86E-02	ABAT	ABHD2	ADAM10	ADCY5	AHNAK	AKAP11	AKAP13	ALPP	ANK3	ANKHD1/ANKHD1-EIF4EBP3	ANKLE2	ANO1	ANPEP	APC	APOB	ARAP1	ARHGAP35	ARID2	ASCC3	ASH1L	ATP1A1	ATP2B4	ATXN7	BAZ2A	BCHE	BCL2L2	BID	BIRC6	BRPF1	CASP8AP2	CBL	CDK12	CEBPD	CELSR1	CEP350	CHD3	CHD8	CHST15	CIC	CLASP1	COL4A3BP	COL5A2	COL6A3	CRYBG1	CSPG4	CTPS2	CWH43	CYP2C18
Developmental Disorder	1.66E-07-3.19E-02	ABAT	ABCC10	ACSL5	ADAM10	AFDN	AFF1	AFF4	AGO2	AHNAK	AKAP13	ANK3	ARCN1	ARHGAP35	ARHGEF12	ARID2	ARRB1	ASCC3	ASH1L	ATP7A	BCL2L2	BIRC6	BMPR2	BRPF1	CA8	CAMK2B	CASZ1	CBL	CC2D1A	CDAN1	CDK12	CHD3	CHD8	CIC	CNNM4	COL4A3BP	COL5A2	DCHS1	DDX3X	DHRS3	DSTYK	EFNB2	ENTPD5	EP300	EP400	EXTL3	FAT4	FGFR2	FLNB
Hereditary Disorder	1.66E-07-3.31E-02	ADCY6	AFG3L2	ANK3	ANKLE2	ARCN1	ARID2	ASCC3	ASH1L	ATP1A1	ATP7A	BRPF1	CA8	CAMK2B	CBL	CC2D1A	CDAN1	CHD3	CIC	COL4A3BP	COL5A2	COL6A3	DCHS1	DDX3X	DSTYK	EP300	EXPH5	EXTL3	FAT4	FGD4	FGFR2	FLNB	GTPBP2	HERC1	HUWE1	KAT6A	KDM1A	KDM5C	KIAA1109	KIF1B	KMT2A	KMT2D	LIPE	LPIN2	MAN2A1	MET	MID2	MTHFR	MYH11
Gene Expression	1.86E-06-1.71E-02	AFDN	AFF1	AFF4	AGO2	AKAP13	ANK3	APC	APOB	ARHGAP35	ARID2	ARRB1	ASH1L	ATP2B4	ATP7A	ATXN1L	ATXN7	BACH1	BAZ2A	BID	BMP3	BMPR2	BRPF1	BTAF1	CASZ1	CC2D1A	CCN3	CDC73	CDK8	CEBPD	CHD3	CHD8	CIC	CLOCK	CREBRF	DCAF1	DDX3X	EIF3C	EIF4G3	ELK3	EP300	FGFR2	FNIP1	GABPB2	HELZ2	HIVEP1	IBTK	JMJD1C	KANK2
Cellular Assembly and Organization	5.39E-06-2.94E-02	ABR	ADAM10	ADCY6	AFDN	AFG3L2	AGO2	AHNAK	AKAP11	AKAP13	Akap9	Ang4	ANK3	ANPEP	APC	ARAP1	ARFGEF1	ARHGAP12	ARHGAP21	ARHGAP32	ARHGAP35	ARHGAP5	ARHGEF12	ARHGEF17	ARRB1	ATP7A	ATXN7	BAZ2A	BID	CAMK2B	CBL	CC2D1A	CCN3	CDAN1	CELSR1	CEP350	CHD3	CLASP1	CLDN2	COL4A3BP	COL5A2	COL6A3	DCHS1	DNMBP	Dst	EFNB2	EIF4G3	EP300	EPB41L2
Cellular Function and Maintenance	5.39E-06-2.94E-02	ABR	ADAM10	ADCY6	AFDN	AFG3L2	AHNAK	AKAP11	Akap9	Ang4	ANK3	ANPEP	APC	ARAP1	ARFGEF1	ARHGAP12	ARHGAP21	ARHGAP32	ARHGAP35	ARHGAP5	ARHGEF17	ARRB1	ATP7A	ATXN7	CAMK2B	CBL	CC2D1A	CCN3	CELSR1	CEP350	CHD3	CLASP1	COL4A3BP	DNMBP	Dst	EFNB2	EIF4G3	EP300	EPB41L2	FAT1	FGD4	FGFR2	FLNB	FMN1	Fnbp1l	FNIP1	HERC1	KDM5C	KITLG
Molecular Transport	8.68E-05-2.92E-02	ABAT	ABCA12	ABCC10	ACSL5	AFG3L2	AKAP13	Akap9	ANK3	ANO1	AP3B1	AP3D1	APC	APOB	ARCN1	ARHGEF12	ATP1A1	ATP2B4	ATP7A	ATXN7	BID	CAMK2B	CBL	CDAN1	CERS6	CLDN2	CLOCK	CNKSR3	CNNM4	COL4A3BP	CSPG4	DAGLB	DCHS1	DDX3X	DHRS3	DPP10	Dst	DUSP16	ENTPD5	EP300	EXOC1	EXPH5	FAT1	FGFR2	GAL3ST1	GAPVD1	GNA11	GNE	HELZ2
Cellular Development	1.29E-04-2.39E-02	ABCC10	ACSL5	ADAM10	AFF1	AFG3L2	AGO2	AHNAK	AKAP13	Akap9	ANKHD1/ANKHD1-EIF4EBP3	ANO1	APC	APOB	ARCN1	ARHGAP32	ARHGEF12	ARRB1	ASCC3	ATP7A	BCHE	BID	BIRC6	BMPR2	BRPF1	CABLES1	CASZ1	CBL	CCN3	CDC73	CDK8	CEBPD	CEMIP2	CHD8	CIC	CIZ1	CLDN2	COL4A3BP	COL6A3	CSPG4	DCAF1	DDX3X	EIF3C	ELMSAN1	ENTPD5	EP300	EXPH5	EXTL3	FAT1
Cellular Growth and Proliferation	1.29E-04-3.3E-02	ABCC10	ACSL5	ADAM10	AFF1	AFG3L2	AGO2	AHNAK	AKAP13	Akap9	ANKHD1/ANKHD1-EIF4EBP3	ANO1	APC	APOB	ARCN1	ARHGAP32	ARHGEF12	ARRB1	ASCC3	ATP7A	BCHE	BCL2L2	BID	BIRC6	BMPR2	BRPF1	CABLES1	CASZ1	CBL	CCN3	CDC73	CDK8	CEBPD	CEMIP2	CHD8	CIC	CIZ1	CLDN2	COL4A3BP	COL6A3	CSPG4	DCAF1	DDX3X	EFNB2	EIF3C	ELMSAN1	ENTPD5	EP300	EP400
Cellular Movement	1.56E-04-2.86E-02	ABHD2	ABR	ADAM10	AFDN	AGO2	AHNAK	AKAP11	ALPP	Ang4	ANPEP	APC	APOB	ARAP1	ARFGEF1	ARHGAP21	ARHGAP35	ARHGAP5	ARHGEF12	ARHGEF17	ARID2	ARRB1	ASH1L	ATP2B4	BID	BMPR2	CBL	CCN3	CEBPD	CELSR1	CEMIP2	CERS6	CLASP1	CLOCK	COL4A3BP	CSPG4	DDX3X	DMBT1	EFNB2	ELK3	FAM110C	FAT1	FGD4	FGFR2	FLNB	Fnbp1l	GAL3ST1	GLRX	GNA11
Cell Morphology	1.66E-04-2.94E-02	ANPEP	AP3D1	APC	ARHGAP35	ARHGAP5	BID	CBL	CERS6	CLDN2	DDX3X	Dst	EFNB2	EP300	EP400	FAT1	FLNB	GLRX	JMJD1C	KAT6A	KITLG	KMT2D	LCK	LIPE	LNPEP	Macf1	MET	MSN	MYC	MYLK	MYO18A	MYO9B	NCOA2	Ncoa6	NR3C1	NRP2	PBX1	PIK3C2A	PKD1	PPARG	PRKAA1	PRKG2	RAC1	RANBP10	RPTOR	SCD	SIPA1L1	SIPA1L3	SLC12A6
Cell Death and Survival	3.03E-04-2.4E-02	ABCC10	ABR	ACSL5	ADAM10	ADCY5	ADCY6	AFF1	AFG3L2	AGO2	AKAP13	ALG10	Ang4	ANK3	ANKLE2	ANPEP	APC	APOB	APOL6	Apol7e (includes others)	ARCN1	ARHGAP35	ARHGEF12	ARHGEF17	ARRB1	ASCC3	ATP1A1	ATP2B4	ATP7A	ATXN7	B3GALT5	BACH1	BCHE	BCL2L2	BID	BIRC6	BMPR2	CABLES1	CAMK2B	CASP8AP2	CASZ1	CBL	CC2D1A	CCN3	CCNI	CDC73	CDK12	CDK8	CEBPD
Cardiovascular Disease	3.66E-04-3.07E-02	ABCA12	ADAM10	ADCY5	ADCY6	AFDN	AGO2	AKAP13	APC	APOB	ARHGEF12	BACH1	BMPR2	CBL	CCN3	CDAN1	CDK5RAP1	CERS6	COL5A2	DCHS1	DHRS3	EFNB2	EIF4G3	ELK3	EP300	EP400	FAT4	FGFR2	FNIP1	GNA11	HUWE1	JPH2	KAT6A	KDM1A	KITLG	KMT2C	LARS2	LNPEP	LPIN2	LRIG3	LRP6	MAN2A1	MANF	2006-03-01	MBNL2	MGAM	MIA3	MYC	MYH11
Lipid Metabolism	5.42E-04-3.33E-02	ABCA12	ABCC10	ACSL5	AKAP13	Akap9	APC	APOB	ARHGEF12	ATP1A1	BID	CBL	CERS6	CLOCK	COL4A3BP	CSPG4	DAGLB	DHRS3	ENTPD5	EP300	FAT1	FGFR2	GAL3ST1	GAPVD1	GNA11	GNE	HELZ2	KDM5C	KITLG	KMT2A	KMT2C	KMT2D	LCK	LIPE	LNPEP	LPGAT1	LPIN2	LSS	MALRD1	MED13	MSN	MTHFR	MYC	NCOA2	NCOR1	NOCT	NR3C1	NR5A2	PIK3C2A
Small Molecule Biochemistry	5.42E-04-3.33E-02	ABCA12	ABCC10	ACSL5	AKAP13	Akap9	APC	APOB	ARHGEF12	ATP1A1	BID	CBL	CERS6	CLOCK	COL4A3BP	CSPG4	DAGLB	DHRS3	ENTPD5	EP300	FAT1	FGFR2	GAL3ST1	GAPVD1	GNA11	GNE	HELZ2	KDM5C	KITLG	KMT2A	KMT2C	KMT2D	LCK	LIPE	LNPEP	LPGAT1	LPIN2	LSS	MALRD1	MED13	MSN	MTHFR	MYC	NCOA2	NCOR1	NOCT	NR3C1	NR5A2	PIK3C2A
Cell Signaling	2.27E-03-2.87E-02	ABR	AKAP13	ARHGAP32	ARHGAP35	ARHGAP5	ARRB1	CELSR1	KANK2	MET	MYO9B	PLCE1	RAC1	RREB1	USP8
Infectious Diseases	2.85E-03-3.08E-02	ADAM10	AFG3L2	AKAP13	ALPP	ANO1	ARCN1	ARHGAP32	ARHGEF12	ARRB1	ATP1A1	BCL2L2	CBL	CLOCK	DCAF1	DDX3X	DMXL1	DUSP16	EFNB2	EP300	FGD6	GABPB2	GAPVD1	HMCN2	HMGCS1	HUWE1	ITSN2	KAT6A	LSS	MGAM	Naip1 (includes others)	NLRP1	NR3C1	PDE5A	PHF3	PPARG	PRKAA1	RAC1	RGPD4 (includes others)	RNASEL	RNF216	RREB1	SLC2A1	SLC4A7	SPEN	SPTAN1	SPTBN1	TCF20	TMTC1
Cell-To-Cell Signaling and Interaction	4.91E-03-2.87E-02	ADAM10	AFDN	AFG3L2	AGO2	ANK3	ARAP1	ARHGAP21	ARHGAP35	CBL	CC2D1A	CLDN2	DCHS1	EFNB2	EXPH5	FAT1	FAT4	FGFR2	FLNB	FNDC3A	GAL3ST1	LRP6	MBNL2	MET	MSN	Muc4	MYC	MYLK	MYO18A	NR3C1	NRDC	PKD1	Podxl	PPARG	PRKAA1	RAC1	RPTOR	SCD	SLC12A6	SPTAN1	SYNE2	SYTL2	TLN1	TNXB	UNC13B
Cell Cycle	7.26E-03-2.38E-02	APC	BID	CASP8AP2	CEBPD	CIZ1	DCAF1	DDX3X	EP300	EP400	KITLG	KMT2A	LBH	MET	MYC	NPAT	NR3C1	PBX1	PPARG	PRKAA1	REV3L	RPTOR	USP8	ZBED6
Connective Tissue Disorders	9.05E-03-2.87E-02	ADCY6	ANKLE2	ARCN1	ATP7A	CBL	CHD3	COL5A2	COL6A3	DCHS1	EP300	EXPH5	EXTL3	FAT4	FGFR2	FLNB	HERC1	KAT6A	KDM1A	LIPE	LPIN2	LRP6	MET	MTHFR	MYH11	MYLK	NDST1	NSD1	PKD1	PLEKHG2	PLEKHM1	PPARG	RAC1	SMARCAD1	SPECC1L	SRCAP	TNXB	VCAN	ZBTB20	ZNF687
Carbohydrate Metabolism	1.34E-02-2.86E-02	CBL	ENTPD5	FGFR2	GAPVD1	GNA11	LIPE	LNPEP	LRP6	MED13	MYC	PARP14	PFKFB2	PIK3C2A	PIK3C2B	PKD1	PPARG	PRKAA1	PRKD3	RAC1	RPTOR	SCD	SLC16A1	SLC2A1	SLC4A4	TPI1	ZBTB20	ZNF407
Protein Synthesis	1.96E-02-1.96E-02	ABCA12	ANK3	CDAN1	DCHS1	DPP10	LRBA	LRP6	MAPK8IP3	MPP5	MTHFR	NBEA	PRKG2	RAC1	SEC16A	SLMAP	SPTBN1	SYTL2	USP8
Protein Trafficking	1.96E-02-1.96E-02	ABCA12	ANK3	CDAN1	DCHS1	DPP10	LRBA	LRP6	MAPK8IP3	MPP5	MTHFR	NBEA	PRKG2	RAC1	SEC16A	SLMAP	SPTBN1	SYTL2	USP8
Cellular Compromise	2.83E-02-2.83E-02	MSN	RAC1
Energy Production	2.83E-02-2.83E-02	MYC	SLC16A1
Inflammatory Response	2.88E-02-3.15E-02	DCAF1	KITLG	NCOA2	NR3C1	PIK3C2A	RAC1	RANBP10	RNASEL	RPTOR
Vitamin and Mineral Metabolism	3.31E-02-3.31E-02	APOB	LIPE	MALRD1	MED13	NCOA2	NCOR1	NR5A2	SCD	SLC10A2
[truncated: 411 more columns]
