# Supplementary material for: Impact of the gut microbiota on the m6A epitranscriptome of mouse cecum and liver
Source: Nat Commun. 2020 Mar 12;11:1344. doi: 10.1038/s41467-020-15126-x (PMC7067863; doi:10.1038/s41467-020-15126-x)
Supplement: Supplementary file 8 — Supplementary Data 5 [file 41467_2020_15126_MOESM8_ESM.xlsx]

## Sheet: GF vs CONV_KEGG
Term	P-value	Adjusted P-value	Odds Ratio	Combined Score	Genes
Steroid hormone biosynthesis	3.81878e-12	1.15709e-09	26.7523	703.346	UGT1A10;CYP2D9;CYP2B13;CYP3A11;UGT1A5;UGT1A9;UGT1A6A;CYP7A1;UGT1A6B;UGT1A7C
Ascorbate and aldarate metabolism	1.2624e-09	1.91254e-07	52.9101	1084.14	UGT1A10;UGT1A5;UGT1A9;UGT1A6A;UGT1A7C;UGT1A6B
Retinol metabolism	4.41143e-09	4.45555e-07	20.9314	402.702	UGT1A10;CYP2B13;CYP3A11;UGT1A5;UGT1A9;UGT1A6A;UGT1A6B;UGT1A7C
Pentose and glucuronate interconversions	5.60298e-09	4.24426e-07	42.0168	798.318	UGT1A10;UGT1A5;UGT1A9;UGT1A6A;UGT1A7C;UGT1A6B
Chemical carcinogenesis	5.7197e-09	3.46614e-07	20.2634	384.587	UGT1A10;CYP2B13;CYP3A11;UGT1A5;UGT1A9;UGT1A6A;UGT1A6B;UGT1A7C
Porphyrin and chlorophyll metabolism	1.8299e-08	9.24098e-07	34.8432	620.781	UGT1A10;UGT1A5;UGT1A9;UGT1A6A;UGT1A7C;UGT1A6B
Drug metabolism	2.64276e-08	1.14394e-06	16.7084	291.543	UGT1A10;RRM2;UGT1A5;FMO3;UGT1A9;UGT1A6A;UGT1A6B;UGT1A7C
Metabolism of xenobiotics by cytochrome P450	3.40118e-07	1.2882e-05	21.645	322.38	UGT1A10;UGT1A5;UGT1A9;UGT1A6A;UGT1A6B;UGT1A7C
Insulin signaling pathway	1.95126e-06	6.56925e-05	11.9904	157.638	GYS2;PKLR;PPP1R3B;FASN;PYGL;ACACA;GCK
Pyruvate metabolism	1.91656e-05	0.000580718	25.0627	272.24	ACSS2;PKLR;ME1;ACACA
PPAR signaling pathway	2.91975e-05	0.000804258	14.0056	146.238	FABP5;ME1;SCD1;CYP7A1;CYP8B1
Glucagon signaling pathway	7.01175e-05	0.00177047	11.6713	111.64	GYS2;CAMK2B;PYGL;ACACA;GCK
Starch and sucrose metabolism	0.000356009	0.00829774	21.645	171.873	GYS2;PYGL;GCK
Insulin resistance	0.0011919	0.0257961	8.65801	58.2875	GYS2;MLXIPL;PPP1R3B;PYGL
Fatty acid biosynthesis	0.001535	0.0310071	34.0136	220.382	FASN;ACACA
AMPK signaling pathway	0.00196425	0.037198	7.55858	47.1099	GYS2;FASN;SCD1;ACACA
Primary bile acid biosynthesis	0.00201318	0.0358819	29.7619	184.763	CYP7A1;CYP8B1
Glutathione metabolism	0.0024757	0.0416744	11.1607	66.978	GCLC;RRM2;GSS
Glycolysis / Gluconeogenesis	0.00282096	0.0449868	10.661	62.5872	ACSS2;PKLR;GCK
Maturity onset diabetes of the young	0.00571491	0.0865809	17.6367	91.0878	PKLR;GCK
Glyoxylate and dicarboxylate metabolism	0.00748927	0.108059	15.361	75.181	ACSS2;AGXT
Propanoate metabolism	0.00748927	0.103148	15.361	75.181	ACSS2;ACACA
Biosynthesis of unsaturated fatty acids	0.00796692	0.104955	14.881	71.9116	ELOVL6;SCD1
Nicotinate and nicotinamide metabolism	0.0100102	0.126378	13.2275	60.9015	NT5E;NNMT
Ferroptosis	0.01226	0.148592	11.9048	52.3977	GCLC;GSS
Type II diabetes mellitus	0.0173508	0.202203	9.92063	40.2194	PKLR;GCK
Cholesterol metabolism	0.0180404	0.202453	9.71817	39.0199	APOA4;CYP7A1
Cysteine and methionine metabolism	0.0187414	0.202809	9.52381	37.8764	GCLC;GSS
Purine metabolism	0.0196431	0.205237	5.2521	20.6409	NT5E;RRM2;PKLR
Neomycin, kanamycin and gentamicin biosynthesis	0.0208263	0.210345	47.619	184.359	GCK
Pyrimidine metabolism	0.0247504	0.241915	8.21018	30.3687	NT5E;RRM2
Central carbon metabolism in cancer	0.0297028	0.281249	7.44048	26.1645	GCK;FGFR2
Bile secretion	0.0368598	0.33844	6.61376	21.8296	AQP8;CYP7A1
Taurine and hypotaurine metabolism	0.0452528	0.403282	21.645	67.002	CSAD
Insulin secretion	0.0507735	0.439554	5.5371	16.5027	CAMK2B;GCK
Glycerophospholipid metabolism	0.0628137	0.528682	4.90918	13.5866	CHKA;ETNPPL
Nitrogen metabolism	0.069077	0.565685	14.0056	37.4304	CAR1
Neurotrophin signaling pathway	0.0919209	0.732948	3.93546	9.39326	CAMK2B;PSEN2
Vitamin digestion and absorption	0.0961304	0.746859	9.92063	23.2346	APOA4
Signaling pathways regulating pluripotency of stem cells	0.113099	0.856722	3.47584	7.57558	LIFR;FGFR2
Fatty acid elongation	0.114977	0.849709	8.21018	17.7588	ELOVL6
Galactose metabolism	0.126098	0.909709	7.44048	15.4069	GCK
Non-alcoholic fatty liver disease (NAFLD)	0.132551	0.93402	3.15358	6.37272	MLXIPL;PKLR
Alanine, aspartate and glutamate metabolism	0.144327	0.993891	6.43501	12.4561	AGXT
Protein processing in endoplasmic reticulum	0.149784	1	2.92141	5.54649	ERO1LB;DNAJB11
Fat digestion and absorption	0.155084	1	5.95238	11.094	APOA4
Glycine, serine and threonine metabolism	0.155084	0.999797	5.95238	11.094	AGXT
Necroptosis	0.168926	1	2.70563	4.8114	CAMK2B;PYGL
Tuberculosis	0.171909	1	2.67523	4.71052	CAMK2B;SPHK2
Sphingolipid metabolism	0.183119	1	4.96032	8.42072	SPHK2
Amino sugar and nucleotide sugar metabolism	0.186559	1	4.85909	8.15846	GCK
Notch signaling pathway	0.186559	1	4.85909	8.15846	PSEN2
Calcium signaling pathway	0.188461	1	2.51953	4.20475	CAMK2B;SPHK2
PI3K-Akt signaling pathway	0.189581	1	2.0008	3.32721	GYS2;DDIT4;FGFR2
Arginine and proline metabolism	0.189983	1	4.7619	7.90866	OAT
Linoleic acid metabolism	0.189983	1	4.7619	7.90866	CYP3A11
VEGF signaling pathway	0.216874	1	4.10509	6.27438	SPHK2
Glycerolipid metabolism	0.226729	1	3.9032	5.79235	PNPLA3
Long-term potentiation	0.246073	1	3.55366	4.98269	CAMK2B
Amphetamine addiction	0.24925	1	3.5014	4.86449	CAMK2B
p53 signaling pathway	0.258702	1	3.35345	4.53413	RRM2
Prolactin signaling pathway	0.261827	1	3.30688	4.43146	GCK
Gastric acid secretion	0.268037	1	3.2175	4.23627	CAMK2B
Glioma	0.271122	1	3.1746	4.14345	CAMK2B
ErbB signaling pathway	0.298321	1	2.83447	3.42853	CAMK2B
Peroxisome	0.298321	1	2.83447	3.42853	AGXT
Gap junction	0.304228	1	2.76855	3.29451	TUBB2A
Fc gamma R-mediated phagocytosis	0.307163	1	2.73673	3.23037	SPHK2
Arachidonic acid metabolism	0.312996	1	2.67523	3.10745	CYP2B13
GnRH signaling pathway	0.315894	1	2.6455	3.04854	CAMK2B
Staphylococcus aureus infection	0.330205	1	2.50627	2.77704	DSG1C
Prostate cancer	0.335847	1	2.45459	2.6782	FGFR2
Choline metabolism in cancer	0.341441	1	2.405	2.58437	CHKA
Circadian entrainment	0.341441	1	2.405	2.58437	CAMK2B
Melanogenesis	0.344221	1	2.38095	2.53922	CAMK2B
Cytokine-cytokine receptor interaction	0.347649	1	1.63079	1.72303	IL1RN;LIFR
Aldosterone synthesis and secretion	0.349745	1	2.33427	2.45226	CAMK2B
HIF-1 signaling pathway	0.355224	1	2.28938	2.36952	CAMK2B
Cholinergic synapse	0.379319	1	2.10704	2.04252	CAMK2B
Leukocyte transendothelial migration	0.384551	1	2.07039	1.97863	CLDN1
Oocyte meiosis	0.387151	1	2.05255	1.94774	CAMK2B
Sphingolipid signaling pathway	0.407563	1	1.92012	1.72343	SPHK2
Inflammatory mediator regulation of TRP channels	0.415043	1	1.87477	1.64862	CAMK2B
Autophagy	0.422429	1	1.8315	1.57827	DDIT4
Serotonergic synapse	0.427303	1	1.80375	1.53366	CYP2D9
Dopaminergic synapse	0.434536	1	1.76367	1.46998	CAMK2B
Apelin signaling pathway	0.44168	1	1.72533	1.40989	SPHK2
Adrenergic signaling in cardiomyocytes	0.464853	1	1.60875	1.23236	CAMK2B
Phospholipase D signaling pathway	0.467117	1	1.59795	1.21632	SPHK2
Gastric cancer	0.469372	1	1.5873	1.20057	FGFR2
mTOR signaling pathway	0.478298	1	1.54607	1.14026	DDIT4
Oxytocin signaling pathway	0.478298	1	1.54607	1.14026	CAMK2B
Cushing syndrome	0.489246	1	1.49745	1.07051	CAMK2B
Wnt signaling pathway	0.491409	1	1.4881	1.05726	CAMK2B
Hepatitis C	0.491409	1	1.4881	1.05726	CLDN1
JAK-STAT signaling pathway	0.499968	1	1.4518	1.0064	LIFR
Tight junction	0.506294	1	1.42572	0.970399	CLDN1
Cell adhesion molecules (CAMs)	0.512541	1	1.40056	0.936099	CLDN1
Alzheimer disease	0.522779	1	1.36054	0.882444	PSEN2
Axon guidance	0.532805	1	1.32275	0.832804	CAMK2B
Phagosome	0.532805	1	1.32275	0.832804	TUBB2A
Proteoglycans in cancer	0.576307	1	1.17288	0.646392	CAMK2B
Rap1 signaling pathway	0.586981	1	1.13921	0.606929	FGFR2
cAMP signaling pathway	0.59048	1	1.12841	0.59447	CAMK2B
Kaposi sarcoma-associated herpesvirus infection	0.599099	1	1.10229	0.564736	CLEC2H
Regulation of actin cytoskeleton	0.600801	1	1.09721	0.55902	FGFR2
Thermogenesis	0.623895	1	1.03072	0.486264	COX16
Ras signaling pathway	0.627084	1	1.02187	0.476879	FGFR2
Pathways in cancer	0.661369	1	0.890076	0.367996	CAMK2B;FGFR2
Endocytosis	0.680132	1	0.885112	0.341183	FGFR2
MicroRNAs in cancer	0.6961	1	0.847314	0.306949	DDIT4
MAPK signaling pathway	0.712511	1	0.809848	0.274506	FGFR2
Olfactory transduction	0.992619	1	0.210146	0.00155678	CAMK2B

## Sheet: GF vs CONV_Biological Process
Term	P-value	Adjusted P-value	Odds Ratio	Combined Score	Genes
flavonoid glucuronidation (GO:0052696)	3.58935e-08	0.000183165	105.82	1814.04	UGT1A10;UGT1A5;UGT1A9;UGT1A8
xenobiotic glucuronidation (GO:0052697)	9.34078e-08	0.00023833	86.5801	1401.41	UGT1A10;UGT1A5;UGT1A9;UGT1A8
monocarboxylic acid metabolic process (GO:0032787)	3.77036e-07	0.000641339	15.2905	226.161	FASN;ME1;CELSR1;AGXT;UGT1A9;UGT1A8;ACACA
cellular glucuronidation (GO:0052695)	6.60864e-07	0.000843097	56.0224	797.183	UGT1A10;UGT1A5;UGT1A9;UGT1A8
regulation of steroid biosynthetic process (GO:0050810)	3.78304e-05	0.0386097	21.164	215.5	FASN;ELOVL6;CYP7A1;ACACA
pyruvate metabolic process (GO:0006090)	4.49993e-05	0.0382719	20.2634	202.814	PKLR;ME1;CELSR1;GCK
triglyceride catabolic process (GO:0019433)	0.000103892	0.0757369	32.4675	297.797	FABP5;PNPLA3;APOA4
fatty-acyl-CoA biosynthetic process (GO:0046949)	0.000295084	0.188227	23.0415	187.287	FASN;ELOVL6;ACACA
acylglycerol catabolic process (GO:0046464)	0.000295084	0.167313	23.0415	187.287	FABP5;PNPLA3;APOA4
malate metabolic process (GO:0006108)	0.000361064	0.184251	68.0272	539.215	ME1;CELSR1
regulation of NADP metabolic process (GO:1902031)	0.000361064	0.167501	68.0272	539.215	ME1;CELSR1
regulation of alcohol biosynthetic process (GO:1902930)	0.00042449	0.180514	20.4082	158.462	FASN;ELOVL6;ACACA
regulation of coenzyme metabolic process (GO:0051196)	0.00063117	0.247758	17.8571	131.57	ME1;CELSR1;GCK
regulation of cholesterol biosynthetic process (GO:0045540)	0.000678943	0.247475	17.4216	127.09	FASN;ELOVL6;ACACA
regulation of cholesterol metabolic process (GO:0090181)	0.000728963	0.247993	17.0068	122.855	FASN;ELOVL6;ACACA
positive regulation of fatty acid biosynthetic process (GO:0045723)	0.000935374	0.298326	43.29	301.929	MLXIPL;APOA4
glutathione biosynthetic process (GO:0006750)	0.000935374	0.280777	43.29	301.929	GCLC;GSS
nicotinamide nucleotide metabolic process (GO:0046496)	0.000952327	0.269985	15.528	108.022	NT5E;PKLR;GCK
fatty acid metabolic process (GO:0006631)	0.00107562	0.288889	8.90076	60.8354	FASN;PNPLA3;UGT1A8;ACACA
response to glucose (GO:0009749)	0.00107854	0.27519	14.881	101.669	GYS2;CYP7A1;GCK
fatty acid biosynthetic process (GO:0006633)	0.00107854	0.262086	14.881	101.669	FADS3;ELOVL6;ACACA
nonribosomal peptide biosynthetic process (GO:0019184)	0.00111939	0.259648	39.6825	269.642	GCLC;GSS
lipid homeostasis (GO:0055088)	0.00121486	0.26954	14.2857	95.9018	MLXIPL;PNPLA3;APOA4
triglyceride metabolic process (GO:0006641)	0.00143892	0.305949	13.4771	88.1923	FABP5;PNPLA3;APOA4
glucuronate metabolic process (GO:0019585)	0.001535	0.313325	34.0136	220.382	UGT1A10;UGT1A9
acyl-CoA biosynthetic process (GO:0071616)	0.001535	0.301274	34.0136	220.382	FASN;ACACA
retinoic acid metabolic process (GO:0042573)	0.00176634	0.333838	31.746	201.233	UGT1A9;UGT1A8
phosphatidylethanolamine biosynthetic process (GO:0006646)	0.00176634	0.321915	31.746	201.233	CHKA;ETNPPL
dicarboxylic acid metabolic process (GO:0043648)	0.00205803	0.362142	11.9048	73.643	GCLC;ME1;CELSR1
sterol metabolic process (GO:0016125)	0.00205803	0.35007	11.9048	73.643	APOA4;CYP7A1;CYP8B1
positive regulation of fatty acid metabolic process (GO:0045923)	0.00227539	0.374559	28.0112	170.465	MLXIPL;APOA4
carbohydrate homeostasis (GO:0033500)	0.0024757	0.394798	11.1607	66.978	MLXIPL;PYGL;GCK
negative regulation of peptidyl-serine phosphorylation (GO:0033137)	0.00255285	0.394764	26.455	157.951	MLXIPL;DDIT4
positive regulation of metabolic process (GO:0009893)	0.00255285	0.383153	26.455	157.951	FASN;ACACA
fatty-acyl-CoA metabolic process (GO:0035337)	0.00284543	0.414863	25.0627	146.918	FASN;ACACA
acylglycerol biosynthetic process (GO:0046463)	0.00284543	0.403339	25.0627	146.918	PNPLA3;ANG
monocarboxylic acid biosynthetic process (GO:0072330)	0.00306678	0.422968	10.352	59.9081	CYP7A1;CYP8B1;ACACA
phosphatidylethanolamine metabolic process (GO:0046337)	0.00315299	0.423413	23.8095	137.129	CHKA;ETNPPL
glutamate metabolic process (GO:0006536)	0.00347541	0.454744	22.6757	128.391	GCLC;OAT
positive regulation of lipid metabolic process (GO:0045834)	0.00347541	0.443376	22.6757	128.391	MLXIPL;APOA4
acylglycerol homeostasis (GO:0055090)	0.00381257	0.474525	21.645	120.551	MLXIPL;APOA4
positive regulation of biosynthetic process (GO:0009891)	0.00381257	0.463227	21.645	120.551	MLXIPL;APOA4
glucose homeostasis (GO:0042593)	0.00388178	0.460668	9.52381	52.8711	MLXIPL;PYGL;GCK
retinoid metabolic process (GO:0001523)	0.00402918	0.467293	9.3985	51.8251	APOA4;UGT1A9;UGT1A8
glycolytic process (GO:0006096)	0.00416432	0.472234	20.7039	113.482	PKLR;GCK
fatty acid derivative biosynthetic process (GO:1901570)	0.00491116	0.544818	19.0476	101.262	FASN;ACACA
cellular modified amino acid biosynthetic process (GO:0042398)	0.00491116	0.533226	19.0476	101.262	GCLC;GSS
ATP generation from ADP (GO:0006757)	0.00491116	0.522117	19.0476	101.262	PKLR;GCK
glycolytic process through glucose-6-phosphate (GO:0061620)	0.00530598	0.55258	18.315	95.9509	PKLR;GCK
canonical glycolysis (GO:0061621)	0.00530598	0.541528	18.315	95.9509	PKLR;GCK
glucose catabolic process to pyruvate (GO:0061718)	0.00530598	0.53091	18.315	95.9509	PKLR;GCK
bile acid biosynthetic process (GO:0006699)	0.00571491	0.560831	17.6367	91.0878	CYP7A1;CYP8B1
leukocyte cell-cell adhesion (GO:0007159)	0.00613783	0.590969	17.0068	86.6205	NT5E;APOA4
cellular response to glucose stimulus (GO:0071333)	0.00613783	0.580025	17.0068	86.6205	MLXIPL;CYP7A1
regulation of fatty acid biosynthetic process (GO:0042304)	0.00657461	0.610004	16.4204	82.5048	MLXIPL;APOA4
positive regulation of lipid biosynthetic process (GO:0046889)	0.00657461	0.599111	16.4204	82.5048	MLXIPL;APOA4
regulation of lipid biosynthetic process (GO:0046890)	0.00657461	0.5886	16.4204	82.5048	MLXIPL;APOA4
triglyceride homeostasis (GO:0070328)	0.00657461	0.578452	16.4204	82.5048	MLXIPL;APOA4
positive regulation of cellular metabolic process (GO:0031325)	0.00706757	0.611285	7.68049	38.0356	FASN;APOA4;ACACA
organonitrogen compound biosynthetic process (GO:1901566)	0.0072725	0.618526	5.23286	25.7648	OAT;CHKA;SPHK2;ELOVL6
bile acid metabolic process (GO:0008206)	0.00748927	0.626521	15.361	75.181	CYP7A1;CYP8B1
steroid metabolic process (GO:0008202)	0.00862417	0.709825	7.14286	33.9513	CYP7A1;UGT1A8;CYP8B1
regulation of lipid metabolic process (GO:0019216)	0.00886162	0.717791	7.07214	33.4231	ME1;UGT1A9;CYP7A1
glycogen metabolic process (GO:0005977)	0.00896224	0.714598	14.0056	66.0327	GYS2;PYGL
cellular glucose homeostasis (GO:0001678)	0.00896224	0.703605	14.0056	66.0327	CYP7A1;GCK
carbohydrate catabolic process (GO:0016052)	0.0100102	0.773967	13.2275	60.9015	PKLR;GCK
chemical homeostasis (GO:0048878)	0.0116786	0.889491	12.21	54.3345	PNPLA3;APOA4
regulation of cellular metabolic process (GO:0031323)	0.0134602	1	11.3379	48.8437	FASN;ACACA
amino acid transport (GO:0006865)	0.0180404	1	9.71817	39.0199	SLC6A6;SLC7A2
organic hydroxy compound biosynthetic process (GO:1901617)	0.0187414	1	9.52381	37.8764	CYP7A1;CYP8B1
glutathione metabolic process (GO:0006749)	0.0187414	1	9.52381	37.8764	GCLC;GSS
carboxylic acid transport (GO:0046942)	0.0201776	1	9.15751	35.7434	SLC6A6;SLC7A2
regulation of primary metabolic process (GO:0080090)	0.0211882	1	5.10204	19.6648	ME1;UGT1A9;CYP7A1
long-chain fatty acid metabolic process (GO:0001676)	0.0231829	1	8.5034	32.0097	PNPLA3;ELOVL6
regulation of glycolytic process (GO:0006110)	0.0247504	1	8.21018	30.3687	MLXIPL;GCK
epithelial tube formation (GO:0072175)	0.0249398	1	39.6825	146.48	FGFR2
regulation of cellular carbohydrate catabolic process (GO:0043471)	0.0249398	1	39.6825	146.48	PPP1R3B
gland morphogenesis (GO:0022612)	0.0249398	1	39.6825	146.48	FGFR2
lipoprotein metabolic process (GO:0042157)	0.0249398	1	39.6825	146.48	APOA4
aldehyde catabolic process (GO:0046185)	0.0249398	1	39.6825	146.48	AGXT
coumarin metabolic process (GO:0009804)	0.0249398	1	39.6825	146.48	UGT1A8
cholesterol homeostasis (GO:0042632)	0.02555	1	8.07103	29.5974	APOA4;CYP7A1
sterol homeostasis (GO:0055092)	0.02555	1	8.07103	29.5974	APOA4;CYP7A1
membrane lipid biosynthetic process (GO:0046467)	0.0271805	1	7.8064	28.1441	SPHK2;ELOVL6
cellular amide metabolic process (GO:0043603)	0.028852	1	7.55858	26.7995	FASN;ACACA
fatty acid elongation, monounsaturated fatty acid (GO:0034625)	0.0290363	1	34.0136	120.381	ELOVL6
regulation of sterol transport (GO:0032371)	0.0290363	1	34.0136	120.381	APOA4
positive regulation of dendritic spine morphogenesis (GO:0061003)	0.0290363	1	34.0136	120.381	CAMK2B
positive regulation of triglyceride catabolic process (GO:0010898)	0.0290363	1	34.0136	120.381	APOA4
fatty acid elongation, saturated fatty acid (GO:0019367)	0.0290363	1	34.0136	120.381	ELOVL6
fatty acid elongation, unsaturated fatty acid (GO:0019368)	0.0290363	1	34.0136	120.381	ELOVL6
fatty acid elongation, polyunsaturated fatty acid (GO:0034626)	0.0290363	1	34.0136	120.381	ELOVL6
L-cysteine metabolic process (GO:0046439)	0.0290363	1	34.0136	120.381	AGXT
amino acid import across plasma membrane (GO:0089718)	0.0290363	1	34.0136	120.381	SLC7A2
ornithine transport (GO:0015822)	0.0290363	1	34.0136	120.381	SLC7A2
glyoxylate metabolic process (GO:0046487)	0.0290363	1	34.0136	120.381	AGXT
regulation of smooth muscle cell differentiation (GO:0051150)	0.0290363	1	34.0136	120.381	FGFR2
cellular response to cholesterol (GO:0071397)	0.0290363	1	34.0136	120.381	CYP7A1
morphogenesis of a polarized epithelium (GO:0001738)	0.0290363	1	34.0136	120.381	CELSR1
cellular response to leptin stimulus (GO:0044320)	0.0290363	1	34.0136	120.381	GCK
positive regulation of cellular biosynthetic process (GO:0031328)	0.0298884	1	4.46429	15.6709	MLXIPL;APOA4;GCK
glycerophospholipid metabolic process (GO:0006650)	0.0305636	1	7.32601	25.5527	PNPLA3;APOA4
sphingolipid biosynthetic process (GO:0030148)	0.0323147	1	7.10732	24.394	SPHK2;ELOVL6
glycerophospholipid biosynthetic process (GO:0046474)	0.0323164	1	4.329	14.8579	CHKA;PNPLA3;ETNPPL
acylglycerol acyl-chain remodeling (GO:0036155)	0.0331157	1	29.7619	101.421	PNPLA3
exocrine system development (GO:0035272)	0.0331157	1	29.7619	101.421	FGFR2
phosphate ion transmembrane transport (GO:0035435)	0.0331157	1	29.7619	101.421	SLC20A1
positive regulation of lipoprotein lipase activity (GO:0051006)	0.0331157	1	29.7619	101.421	APOA4
mRNA cleavage (GO:0006379)	0.0331157	1	29.7619	101.421	RNASE4
response to leptin (GO:0044321)	0.0331157	1	29.7619	101.421	GCK
response to hydroperoxide (GO:0033194)	0.0331157	1	29.7619	101.421	APOA4
arginine catabolic process (GO:0006527)	0.0331157	1	29.7619	101.421	OAT
pantothenate metabolic process (GO:0015939)	0.0331157	1	29.7619	101.421	FASN
diol biosynthetic process (GO:0034312)	0.0331157	1	29.7619	101.421	SPHK2
amyloid precursor protein catabolic process (GO:0042987)	0.0331157	1	29.7619	101.421	PSEN2
sphingosine biosynthetic process (GO:0046512)	0.0331157	1	29.7619	101.421	SPHK2
cholesterol metabolic process (GO:0008203)	0.0341044	1	6.90131	23.3149	APOA4;CYP7A1
phosphatidylcholine metabolic process (GO:0046470)	0.0368598	1	6.61376	21.8296	CHKA;APOA4
response to insulin (GO:0032868)	0.0368598	1	6.61376	21.8296	PKLR;GCK
regulation of oxidative phosphorylation (GO:0002082)	0.0371782	1	26.455	87.0908	MLXIPL
very-low-density lipoprotein particle remodeling (GO:0034372)	0.0371782	1	26.455	87.0908	APOA4
removal of superoxide radicals (GO:0019430)	0.0371782	1	26.455	87.0908	APOA4
chylomicron remodeling (GO:0034371)	0.0371782	1	26.455	87.0908	APOA4
sphingoid biosynthetic process (GO:0046520)	0.0371782	1	26.455	87.0908	SPHK2
negative regulation of heterotypic cell-cell adhesion (GO:0034115)	0.0371782	1	26.455	87.0908	IL1RN
regulation of cell-cell adhesion involved in gastrulation (GO:0070587)	0.0371782	1	26.455	87.0908	IL1RN
regulation of bile acid biosynthetic process (GO:0070857)	0.0371782	1	26.455	87.0908	CYP7A1
long-chain fatty acid biosynthetic process (GO:0042759)	0.0371782	1	26.455	87.0908	ELOVL6
nicotinamide nucleotide biosynthetic process (GO:0019359)	0.0371782	1	26.455	87.0908	ME1
regulation of organ morphogenesis (GO:2000027)	0.0371782	1	26.455	87.0908	FGFR2
cellular response to superoxide (GO:0071451)	0.0371782	1	26.455	87.0908	APOA4
sterol catabolic process (GO:0016127)	0.0371782	1	26.455	87.0908	CYP7A1
fatty acid homeostasis (GO:0055089)	0.0371782	1	26.455	87.0908	MLXIPL
positive regulation of synapse maturation (GO:0090129)	0.0371782	1	26.455	87.0908	CAMK2B
regulation of morphogenesis of an epithelium (GO:1905330)	0.0371782	1	26.455	87.0908	FGFR2
sphingosine metabolic process (GO:0006670)	0.0371782	1	26.455	87.0908	SPHK2
neurotrophin TRK receptor signaling pathway (GO:0048011)	0.0371782	1	26.455	87.0908	DDIT4
protein hexamerization (GO:0034214)	0.0371782	1	26.455	87.0908	OAT
positive regulation of cholesterol esterification (GO:0010873)	0.0371782	1	26.455	87.0908	APOA4
positive regulation of triglyceride lipase activity (GO:0061365)	0.0371782	1	26.455	87.0908	APOA4
cholesterol catabolic process (GO:0006707)	0.0371782	1	26.455	87.0908	CYP7A1
cell-cell junction organization (GO:0045216)	0.0377968	1	6.52316	21.3668	ANG;CLDN1
lipid biosynthetic process (GO:0008610)	0.0377968	1	6.52316	21.3668	ACSS2;ACACA
nitrogen compound transport (GO:0071705)	0.039698	1	6.34921	20.4854	SLC6A6;SLC7A2
positive regulation of lipase activity (GO:0060193)	0.0412239	1	23.8095	75.9223	FGFR2
negative regulation of gluconeogenesis (GO:0045721)	0.0412239	1	23.8095	75.9223	GCK
regulation of synapse maturation (GO:0090128)	0.0412239	1	23.8095	75.9223	CAMK2B
chylomicron assembly (GO:0034378)	0.0412239	1	23.8095	75.9223	APOA4
neuron projection regeneration (GO:0031102)	0.0412239	1	23.8095	75.9223	APOA4
positive regulation of steroid metabolic process (GO:0045940)	0.0412239	1	23.8095	75.9223	APOA4
glycerolipid metabolic process (GO:0046486)	0.0412239	1	23.8095	75.9223	PNPLA3
regulation of phospholipase activity (GO:0010517)	0.0412239	1	23.8095	75.9223	FGFR2
embryonic digestive tract morphogenesis (GO:0048557)	0.0412239	1	23.8095	75.9223	FGFR2
regulation of triglyceride catabolic process (GO:0010896)	0.0412239	1	23.8095	75.9223	APOA4
cilium movement involved in cell motility (GO:0060294)	0.0412239	1	23.8095	75.9223	CFAP54
phosphate-containing compound metabolic process (GO:0006796)	0.042453	1	3.88199	12.2646	SLC20A1;COQ8A;GCK
water-soluble vitamin metabolic process (GO:0006767)	0.0426165	1	6.10501	19.2644	FASN;ACACA
steroid biosynthetic process (GO:0006694)	0.0446056	1	5.95238	18.5113	CYP7A1;CYP8B1
regulation of cholesterol esterification (GO:0010872)	0.0452528	1	21.645	67.002	APOA4
fatty acid transmembrane transport (GO:1902001)	0.0452528	1	21.645	67.002	ACACA
positive regulation of mesenchymal cell proliferation (GO:0002053)	0.0452528	1	21.645	67.002	FGFR2
carnitine shuttle (GO:0006853)	0.0452528	1	21.645	67.002	ACACA
pyrimidine nucleoside catabolic process (GO:0046135)	0.0452528	1	21.645	67.002	NT5E
response to corticosteroid (GO:0031960)	0.0452528	1	21.645	67.002	IL1RN
cellular response to sterol (GO:0036315)	0.0452528	1	21.645	67.002	CYP7A1
biotin metabolic process (GO:0006768)	0.0452528	1	21.645	67.002	ACACA
alcohol catabolic process (GO:0046164)	0.0452528	1	21.645	67.002	CYP7A1
epidermis development (GO:0008544)	0.0466285	1	5.8072	17.8022	FABP5;FGFR2
negative regulation of cell cycle process (GO:0010948)	0.0466285	1	5.8072	17.8022	MLXIPL;RRM2
positive regulation of protein secretion (GO:0050714)	0.0476526	1	5.73723	17.4631	ANG;GCK
positive regulation of cell cycle (GO:0045787)	0.0476526	1	5.73723	17.4631	MLXIPL;FGFR2
regulation of mesenchymal cell proliferation (GO:0010464)	0.0492649	1	19.8413	59.733	FGFR2
fatty acid elongation (GO:0030497)	0.0492649	1	19.8413	59.733	ELOVL6
cellular glucan metabolic process (GO:0006073)	0.0492649	1	19.8413	59.733	PYGL
regulation of long-term neuronal synaptic plasticity (GO:0048169)	0.0492649	1	19.8413	59.733	CAMK2B
negative regulation of ATP metabolic process (GO:1903579)	0.0492649	1	19.8413	59.733	MLXIPL
phospholipid efflux (GO:0033700)	0.0492649	1	19.8413	59.733	APOA4
negative regulation of fatty acid metabolic process (GO:0045922)	0.0492649	1	19.8413	59.733	UGT1A8
regulation of blood vessel size (GO:0050880)	0.0492649	1	19.8413	59.733	GCLC
nucleoside catabolic process (GO:0009164)	0.0492649	1	19.8413	59.733	NT5E
regulation of peptidyl-serine phosphorylation (GO:0033135)	0.0518299	1	5.47345	16.2003	MLXIPL;DDIT4
organic substance transport (GO:0071702)	0.0528942	1	5.41126	15.9062	CHKA;APOA4
high-density lipoprotein particle assembly (GO:0034380)	0.0532604	1	18.315	53.7099	APOA4
Notch receptor processing, ligand-dependent (GO:0035333)	0.0532604	1	18.315	53.7099	PSEN2
triglyceride-rich lipoprotein particle remodeling (GO:0034370)	0.0532604	1	18.315	53.7099	APOA4
phosphate ion transport (GO:0006817)	0.0532604	1	18.315	53.7099	SLC20A1
amyloid precursor protein metabolic process (GO:0042982)	0.0532604	1	18.315	53.7099	PSEN2
water transport (GO:0006833)	0.0532604	1	18.315	53.7099	AQP8
very long-chain fatty acid biosynthetic process (GO:0042761)	0.0532604	1	18.315	53.7099	ELOVL6
diacylglycerol metabolic process (GO:0046339)	0.0532604	1	18.315	53.7099	ANG
positive regulation of glycogen biosynthetic process (GO:0045725)	0.0532604	1	18.315	53.7099	GCK
ER-associated misfolded protein catabolic process (GO:0071712)	0.0532604	1	18.315	53.7099	SDF2L1
placenta development (GO:0001890)	0.0532604	1	18.315	53.7099	ANG
lipid transport (GO:0006869)	0.0572284	1	5.17598	14.807	CHKA;APOA4
ncRNA transcription (GO:0098781)	0.0572393	1	17.0068	48.6482	ANG
quinone biosynthetic process (GO:1901663)	0.0572393	1	17.0068	48.6482	COQ8A
regulation of fatty acid metabolic process (GO:0019217)	0.0572393	1	17.0068	48.6482	UGT1A8
positive regulation of cardiac muscle cell proliferation (GO:0060045)	0.0572393	1	17.0068	48.6482	FGFR2
pyrimidine-containing compound catabolic process (GO:0072529)	0.0572393	1	17.0068	48.6482	NT5E
acetyl-CoA metabolic process (GO:0006084)	0.0572393	1	17.0068	48.6482	ACACA
ubiquinone metabolic process (GO:0006743)	0.0572393	1	17.0068	48.6482	COQ8A
lipid particle organization (GO:0034389)	0.0572393	1	17.0068	48.6482	PNPLA3
hydrogen peroxide catabolic process (GO:0042744)	0.0572393	1	17.0068	48.6482	APOA4
regulation of synapse organization (GO:0050807)	0.0572393	1	17.0068	48.6482	CAMK2B
positive regulation of glycogen metabolic process (GO:0070875)	0.0572393	1	17.0068	48.6482	GCK
amyloid-beta metabolic process (GO:0050435)	0.0572393	1	17.0068	48.6482	PSEN2
purine-containing compound catabolic process (GO:0072523)	0.0572393	1	17.0068	48.6482	NT5E
purine nucleotide catabolic process (GO:0006195)	0.0572393	1	17.0068	48.6482	NT5E
positive regulation of phosphorylation (GO:0042327)	0.0579249	1	3.41763	9.7355	MLXIPL;ANG;FGFR2
unsaturated fatty acid biosynthetic process (GO:0006636)	0.0612016	1	15.873	44.3426	FADS3
response to cholesterol (GO:0070723)	0.0612016	1	15.873	44.3426	CYP7A1
NAD biosynthesis via nicotinamide riboside salvage pathway (GO:0034356)	0.0612016	1	15.873	44.3426	NNMT
intracellular lipid transport (GO:0032365)	0.0612016	1	15.873	44.3426	ACACA
fluid transport (GO:0042044)	0.0612016	1	15.873	44.3426	AQP8
ubiquinone biosynthetic process (GO:0006744)	0.0612016	1	15.873	44.3426	COQ8A
negative regulation of peptidyl-threonine phosphorylation (GO:0010801)	0.0612016	1	15.873	44.3426	DDIT4
digestive tract morphogenesis (GO:0048546)	0.0612016	1	15.873	44.3426	FGFR2
embryonic cranial skeleton morphogenesis (GO:0048701)	0.0612016	1	15.873	44.3426	FGFR2
positive regulation of glycolytic process (GO:0045821)	0.0612016	1	15.873	44.3426	MLXIPL
pyrimidine nucleoside metabolic process (GO:0006213)	0.0612016	1	15.873	44.3426	NT5E
positive regulation of coenzyme metabolic process (GO:0051197)	0.0612016	1	15.873	44.3426	MLXIPL
L-alpha-amino acid transmembrane transport (GO:1902475)	0.0612016	1	15.873	44.3426	SLC7A2
central nervous system development (GO:0007417)	0.0640646	1	3.27654	9.00349	DDIT4;CELSR1;FGFR2
rRNA transcription (GO:0009303)	0.0651475	1	14.881	40.6414	ANG
regulation of energy homeostasis (GO:2000505)	0.0651475	1	14.881	40.6414	MLXIPL
regulation of osteoblast proliferation (GO:0033688)	0.0651475	1	14.881	40.6414	FGFR2
regulation of steroid metabolic process (GO:0019218)	0.0651475	1	14.881	40.6414	UGT1A8
bone morphogenesis (GO:0060349)	0.0651475	1	14.881	40.6414	FGFR2
positive regulation of triglyceride metabolic process (GO:0090208)	0.0651475	1	14.881	40.6414	APOA4
Notch receptor processing (GO:0007220)	0.0651475	1	14.881	40.6414	PSEN2
positive regulation of cardiac muscle tissue growth (GO:0055023)	0.0651475	1	14.881	40.6414	FGFR2
establishment of skin barrier (GO:0061436)	0.0651475	1	14.881	40.6414	CLDN1
positive regulation of dendrite morphogenesis (GO:0050775)	0.0651475	1	14.881	40.6414	CAMK2B
glucose 6-phosphate metabolic process (GO:0051156)	0.0651475	1	14.881	40.6414	GCK
mesenchyme development (GO:0060485)	0.0651475	1	14.881	40.6414	FGFR2
regulation of water loss via skin (GO:0033561)	0.0651475	1	14.881	40.6414	CLDN1
positive regulation of cellular process (GO:0048522)	0.0678103	1	2.28938	6.16081	MLXIPL;FASN;LIFR;ACACA;FGFR2
neurotrophin signaling pathway (GO:0038179)	0.069077	1	14.0056	37.4304	DDIT4
serine family amino acid metabolic process (GO:0009069)	0.069077	1	14.0056	37.4304	GCLC
high-density lipoprotein particle remodeling (GO:0034375)	0.069077	1	14.0056	37.4304	APOA4
reverse cholesterol transport (GO:0043691)	0.069077	1	14.0056	37.4304	APOA4
mesonephric tubule development (GO:0072164)	0.069077	1	14.0056	37.4304	FGFR2
ureteric bud development (GO:0001657)	0.069077	1	14.0056	37.4304	FGFR2
negative regulation of cellular carbohydrate metabolic process (GO:0010677)	0.069077	1	14.0056	37.4304	GCK
nucleotide catabolic process (GO:0009166)	0.069077	1	14.0056	37.4304	NT5E
glycogen biosynthetic process (GO:0005978)	0.0729902	1	13.2275	34.6221	GYS2
glucan catabolic process (GO:0009251)	0.0729902	1	13.2275	34.6221	PYGL
regulation of multicellular organism growth (GO:0040014)	0.0729902	1	13.2275	34.6221	FGFR2
regulation of cardiac muscle cell proliferation (GO:0060043)	0.0729902	1	13.2275	34.6221	FGFR2
long-chain fatty-acyl-CoA biosynthetic process (GO:0035338)	0.0729902	1	13.2275	34.6221	ELOVL6
regulation of cellular response to growth factor stimulus (GO:0090287)	0.0729902	1	13.2275	34.6221	FGFR2
membrane protein ectodomain proteolysis (GO:0006509)	0.0729902	1	13.2275	34.6221	PSEN2
positive regulation of carbohydrate metabolic process (GO:0045913)	0.0729902	1	13.2275	34.6221	MLXIPL
actin filament polymerization (GO:0030041)	0.0729902	1	13.2275	34.6221	ANG
anion homeostasis (GO:0055081)	0.0729902	1	13.2275	34.6221	MLXIPL
glucan biosynthetic process (GO:0009250)	0.0729902	1	13.2275	34.6221	GYS2
glycogen catabolic process (GO:0005980)	0.0729902	1	13.2275	34.6221	PYGL
acute-phase response (GO:0006953)	0.0729902	1	13.2275	34.6221	IL1RN
positive regulation of lipid catabolic process (GO:0050996)	0.0729902	1	13.2275	34.6221	APOA4
positive regulation of cellular catabolic process (GO:0031331)	0.0745055	1	4.45038	11.5571	MLXIPL;APOA4
regulation of protein secretion (GO:0050708)	0.0757107	1	4.40917	11.3793	ANG;GCK
positive regulation of epithelial cell proliferation (GO:0050679)	0.0757107	1	4.40917	11.3793	ANG;FGFR2
negative regulation of lipid metabolic process (GO:0045833)	0.0768872	1	12.5313	32.1481	UGT1A8
NADP metabolic process (GO:0006739)	0.0768872	1	12.5313	32.1481	ME1
positive regulation of phospholipase activity (GO:0010518)	0.0768872	1	12.5313	32.1481	FGFR2
innate immune response in mucosa (GO:0002227)	0.0768872	1	12.5313	32.1481	APOA4
triglyceride biosynthetic process (GO:0019432)	0.0768872	1	12.5313	32.1481	PNPLA3
sulfur compound transport (GO:0072348)	0.0768872	1	12.5313	32.1481	SLC6A6
regulation of heterotypic cell-cell adhesion (GO:0034114)	0.0768872	1	12.5313	32.1481	IL1RN
morphogenesis of an epithelium (GO:0002009)	0.0768872	1	12.5313	32.1481	FGFR2
cellular response to peptide hormone stimulus (GO:0071375)	0.0793635	1	4.29	10.8697	PKLR;GCK
cellular response to insulin stimulus (GO:0032869)	0.0793635	1	4.29	10.8697	PKLR;GCK
hydrogen peroxide metabolic process (GO:0042743)	0.0807679	1	11.9048	29.9545	APOA4
regulation of gluconeogenesis (GO:0006111)	0.0807679	1	11.9048	29.9545	GCK
positive regulation of dendritic spine development (GO:0060999)	0.0807679	1	11.9048	29.9545	CAMK2B
cellular polysaccharide catabolic process (GO:0044247)	0.0807679	1	11.9048	29.9545	PYGL
regulation of lipoprotein lipase activity (GO:0051004)	0.0807679	1	11.9048	29.9545	APOA4
regulation of response to cytokine stimulus (GO:0060759)	0.0807679	1	11.9048	29.9545	LIFR
embryonic digestive tract development (GO:0048566)	0.0807679	1	11.9048	29.9545	FGFR2
regulation of cholesterol transport (GO:0032374)	0.0807679	1	11.9048	29.9545	APOA4
calcium-independent cell-cell adhesion via plasma membrane cell-adhesion molecules (GO:0016338)	0.0807679	1	11.9048	29.9545	CLDN1
purine nucleotide metabolic process (GO:0006163)	0.0807679	1	11.9048	29.9545	NT5E
regulation of glycogen biosynthetic process (GO:0005979)	0.0807679	1	11.9048	29.9545	GCK
mitochondrial respiratory chain complex IV assembly (GO:0033617)	0.0807679	1	11.9048	29.9545	COX16
regulation of fibroblast growth factor receptor signaling pathway (GO:0040036)	0.0807679	1	11.9048	29.9545	FGFR2
lipid catabolic process (GO:0016042)	0.0846326	1	11.3379	27.9981	APOA4
negative regulation of cell cycle arrest (GO:0071157)	0.0846326	1	11.3379	27.9981	MLXIPL
cellular response to misfolded protein (GO:0071218)	0.0846326	1	11.3379	27.9981	SDF2L1
energy reserve metabolic process (GO:0006112)	0.0846326	1	11.3379	27.9981	PYGL
ventricular cardiac muscle tissue development (GO:0003229)	0.0846326	1	11.3379	27.9981	FGFR2
mitochondrial respiratory chain complex IV biogenesis (GO:0097034)	0.0846326	1	11.3379	27.9981	COX16
intrinsic apoptotic signaling pathway in response to DNA damage by p53 class mediator (GO:0042771)	0.0846326	1	11.3379	27.9981	DDIT4
sphingolipid metabolic process (GO:0006665)	0.0868299	1	4.07	9.94629	SPHK2;ELOVL6
sulfur amino acid metabolic process (GO:0000096)	0.0884811	1	10.8225	26.2442	GCLC
NAD biosynthetic process (GO:0009435)	0.0884811	1	10.8225	26.2442	NNMT
cellular response to hexose stimulus (GO:0071331)	0.0884811	1	10.8225	26.2442	CYP7A1
embryonic skeletal system morphogenesis (GO:0048704)	0.0884811	1	10.8225	26.2442	FGFR2
activation of phospholipase C activity (GO:0007202)	0.0884811	1	10.8225	26.2442	ANG
digestive system development (GO:0055123)	0.0884811	1	10.8225	26.2442	FGFR2
outflow tract septum morphogenesis (GO:0003148)	0.0884811	1	10.8225	26.2442	FGFR2
inner ear morphogenesis (GO:0042472)	0.0884811	1	10.8225	26.2442	FGFR2
regulation of phosphorylation (GO:0042325)	0.0906399	1	3.96825	9.52722	ANG;GCK
positive regulation of ATP metabolic process (GO:1903580)	0.0923137	1	10.352	24.6642	MLXIPL
cellular nitrogen compound biosynthetic process (GO:0044271)	0.0923137	1	10.352	24.6642	SPHK2
cholesterol efflux (GO:0033344)	0.0923137	1	10.352	24.6642	APOA4
regulation of dendritic spine morphogenesis (GO:0061001)	0.0923137	1	10.352	24.6642	CAMK2B
NAD metabolic process (GO:0019674)	0.0923137	1	10.352	24.6642	NT5E
glutamine family amino acid metabolic process (GO:0009064)	0.0923137	1	10.352	24.6642	GCLC
regulation of cell differentiation (GO:0045595)	0.0932071	1	3.9032	9.26203	PLEKHB1;FGFR2
negative regulation of programmed cell death (GO:0043069)	0.093436	1	2.32856	5.5198	GCLC;SPHK2;PSEN2;FGFR2
sulfur compound biosynthetic process (GO:0044272)	0.0944987	1	3.87147	9.13345	GCLC;GSS
cilium-dependent cell motility (GO:0060285)	0.0999312	1	9.52381	21.9359	CFAP54
membrane protein intracellular domain proteolysis (GO:0031293)	0.0999312	1	9.52381	21.9359	PSEN2
mucosal immune response (GO:0002385)	0.0999312	1	9.52381	21.9359	APOA4
response to glucocorticoid (GO:0051384)	0.0999312	1	9.52381	21.9359	IL1RN
ear morphogenesis (GO:0042471)	0.0999312	1	9.52381	21.9359	FGFR2
regulation of neuronal synaptic plasticity (GO:0048168)	0.0999312	1	9.52381	21.9359	CAMK2B
long-chain fatty acid transport (GO:0015909)	0.103716	1	9.15751	20.7518	ACACA
monocarboxylic acid catabolic process (GO:0072329)	0.103716	1	9.15751	20.7518	AGXT
long-chain fatty-acyl-CoA metabolic process (GO:0035336)	0.103716	1	9.15751	20.7518	ELOVL6
respiratory chain complex IV assembly (GO:0008535)	0.103716	1	9.15751	20.7518	COX16
respiratory tube development (GO:0030323)	0.103716	1	9.15751	20.7518	FGFR2
misfolded or incompletely synthesized protein catabolic process (GO:0006515)	0.103716	1	9.15751	20.7518	SDF2L1
in utero embryonic development (GO:0001701)	0.103716	1	9.15751	20.7518	FGFR2
regulation of transcription involved in G1/S transition of mitotic cell cycle (GO:0000083)	0.107486	1	8.81834	19.6684	RRM2
cation transmembrane transport (GO:0098655)	0.107486	1	8.81834	19.6684	SLC7A2
nucleotide biosynthetic process (GO:0009165)	0.107486	1	8.81834	19.6684	RRM2
regulation of neurotransmitter secretion (GO:0046928)	0.111239	1	8.5034	18.6741	PNKD
response to hexose (GO:0009746)	0.111239	1	8.5034	18.6741	GYS2
negative regulation of smooth muscle cell proliferation (GO:0048662)	0.111239	1	8.5034	18.6741	ANG
negative regulation of synaptic transmission (GO:0050805)	0.111239	1	8.5034	18.6741	PNKD
cellular response to alcohol (GO:0097306)	0.114977	1	8.21018	17.7588	CYP7A1
RNA phosphodiester bond hydrolysis (GO:0090501)	0.114977	1	8.21018	17.7588	RNASE4
cellular amino acid biosynthetic process (GO:0008652)	0.114977	1	8.21018	17.7588	OAT
primary neural tube formation (GO:0014020)	0.114977	1	8.21018	17.7588	CELSR1
bicellular tight junction assembly (GO:0070830)	0.114977	1	8.21018	17.7588	CLDN1
positive regulation of phosphate metabolic process (GO:0045937)	0.114977	1	8.21018	17.7588	ANG
very long-chain fatty acid metabolic process (GO:0000038)	0.1187	1	7.93651	16.914	ELOVL6
amino acid transmembrane transport (GO:0003333)	0.1187	1	7.93651	16.914	SLC6A6
tube closure (GO:0060606)	0.1187	1	7.93651	16.914	CELSR1
respiratory system development (GO:0060541)	0.1187	1	7.93651	16.914	FGFR2
lung development (GO:0030324)	0.1187	1	7.93651	16.914	FGFR2
regulation of cellular biosynthetic process (GO:0031326)	0.1187	1	7.93651	16.914	CYP7A1
superoxide metabolic process (GO:0006801)	0.1187	1	7.93651	16.914	APOA4
carbohydrate derivative biosynthetic process (GO:1901137)	0.1187	1	7.93651	16.914	RRM2
regulation of developmental growth (GO:0048638)	0.122407	1	7.68049	16.1322	FGFR2
negative regulation of secretion by cell (GO:1903531)	0.122407	1	7.68049	16.1322	PNKD
activation of protein kinase B activity (GO:0032148)	0.122407	1	7.68049	16.1322	ANG
positive regulation of phospholipase C activity (GO:0010863)	0.122407	1	7.68049	16.1322	ANG
cellular response to cAMP (GO:0071320)	0.122407	1	7.68049	16.1322	AQP8
secondary alcohol metabolic process (GO:1902652)	0.126098	1	7.44048	15.4069	APOA4
regulation of dendritic spine development (GO:0060998)	0.126098	1	7.44048	15.4069	CAMK2B
negative regulation of cell-cell adhesion (GO:0022408)	0.126098	1	7.44048	15.4069	IL1RN
skeletal system morphogenesis (GO:0048705)	0.126098	1	7.44048	15.4069	FGFR2
positive regulation of insulin secretion (GO:0032024)	0.126098	1	7.44048	15.4069	GCK
nucleobase-containing small molecule interconversion (GO:0015949)	0.126098	1	7.44048	15.4069	RRM2
mitochondrial transmembrane transport (GO:1990542)	0.129775	1	7.21501	14.7327	ACACA
phosphatidylcholine biosynthetic process (GO:0006656)	0.129775	1	7.21501	14.7327	CHKA
embryonic organ morphogenesis (GO:0048562)	0.133436	1	7.0028	14.1046	FGFR2
neural tube closure (GO:0001843)	0.133436	1	7.0028	14.1046	CELSR1
stem cell differentiation (GO:0048863)	0.133436	1	7.0028	14.1046	FGFR2
positive regulation of catalytic activity (GO:0043085)	0.133436	1	7.0028	14.1046	PSEN2
bone development (GO:0060348)	0.137081	1	6.80272	13.5182	FGFR2
negative regulation of cellular metabolic process (GO:0031324)	0.137081	1	6.80272	13.5182	UGT1A8
ventricular cardiac muscle tissue morphogenesis (GO:0055010)	0.137081	1	6.80272	13.5182	FGFR2
positive regulation of ATPase activity (GO:0032781)	0.140712	1	6.61376	12.9698	DNAJB11
membrane protein proteolysis (GO:0033619)	0.140712	1	6.61376	12.9698	PSEN2
carboxylic acid transmembrane transport (GO:1905039)	0.140712	1	6.61376	12.9698	SLC6A6
positive regulation of peptide secretion (GO:0002793)	0.140712	1	6.61376	12.9698	ANG
apical junction assembly (GO:0043297)	0.140712	1	6.61376	12.9698	CLDN1
cholesterol biosynthetic process (GO:0006695)	0.140712	1	6.61376	12.9698	APOA4
endosome organization (GO:0007032)	0.144327	1	6.43501	12.4561	ALS2CL
actin polymerization or depolymerization (GO:0008154)	0.144327	1	6.43501	12.4561	ANG
acylglycerol metabolic process (GO:0006639)	0.144327	1	6.43501	12.4561	PNPLA3
regulation of smoothened signaling pathway (GO:0008589)	0.144327	1	6.43501	12.4561	FGFR2
regulation of muscle cell differentiation (GO:0051147)	0.144327	1	6.43501	12.4561	FGFR2
cardiac muscle tissue morphogenesis (GO:0055008)	0.144327	1	6.43501	12.4561	FGFR2
secondary alcohol biosynthetic process (GO:1902653)	0.144327	1	6.43501	12.4561	APOA4
sodium ion transmembrane transport (GO:0035725)	0.144327	1	6.43501	12.4561	HCN3
negative regulation of apoptotic process (GO:0043066)	0.14781	1	1.95963	3.74648	GCLC;SPHK2;PSEN2;FGFR2
regulation of metal ion transport (GO:0010959)	0.147928	1	6.26566	11.9739	CAMK2B
regulation of peptidyl-threonine phosphorylation (GO:0010799)	0.147928	1	6.26566	11.9739	DDIT4
phospholipid biosynthetic process (GO:0008654)	0.147928	1	6.26566	11.9739	SPHK2
negative regulation of G0 to G1 transition (GO:0070317)	0.147928	1	6.26566	11.9739	RRM2
regulation of dendrite development (GO:0050773)	0.147928	1	6.26566	11.9739	CAMK2B
regulation of carbohydrate catabolic process (GO:0043470)	0.147928	1	6.26566	11.9739	GCK
regulation of ossification (GO:0030278)	0.151513	1	6.10501	11.5206	FGFR2
positive regulation of neuron death (GO:1901216)	0.151513	1	6.10501	11.5206	DDIT4
regulation of G0 to G1 transition (GO:0070316)	0.155084	1	5.95238	11.094	RRM2
acyl-CoA metabolic process (GO:0006637)	0.155084	1	5.95238	11.094	ACACA
positive regulation of peptide hormone secretion (GO:0090277)	0.155084	1	5.95238	11.094	GCK
regulation of ATPase activity (GO:0043462)	0.15864	1	5.8072	10.6918	DNAJB11
response to cAMP (GO:0051591)	0.15864	1	5.8072	10.6918	AQP8
negative regulation of TOR signaling (GO:0032007)	0.15864	1	5.8072	10.6918	DDIT4
phosphatidic acid biosynthetic process (GO:0006654)	0.15864	1	5.8072	10.6918	PNPLA3
negative regulation of cytokine-mediated signaling pathway (GO:0001960)	0.15864	1	5.8072	10.6918	IL1RN
neuron migration (GO:0001764)	0.15864	1	5.8072	10.6918	DDIT4
sterol biosynthetic process (GO:0016126)	0.15864	1	5.8072	10.6918	APOA4
odontogenesis (GO:0042476)	0.162181	1	5.66893	10.312	FGFR2
mesenchymal cell differentiation (GO:0048762)	0.162181	1	5.66893	10.312	FGFR2
phosphatidic acid metabolic process (GO:0046473)	0.162181	1	5.66893	10.312	PNPLA3
positive regulation of cell division (GO:0051781)	0.162181	1	5.66893	10.312	FGFR2
protein autophosphorylation (GO:0046777)	0.168926	1	2.70563	4.8114	CAMK2B;FGFR2
regulation of ATP metabolic process (GO:1903578)	0.169219	1	5.41126	9.61344	GCK
cardiac ventricle morphogenesis (GO:0003208)	0.169219	1	5.41126	9.61344	FGFR2
intrinsic apoptotic signaling pathway by p53 class mediator (GO:0072332)	0.169219	1	5.41126	9.61344	DDIT4
digestive tract development (GO:0048565)	0.169219	1	5.41126	9.61344	FGFR2
unsaturated fatty acid metabolic process (GO:0033559)	0.172715	1	5.29101	9.29159	FADS3
cholesterol transport (GO:0030301)	0.172715	1	5.29101	9.29159	APOA4
adherens junction organization (GO:0034332)	0.172715	1	5.29101	9.29159	ANG
regulation of smooth muscle cell proliferation (GO:0048660)	0.172715	1	5.29101	9.29159	ANG
carboxylic acid biosynthetic process (GO:0046394)	0.172715	1	5.29101	9.29159	OAT
negative regulation of protein phosphorylation (GO:0001933)	0.173403	1	2.66028	4.66118	MLXIPL;DDIT4
protein polymerization (GO:0051258)	0.176198	1	5.17598	8.98627	ANG
regulation of generation of precursor metabolites and energy (GO:0043467)	0.179666	1	5.06586	8.69633	GCK
negative regulation of cellular biosynthetic process (GO:0031327)	0.183119	1	4.96032	8.42072	GCK
intrinsic apoptotic signaling pathway in response to DNA damage (GO:0008630)	0.186559	1	4.85909	8.15846	DDIT4
regulation of cell cycle arrest (GO:0071156)	0.186559	1	4.85909	8.15846	MLXIPL
cilium movement (GO:0003341)	0.189983	1	4.7619	7.90866	CFAP54
protein heterooligomerization (GO:0051291)	0.189983	1	4.7619	7.90866	CLDN1
protein homooligomerization (GO:0051260)	0.191494	1	2.49314	4.12091	CLDN1;ACACA
blood circulation (GO:0008015)	0.193394	1	4.66853	7.67052	GCLC
peptidyl-tyrosine modification (GO:0018212)	0.19679	1	4.57875	7.4433	FGFR2
coenzyme metabolic process (GO:0006732)	0.19679	1	4.57875	7.4433	FASN
positive regulation of nervous system development (GO:0051962)	0.200173	1	4.49236	7.2263	CAMK2B
regulation of calcium ion transport (GO:0051924)	0.200173	1	4.49236	7.2263	CAMK2B
positive regulation of secretion by cell (GO:1903532)	0.200173	1	4.49236	7.2263	ANG
embryonic organ development (GO:0048568)	0.203541	1	4.40917	7.01891	FGFR2
Notch signaling pathway (GO:0007219)	0.210235	1	4.2517	6.63065	PSEN2
positive regulation of protein transport (GO:0051222)	0.213562	1	4.17711	6.44875	ANG
chordate embryonic development (GO:0043009)	0.213562	1	4.17711	6.44875	FGFR2
protein homotetramerization (GO:0051289)	0.216874	1	4.10509	6.27438	ACACA
IRE1-mediated unfolded protein response (GO:0036498)	0.216874	1	4.10509	6.27438	DNAJB11
positive regulation of cell death (GO:0010942)	0.216874	1	4.10509	6.27438	DDIT4
phospholipid transport (GO:0015914)	0.220173	1	4.03551	6.10711	APOA4
sodium ion transport (GO:0006814)	0.220173	1	4.03551	6.10711	HCN3
regulation of cellular ketone metabolic process (GO:0010565)	0.229987	1	3.84025	5.64414	CYP7A1
protein oligomerization (GO:0051259)	0.232981	1	2.18436	3.18217	OAT;CLDN1
transmembrane receptor protein tyrosine kinase signaling pathway (GO:0007169)	0.23311	1	1.79921	2.62009	DDIT4;PSEN2;FGFR2
diterpenoid metabolic process (GO:0016101)	0.233231	1	3.77929	5.50161	APOA4
positive regulation of cell projection organization (GO:0031346)	0.236461	1	3.72024	5.36447	CAMK2B
inorganic anion transmembrane transport (GO:0098661)	0.239678	1	3.663	5.23244	SLC20A1
regulation of cell division (GO:0051302)	0.242882	1	3.6075	5.10526	FGFR2
positive regulation of endothelial cell proliferation (GO:0001938)	0.24925	1	3.5014	4.86449	ANG
regulation of TOR signaling (GO:0032006)	0.24925	1	3.5014	4.86449	DDIT4
peptidyl-threonine phosphorylation (GO:0018107)	0.252414	1	3.45066	4.75047	CAMK2B
regulation of osteoblast differentiation (GO:0045667)	0.255564	1	3.40136	4.64041	FGFR2
regulation of signal transduction (GO:0009966)	0.257849	1	2.035	2.75821	LIFR;FGFR2
phospholipid metabolic process (GO:0006644)	0.258702	1	3.35345	4.53413	PNPLA3
interferon-gamma-mediated signaling pathway (GO:0060333)	0.258702	1	3.35345	4.53413	CAMK2B
positive regulation of cell proliferation (GO:0008284)	0.264598	1	1.68067	2.23453	MLXIPL;LIFR;FGFR2
regulation of neuron death (GO:1901214)	0.264938	1	3.26158	4.33222	DDIT4
regulation of epithelial cell proliferation (GO:0050678)	0.264938	1	3.26158	4.33222	FGFR2
regulation of peptide hormone secretion (GO:0090276)	0.268037	1	3.2175	4.23627	GCK
negative regulation of phosphorylation (GO:0042326)	0.274195	1	3.13283	4.05362	MLXIPL
gland development (GO:0048732)	0.274195	1	3.13283	4.05362	FGFR2
hemopoiesis (GO:0030097)	0.277255	1	3.09215	3.96666	FGFR2
ERAD pathway (GO:0036503)	0.280302	1	3.0525	3.88244	SDF2L1
fibroblast growth factor receptor signaling pathway (GO:0008543)	0.283337	1	3.01386	3.80084	FGFR2
visual perception (GO:0007601)	0.283337	1	3.01386	3.80084	OAT
negative regulation of cell communication (GO:0010648)	0.283337	1	3.01386	3.80084	FGFR2
regulation of cellular response to heat (GO:1900034)	0.283337	1	3.01386	3.80084	CAMK2B
regulation of endothelial cell proliferation (GO:0001936)	0.286359	1	2.97619	3.72175	ANG
cell-cell junction assembly (GO:0007043)	0.286359	1	2.97619	3.72175	CLDN1
peptidyl-tyrosine phosphorylation (GO:0018108)	0.286359	1	2.97619	3.72175	FGFR2
cellular response to hormone stimulus (GO:0032870)	0.289368	1	2.93945	3.64508	GCK
nucleic acid metabolic process (GO:0090304)	0.289368	1	2.93945	3.64508	NT5E
sensory perception of light stimulus (GO:0050953)	0.292365	1	2.9036	3.57071	OAT
regulation of anatomical structure morphogenesis (GO:0022603)	0.295349	1	2.86862	3.49856	FGFR2
ephrin receptor signaling pathway (GO:0048013)	0.295349	1	2.86862	3.49856	PSEN2
negative regulation of signaling (GO:0023057)	0.298321	1	2.83447	3.42853	FGFR2
protein maturation (GO:0051604)	0.298321	1	2.83447	3.42853	PSEN2
nervous system development (GO:0007399)	0.300043	1	1.56642	1.8857	GSS;CELSR1;FGFR2
Wnt signaling pathway, planar cell polarity pathway (GO:0060071)	0.312996	1	2.67523	3.10745	CELSR1
divalent metal ion transport (GO:0070838)	0.312996	1	2.67523	3.10745	PSEN2
regulation of establishment of planar polarity (GO:0090175)	0.315894	1	2.6455	3.04854	CELSR1
peptidyl-threonine modification (GO:0018210)	0.315894	1	2.6455	3.04854	CAMK2B
protein tetramerization (GO:0051262)	0.31878	1	2.61643	2.99124	ACACA
regulation of cytokine-mediated signaling pathway (GO:0001959)	0.31878	1	2.61643	2.99124	LIFR
cellular response to oxygen-containing compound (GO:1901701)	0.321546	1	1.7316	1.9647	MLXIPL;AQP8
MAPK cascade (GO:0000165)	0.327712	1	1.70678	1.90411	CAMK2B;FGFR2
axon development (GO:0061564)	0.330205	1	2.50627	2.77704	FGFR2
skin development (GO:0043588)	0.330205	1	2.50627	2.77704	CLDN1
cellular response to fibroblast growth factor stimulus (GO:0044344)	0.330205	1	2.50627	2.77704	FGFR2
interleukin-1-mediated signaling pathway (GO:0070498)	0.333032	1	2.48016	2.72698	IL1RN
negative regulation of signal transduction (GO:0009968)	0.3354	1	1.67673	1.83171	DDIT4;FGFR2
epithelial cell differentiation (GO:0030855)	0.335847	1	2.45459	2.6782	FGFR2
cellular response to organonitrogen compound (GO:0071417)	0.33865	1	2.42954	2.63068	AQP8
mRNA metabolic process (GO:0016071)	0.33865	1	2.42954	2.63068	RNASE4
cell morphogenesis involved in neuron differentiation (GO:0048667)	0.33865	1	2.42954	2.63068	FGFR2
positive regulation of neuron projection development (GO:0010976)	0.33865	1	2.42954	2.63068	CAMK2B
mitochondrial respiratory chain complex assembly (GO:0033108)	0.33865	1	2.42954	2.63068	COX16
regulation of insulin secretion (GO:0050796)	0.341441	1	2.405	2.58437	GCK
positive regulation of neuron differentiation (GO:0045666)	0.341441	1	2.405	2.58437	CAMK2B
ion transport (GO:0006811)	0.344593	1	1.64204	1.74941	SLC20A1;AQP8
protein processing (GO:0016485)	0.349745	1	2.33427	2.45226	PSEN2
regulation of kinase activity (GO:0043549)	0.349745	1	2.33427	2.45226	FGFR2
regulation of cellular response to stress (GO:0080135)	0.357946	1	2.26757	2.32964	CAMK2B
peptide metabolic process (GO:0006518)	0.357946	1	2.26757	2.32964	PSEN2
G1/S transition of mitotic cell cycle (GO:0000082)	0.360657	1	2.24618	2.29072	RRM2
positive regulation of cellular component organization (GO:0051130)	0.363357	1	2.22519	2.25272	CAMK2B
regulation of Wnt signaling pathway (GO:0030111)	0.371388	1	2.1645	2.14396	FGFR2
positive regulation of developmental process (GO:0051094)	0.381941	1	2.08855	2.01021	FGFR2
positive regulation of canonical Wnt signaling pathway (GO:0090263)	0.381941	1	2.08855	2.01021	FGFR2
positive regulation of kinase activity (GO:0033674)	0.381941	1	2.08855	2.01021	FGFR2
epithelium development (GO:0060429)	0.387151	1	2.05255	1.94774	FGFR2
cellular response to interferon-gamma (GO:0071346)	0.38974	1	2.035	1.91753	CAMK2B
calcium ion transport (GO:0006816)	0.394886	1	2.0008	1.85906	PSEN2
regulation of neuron projection development (GO:0010975)	0.397442	1	1.98413	1.83076	CAMK2B
brain development (GO:0007420)	0.397442	1	1.98413	1.83076	DDIT4
enzyme linked receptor protein signaling pathway (GO:0007167)	0.399988	1	1.96773	1.80307	LIFR
macromolecular complex assembly (GO:0065003)	0.399988	1	1.96773	1.80307	APOA4
organic anion transport (GO:0015711)	0.410067	1	1.90476	1.69797	SLC6A6
negative regulation of response to stimulus (GO:0048585)	0.417515	1	1.86012	1.62469	FGFR2
non-canonical Wnt signaling pathway (GO:0035567)	0.417515	1	1.86012	1.62469	CELSR1
vesicle organization (GO:0016050)	0.417515	1	1.86012	1.62469	ALS2CL
positive regulation of protein kinase B signaling (GO:0051897)	0.417515	1	1.86012	1.62469	FGFR2
generation of neurons (GO:0048699)	0.424871	1	1.81752	1.55574	DDIT4
cellular response to organic substance (GO:0071310)	0.432135	1	1.77683	1.49079	MLXIPL
cellular response to organic cyclic compound (GO:0071407)	0.436927	1	1.7507	1.44956	AQP8
positive regulation of transferase activity (GO:0051347)	0.44168	1	1.72533	1.40989	FGFR2
response to cytokine (GO:0034097)	0.444041	1	1.71292	1.39061	LIFR
neuron differentiation (GO:0030182)	0.446392	1	1.70068	1.3717	DDIT4
inorganic cation transmembrane transport (GO:0098662)	0.448734	1	1.68862	1.35313	HCN3
positive regulation of Wnt signaling pathway (GO:0030177)	0.448734	1	1.68862	1.35313	FGFR2
regulation of apoptotic process (GO:0042981)	0.449689	1	1.16713	0.932771	GCLC;SPHK2;PSEN2;FGFR2
positive regulation of macromolecule biosynthetic process (GO:0010557)	0.453387	1	1.665	1.31703	GCK
cell-cell adhesion via plasma-membrane adhesion molecules (GO:0098742)	0.453387	1	1.665	1.31703	CLDN1
peptidyl-serine phosphorylation (GO:0018105)	0.460295	1	1.63079	1.26531	CAMK2B
skeletal system development (GO:0001501)	0.462579	1	1.6197	1.24869	FGFR2
cellular response to interleukin-1 (GO:0071347)	0.471617	1	1.57679	1.18509	IL1RN
spermatogenesis (GO:0007283)	0.478298	1	1.54607	1.14026	CFAP54
male gamete generation (GO:0048232)	0.480506	1	1.5361	1.12583	CFAP54
phosphorylation (GO:0016310)	0.485601	1	1.23047	0.888849	CAMK2B;COQ8A
negative regulation of intracellular signal transduction (GO:1902532)	0.495706	1	1.46972	1.03141	DDIT4
positive regulation of I-kappaB kinase/NF-kappaB signaling (GO:0043123)	0.499968	1	1.4518	1.0064	SLC20A1
neuron projection morphogenesis (GO:0048812)	0.499968	1	1.4518	1.0064	FGFR2
regulation of protein kinase B signaling (GO:0051896)	0.499968	1	1.4518	1.0064	FGFR2
cytokine-mediated signaling pathway (GO:0019221)	0.500192	1	1.12663	0.780489	CAMK2B;IL1RN;LIFR
neuron projection development (GO:0031175)	0.508385	1	1.41723	0.958781	APOA4
mitochondrion organization (GO:0007005)	0.508385	1	1.41723	0.958781	ACSS2
peptidyl-serine modification (GO:0018209)	0.514606	1	1.39237	0.925027	CAMK2B
positive regulation of hydrolase activity (GO:0051345)	0.51871	1	1.37627	0.903401	DNAJB11
cilium organization (GO:0044782)	0.557908	1	1.23365	0.719912	CFAP54
negative regulation of nucleic acid-templated transcription (GO:1903507)	0.560715	1	1.07009	0.619092	MLXIPL;GCLC
rRNA metabolic process (GO:0016072)	0.572689	1	1.18455	0.660285	ANG
positive regulation of ERK1 and ERK2 cascade (GO:0070374)	0.574502	1	1.17869	0.653291	FGFR2
cellular response to cytokine stimulus (GO:0071345)	0.575268	1	1.04199	0.576138	IL1RN;LIFR
positive regulation of multicellular organismal process (GO:0051240)	0.576307	1	1.17288	0.646392	FGFR2
regulation of MAPK cascade (GO:0043408)	0.578105	1	1.16713	0.639589	FGFR2
regulation of I-kappaB kinase/NF-kappaB signaling (GO:0043122)	0.579895	1	1.16144	0.632878	SLC20A1
positive regulation of signal transduction (GO:0009967)	0.583453	1	1.15022	0.619727	FGFR2
protein phosphorylation (GO:0006468)	0.591806	1	1.01102	0.530357	CAMK2B;FGFR2
regulation of canonical Wnt signaling pathway (GO:0060828)	0.595673	1	1.11259	0.576394	FGFR2
regulation of cell cycle (GO:0051726)	0.599099	1	1.10229	0.564736	FGFR2
positive regulation of intracellular signal transduction (GO:1902533)	0.602187	1	0.992063	0.503162	SLC20A1;FGFR2
neutrophil degranulation (GO:0043312)	0.602187	1	0.992063	0.503162	FABP5;PYGL
ion transmembrane transport (GO:0034220)	0.605865	1	1.08225	0.542314	AQP8
regulation of cell proliferation (GO:0042127)	0.606496	1	0.963948	0.482029	MLXIPL;LIFR;FGFR2
neutrophil activation involved in immune response (GO:0002283)	0.606738	1	0.983865	0.491596	FABP5;PYGL
cellular protein metabolic process (GO:0044267)	0.60787	1	0.981836	0.488753	PSEN2;APOA4
neutrophil mediated immunity (GO:0002446)	0.61125	1	0.9758	0.480337	FABP5;PYGL
axonogenesis (GO:0007409)	0.612518	1	1.06293	0.521021	FGFR2
activation of protein kinase activity (GO:0032147)	0.628669	1	1.0175	0.472273	ANG
negative regulation of cellular macromolecule biosynthetic process (GO:2000113)	0.638571	1	0.928247	0.416339	MLXIPL;GCLC
plasma membrane bounded cell projection assembly (GO:0120031)	0.641109	1	0.983865	0.437382	CFAP54
regulation of ERK1 and ERK2 cascade (GO:0070372)	0.650169	1	0.960061	0.413329	FGFR2
positive regulation of programmed cell death (GO:0043068)	0.664768	1	0.92285	0.376816	PSEN2
negative regulation of transcription, DNA-templated (GO:0045892)	0.670077	1	0.877501	0.351318	MLXIPL;GCLC;FGFR2
positive regulation of transcription from RNA polymerase II promoter (GO:0045944)	0.697835	1	0.841326	0.302686	MLXIPL;DBP;FGFR2
cilium assembly (GO:0060271)	0.706305	1	0.823859	0.286462	CFAP54
positive regulation of MAPK cascade (GO:0043410)	0.707557	1	0.821018	0.284021	FGFR2
proteolysis (GO:0006508)	0.710044	1	0.815395	0.279214	PSEN2
positive regulation of apoptotic process (GO:0043065)	0.729205	1	0.773036	0.244125	PSEN2
DNA metabolic process (GO:0006259)	0.73719	1	0.755858	0.230469	NT5E
negative regulation of gene expression (GO:0010629)	0.738062	1	0.76929	0.233654	MLXIPL;GCLC
negative regulation of cell proliferation (GO:0008285)	0.786927	1	0.654108	0.156738	ANG
organelle assembly (GO:0070925)	0.79848	1	0.631552	0.142128	CFAP54
transmembrane transport (GO:0055085)	0.800202	1	0.62822	0.140025	AQP8
positive regulation of protein phosphorylation (GO:0001934)	0.827341	1	0.576502	0.109269	FGFR2
regulation of intracellular signal transduction (GO:1902531)	0.834606	1	0.562873	0.101765	DDIT4
positive regulation of transcription, DNA-templated (GO:0045893)	0.856789	1	0.637186	0.0984857	MLXIPL;DBP;FGFR2
positive regulation of nucleic acid-templated transcription (GO:1903508)	0.882829	1	0.47335	0.0589909	MLXIPL
negative regulation of transcription from RNA polymerase II promoter (GO:0000122)	0.910772	1	0.420663	0.0393163	FGFR2
regulation of transcription, DNA-templated (GO:0006355)	0.911824	1	0.59561	0.05498	MLXIPL;GCLC;DBP;RRM2
regulation of nucleic acid-templated transcription (GO:1903506)	0.925628	1	0.391604	0.0302642	MLXIPL
regulation of cellular macromolecule biosynthetic process (GO:2000112)	0.932991	1	0.376733	0.0261302	MLXIPL
regulation of transcription from RNA polymerase II promoter (GO:0006357)	0.953165	1	0.482952	0.0231658	MLXIPL;DBP;FGFR2
positive regulation of gene expression (GO:0010628)	0.963615	1	0.308414	0.0114308	MLXIPL
cellular protein modification process (GO:0006464)	0.986787	1	0.23762	0.00316067	CAMK2B
regulation of gene expression (GO:0010468)	0.988736	1	0.229379	0.0025983	MLXIPL

## Sheet: LP vs GF_KEGG
Term	P-value	Adjusted P-value	Odds Ratio	Combined Score	Genes
PPAR signaling pathway	0.0057504	1	8.27358	42.6791	LPL;PPARG;PCK2
Non-alcoholic fatty liver disease (NAFLD)	0.00621933	0.957776	5.4787	27.8323	MLXIPL;GSK3A;PKLR;TNFRSF1A
Ascorbate and aldarate metabolism	0.00770215	0.790754	15.1172	73.564	UGT1A10;UGT1A9
Pentose and glucuronate interconversions	0.0120399	0.927075	12.0048	53.0555	UGT1A10;UGT1A9
Pyruvate metabolism	0.0156533	0.964246	10.4657	43.5068	PKLR;PCK2
Insulin resistance	0.0160763	0.825248	5.66893	23.415	MLXIPL;PCK2;TNFRSF1A
Porphyrin and chlorophyll metabolism	0.0180167	0.792734	9.71817	39.0326	UGT1A10;UGT1A9
Insulin signaling pathway	0.0298435	1	4.46894	15.694	PKLR;FLOT2;PCK2
Endocytosis	0.0320583	1	3.3456	11.5095	RAB4A;PARD3;ARPC5;EPN1
Steroid hormone biosynthesis	0.0349977	1	6.80272	22.8059	UGT1A10;UGT1A9
Glycerolipid metabolism	0.0360708	1	6.6912	22.23	PNPLA3;LPL
Cytosolic DNA-sensing pathway	0.0382547	0.981871	6.47878	21.1434	POLR3D;IKBKE
Retinol metabolism	0.0427694	1	6.09199	19.2015	UGT1A10;UGT1A9
Glycolysis / Gluconeogenesis	0.0439279	0.966413	6.0024	18.7587	PKLR;PCK2
Adipocytokine signaling pathway	0.045098	0.926011	5.91541	18.3314	TNFRSF1A;PCK2
Necroptosis	0.0454136	0.874211	3.77929	11.6854	CAMK2B;GLUL;TNFRSF1A
Protein processing in endoplasmic reticulum	0.0475063	0.860703	3.71058	11.3057	BCAP31;UBQLN4;NFE2L2
Hepatocellular carcinoma	0.049646	0.849499	3.64431	10.9433	SMARCC2;PLCG1;NFE2L2
Metabolism of xenobiotics by cytochrome P450	0.0511179	0.828649	5.51572	16.4017	UGT1A10;UGT1A9
Glioma	0.0523549	0.806265	5.44218	16.0528	CAMK2B;PLCG1
Axon guidance	0.0594508	0.871945	3.38257	9.54766	CAMK2B;PARD3;PLCG1
Chemical carcinogenesis	0.0613052	0.858273	4.9776	13.8969	UGT1A10;UGT1A9
Kaposi sarcoma-associated herpesvirus infection	0.0634471	0.84964	3.29164	9.07685	PLCG1;IKBKE;TNFRSF1A
Calcium signaling pathway	0.0650799	0.835192	3.25662	8.89754	CAMK2B;ADRB3;PLCG1
ErbB signaling pathway	0.0652902	0.804375	4.80192	13.104	CAMK2B;PLCG1
Fc gamma R-mediated phagocytosis	0.0735108	0.87082	4.48531	11.7081	PLCG1;ARPC5
Human papillomavirus infection	0.0790807	0.902105	2.47372	6.27653	BCAP31;PARD3;IKBKE;TNFRSF1A
NF-kappa B signaling pathway	0.0791664	0.870831	4.29646	10.8967	PLCG1;TNFRSF1A
Nitrogen metabolism	0.0801438	0.851183	12.0048	30.2993	GLUL
Primary bile acid biosynthesis	0.0801438	0.82281	12.0048	30.2993	CYP39A1
HIF-1 signaling pathway	0.0864202	0.858626	4.08163	9.99402	CAMK2B;PLCG1
Inflammatory mediator regulation of TRP channels	0.0864202	0.831794	4.08163	9.99402	CAMK2B;PLCG1
Glucagon signaling pathway	0.0908653	0.848076	3.96275	9.50417	CAMK2B;PCK2
Arginine biosynthesis	0.0980573	0.888284	9.71817	22.5676	GLUL
Drug metabolism	0.0984194	0.866091	3.77929	8.76235	UGT1A10;UGT1A9
Thermogenesis	0.104597	0.894884	2.65041	5.98368	SMARCC2;ADRB3;PPARG
Proximal tubule bicarbonate reclamation	0.106884	0.889738	8.87311	19.8404	PCK2
Neurotrophin signaling pathway	0.115621	0.937142	3.42994	7.39988	CAMK2B;PLCG1
AMPK signaling pathway	0.117222	0.92575	3.40136	7.29146	PPARG;PCK2
Maturity onset diabetes of the young	0.119964	0.923725	7.84929	16.6449	PKLR
Osteoclast differentiation	0.128576	0.96589	3.21388	6.59242	PPARG;TNFRSF1A
Purine metabolism	0.131867	0.967025	3.16406	6.41025	PKLR;NPR2
Dopaminergic synapse	0.135177	0.968246	3.11575	6.23514	CAMK2B;GSK3A
Citrate cycle (TCA cycle)	0.13711	0.95977	6.80272	13.5168	PCK2
Glyoxylate and dicarboxylate metabolism	0.13711	0.938442	6.80272	13.5168	GLUL
Nicotinate and nicotinamide metabolism	0.13711	0.918041	6.80272	13.5168	NNT
RNA polymerase	0.141345	0.926258	6.58328	12.8805	POLR3D
Propanoate metabolism	0.145558	0.934	6.37755	12.2907	ACSS3
Fluid shear stress and atherosclerosis	0.148598	0.934047	2.93643	5.59832	NFE2L2;TNFRSF1A
Alanine, aspartate and glutamate metabolism	0.158078	0.97376	5.8309	10.7561	GLUL
Thyroid cancer	0.166323	1	5.51572	9.89423	PPARG
mTOR signaling pathway	0.17094	1	2.68528	4.7434	DEPTOR;TNFRSF1A
Oxytocin signaling pathway	0.172682	1	2.66773	4.68535	CAMK2B;NPR2
Cytokine-cytokine receptor interaction	0.17502	0.998265	2.08247	3.62943	LIFR;PRLR;TNFRSF1A
Hepatitis C	0.176175	0.98658	2.63331	4.57216	IKBKE;TNFRSF1A
Glycine, serine and threonine metabolism	0.178541	0.981977	5.10204	8.79049	CBS
Cellular senescence	0.184956	0.999409	2.55102	4.3052	IGFBP3;ZFP36L1
JAK-STAT signaling pathway	0.188486	1	2.51953	4.20442	LIFR;PRLR
cGMP-PKG signaling pathway	0.195574	1	2.45881	4.01233	ADRB3;NPR2
Glycosphingolipid biosynthesis	0.198512	1	4.53515	7.3329	GCNT2
Type II diabetes mellitus	0.202448	1	4.43656	7.08638	PKLR
Alzheimer disease	0.204482	1	2.38692	3.7887	LPL;TNFRSF1A
Influenza A	0.204482	0.999688	2.38692	3.7887	IKBKE;TNFRSF1A
Cysteine and methionine metabolism	0.206365	0.993133	4.34216	6.8524	CBS
Vibrio cholerae infection	0.218003	1	4.08163	6.21734	PLCG1
Cholesterol metabolism	0.218003	1	4.08163	6.21734	LPL
Tuberculosis	0.218825	1	2.28024	3.46479	CAMK2B;TNFRSF1A
Amyotrophic lateral sclerosis (ALS)	0.221844	1	4.0016	6.02554	TNFRSF1A
Neuroactive ligand-receptor interaction	0.230249	1	1.81138	2.66018	ADRB3;PARD3;PRLR
Transcriptional misregulation in cancer	0.231447	1	2.19443	3.21134	IGFBP3;PPARG
Pathogenic Escherichia coli infection	0.237024	1	3.71058	5.34173	ARPC5
Regulation of lipolysis in adipocytes	0.237024	1	3.71058	5.34173	ADRB3
Chemokine signaling pathway	0.238682	1	2.14823	3.0776	GSK3A;PARD3
VEGF signaling pathway	0.25191	1	3.45901	4.76888	PLCG1
Proteoglycans in cancer	0.258631	1	2.03066	2.74617	CAMK2B;PLCG1
Pathways in cancer	0.261912	1	1.54024	2.06353	CAMK2B;PPARG;PLCG1;NFE2L2
Rap1 signaling pathway	0.267712	1	1.98138	2.61115	PARD3;PLCG1
Shigellosis	0.273702	1	3.13972	4.06818	ARPC5
Aminoacyl-tRNA biosynthesis	0.277273	1	3.09215	3.96646	AARS
Non-small cell lung cancer	0.277273	1	3.09215	3.96646	PLCG1
Human immunodeficiency virus 1 infection	0.278608	1	1.9253	2.46043	PLCG1;TNFRSF1A
Long-term potentiation	0.280826	1	3.04599	3.86847	CAMK2B
Amphetamine addiction	0.284362	1	3.0012	3.77403	CAMK2B
Epithelial cell signaling in Helicobacter pylori infection	0.284362	1	3.0012	3.77403	PLCG1
Fc epsilon RI signaling pathway	0.284362	1	3.0012	3.77403	PLCG1
Renin secretion	0.28788	1	2.9577	3.68297	ADRB3
Prolactin signaling pathway	0.291382	1	2.91545	3.5951	PRLR
RIG-I-like receptor signaling pathway	0.291382	1	2.91545	3.5951	IKBKE
Adherens junction	0.298334	1	2.83447	3.42841	PARD3
p53 signaling pathway	0.298334	1	2.83447	3.42841	IGFBP3
Bacterial invasion of epithelial cells	0.305218	1	2.75786	3.27283	ARPC5
Inositol phosphate metabolism	0.305218	1	2.75786	3.27283	PLCG1
Gastric acid secretion	0.308635	1	2.72109	3.1989	CAMK2B
Insulin secretion	0.345142	1	2.37304	2.52444	CAMK2B
Salmonella infection	0.345142	1	2.37304	2.52444	ARPC5
GABAergic synapse	0.354763	1	2.29305	2.3763	GLUL
Salivary secretion	0.357939	1	2.26757	2.32969	ADRB3
Th1 and Th2 cell differentiation	0.364244	1	2.21828	2.24031	PLCG1
GnRH signaling pathway	0.367374	1	2.19443	2.19744	CAMK2B
IL-17 signaling pathway	0.367374	1	2.19443	2.19744	IKBKE
Circadian entrainment	0.379741	1	2.10393	2.03717	CAMK2B
Glycerophospholipid metabolism	0.379741	1	2.10393	2.03717	PNPLA6
Aldosterone synthesis and secretion	0.382795	1	2.08247	1.9997	CAMK2B
Choline metabolism in cancer	0.385834	1	2.06143	1.9632	PLCG1
Phosphatidylinositol signaling system	0.385834	1	2.06143	1.9632	PLCG1
AGE-RAGE signaling pathway in diabetic complications	0.388858	1	2.04082	1.92763	PLCG1
T cell receptor signaling pathway	0.391868	1	2.02061	1.89297	PLCG1
Melanogenesis	0.391868	1	2.02061	1.89297	CAMK2B
Longevity regulating pathway	0.394863	1	2.0008	1.85918	PPARG
Chagas disease (American trypanosomiasis)	0.397843	1	1.98138	1.82623	TNFRSF1A
Toll-like receptor signaling pathway	0.400809	1	1.96232	1.79409	IKBKE
C-type lectin receptor signaling pathway	0.400809	1	1.96232	1.79409	IKBKE
Th17 cell differentiation	0.40962	1	1.9073	1.70232	PLCG1
TNF signaling pathway	0.418303	1	1.85529	1.61698	TNFRSF1A
Cholinergic synapse	0.424021	1	1.82216	1.56336	CAMK2B
Leukocyte transendothelial migration	0.424021	1	1.82216	1.56336	PLCG1
MAPK signaling pathway	0.42526	1	1.3836	1.18306	MAP4K2;TNFRSF1A
Toxoplasmosis	0.426859	1	1.80603	1.53748	TNFRSF1A
Glutamatergic synapse	0.429684	1	1.79019	1.51218	GLUL
Thyroid hormone signaling pathway	0.435291	1	1.75932	1.4633	PLCG1
Sphingolipid signaling pathway	0.4436	1	1.71497	1.39398	TNFRSF1A
Lysosome	0.454491	1	1.6592	1.30841	CD164
Oocyte meiosis	0.459856	1	1.63265	1.26831	CAMK2B
Autophagy	0.467808	1	1.59439	1.21125	DEPTOR
Natural killer cell mediated cytotoxicity	0.475643	1	1.55788	1.15764	PLCG1
Vascular smooth muscle contraction	0.478229	1	1.54607	1.14048	NPR2
FoxO signaling pathway	0.478229	1	1.54607	1.14048	PCK2
Measles	0.493484	1	1.47885	1.04446	IKBKE
Signaling pathways regulating pluripotency of stem cells	0.495983	1	1.46821	1.02953	LIFR
Apoptosis	0.505858	1	1.42714	0.972597	TNFRSF1A
Adrenergic signaling in cardiomyocytes	0.510724	1	1.40746	0.945709	CAMK2B
Phospholipase D signaling pathway	0.517933	1	1.37893	0.90721	PLCG1
PI3K-Akt signaling pathway	0.519975	1	1.153	0.754036	PRLR;PCK2
Cushing syndrome	0.534349	1	1.31666	0.825156	CAMK2B
Wnt signaling pathway	0.541214	1	1.29166	0.793	CAMK2B
Hippo signaling pathway	0.545735	1	1.27551	0.772477	PARD3
Hepatitis B	0.552433	1	1.25203	0.742985	IKBKE
Tight junction	0.567686	1	1.20048	0.679696	PARD3
NOD-like receptor signaling pathway	0.584488	1	1.14653	0.615706	IKBKE
Huntington disease	0.614268	1	1.05742	0.515304	PPARG
Epstein-Barr virus infection	0.629277	1	1.01533	0.470285	IKBKE
cAMP signaling pathway	0.648975	1	0.962649	0.416213	CAMK2B
Regulation of actin cytoskeleton	0.652443	1	0.953652	0.40724	ARPC5
Human T-cell leukemia virus 1 infection	0.660966	1	0.93188	0.385847	TNFRSF1A
Human cytomegalovirus infection	0.670921	1	0.907029	0.361998	TNFRSF1A
Ras signaling pathway	0.682171	1	0.879662	0.336449	PLCG1
Herpes simplex virus 1 infection	0.698441	1	0.8296	0.297747	IKBKE;TNFRSF1A
MicroRNAs in cancer	0.772311	1	0.682547	0.176348	PLCG1
Olfactory transduction	0.889806	1	0.459643	0.0536642	CAMK2B

## Sheet: LP vs GF_Biological process
Term	P-value	Adjusted P-value	Odds Ratio	Combined Score	Genes
regulation of sequestering of triglyceride (GO:0010889)	2.43054e-05	0.12403	51.0204	542.082	LPL;FITM1;PPARG
response to insulin (GO:0032868)	2.74975e-05	0.0701598	14.1723	148.83	GSK3A;PKLR;PPARG;ZFP36L1;PCK2
positive regulation of lipid storage (GO:0010884)	0.00010442	0.177619	32.2234	295.395	LPL;FITM1;IKBKE
triglyceride biosynthetic process (GO:0019432)	0.00010442	0.133214	32.2234	295.395	PNPLA3;LPL;PCK2
lipid homeostasis (GO:0055088)	0.000105004	0.107167	16.3265	149.576	MLXIPL;ABHD4;PNPLA3;PPARG
cellular response to insulin stimulus (GO:0032869)	0.000216691	0.184296	9.19287	77.5606	GSK3A;PKLR;PPARG;ZFP36L1;PCK2
cellular response to peptide hormone stimulus (GO:0071375)	0.000216691	0.157968	9.19287	77.5606	GSK3A;PKLR;PPARG;ZFP36L1;PCK2
positive regulation of cell differentiation (GO:0045597)	0.000397966	0.253853	6.27943	49.1626	ZHX3;GCNT2;LPL;PPARG;CTGF;ZFP36L1
regulation of myoblast differentiation (GO:0045661)	0.000420738	0.238558	20.4082	158.643	IGFBP3;FLOT2;ZFP36L1
positive regulation of sequestering of triglyceride (GO:0010890)	0.000491147	0.250632	58.309	444.243	LPL;FITM1
positive regulation of ER-associated ubiquitin-dependent protein catabolic process (GO:1903071)	0.000491147	0.227847	58.309	444.243	BCAP31;NFE2L2
flavonoid glucuronidation (GO:0052696)	0.000836599	0.355764	45.3515	321.368	UGT1A10;UGT1A9
regulation of ER-associated ubiquitin-dependent protein catabolic process (GO:1903069)	0.000836599	0.328397	45.3515	321.368	BCAP31;NFE2L2
chemical homeostasis (GO:0048878)	0.000917324	0.334365	15.6986	109.797	ABHD4;PNPLA3;PPARG
xenobiotic glucuronidation (GO:0052697)	0.00127	0.432052	37.1058	247.449	UGT1A10;UGT1A9
regulation of cholesterol storage (GO:0010885)	0.00151913	0.484509	34.0136	220.735	LPL;PPARG
cellular response to low-density lipoprotein particle stimulus (GO:0071404)	0.00178962	0.537201	31.3972	198.611	LPL;PPARG
positive regulation of ERAD pathway (GO:1904294)	0.00178962	0.507357	31.3972	198.611	BCAP31;NFE2L2
cellular response to cytokine stimulus (GO:0071345)	0.0018284	0.491069	3.57254	22.5225	GSK3A;CEBPD;NPR2;LRRC3;LIFR;ZFP36L1;NFE2L2;TNFRSF1A
negative regulation of protein phosphorylation (GO:0001933)	0.00188465	0.480867	5.7006	35.7657	MLXIPL;DEPTOR;IGFBP3;PARD3;LRRC3
lipid particle organization (GO:0034389)	0.00208123	0.50574	29.1545	180.023	PNPLA3;FITM1
glucuronate metabolic process (GO:0019585)	0.00208123	0.482752	29.1545	180.023	UGT1A10;UGT1A9
cellular glucuronidation (GO:0052695)	0.0030808	0.683535	24.0096	138.837	UGT1A10;UGT1A9
cellular response to glucocorticoid stimulus (GO:0071385)	0.0030808	0.655054	24.0096	138.837	ZFP36L1;PCK2
acylglycerol biosynthetic process (GO:0046463)	0.00384904	0.785666	21.4823	119.44	PNPLA3;LPL
phospholipid metabolic process (GO:0006644)	0.0051239	1	8.62317	45.4772	PNPLA3;FITM1;LPL
positive regulation of proteasomal ubiquitin-dependent protein catabolic process (GO:0032436)	0.0051239	0.968417	8.62317	45.4772	BCAP31;GSK3A;NFE2L2
acylglycerol homeostasis (GO:0055090)	0.00515015	0.938615	18.5529	97.7501	MLXIPL;LPL
triglyceride catabolic process (GO:0019433)	0.00515015	0.906249	18.5529	97.7501	PNPLA3;LPL
lipid biosynthetic process (GO:0008610)	0.00553672	0.941796	8.38692	43.5814	FITM1;LPL;PRLR
positive regulation of defense response (GO:0031349)	0.00596897	0.98257	8.16327	41.8056	POLR3D;LPL;TNFRSF1A
cellular response to epidermal growth factor stimulus (GO:0071364)	0.00715431	1	15.6986	77.5517	PLCG1;ZFP36L1
negative regulation of smooth muscle cell proliferation (GO:0048662)	0.00826832	1	14.5773	69.9027	IGFBP3;PPARG
cellular response to glucose stimulus (GO:0071333)	0.00826832	1	14.5773	69.9027	MLXIPL;PCK2
hydrogen ion transmembrane transport (GO:1902600)	0.00885264	1	14.0746	66.5312	NNT;UCP2
triglyceride homeostasis (GO:0070328)	0.00885264	1	14.0746	66.5312	MLXIPL;LPL
regulation of macrophage derived foam cell differentiation (GO:0010743)	0.00945492	1	13.6054	63.418	LPL;PPARG
acylglycerol catabolic process (GO:0046464)	0.010075	1	13.1666	60.5359	PNPLA3;LPL
positive regulation of response to external stimulus (GO:0032103)	0.0101523	1	6.72797	30.8817	LY86;LPL;TNFRSF1A
proton transport (GO:0015992)	0.0107126	1	12.7551	57.8614	NNT;UCP2
negative regulation of cell-substrate adhesion (GO:0010812)	0.0134354	1	11.3379	48.8646	GCNT2;PLET1
regulation of lipid metabolic process (GO:0019216)	0.0134477	1	6.06183	26.1201	PPARG;UGT1A9;CTGF
cellular response to transforming growth factor beta stimulus (GO:0071560)	0.0134477	1	6.06183	26.1201	PARD3;GCNT2;ZFP36L1
acylglycerol metabolic process (GO:0006639)	0.0141583	1	11.0314	46.9659	PNPLA3;LPL
regulation of muscle cell differentiation (GO:0051147)	0.0141583	1	11.0314	46.9659	FLOT2;ZFP36L1
positive regulation of fat cell differentiation (GO:0045600)	0.0164252	1	10.2041	41.928	PPARG;ZFP36L1
negative regulation of TOR signaling (GO:0032007)	0.017213	1	9.9552	40.4389	GSK3A;DEPTOR
regulation of smooth muscle cell proliferation (GO:0048660)	0.0205208	1	9.07029	35.25	IGFBP3;PPARG
pyruvate metabolic process (GO:0006090)	0.0222662	1	8.68432	33.0411	PKLR;PCK2
response to glucose (GO:0009749)	0.0231611	1	8.5034	32.0177	LPL;PCK2
regulation of blood vessel endothelial cell migration (GO:0043535)	0.0259333	1	8.0032	29.2295	PPARG;PLCG1
positive regulation of nervous system development (GO:0051962)	0.0278525	1	7.70119	27.5767	CAMK2B;PARD3
triglyceride metabolic process (GO:0006641)	0.0278525	1	7.70119	27.5767	PNPLA3;LPL
regulation of cell proliferation (GO:0042127)	0.0290349	1	2.20331	7.79808	CD164;MLXIPL;IGFBP3;GCNT2;LIFR;IFIT3;ZFP36L1;TNFRSF1A
macrophage derived foam cell differentiation (GO:0010742)	0.0290456	1	34.0136	120.37	PPARG
negative regulation of cholesterol storage (GO:0010887)	0.0290456	1	34.0136	120.37	PPARG
white fat cell differentiation (GO:0050872)	0.0290456	1	34.0136	120.37	PPARG
regulation of endothelial cell development (GO:1901550)	0.0290456	1	34.0136	120.37	TNFRSF1A
regulation of keratinocyte apoptotic process (GO:1902172)	0.0290456	1	34.0136	120.37	ZFP36L1
response to granulocyte macrophage colony-stimulating factor (GO:0097012)	0.0290456	1	34.0136	120.37	NPR2
negative regulation of erythrocyte differentiation (GO:0045647)	0.0290456	1	34.0136	120.37	ZFP36L1
positive regulation of myelination (GO:0031643)	0.0290456	1	34.0136	120.37	PARD3
positive regulation of cholesterol storage (GO:0010886)	0.0290456	1	34.0136	120.37	LPL
activation of transmembrane receptor protein tyrosine kinase activity (GO:0007171)	0.0290456	1	34.0136	120.37	PRLR
negative regulation of systemic arterial blood pressure (GO:0003085)	0.0290456	1	34.0136	120.37	ADRB3
negative regulation of receptor biosynthetic process (GO:0010871)	0.0290456	1	34.0136	120.37	PPARG
negative regulation of endoplasmic reticulum calcium ion concentration (GO:0032471)	0.0290456	1	34.0136	120.37	BCAP31
protein localization to endoplasmic reticulum exit site (GO:0070973)	0.0290456	1	34.0136	120.37	BCAP31
membrane raft assembly (GO:0001765)	0.0290456	1	34.0136	120.37	FLOT2
negative regulation of cell cycle phase transition (GO:1901988)	0.0290456	1	34.0136	120.37	ZFP36L1
negative regulation of interferon-gamma-mediated signaling pathway (GO:0060336)	0.0290456	1	34.0136	120.37	PPARG
negative regulation of response to interferon-gamma (GO:0060331)	0.0290456	1	34.0136	120.37	PPARG
negative regulation of cell size (GO:0045792)	0.0290456	1	34.0136	120.37	DEPTOR
cellular response to granulocyte macrophage colony-stimulating factor stimulus (GO:0097011)	0.0290456	1	34.0136	120.37	NPR2
glutamate catabolic process (GO:0006538)	0.0290456	1	34.0136	120.37	GLUL
foam cell differentiation (GO:0090077)	0.0290456	1	34.0136	120.37	PPARG
negative regulation of glycogen biosynthetic process (GO:0045719)	0.0290456	1	34.0136	120.37	GSK3A
regulation of primary metabolic process (GO:0080090)	0.0315328	1	4.37318	15.1169	PPARG;UGT1A9;CTGF
response to lipid (GO:0033993)	0.0321069	1	4.34216	14.9313	PPARG;PCK2;TNFRSF1A
inorganic cation transmembrane transport (GO:0098662)	0.0321069	1	4.34216	14.9313	HCN3;NNT;UCP2
peroxisome proliferator activated receptor signaling pathway (GO:0035357)	0.0338047	1	29.1545	98.7509	PPARG
positive regulation of dendritic spine morphogenesis (GO:0061003)	0.0338047	1	29.1545	98.7509	CAMK2B
positive regulation of sphingolipid biosynthetic process (GO:0090154)	0.0338047	1	29.1545	98.7509	TNFRSF1A
sulfur amino acid biosynthetic process (GO:0000097)	0.0338047	1	29.1545	98.7509	CBS
cellular response to laminar fluid shear stress (GO:0071499)	0.0338047	1	29.1545	98.7509	NFE2L2
pri-miRNA transcription from RNA polymerase II promoter (GO:0061614)	0.0338047	1	29.1545	98.7509	PPARG
death-inducing signaling complex assembly (GO:0071550)	0.0338047	1	29.1545	98.7509	TNFRSF1A
wound healing, spreading of epidermal cells (GO:0035313)	0.0338047	1	29.1545	98.7509	PLET1
positive regulation of ceramide biosynthetic process (GO:2000304)	0.0338047	1	29.1545	98.7509	TNFRSF1A
negative regulation of cardiac muscle cell differentiation (GO:2000726)	0.0338047	1	29.1545	98.7509	GSK3A
negative regulation of glycogen metabolic process (GO:0070874)	0.0338047	1	29.1545	98.7509	GSK3A
regulation of glycogen (starch) synthase activity (GO:2000465)	0.0338047	1	29.1545	98.7509	GSK3A
L-cysteine metabolic process (GO:0046439)	0.0338047	1	29.1545	98.7509	CBS
regulation of transcription involved in cell fate commitment (GO:0060850)	0.0338047	1	29.1545	98.7509	PPARG
positive regulation of neurological system process (GO:0031646)	0.0338047	1	29.1545	98.7509	PARD3
sterol homeostasis (GO:0055092)	0.0339374	1	6.91802	23.4053	CYP39A1;LPL
sodium ion transport (GO:0006814)	0.0339374	1	6.91802	23.4053	HCN3;SLC17A2
cholesterol homeostasis (GO:0042632)	0.0339374	1	6.91802	23.4053	CYP39A1;LPL
regulation of protein kinase activity (GO:0045859)	0.0362782	1	4.13679	13.7198	DEPTOR;LRRC3;MMD2
positive regulation of cellular amide metabolic process (GO:0034250)	0.0371565	1	6.58328	21.6762	GSK3A;TNFRSF1A
stress-activated MAPK cascade (GO:0051403)	0.0382547	1	6.47878	21.1434	MAP4K2;ZFP36L1
positive regulation of monocyte differentiation (GO:0045657)	0.0385407	1	25.5102	83.0623	ZFP36L1
positive regulation of smooth muscle cell apoptotic process (GO:0034393)	0.0385407	1	25.5102	83.0623	PPARG
lipoprotein transport (GO:0042953)	0.0385407	1	25.5102	83.0623	PPARG
positive regulation of mitochondrial calcium ion concentration (GO:0051561)	0.0385407	1	25.5102	83.0623	BCAP31
ketone body biosynthetic process (GO:0046951)	0.0385407	1	25.5102	83.0623	ACSS3
regulation of amyloid precursor protein catabolic process (GO:1902991)	0.0385407	1	25.5102	83.0623	FLOT2
sulfur amino acid catabolic process (GO:0000098)	0.0385407	1	25.5102	83.0623	CBS
peripheral nervous system axon ensheathment (GO:0032292)	0.0385407	1	25.5102	83.0623	PARD3
nuclear-transcribed mRNA catabolic process, deadenylation-independent decay (GO:0031086)	0.0385407	1	25.5102	83.0623	ZFP36L1
short-chain fatty acid catabolic process (GO:0019626)	0.0385407	1	25.5102	83.0623	PCK2
negative regulation of glucose import (GO:0046325)	0.0385407	1	25.5102	83.0623	GSK3A
asymmetric protein localization (GO:0008105)	0.0385407	1	25.5102	83.0623	PARD3
negative regulation of protein complex disassembly (GO:0043242)	0.0385407	1	25.5102	83.0623	UBQLN4
Schwann cell development (GO:0014044)	0.0385407	1	25.5102	83.0623	PARD3
acylglycerol acyl-chain remodeling (GO:0036155)	0.0385407	1	25.5102	83.0623	PNPLA3
positive regulation of chemokine secretion (GO:0090197)	0.0385407	1	25.5102	83.0623	LPL
lipoprotein localization (GO:0044872)	0.0385407	1	25.5102	83.0623	PPARG
regulation of chemokine secretion (GO:0090196)	0.0385407	1	25.5102	83.0623	LPL
regulation of type B pancreatic cell development (GO:2000074)	0.0385407	1	25.5102	83.0623	GSK3A
carbohydrate homeostasis (GO:0033500)	0.0393652	1	6.37755	20.6306	MLXIPL;PPARG
negative regulation of cellular macromolecule biosynthetic process (GO:2000113)	0.0403597	1	2.38692	7.66183	MLXIPL;GSK3A;SMARCC2;ZHX3;PSPC1;PPARG
glycerophospholipid metabolic process (GO:0006650)	0.040488	1	6.27943	20.1366	PNPLA3;PNPLA6
positive regulation of JAK-STAT cascade (GO:0046427)	0.040488	1	6.27943	20.1366	PRLR;TNFRSF1A
negative regulation of cell adhesion (GO:0007162)	0.0416227	1	6.18429	19.6605	CD164;GCNT2
phosphorylation (GO:0016310)	0.0417101	1	2.63671	8.37687	CAMK2B;MAP4K2;GSK3A;IGFBP3;IKBKE
very-low-density lipoprotein particle remodeling (GO:0034372)	0.0432537	1	22.6757	71.2171	LPL
negative regulation of response to reactive oxygen species (GO:1901032)	0.0432537	1	22.6757	71.2171	NFE2L2
lactation (GO:0007595)	0.0432537	1	22.6757	71.2171	PRLR
vasodilation (GO:0042311)	0.0432537	1	22.6757	71.2171	ADRB3
regulation of microvillus organization (GO:0032530)	0.0432537	1	22.6757	71.2171	CDHR5
establishment of Golgi localization (GO:0051683)	0.0432537	1	22.6757	71.2171	COPG1
homocysteine metabolic process (GO:0050667)	0.0432537	1	22.6757	71.2171	CBS
positive regulation of synapse maturation (GO:0090129)	0.0432537	1	22.6757	71.2171	CAMK2B
regulation of oxidative phosphorylation (GO:0002082)	0.0432537	1	22.6757	71.2171	MLXIPL
chylomicron remodeling (GO:0034371)	0.0432537	1	22.6757	71.2171	LPL
fatty acid homeostasis (GO:0055089)	0.0432537	1	22.6757	71.2171	MLXIPL
serine family amino acid catabolic process (GO:0009071)	0.0432537	1	22.6757	71.2171	CBS
extrinsic apoptotic signaling pathway (GO:0097191)	0.0439279	1	6.0024	18.7587	GSK3A;TNFRSF1A
regulation of TOR signaling (GO:0032006)	0.0439279	1	6.0024	18.7587	GSK3A;DEPTOR
peptidyl-threonine phosphorylation (GO:0018107)	0.045098	1	5.91541	18.3314	CAMK2B;GSK3A
monocarboxylic acid biosynthetic process (GO:0072330)	0.045098	1	5.91541	18.3314	CYP39A1;LPL
negative regulation of angiogenesis (GO:0016525)	0.0462795	1	5.8309	17.9187	PPARG;EPN1
calcium-mediated signaling (GO:0019722)	0.0474724	1	5.74878	17.52	BCAP31;PLCG1
regulation of synapse maturation (GO:0090128)	0.0479439	1	20.4082	61.9944	CAMK2B
membrane raft organization (GO:0031579)	0.0479439	1	20.4082	61.9944	FLOT2
positive regulation of protein exit from endoplasmic reticulum (GO:0070863)	0.0479439	1	20.4082	61.9944	BCAP31
cytochrome complex assembly (GO:0017004)	0.0479439	1	20.4082	61.9944	MT-CO3
3'-UTR-mediated mRNA destabilization (GO:0061158)	0.0479439	1	20.4082	61.9944	ZFP36L1
positive regulation of amyloid-beta formation (GO:1902004)	0.0479439	1	20.4082	61.9944	GSK3A
response to laminar fluid shear stress (GO:0034616)	0.0479439	1	20.4082	61.9944	NFE2L2
glutamine metabolic process (GO:0006541)	0.0479439	1	20.4082	61.9944	GLUL
cilium movement involved in cell motility (GO:0060294)	0.0479439	1	20.4082	61.9944	CFAP54
regulation of mRNA 3'-end processing (GO:0031440)	0.0479439	1	20.4082	61.9944	ZFP36L1
positive regulation of lipid localization (GO:1905954)	0.0479439	1	20.4082	61.9944	IKBKE
negative regulation of gene silencing by miRNA (GO:0060965)	0.0479439	1	20.4082	61.9944	PPARG
glycerolipid metabolic process (GO:0046486)	0.0479439	1	20.4082	61.9944	PNPLA3
receptor guanylyl cyclase signaling pathway (GO:0007168)	0.0479439	1	20.4082	61.9944	NPR2
ketone body metabolic process (GO:1902224)	0.0479439	1	20.4082	61.9944	ACSS3
negative regulation of glucose transport (GO:0010829)	0.0479439	1	20.4082	61.9944	GSK3A
regulation of inflammatory response (GO:0050727)	0.0489276	1	3.66614	11.0623	LPL;PPARG;TNFRSF1A
regulation of fat cell differentiation (GO:0045598)	0.0498918	1	5.59128	16.7621	PPARG;ZFP36L1
positive regulation of inflammatory response (GO:0050729)	0.0511179	1	5.51572	16.4017	LPL;TNFRSF1A
glucose homeostasis (GO:0042593)	0.0523549	1	5.44218	16.0528	MLXIPL;PPARG
positive regulation of fatty acid biosynthetic process (GO:0045723)	0.0526113	1	18.5529	54.635	MLXIPL
mononuclear cell differentiation (GO:1903131)	0.0526113	1	18.5529	54.635	PPARG
regulation of hydrogen peroxide-induced cell death (GO:1903205)	0.0526113	1	18.5529	54.635	NFE2L2
negative regulation of cardiac muscle hypertrophy (GO:0010614)	0.0526113	1	18.5529	54.635	GSK3A
T cell differentiation in thymus (GO:0033077)	0.0526113	1	18.5529	54.635	ZFP36L1
low-density lipoprotein receptor particle metabolic process (GO:0032799)	0.0526113	1	18.5529	54.635	PPARG
negative regulation of amyloid precursor protein catabolic process (GO:1902992)	0.0526113	1	18.5529	54.635	FLOT2
regulation of autophagosome maturation (GO:1901096)	0.0526113	1	18.5529	54.635	UBQLN4
monocyte differentiation (GO:0030224)	0.0526113	1	18.5529	54.635	PPARG
regulation of receptor biosynthetic process (GO:0010869)	0.0526113	1	18.5529	54.635	PPARG
regulation of ceramide biosynthetic process (GO:2000303)	0.0526113	1	18.5529	54.635	TNFRSF1A
retinoid metabolic process (GO:0001523)	0.0536025	1	5.37057	15.7151	LPL;UGT1A9
negative regulation of phosphorylation (GO:0042326)	0.0536025	1	5.37057	15.7151	MLXIPL;IGFBP3
positive regulation of MAPK cascade (GO:0043410)	0.0543416	1	2.81492	8.19835	ADRB3;GCNT2;CTGF;TNFRSF1A
transforming growth factor beta receptor signaling pathway (GO:0007179)	0.0548607	1	5.30082	15.3881	PARD3;GCNT2
positive regulation of JNK cascade (GO:0046330)	0.0548607	1	5.30082	15.3881	MAP4K2;CTGF
positive regulation of apoptotic signaling pathway (GO:2001235)	0.0548607	1	5.30082	15.3881	BCAP31;GSK3A
regulation of retrograde protein transport, ER to cytosol (GO:1904152)	0.057256	1	17.0068	48.6432	BCAP31
regulation of systemic arterial blood pressure (GO:0003073)	0.057256	1	17.0068	48.6432	GSK3A
cellular response to fluid shear stress (GO:0071498)	0.057256	1	17.0068	48.6432	NFE2L2
positive regulation of heterotypic cell-cell adhesion (GO:0034116)	0.057256	1	17.0068	48.6432	GCNT2
negative regulation of vascular smooth muscle cell proliferation (GO:1904706)	0.057256	1	17.0068	48.6432	PPARG
negative regulation of epithelial cell differentiation (GO:0030857)	0.057256	1	17.0068	48.6432	GSK3A
regulation of long-term neuronal synaptic plasticity (GO:0048169)	0.057256	1	17.0068	48.6432	CAMK2B
Golgi localization (GO:0051645)	0.057256	1	17.0068	48.6432	COPG1
negative regulation of ATP metabolic process (GO:1903579)	0.057256	1	17.0068	48.6432	MLXIPL
L-serine metabolic process (GO:0006563)	0.057256	1	17.0068	48.6432	CBS
PERK-mediated unfolded protein response (GO:0036499)	0.057256	1	17.0068	48.6432	NFE2L2
regulation of vascular endothelial cell proliferation (GO:1905562)	0.057256	1	17.0068	48.6432	PPARG
positive regulation of amyloid precursor protein catabolic process (GO:1902993)	0.057256	1	17.0068	48.6432	GSK3A
regulation of establishment of endothelial barrier (GO:1903140)	0.057256	1	17.0068	48.6432	TNFRSF1A
negative regulation of inflammatory response (GO:0050728)	0.0574082	1	5.16662	14.764	PPARG;TNFRSF1A
steroid biosynthetic process (GO:0006694)	0.0586972	1	5.10204	14.4661	CYP39A1;PRLR
positive regulation of stress-activated MAPK cascade (GO:0032874)	0.0599962	1	5.03905	14.1772	MAP4K2;CTGF
negative regulation of defense response (GO:0031348)	0.0599962	1	5.03905	14.1772	PPARG;TNFRSF1A
epidermis development (GO:0008544)	0.0613052	1	4.9776	13.8969	FLOT2;CTGF
phosphate-containing compound metabolic process (GO:0006796)	0.0618339	1	3.32742	9.26122	LPL;PLCG1;SLC17A2
protein localization to endoplasmic reticulum (GO:0070972)	0.0618782	1	15.6986	43.6827	BCAP31
negative regulation of macrophage derived foam cell differentiation (GO:0010745)	0.0618782	1	15.6986	43.6827	PPARG
dicarboxylic acid catabolic process (GO:0043649)	0.0618782	1	15.6986	43.6827	GLUL
glycerolipid catabolic process (GO:0046503)	0.0618782	1	15.6986	43.6827	PNPLA6
triglyceride-rich lipoprotein particle remodeling (GO:0034370)	0.0618782	1	15.6986	43.6827	LPL
myelination in peripheral nervous system (GO:0022011)	0.0618782	1	15.6986	43.6827	PARD3
serine family amino acid biosynthetic process (GO:0009070)	0.0618782	1	15.6986	43.6827	CBS
placenta development (GO:0001890)	0.0618782	1	15.6986	43.6827	PPARG
glutamine family amino acid biosynthetic process (GO:0009084)	0.0618782	1	15.6986	43.6827	GLUL
protein kinase C-activating G-protein coupled receptor signaling pathway (GO:0007205)	0.0618782	1	15.6986	43.6827	PARD3
negative regulation of hydrogen peroxide-induced cell death (GO:1903206)	0.066478	1	14.5773	39.5173	NFE2L2
cellular response to osmotic stress (GO:0071470)	0.066478	1	14.5773	39.5173	ZFP36L1
metallo-sulfur cluster assembly (GO:0031163)	0.066478	1	14.5773	39.5173	CIAPIN1
regulation of nuclear-transcribed mRNA catabolic process, deadenylation-dependent decay (GO:1900151)	0.066478	1	14.5773	39.5173	ZFP36L1
regulation of lipase activity (GO:0060191)	0.066478	1	14.5773	39.5173	LPL
positive regulation of myoblast differentiation (GO:0045663)	0.066478	1	14.5773	39.5173	IGFBP3
fatty acid transport (GO:0015908)	0.066478	1	14.5773	39.5173	PPARG
regulation of synapse organization (GO:0050807)	0.066478	1	14.5773	39.5173	CAMK2B
regulation of monocyte differentiation (GO:0045655)	0.066478	1	14.5773	39.5173	ZFP36L1
negative regulation of smooth muscle cell migration (GO:0014912)	0.066478	1	14.5773	39.5173	IGFBP3
cardiac left ventricle morphogenesis (GO:0003214)	0.066478	1	14.5773	39.5173	GSK3A
regulation of lymphocyte differentiation (GO:0045619)	0.066478	1	14.5773	39.5173	ZFP36L1
mitochondrial ATP synthesis coupled electron transport (GO:0042775)	0.0666375	1	4.74608	12.8547	MT-CO3;MT-ND3
regulation of type I interferon production (GO:0032479)	0.0666375	1	4.74608	12.8547	POLR3D;IKBKE
negative regulation of nucleic acid-templated transcription (GO:1903507)	0.0677461	1	2.29305	6.17287	MLXIPL;SMARCC2;ZHX3;PSPC1;PPARG
regulation of proteasomal ubiquitin-dependent protein catabolic process (GO:0032434)	0.0707346	1	4.5861	12.1478	GSK3A;UBQLN4
cellular response to tumor necrosis factor (GO:0071356)	0.070946	1	3.13972	8.30718	ZFP36L1;NFE2L2;TNFRSF1A
retinoic acid metabolic process (GO:0042573)	0.0710555	1	13.6054	35.9768	UGT1A9
negative regulation of peptidyl-threonine phosphorylation (GO:0010801)	0.0710555	1	13.6054	35.9768	PARD3
regulation of B cell differentiation (GO:0045577)	0.0710555	1	13.6054	35.9768	ZFP36L1
positive regulation of glycolytic process (GO:0045821)	0.0710555	1	13.6054	35.9768	MLXIPL
body fluid secretion (GO:0007589)	0.0710555	1	13.6054	35.9768	PRLR
positive regulation of small GTPase mediated signal transduction (GO:0051057)	0.0710555	1	13.6054	35.9768	MMD2
transport along microtubule (GO:0010970)	0.0710555	1	13.6054	35.9768	COPG1
positive regulation of coenzyme metabolic process (GO:0051197)	0.0710555	1	13.6054	35.9768	MLXIPL
JAK-STAT cascade involved in growth hormone signaling pathway (GO:0060397)	0.0710555	1	13.6054	35.9768	PRLR
glycerophospholipid catabolic process (GO:0046475)	0.0710555	1	13.6054	35.9768	PNPLA6
cellular response to corticosteroid stimulus (GO:0071384)	0.0710555	1	13.6054	35.9768	ZFP36L1
peptidyl-threonine modification (GO:0018210)	0.0721183	1	4.53515	11.9249	CAMK2B;GSK3A
regulation of cytokine-mediated signaling pathway (GO:0001959)	0.0735108	1	4.48531	11.7081	LIFR;TNFRSF1A
regulation of JNK cascade (GO:0046328)	0.0735108	1	4.48531	11.7081	MAP4K2;CTGF
negative regulation of kinase activity (GO:0033673)	0.074912	1	4.43656	11.4971	DEPTOR;LRRC3
positive regulation of nuclear-transcribed mRNA catabolic process, deadenylation-dependent decay (GO:1900153)	0.0756107	1	12.7551	32.9357	ZFP36L1
positive regulation of dendrite morphogenesis (GO:0050775)	0.0756107	1	12.7551	32.9357	CAMK2B
regulation of stem cell proliferation (GO:0072091)	0.0756107	1	12.7551	32.9357	ZFP36L1
regulation of energy homeostasis (GO:2000505)	0.0756107	1	12.7551	32.9357	MLXIPL
glutamine family amino acid catabolic process (GO:0009065)	0.0756107	1	12.7551	32.9357	GLUL
neurotransmitter transport (GO:0006836)	0.0756107	1	12.7551	32.9357	GLUL
positive regulation of macrophage derived foam cell differentiation (GO:0010744)	0.0756107	1	12.7551	32.9357	LPL
negative regulation of lipid storage (GO:0010888)	0.0756107	1	12.7551	32.9357	PPARG
respiratory electron transport chain (GO:0022904)	0.0791664	1	4.29646	10.8967	MT-CO3;MT-ND3
phospholipid catabolic process (GO:0009395)	0.0801438	1	12.0048	30.2993	PNPLA6
positive regulation of G-protein coupled receptor protein signaling pathway (GO:0045745)	0.0801438	1	12.0048	30.2993	GSK3A
regulation of insulin-like growth factor receptor signaling pathway (GO:0043567)	0.0801438	1	12.0048	30.2993	IGFBP3
positive regulation of fatty acid metabolic process (GO:0045923)	0.0801438	1	12.0048	30.2993	MLXIPL
regulation of mitochondrial outer membrane permeabilization involved in apoptotic signaling pathway (GO:1901028)	0.0801438	1	12.0048	30.2993	GSK3A
positive regulation of response to biotic stimulus (GO:0002833)	0.0801438	1	12.0048	30.2993	LY86
serine family amino acid metabolic process (GO:0009069)	0.0801438	1	12.0048	30.2993	CBS
negative regulation of cell development (GO:0010721)	0.0801438	1	12.0048	30.2993	GSK3A
regulation of myelination (GO:0031641)	0.0801438	1	12.0048	30.2993	PARD3
negative regulation of cellular carbohydrate metabolic process (GO:0010677)	0.0801438	1	12.0048	30.2993	GSK3A
regulation of heart contraction (GO:0008016)	0.0806012	1	4.2517	10.7068	GSK3A;NPR2
protein phosphorylation (GO:0006468)	0.0818063	1	2.16647	5.42355	CAMK2B;MAP4K2;GSK3A;IGFBP3;IKBKE
epithelial cell differentiation (GO:0030855)	0.0820441	1	4.20787	10.5218	PPARG;PCK2
response to tumor necrosis factor (GO:0034612)	0.0834949	1	4.16493	10.3414	ZFP36L1;NFE2L2
negative regulation of gene expression (GO:0010629)	0.0835953	1	1.97817	4.90937	MLXIPL;SMARCC2;ZHX3;PSPC1;FLOT2;PPARG
tRNA metabolic process (GO:0006399)	0.0846549	1	11.3379	27.9951	AARS
regulation of amyloid-beta formation (GO:1902003)	0.0846549	1	11.3379	27.9951	GSK3A
negative regulation of peptidyl-serine phosphorylation (GO:0033137)	0.0846549	1	11.3379	27.9951	MLXIPL
iron-sulfur cluster assembly (GO:0016226)	0.0846549	1	11.3379	27.9951	CIAPIN1
regulation of keratinocyte proliferation (GO:0010837)	0.0846549	1	11.3379	27.9951	ZFP36L1
calcium-mediated signaling using intracellular calcium source (GO:0035584)	0.0846549	1	11.3379	27.9951	BCAP31
endoplasmic reticulum calcium ion homeostasis (GO:0032469)	0.0846549	1	11.3379	27.9951	BCAP31
negative regulation of oxidative stress-induced intrinsic apoptotic signaling pathway (GO:1902176)	0.0846549	1	11.3379	27.9951	NFE2L2
positive regulation of carbohydrate metabolic process (GO:0045913)	0.0846549	1	11.3379	27.9951	MLXIPL
establishment of epithelial cell polarity (GO:0090162)	0.0846549	1	11.3379	27.9951	PARD3
regulation of lipopolysaccharide-mediated signaling pathway (GO:0031664)	0.0846549	1	11.3379	27.9951	LY86
establishment or maintenance of apical/basal cell polarity (GO:0035088)	0.0846549	1	11.3379	27.9951	PARD3
regulation of smooth muscle cell migration (GO:0014910)	0.0846549	1	11.3379	27.9951	IGFBP3
anion homeostasis (GO:0055081)	0.0846549	1	11.3379	27.9951	MLXIPL
regulation of oxidative stress-induced intrinsic apoptotic signaling pathway (GO:1902175)	0.0846549	1	11.3379	27.9951	NFE2L2
mRNA destabilization (GO:0061157)	0.0846549	1	11.3379	27.9951	ZFP36L1
positive regulation of neuron differentiation (GO:0045666)	0.0849537	1	4.12286	10.1655	CAMK2B;MMD2
steroid metabolic process (GO:0008202)	0.0864202	1	4.08163	9.99402	CYP39A1;PRLR
positive regulation of intracellular signal transduction (GO:1902533)	0.0870116	1	2.12585	5.19072	BCAP31;ADRB3;GCNT2;IKBKE;TNFRSF1A
regulation of sprouting angiogenesis (GO:1903670)	0.0891442	1	10.7411	25.9667	EPN1
positive regulation of heart contraction (GO:0045823)	0.0891442	1	10.7411	25.9667	GSK3A
regulation of heterotypic cell-cell adhesion (GO:0034114)	0.0891442	1	10.7411	25.9667	GCNT2
cyclic nucleotide biosynthetic process (GO:0009190)	0.0891442	1	10.7411	25.9667	NPR2
nucleosome disassembly (GO:0006337)	0.0891442	1	10.7411	25.9667	SMARCC2
chromatin disassembly (GO:0031498)	0.0891442	1	10.7411	25.9667	SMARCC2
mitochondrial calcium ion homeostasis (GO:0051560)	0.0891442	1	10.7411	25.9667	BCAP31
extrinsic apoptotic signaling pathway in absence of ligand (GO:0097192)	0.0891442	1	10.7411	25.9667	GSK3A
response to interferon-beta (GO:0035456)	0.0891442	1	10.7411	25.9667	IKBKE
transcription from RNA polymerase II promoter (GO:0006366)	0.0905769	1	2.09961	5.04232	NFIX;CEBPD;PPARG;CTGF;NFE2L2
cytokine-mediated signaling pathway (GO:0019221)	0.0912334	1	1.93137	4.62435	CAMK2B;CEBPD;LRRC3;LIFR;IFIT3;TNFRSF1A
regulation of epidermal cell differentiation (GO:0045604)	0.0936116	1	10.2041	24.1694	ZFP36L1
positive regulation of dendritic spine development (GO:0060999)	0.0936116	1	10.2041	24.1694	CAMK2B
negative regulation of macromolecule biosynthetic process (GO:0010558)	0.0936116	1	10.2041	24.1694	PPARG
wound healing, spreading of cells (GO:0044319)	0.0936116	1	10.2041	24.1694	PLET1
adrenergic receptor signaling pathway (GO:0071875)	0.0936116	1	10.2041	24.1694	ADRB3
regulation of lipoprotein lipase activity (GO:0051004)	0.0936116	1	10.2041	24.1694	LPL
regulation of cholesterol transport (GO:0032374)	0.0936116	1	10.2041	24.1694	PPARG
adenylate cyclase-activating adrenergic receptor signaling pathway (GO:0071880)	0.0936116	1	10.2041	24.1694	ADRB3
Arp2/3 complex-mediated actin nucleation (GO:0034314)	0.0936116	1	10.2041	24.1694	ARPC5
excitatory postsynaptic potential (GO:0060079)	0.0936116	1	10.2041	24.1694	GSK3A
regulation of response to cytokine stimulus (GO:0060759)	0.0936116	1	10.2041	24.1694	LIFR
growth hormone receptor signaling pathway (GO:0060396)	0.0936116	1	10.2041	24.1694	PRLR
regulation of glycogen biosynthetic process (GO:0005979)	0.0936116	1	10.2041	24.1694	GSK3A
positive regulation of cell migration (GO:0030335)	0.0956669	1	2.75786	6.47237	GCNT2;PLCG1;PLET1
fatty acid metabolic process (GO:0006631)	0.0968945	1	3.81461	8.9038	PNPLA3;LPL
positive regulation of transcription from RNA polymerase II promoter involved in cellular response to chemical stimulus (GO:1901522)	0.0980573	1	9.71817	22.5676	NFE2L2
mitochondrial electron transport, cytochrome c to oxygen (GO:0006123)	0.0980573	1	9.71817	22.5676	MT-CO3
energy reserve metabolic process (GO:0006112)	0.0980573	1	9.71817	22.5676	ADRB3
protein-DNA complex disassembly (GO:0032986)	0.0980573	1	9.71817	22.5676	SMARCC2
negative regulation of macroautophagy (GO:0016242)	0.0980573	1	9.71817	22.5676	UBQLN4
positive regulation of lipid metabolic process (GO:0045834)	0.0980573	1	9.71817	22.5676	MLXIPL
ERK1 and ERK2 cascade (GO:0070371)	0.0980573	1	9.71817	22.5676	ZFP36L1
negative regulation of cell cycle arrest (GO:0071157)	0.0980573	1	9.71817	22.5676	MLXIPL
glutamate metabolic process (GO:0006536)	0.0980573	1	9.71817	22.5676	GLUL
negative regulation of response to external stimulus (GO:0032102)	0.0984194	1	3.77929	8.76235	PPARG;TNFRSF1A
monocarboxylic acid metabolic process (GO:0032787)	0.0999511	1	3.74462	8.62413	UGT1A9;PCK2
positive regulation of cysteine-type endopeptidase activity involved in apoptotic process (GO:0043280)	0.10149	1	3.71058	8.48905	BCAP31;PPARG
negative regulation of protein kinase activity (GO:0006469)	0.10149	1	3.71058	8.48905	DEPTOR;LRRC3
regulation of interferon-gamma-mediated signaling pathway (GO:0060334)	0.102481	1	9.27644	21.1324	PPARG
positive regulation of biosynthetic process (GO:0009891)	0.102481	1	9.27644	21.1324	MLXIPL
cellular response to hexose stimulus (GO:0071331)	0.102481	1	9.27644	21.1324	PCK2
sulfur amino acid metabolic process (GO:0000096)	0.102481	1	9.27644	21.1324	CBS
negative regulation of myeloid cell differentiation (GO:0045638)	0.102481	1	9.27644	21.1324	ZFP36L1
negative regulation of sprouting angiogenesis (GO:1903671)	0.102481	1	9.27644	21.1324	EPN1
negative regulation of cell proliferation (GO:0008285)	0.103821	1	2.24266	5.0798	CD164;IGFBP3;PPARG;IFIT3
positive regulation of ATP metabolic process (GO:1903580)	0.106884	1	8.87311	19.8404	MLXIPL
positive regulation of blood circulation (GO:1903524)	0.106884	1	8.87311	19.8404	GSK3A
glycolytic process (GO:0006096)	0.106884	1	8.87311	19.8404	PKLR
regulation of dendritic spine morphogenesis (GO:0061001)	0.106884	1	8.87311	19.8404	CAMK2B
positive regulation of mRNA catabolic process (GO:0061014)	0.106884	1	8.87311	19.8404	ZFP36L1
regulation of cell size (GO:0008361)	0.106884	1	8.87311	19.8404	DEPTOR
membrane assembly (GO:0071709)	0.106884	1	8.87311	19.8404	FLOT2
activation of protein kinase activity (GO:0032147)	0.107645	1	2.61643	5.83181	MAP4K2;PLCG1;PRLR
positive regulation of cellular process (GO:0048522)	0.112183	1	1.96232	4.29283	MLXIPL;PARD3;GCNT2;LIFR;CTGF
protein localization to cell periphery (GO:1990778)	0.114027	1	3.45901	7.51062	FLOT2;TNFRSF1A
cilium-dependent cell motility (GO:0060285)	0.115625	1	8.16327	17.6114	CFAP54
response to glucocorticoid (GO:0051384)	0.115625	1	8.16327	17.6114	ZFP36L1
regulation of neuronal synaptic plasticity (GO:0048168)	0.115625	1	8.16327	17.6114	CAMK2B
proteasomal ubiquitin-independent protein catabolic process (GO:0010499)	0.115625	1	8.16327	17.6114	NFE2L2
ATP generation from ADP (GO:0006757)	0.115625	1	8.16327	17.6114	PKLR
fatty acid derivative biosynthetic process (GO:1901570)	0.115625	1	8.16327	17.6114	ACSS3
mammary gland development (GO:0030879)	0.115625	1	8.16327	17.6114	PRLR
actin nucleation (GO:0045010)	0.115625	1	8.16327	17.6114	ARPC5
negative regulation of oxidative stress-induced cell death (GO:1903202)	0.115625	1	8.16327	17.6114	NFE2L2
cGMP biosynthetic process (GO:0006182)	0.115625	1	8.16327	17.6114	NPR2
negative regulation of endothelial cell apoptotic process (GO:2000352)	0.115625	1	8.16327	17.6114	NFE2L2
enzyme linked receptor protein signaling pathway (GO:0007167)	0.118827	1	3.37325	7.1853	NPR2;LIFR
glycolytic process through glucose-6-phosphate (GO:0061620)	0.119964	1	7.84929	16.6449	PKLR
regulation of apoptotic signaling pathway (GO:2001233)	0.119964	1	7.84929	16.6449	DEPTOR
canonical glycolysis (GO:0061621)	0.119964	1	7.84929	16.6449	PKLR
long-chain fatty acid transport (GO:0015909)	0.119964	1	7.84929	16.6449	PPARG
glucose catabolic process to pyruvate (GO:0061718)	0.119964	1	7.84929	16.6449	PKLR
negative regulation of insulin receptor signaling pathway (GO:0046627)	0.119964	1	7.84929	16.6449	GSK3A
respiratory chain complex IV assembly (GO:0008535)	0.119964	1	7.84929	16.6449	MT-CO3
cyclic nucleotide metabolic process (GO:0009187)	0.119964	1	7.84929	16.6449	NPR2
regulation of vascular smooth muscle cell proliferation (GO:1904705)	0.119964	1	7.84929	16.6449	PPARG
positive regulation of calcium ion transmembrane transport (GO:1904427)	0.119964	1	7.84929	16.6449	PLCG1
regulation of cell differentiation (GO:0045595)	0.120439	1	3.3456	7.08134	PLEKHB1;CTGF
negative regulation of cellular response to insulin stimulus (GO:1900077)	0.124282	1	7.55858	15.7612	GSK3A
bile acid biosynthetic process (GO:0006699)	0.124282	1	7.55858	15.7612	CYP39A1
positive regulation of interferon-beta production (GO:0032728)	0.124282	1	7.55858	15.7612	POLR3D
nucleotide biosynthetic process (GO:0009165)	0.124282	1	7.55858	15.7612	NPR2
phosphatidylethanolamine acyl-chain remodeling (GO:0036152)	0.124282	1	7.55858	15.7612	ABHD4
negative regulation of cell-matrix adhesion (GO:0001953)	0.128579	1	7.28863	14.9505	PLET1
response to hexose (GO:0009746)	0.128579	1	7.28863	14.9505	LPL
extrinsic apoptotic signaling pathway via death domain receptors (GO:0008625)	0.128579	1	7.28863	14.9505	TNFRSF1A
regulation of autophagy of mitochondrion (GO:1903146)	0.128579	1	7.28863	14.9505	GSK3A
cellular response to ketone (GO:1901655)	0.132855	1	7.0373	14.2048	PCK2
cellular response to hydrogen peroxide (GO:0070301)	0.132855	1	7.0373	14.2048	NFE2L2
negative regulation of homeostatic process (GO:0032845)	0.132855	1	7.0373	14.2048	ZFP36L1
cellular amino acid biosynthetic process (GO:0008652)	0.132855	1	7.0373	14.2048	GLUL
regulation of lipid biosynthetic process (GO:0046890)	0.132855	1	7.0373	14.2048	MLXIPL
regulation of mRNA processing (GO:0050684)	0.132855	1	7.0373	14.2048	ZFP36L1
cGMP metabolic process (GO:0046068)	0.132855	1	7.0373	14.2048	NPR2
antigen processing and presentation of peptide antigen via MHC class I (GO:0002474)	0.132855	1	7.0373	14.2048	BCAP31
aerobic respiration (GO:0009060)	0.132855	1	7.0373	14.2048	MT-CO3
dopamine receptor signaling pathway (GO:0007212)	0.132855	1	7.0373	14.2048	GSK3A
regulation of fatty acid biosynthetic process (GO:0042304)	0.132855	1	7.0373	14.2048	MLXIPL
positive regulation of lipid biosynthetic process (GO:0046889)	0.132855	1	7.0373	14.2048	MLXIPL
bicellular tight junction assembly (GO:0070830)	0.132855	1	7.0373	14.2048	PARD3
protein localization to plasma membrane (GO:0072659)	0.135177	1	3.11575	6.23514	FLOT2;TNFRSF1A
regulation of keratinocyte differentiation (GO:0045616)	0.13711	1	6.80272	13.5168	ZFP36L1
TRIF-dependent toll-like receptor signaling pathway (GO:0035666)	0.13711	1	6.80272	13.5168	IKBKE
negative regulation of epithelial cell apoptotic process (GO:1904036)	0.13711	1	6.80272	13.5168	NFE2L2
positive regulation of transcription from RNA polymerase II promoter in response to stress (GO:0036003)	0.13711	1	6.80272	13.5168	NFE2L2
Fc-gamma receptor signaling pathway involved in phagocytosis (GO:0038096)	0.140177	1	3.04599	5.98491	PLCG1;ARPC5
negative regulation of endothelial cell proliferation (GO:0001937)	0.141345	1	6.58328	12.8805	PPARG
cellular response to cAMP (GO:0071320)	0.141345	1	6.58328	12.8805	ZFP36L1
phosphatidylinositol 3-kinase signaling (GO:0014065)	0.141345	1	6.58328	12.8805	ZFP36L1
negative regulation of transferase activity (GO:0051348)	0.141345	1	6.58328	12.8805	GSK3A
ATP-dependent chromatin remodeling (GO:0043044)	0.141345	1	6.58328	12.8805	SMARCC2
cyclic purine nucleotide metabolic process (GO:0052652)	0.141345	1	6.58328	12.8805	NPR2
bile acid metabolic process (GO:0008206)	0.141345	1	6.58328	12.8805	CYP39A1
activation of JUN kinase activity (GO:0007257)	0.141345	1	6.58328	12.8805	MAP4K2
MyD88-independent toll-like receptor signaling pathway (GO:0002756)	0.141345	1	6.58328	12.8805	IKBKE
Fc-gamma receptor signaling pathway (GO:0038094)	0.141853	1	3.02343	5.90465	PLCG1;ARPC5
Fc receptor mediated stimulatory signaling pathway (GO:0002431)	0.143533	1	3.0012	5.8259	PLCG1;ARPC5
regulation of dendritic spine development (GO:0060998)	0.145558	1	6.37755	12.2907	CAMK2B
negative regulation of blood vessel endothelial cell migration (GO:0043537)	0.145558	1	6.37755	12.2907	PPARG
alpha-amino acid metabolic process (GO:1901605)	0.145558	1	6.37755	12.2907	CBS
positive regulation of release of sequestered calcium ion into cytosol (GO:0051281)	0.145558	1	6.37755	12.2907	PLCG1
regulation of glucose import (GO:0046324)	0.145558	1	6.37755	12.2907	GSK3A
organelle transport along microtubule (GO:0072384)	0.145558	1	6.37755	12.2907	COPG1
liver development (GO:0001889)	0.145558	1	6.37755	12.2907	PCK2
cofactor biosynthetic process (GO:0051188)	0.145558	1	6.37755	12.2907	CIAPIN1
regulation of programmed cell death (GO:0043067)	0.145595	1	2.276	4.38569	MAP4K2;IGFBP3;TNFRSF1A
response to cytokine (GO:0034097)	0.148598	1	2.93643	5.59832	LIFR;IKBKE
activation of adenylate cyclase activity (GO:0007190)	0.149752	1	6.18429	11.7426	ADRB3
mitochondrial transmembrane transport (GO:1990542)	0.149752	1	6.18429	11.7426	UCP2
positive regulation of calcium ion transport into cytosol (GO:0010524)	0.149752	1	6.18429	11.7426	PLCG1
regulation of erythrocyte differentiation (GO:0045646)	0.149752	1	6.18429	11.7426	ZFP36L1
positive regulation of myeloid leukocyte differentiation (GO:0002763)	0.149752	1	6.18429	11.7426	ZFP36L1
cellular response to growth factor stimulus (GO:0071363)	0.150295	1	2.91545	5.52523	PLCG1;ZFP36L1
positive regulation of adenylate cyclase activity (GO:0045762)	0.153925	1	6.0024	11.2322	ADRB3
activation of MAPKK activity (GO:0000186)	0.153925	1	6.0024	11.2322	PLCG1
positive regulation of cell-cell adhesion (GO:0022409)	0.153925	1	6.0024	11.2322	GCNT2
chemical synaptic transmission, postsynaptic (GO:0099565)	0.153925	1	6.0024	11.2322	GSK3A
regulation of cell-substrate adhesion (GO:0010810)	0.153925	1	6.0024	11.2322	GCNT2
intra-Golgi vesicle-mediated transport (GO:0006891)	0.153925	1	6.0024	11.2322	COPG1
cellular glucose homeostasis (GO:0001678)	0.153925	1	6.0024	11.2322	PCK2
positive regulation of intrinsic apoptotic signaling pathway (GO:2001244)	0.153925	1	6.0024	11.2322	BCAP31
regulation of postsynaptic membrane potential (GO:0060078)	0.153925	1	6.0024	11.2322	GSK3A
establishment or maintenance of epithelial cell apical/basal polarity (GO:0045197)	0.153925	1	6.0024	11.2322	PARD3
MAPK cascade (GO:0000165)	0.15716	1	2.19443	4.06076	CAMK2B;MAP4K2;ZFP36L1
negative regulation of cellular metabolic process (GO:0031324)	0.158078	1	5.8309	10.7561	PPARG
regulation of insulin receptor signaling pathway (GO:0046626)	0.158078	1	5.8309	10.7561	GSK3A
negative regulation of endothelial cell migration (GO:0010596)	0.158078	1	5.8309	10.7561	PPARG
positive regulation of muscle cell differentiation (GO:0051149)	0.158078	1	5.8309	10.7561	IGFBP3
positive regulation of chemokine production (GO:0032722)	0.158078	1	5.8309	10.7561	LPL
regulation of interferon-beta production (GO:0032648)	0.158078	1	5.8309	10.7561	POLR3D
positive regulation of DNA binding (GO:0043388)	0.158078	1	5.8309	10.7561	PPARG
transmembrane receptor protein serine/threonine kinase signaling pathway (GO:0007178)	0.158836	1	2.81492	5.17913	PARD3;GCNT2
peptidyl-serine phosphorylation (GO:0018105)	0.160555	1	2.79564	5.11356	CAMK2B;IKBKE
regulation of endothelial cell apoptotic process (GO:2000351)	0.162211	1	5.66893	10.311	NFE2L2
apical junction assembly (GO:0043297)	0.162211	1	5.66893	10.311	PARD3
carbohydrate catabolic process (GO:0016052)	0.162211	1	5.66893	10.311	PKLR
positive regulation of osteoblast differentiation (GO:0045669)	0.162211	1	5.66893	10.311	ZHX3
protein kinase B signaling (GO:0043491)	0.162211	1	5.66893	10.311	ZFP36L1
sodium ion transmembrane transport (GO:0035725)	0.166323	1	5.51572	9.89423	HCN3
organophosphate biosynthetic process (GO:0090407)	0.166323	1	5.51572	9.89423	FITM1
regulation of peptidyl-threonine phosphorylation (GO:0010799)	0.170416	1	5.37057	9.5033	PARD3
positive regulation of stress fiber assembly (GO:0051496)	0.170416	1	5.37057	9.5033	CTGF
myelination (GO:0042552)	0.170416	1	5.37057	9.5033	PARD3
positive regulation of mitochondrial outer membrane permeabilization involved in apoptotic signaling pathway (GO:1901030)	0.170416	1	5.37057	9.5033	GSK3A
regulation of dendrite development (GO:0050773)	0.170416	1	5.37057	9.5033	CAMK2B
regulation of metal ion transport (GO:0010959)	0.170416	1	5.37057	9.5033	CAMK2B
phospholipid biosynthetic process (GO:0008654)	0.170416	1	5.37057	9.5033	FITM1
positive regulation of multi-organism process (GO:0043902)	0.170416	1	5.37057	9.5033	LY86
organic cyclic compound biosynthetic process (GO:1901362)	0.170416	1	5.37057	9.5033	PRLR
T cell differentiation (GO:0030217)	0.174488	1	5.23286	9.13604	ZFP36L1
positive regulation of innate immune response (GO:0045089)	0.174488	1	5.23286	9.13604	POLR3D
regulation of proteasomal protein catabolic process (GO:0061136)	0.178541	1	5.10204	8.79049	UBQLN4
alpha-amino acid catabolic process (GO:1901606)	0.178541	1	5.10204	8.79049	CBS
response to peptide hormone (GO:0043434)	0.182574	1	4.9776	8.46489	ZFP36L1
phosphatidic acid biosynthetic process (GO:0006654)	0.182574	1	4.9776	8.46489	PNPLA3
negative regulation of cytokine-mediated signaling pathway (GO:0001960)	0.182574	1	4.9776	8.46489	PPARG
negative regulation of epidermal growth factor receptor signaling pathway (GO:0042059)	0.182574	1	4.9776	8.46489	EPN1
positive regulation of epithelial to mesenchymal transition (GO:0010718)	0.182574	1	4.9776	8.46489	GCNT2
positive regulation of Ras protein signal transduction (GO:0046579)	0.182574	1	4.9776	8.46489	MMD2
response to cAMP (GO:0051591)	0.182574	1	4.9776	8.46489	ZFP36L1
tRNA aminoacylation (GO:0043039)	0.182574	1	4.9776	8.46489	AARS
JAK-STAT cascade (GO:0007259)	0.182574	1	4.9776	8.46489	PRLR
phosphatidic acid metabolic process (GO:0046473)	0.186588	1	4.85909	8.15769	PNPLA3
cellular response to peptide (GO:1901653)	0.186588	1	4.85909	8.15769	ZFP36L1
negative regulation of STAT cascade (GO:1904893)	0.186588	1	4.85909	8.15769	LRRC3
regulation of protein localization (GO:0032880)	0.186588	1	4.85909	8.15769	MMD2
gluconeogenesis (GO:0006094)	0.186588	1	4.85909	8.15769	PCK2
protein localization to membrane (GO:0072657)	0.186719	1	2.53518	4.2544	FLOT2;TNFRSF1A
transcription initiation from RNA polymerase II promoter (GO:0006367)	0.186719	1	2.53518	4.2544	PPARG;CTGF
negative regulation of intracellular signal transduction (GO:1902532)	0.188486	1	2.51953	4.20442	GSK3A;DEPTOR
positive regulation of I-kappaB kinase/NF-kappaB signaling (GO:0043123)	0.192025	1	2.4888	4.10684	IKBKE;TNFRSF1A
glycerophospholipid biosynthetic process (GO:0046474)	0.193799	1	2.47372	4.05921	RAB4A;PNPLA3
cardiac ventricle morphogenesis (GO:0003208)	0.194557	1	4.63822	7.59291	GSK3A
negative regulation of ERBB signaling pathway (GO:1901185)	0.194557	1	4.63822	7.59291	EPN1
negative regulation of protein metabolic process (GO:0051248)	0.194557	1	4.63822	7.59291	FLOT2
response to hydrogen peroxide (GO:0042542)	0.194557	1	4.63822	7.59291	NFE2L2
negative regulation of type I interferon production (GO:0032480)	0.198512	1	4.53515	7.3329	IKBKE
carboxylic acid biosynthetic process (GO:0046394)	0.198512	1	4.53515	7.3329	GLUL
hexose biosynthetic process (GO:0019319)	0.198512	1	4.53515	7.3329	PCK2
posttranscriptional regulation of gene expression (GO:0010608)	0.198512	1	4.53515	7.3329	GCNT2
positive regulation of actin filament bundle assembly (GO:0032233)	0.198512	1	4.53515	7.3329	CTGF
positive regulation of intracellular transport (GO:0032388)	0.198512	1	4.53515	7.3329	GSK3A
positive regulation of blood vessel endothelial cell migration (GO:0043536)	0.202448	1	4.43656	7.08638	PLCG1
nicotinamide nucleotide metabolic process (GO:0046496)	0.202448	1	4.43656	7.08638	PKLR
peptidyl-serine modification (GO:0018209)	0.204482	1	2.38692	3.7887	CAMK2B;IKBKE
tRNA aminoacylation for protein translation (GO:0006418)	0.206365	1	4.34216	6.8524	AARS
aminoglycan biosynthetic process (GO:0006023)	0.206365	1	4.34216	6.8524	GCNT2
mitochondrial electron transport, NADH to ubiquinone (GO:0006120)	0.206365	1	4.34216	6.8524	MT-ND3
positive regulation of protein kinase activity (GO:0045860)	0.208058	1	2.35933	3.704	MAP4K2;MMD2
negative regulation of transcription, DNA-templated (GO:0045892)	0.209351	1	1.50429	2.35232	MLXIPL;SMARCC2;ZHX3;NFIX;PSPC1;PPARG
polyol metabolic process (GO:0019751)	0.210263	1	4.2517	6.63008	PLCG1
fatty acid biosynthetic process (GO:0006633)	0.210263	1	4.2517	6.63008	LPL
regulation of intrinsic apoptotic signaling pathway (GO:2001242)	0.210263	1	4.2517	6.63008	BCAP31
heterophilic cell-cell adhesion via plasma membrane cell adhesion molecules (GO:0007157)	0.210263	1	4.2517	6.63008	CD164
inositol phosphate metabolic process (GO:0043647)	0.210263	1	4.2517	6.63008	PLCG1
negative regulation of JAK-STAT cascade (GO:0046426)	0.210263	1	4.2517	6.63008	LRRC3
regulation of apoptotic process (GO:0042981)	0.210898	1	1.5006	2.3355	MAP4K2;IGFBP3;CIAPIN1;PRLR;IFIT3;TNFRSF1A
negative regulation of mitotic cell cycle (GO:0045930)	0.214142	1	4.16493	6.41863	ZFP36L1
intrinsic apoptotic signaling pathway in response to DNA damage (GO:0008630)	0.214142	1	4.16493	6.41863	IKBKE
regulation of cell cycle arrest (GO:0071156)	0.214142	1	4.16493	6.41863	MLXIPL
regulation of epithelial cell migration (GO:0010632)	0.214142	1	4.16493	6.41863	PLCG1
regulation of mitochondrion organization (GO:0010821)	0.214142	1	4.16493	6.41863	GSK3A
cellular response to mechanical stimulus (GO:0071260)	0.214142	1	4.16493	6.41863	TNFRSF1A
regulation of angiogenesis (GO:0045765)	0.217027	1	2.29305	3.50318	PPARG;PLCG1
cilium movement (GO:0003341)	0.218003	1	4.08163	6.21734	CFAP54
organic hydroxy compound biosynthetic process (GO:1901617)	0.218003	1	4.08163	6.21734	CYP39A1
regulation of release of sequestered calcium ion into cytosol (GO:0051279)	0.218003	1	4.08163	6.21734	PLCG1
positive regulation of cell motility (GO:2000147)	0.220624	1	2.26757	3.42697	GCNT2;PLET1
myeloid leukocyte differentiation (GO:0002573)	0.221844	1	4.0016	6.02554	PPARG
positive regulation of JUN kinase activity (GO:0043507)	0.221844	1	4.0016	6.02554	MAP4K2
ER to Golgi vesicle-mediated transport (GO:0006888)	0.222425	1	2.25505	3.3897	BCAP31;COPG1
organonitrogen compound biosynthetic process (GO:1901566)	0.224227	1	2.24266	3.35298	PPARG;GLUL
positive regulation of ossification (GO:0045778)	0.229471	1	3.8506	5.668	ZHX3
regulation of DNA binding (GO:0051101)	0.229471	1	3.8506	5.668	PPARG
regulation of calcium ion transport (GO:0051924)	0.229471	1	3.8506	5.668	CAMK2B
regulation of cell-matrix adhesion (GO:0001952)	0.229471	1	3.8506	5.668	PLET1
positive regulation of nucleic acid-templated transcription (GO:1903508)	0.23314	1	1.62292	2.36316	MLXIPL;SMARCC2;PPARG;NFE2L2
DNA-templated transcription, initiation (GO:0006352)	0.233254	1	2.18269	3.17718	PPARG;CTGF
positive regulation of tyrosine phosphorylation of STAT protein (GO:0042531)	0.233256	1	3.77929	5.5012	TNFRSF1A
RNA modification (GO:0009451)	0.237024	1	3.71058	5.34173	AARS
positive regulation of immune response (GO:0050778)	0.237024	1	3.71058	5.34173	POLR3D
positive regulation of cysteine-type endopeptidase activity (GO:2001056)	0.240772	1	3.64431	5.18915	BCAP31
long-chain fatty acid metabolic process (GO:0001676)	0.240772	1	3.64431	5.18915	PNPLA3
fat cell differentiation (GO:0045444)	0.240772	1	3.64431	5.18915	PPARG
regulation of tumor necrosis factor-mediated signaling pathway (GO:0010803)	0.244503	1	3.58038	5.04306	TNFRSF1A
anion transport (GO:0006820)	0.244503	1	3.58038	5.04306	SLC17A2
phosphatidylinositol-mediated signaling (GO:0048015)	0.244503	1	3.58038	5.04306	ZFP36L1
negative regulation of cellular catabolic process (GO:0031330)	0.244503	1	3.58038	5.04306	GSK3A
regulation of gene expression (GO:0010468)	0.246462	1	1.37627	1.92754	MLXIPL;GSK3A;PSPC1;GCNT2;FLOT2;ZFP36L1;NFE2L2
I-kappaB kinase/NF-kappaB signaling (GO:0007249)	0.248216	1	3.51865	4.90309	TNFRSF1A
regulation of glycolytic process (GO:0006110)	0.248216	1	3.51865	4.90309	MLXIPL
IRE1-mediated unfolded protein response (GO:0036498)	0.248216	1	3.51865	4.90309	GSK3A
cellular respiration (GO:0045333)	0.248216	1	3.51865	4.90309	MT-CO3
epidermal growth factor receptor signaling pathway (GO:0007173)	0.248216	1	3.51865	4.90309	PLCG1
tRNA modification (GO:0006400)	0.248216	1	3.51865	4.90309	AARS
response to retinoic acid (GO:0032526)	0.248216	1	3.51865	4.90309	PPARG
regulation of epidermal growth factor receptor signaling pathway (GO:0042058)	0.25191	1	3.45901	4.76888	EPN1
transcription, DNA-templated (GO:0006351)	0.255054	1	1.71497	2.34313	NFIX;CEBPD;NFE2L2
regulation of extrinsic apoptotic signaling pathway (GO:2001236)	0.255587	1	3.40136	4.64012	DEPTOR
sterol metabolic process (GO:0016125)	0.255587	1	3.40136	4.64012	CYP39A1
regulation of stress fiber assembly (GO:0051492)	0.259245	1	3.3456	4.5165	CTGF
positive regulation of ERK1 and ERK2 cascade (GO:0070374)	0.260447	1	2.02061	2.71844	GCNT2;CTGF
positive regulation of multicellular organismal process (GO:0051240)	0.262263	1	2.01066	2.69108	GCNT2;PLCG1
regulation of tyrosine phosphorylation of STAT protein (GO:0042509)	0.262886	1	3.29164	4.39775	TNFRSF1A
glycosaminoglycan metabolic process (GO:0030203)	0.262886	1	3.29164	4.39775	GCNT2
protein targeting to membrane (GO:0006612)	0.262886	1	3.29164	4.39775	PARD3
regulation of MAPK cascade (GO:0043408)	0.264079	1	2.0008	2.66408	ADRB3;TNFRSF1A
regulation of I-kappaB kinase/NF-kappaB signaling (GO:0043122)	0.265895	1	1.99104	2.63744	IKBKE;TNFRSF1A
tRNA processing (GO:0008033)	0.266509	1	3.23939	4.2836	AARS
positive regulation of type I interferon production (GO:0032481)	0.266509	1	3.23939	4.2836	POLR3D
positive regulation of catabolic process (GO:0009896)	0.266509	1	3.23939	4.2836	GSK3A
diterpenoid metabolic process (GO:0016101)	0.266509	1	3.23939	4.2836	LPL
second-messenger-mediated signaling (GO:0019932)	0.266509	1	3.23939	4.2836	PLCG1
negative regulation of intrinsic apoptotic signaling pathway (GO:2001243)	0.266509	1	3.23939	4.2836	NFE2L2
negative regulation of cellular process (GO:0048523)	0.26732	1	1.52584	2.01306	CD164;IGFBP3;IFIT3;CTGF
negative regulation of protein modification process (GO:0031400)	0.270114	1	3.18878	4.17382	IGFBP3
positive regulation of cell projection organization (GO:0031346)	0.270114	1	3.18878	4.17382	CAMK2B
NADH dehydrogenase complex assembly (GO:0010257)	0.273702	1	3.13972	4.06818	MT-ND3
glucose metabolic process (GO:0006006)	0.273702	1	3.13972	4.06818	PCK2
cellular response to decreased oxygen levels (GO:0036294)	0.273702	1	3.13972	4.06818	ZFP36L1
mitochondrial respiratory chain complex I biogenesis (GO:0097031)	0.273702	1	3.13972	4.06818	MT-ND3
mitochondrial respiratory chain complex I assembly (GO:0032981)	0.273702	1	3.13972	4.06818	MT-ND3
cellular response to type I interferon (GO:0071357)	0.277273	1	3.09215	3.96646	IFIT3
positive regulation of protein modification by small protein conjugation or removal (GO:1903322)	0.277273	1	3.09215	3.96646	GSK3A
regulation of JAK-STAT cascade (GO:0046425)	0.277273	1	3.09215	3.96646	LRRC3
cellular response to reactive oxygen species (GO:0034614)	0.277273	1	3.09215	3.96646	NFE2L2
type I interferon signaling pathway (GO:0060337)	0.277273	1	3.09215	3.96646	IFIT3
negative regulation of blood vessel morphogenesis (GO:2000181)	0.277273	1	3.09215	3.96646	PPARG
JNK cascade (GO:0007254)	0.280826	1	3.04599	3.86847	MAP4K2
regulation of gene silencing by miRNA (GO:0060964)	0.284362	1	3.0012	3.77403	PPARG
insulin receptor signaling pathway (GO:0008286)	0.284362	1	3.0012	3.77403	GSK3A
regulation of cardiac conduction (GO:1903779)	0.284362	1	3.0012	3.77403	NPR2
regulation of epithelial to mesenchymal transition (GO:0010717)	0.28788	1	2.9577	3.68297	GCNT2
positive regulation of T cell activation (GO:0050870)	0.28788	1	2.9577	3.68297	FLOT2
positive regulation of neurogenesis (GO:0050769)	0.291382	1	2.91545	3.5951	MMD2
regulation of endocytosis (GO:0030100)	0.291382	1	2.91545	3.5951	RAB4A
regulation of innate immune response (GO:0045088)	0.291382	1	2.91545	3.5951	POLR3D
regulation of osteoblast differentiation (GO:0045667)	0.291382	1	2.91545	3.5951	ZHX3
positive regulation of endothelial cell migration (GO:0010595)	0.294866	1	2.87439	3.5103	PLCG1
Rab protein signal transduction (GO:0032482)	0.294866	1	2.87439	3.5103	RAB4A
stress-activated protein kinase signaling cascade (GO:0031098)	0.294866	1	2.87439	3.5103	MAP4K2
interferon-gamma-mediated signaling pathway (GO:0060333)	0.294866	1	2.87439	3.5103	CAMK2B
phosphatidylcholine metabolic process (GO:0046470)	0.298334	1	2.83447	3.42841	ABHD4
axonogenesis (GO:0007409)	0.300367	1	1.82216	2.1916	PARD3;PLCG1
glycoprotein biosynthetic process (GO:0009101)	0.301784	1	2.79564	3.3493	GCNT2
regulation of epithelial cell proliferation (GO:0050678)	0.301784	1	2.79564	3.3493	ZFP36L1
positive regulation of cytokine secretion (GO:0050715)	0.305218	1	2.75786	3.27283	LPL
positive regulation of proteasomal protein catabolic process (GO:1901800)	0.305218	1	2.75786	3.27283	GSK3A
transmembrane receptor protein tyrosine kinase signaling pathway (GO:0007169)	0.308312	1	1.54218	1.81459	GSK3A;ARPC5;PRLR
positive regulation of epithelial cell migration (GO:0010634)	0.308635	1	2.72109	3.1989	PLCG1
purine ribonucleotide biosynthetic process (GO:0009152)	0.312036	1	2.68528	3.12739	NPR2
C-terminal protein lipidation (GO:0006501)	0.312036	1	2.68528	3.12739	PLET1
hemopoiesis (GO:0030097)	0.315419	1	2.65041	3.05818	CD164
regulation of signal transduction (GO:0009966)	0.318424	1	1.74429	1.99611	IGFBP3;LIFR
adenylate cyclase-activating G-protein coupled receptor signaling pathway (GO:0007189)	0.322138	1	2.58331	2.92631	ADRB3
regulation of transcription from RNA polymerase II promoter in response to hypoxia (GO:0061418)	0.322138	1	2.58331	2.92631	NFE2L2
positive regulation of translation (GO:0045727)	0.322138	1	2.58331	2.92631	PPARG
negative regulation of cell communication (GO:0010648)	0.322138	1	2.58331	2.92631	IGFBP3
regulation of cellular response to heat (GO:1900034)	0.322138	1	2.58331	2.92631	CAMK2B
negative regulation of programmed cell death (GO:0043069)	0.324423	1	1.49693	1.68511	CIAPIN1;PRLR;IFIT3
nucleosome organization (GO:0034728)	0.325473	1	2.55102	2.86346	SMARCC2
negative regulation of mitotic cell cycle phase transition (GO:1901991)	0.325473	1	2.55102	2.86346	ZFP36L1
cell-cell junction assembly (GO:0007043)	0.325473	1	2.55102	2.86346	PARD3
peptidyl-tyrosine phosphorylation (GO:0018108)	0.325473	1	2.55102	2.86346	PRLR
activation of cysteine-type endopeptidase activity involved in apoptotic process (GO:0006919)	0.325473	1	2.55102	2.86346	PPARG
proteasomal protein catabolic process (GO:0010498)	0.32562	1	1.71497	1.92424	GSK3A;NFE2L2
positive regulation of gene expression (GO:0010628)	0.327824	1	1.32177	1.47414	MLXIPL;GSK3A;SMARCC2;PPARG;NFE2L2
RNA transport (GO:0050658)	0.328791	1	2.51953	2.80255	ZFP36L1
retrograde vesicle-mediated transport, Golgi to ER (GO:0006890)	0.328791	1	2.51953	2.80255	COPG1
cellular response to hormone stimulus (GO:0032870)	0.328791	1	2.51953	2.80255	ZFP36L1
ERBB signaling pathway (GO:0038127)	0.328791	1	2.51953	2.80255	PLCG1
positive regulation of protein phosphorylation (GO:0001934)	0.329796	1	1.48243	1.64443	ADRB3;MMD2;TNFRSF1A
positive regulation of binding (GO:0051099)	0.332093	1	2.4888	2.7435	PPARG
positive regulation of protein targeting to mitochondrion (GO:1903955)	0.332093	1	2.4888	2.7435	GSK3A
positive regulation of protein catabolic process (GO:0045732)	0.332093	1	2.4888	2.7435	GSK3A
negative regulation of cell death (GO:0060548)	0.332093	1	2.4888	2.7435	CTGF
negative regulation of cell cycle process (GO:0010948)	0.332093	1	2.4888	2.7435	MLXIPL
positive regulation of cell cycle (GO:0045787)	0.335379	1	2.45881	2.68624	MLXIPL
ephrin receptor signaling pathway (GO:0048013)	0.335379	1	2.45881	2.68624	ARPC5
C-terminal protein amino acid modification (GO:0018410)	0.335379	1	2.45881	2.68624	PLET1
negative regulation of signaling (GO:0023057)	0.33865	1	2.42954	2.63068	IGFBP3
establishment of protein localization to membrane (GO:0090150)	0.33865	1	2.42954	2.63068	PARD3
positive regulation of protein ubiquitination (GO:0031398)	0.33865	1	2.42954	2.63068	GSK3A
regulation of neuron differentiation (GO:0045664)	0.341904	1	2.40096	2.57677	MMD2
regulation of ERK1 and ERK2 cascade (GO:0070372)	0.343521	1	1.64582	1.75857	GCNT2;CTGF
positive regulation of cell proliferation (GO:0008284)	0.345912	1	1.44058	1.52927	MLXIPL;GCNT2;LIFR
regulation of peptidyl-serine phosphorylation (GO:0033135)	0.348365	1	2.34577	2.47362	MLXIPL
T cell activation (GO:0042110)	0.354763	1	2.29305	2.3763	PRLR
regulation of protein targeting to mitochondrion (GO:1903214)	0.354763	1	2.29305	2.3763	GSK3A
cell-matrix adhesion (GO:0007160)	0.361099	1	2.24266	2.28437	PPFIA2
regulation of Ras protein signal transduction (GO:0046578)	0.361099	1	2.24266	2.28437	MMD2
regulation of protein catabolic process (GO:0042176)	0.364244	1	2.21828	2.24031	GSK3A
cellular protein modification process (GO:0006464)	0.367702	1	1.22205	1.22264	CAMK2B;MAP4K2;GSK3A;IGFBP3;GCNT2;IKBKE
regulation of transcription from RNA polymerase II promoter in response to stress (GO:0043618)	0.370488	1	2.17108	2.15574	NFE2L2
regulation of cysteine-type endopeptidase activity involved in apoptotic process (GO:0043281)	0.370488	1	2.17108	2.15574	BCAP31
axon development (GO:0061564)	0.373587	1	2.14823	2.11515	PARD3
cellular response to fibroblast growth factor stimulus (GO:0044344)	0.373587	1	2.14823	2.11515	ZFP36L1
regulation of B cell activation (GO:0050864)	0.376672	1	2.12585	2.07564	ZFP36L1
regulation of cell death (GO:0010941)	0.379741	1	2.10393	2.03717	CTGF
positive regulation of protein metabolic process (GO:0051247)	0.379741	1	2.10393	2.03717	GSK3A
cell morphogenesis involved in neuron differentiation (GO:0048667)	0.382795	1	2.08247	1.9997	PARD3
positive regulation of neuron projection development (GO:0010976)	0.382795	1	2.08247	1.9997	CAMK2B
cellular response to organonitrogen compound (GO:0071417)	0.382795	1	2.08247	1.9997	ZFP36L1
mitochondrial respiratory chain complex assembly (GO:0033108)	0.382795	1	2.08247	1.9997	MT-ND3
Golgi vesicle transport (GO:0048193)	0.385828	1	1.5006	1.42912	BCAP31;COPG1
phosphatidylinositol biosynthetic process (GO:0006661)	0.385834	1	2.06143	1.9632	RAB4A
response to molecule of bacterial origin (GO:0002237)	0.385834	1	2.06143	1.9632	TNFRSF1A
glycosaminoglycan biosynthetic process (GO:0006024)	0.388858	1	2.04082	1.92763	GCNT2
cellular response to oxygen-containing compound (GO:1901701)	0.391039	1	1.48423	1.39361	MLXIPL;ZFP36L1
positive regulation of macromolecule metabolic process (GO:0010604)	0.394502	1	1.47351	1.37056	GSK3A;NFE2L2
regulation of protein ubiquitination (GO:0031396)	0.394863	1	2.0008	1.85918	GSK3A
metal ion transport (GO:0030001)	0.394863	1	2.0008	1.85918	SLC17A2
intrinsic apoptotic signaling pathway (GO:0097193)	0.394863	1	2.0008	1.85918	IKBKE
positive regulation of angiogenesis (GO:0045766)	0.400809	1	1.96232	1.79409	PLCG1
positive regulation of transcription from RNA polymerase II promoter (GO:0045944)	0.403119	1	1.20189	1.09195	MLXIPL;NFIX;PPARG;NFE2L2;TNFRSF1A
regulation of cellular response to stress (GO:0080135)	0.40376	1	1.94363	1.76275	CAMK2B
monovalent inorganic cation transport (GO:0015672)	0.40376	1	1.94363	1.76275	SLC17A2
positive regulation of vasculature development (GO:1904018)	0.40376	1	1.94363	1.76275	PLCG1
mRNA transport (GO:0051028)	0.40376	1	1.94363	1.76275	ZFP36L1
negative regulation of signal transduction (GO:0009968)	0.406554	1	1.43719	1.29353	GSK3A;IGFBP3
positive regulation of cellular component organization (GO:0051130)	0.40962	1	1.9073	1.70232	CAMK2B
positive regulation of cellular catabolic process (GO:0031331)	0.40962	1	1.9073	1.70232	MLXIPL
proteasome-mediated ubiquitin-dependent protein catabolic process (GO:0043161)	0.420187	1	1.39782	1.21199	GSK3A;NFE2L2
negative regulation of cytokine production (GO:0001818)	0.421169	1	1.83857	1.58985	IKBKE
positive regulation of establishment of protein localization to mitochondrion (GO:1903749)	0.421169	1	1.83857	1.58985	GSK3A
phosphatidylinositol metabolic process (GO:0046488)	0.426859	1	1.80603	1.53748	RAB4A
negative regulation of apoptotic process (GO:0043066)	0.426881	1	1.25976	1.07237	CIAPIN1;PRLR;IFIT3
positive regulation of kinase activity (GO:0033674)	0.429684	1	1.79019	1.51218	MMD2
positive regulation of developmental process (GO:0051094)	0.429684	1	1.79019	1.51218	CTGF
negative regulation of cell growth (GO:0030308)	0.435291	1	1.75932	1.4633	GSK3A
epithelium development (GO:0060429)	0.435291	1	1.75932	1.4633	PPARG
cellular response to oxidative stress (GO:0034599)	0.435291	1	1.75932	1.4633	NFE2L2
positive regulation of peptidyl-tyrosine phosphorylation (GO:0050731)	0.438074	1	1.74429	1.43968	TNFRSF1A
cellular response to interferon-gamma (GO:0071346)	0.438074	1	1.74429	1.43968	CAMK2B
chromatin remodeling (GO:0006338)	0.438074	1	1.74429	1.43968	SMARCC2
activation of MAPK activity (GO:0000187)	0.440844	1	1.72951	1.41658	MAP4K2
regulation of neuron projection development (GO:0010975)	0.446343	1	1.70068	1.37189	CAMK2B
positive regulation of apoptotic process (GO:0043065)	0.446974	1	1.32521	1.06713	BCAP31;IGFBP3
macromolecular complex assembly (GO:0065003)	0.449072	1	1.68663	1.35027	PARD3
negative regulation of cell migration (GO:0030336)	0.451788	1	1.6728	1.32911	IGFBP3
sulfur compound biosynthetic process (GO:0044272)	0.454491	1	1.6592	1.30841	CBS
tumor necrosis factor-mediated signaling pathway (GO:0033209)	0.45718	1	1.64582	1.28815	TNFRSF1A
negative regulation of macromolecule metabolic process (GO:0010605)	0.459856	1	1.63265	1.26831	FLOT2
regulation of cell migration (GO:0030334)	0.461741	1	1.28758	0.994979	GCNT2;PLET1
negative regulation of multicellular organismal process (GO:0051241)	0.46252	1	1.6197	1.24889	GSK3A
G-protein coupled receptor signaling pathway, coupled to cyclic nucleotide second messenger (GO:0007187)	0.46252	1	1.6197	1.24889	ADRB3
positive regulation of protein kinase B signaling (GO:0051897)	0.467808	1	1.59439	1.21125	GCNT2
negative regulation of response to stimulus (GO:0048585)	0.467808	1	1.59439	1.21125	IGFBP3
protein lipidation (GO:0006497)	0.467808	1	1.59439	1.21125	PLET1
regulation of mRNA stability (GO:0043488)	0.470432	1	1.58203	1.19301	ZFP36L1
positive regulation of mitochondrion organization (GO:0010822)	0.470432	1	1.58203	1.19301	GSK3A
positive regulation of transcription, DNA-templated (GO:0045893)	0.47248	1	1.09232	0.818977	MLXIPL;SMARCC2;NFIX;PPARG;NFE2L2;TNFRSF1A
regulation of macromolecule metabolic process (GO:0060255)	0.473044	1	1.56986	1.17514	ZFP36L1
protein glycosylation (GO:0006486)	0.475643	1	1.55788	1.15764	GCNT2
protein transport (GO:0015031)	0.477882	1	1.24821	0.921665	RAB4A;PPARG
cellular response to hypoxia (GO:0071456)	0.480803	1	1.53445	1.12367	ZFP36L1
protein targeting (GO:0006605)	0.483364	1	1.523	1.1072	PARD3
positive regulation of cytosolic calcium ion concentration (GO:0007204)	0.483364	1	1.523	1.1072	BCAP31
cellular response to organic substance (GO:0071310)	0.483364	1	1.523	1.1072	MLXIPL
adenylate cyclase-modulating G-protein coupled receptor signaling pathway (GO:0007188)	0.485912	1	1.51172	1.09105	ADRB3
cellular response to organic cyclic compound (GO:0071407)	0.488449	1	1.5006	1.07521	ZFP36L1
mitochondrial transport (GO:0006839)	0.488449	1	1.5006	1.07521	UCP2
regulation of cytosolic calcium ion concentration (GO:0051480)	0.493484	1	1.47885	1.04446	BCAP31
positive regulation of transferase activity (GO:0051347)	0.493484	1	1.47885	1.04446	GSK3A
regulation of vesicle-mediated transport (GO:0060627)	0.495983	1	1.46821	1.02953	RAB4A
regulation of cellular component organization (GO:0051128)	0.500945	1	1.44739	1.00052	RAB4A
ubiquitin-dependent protein catabolic process (GO:0006511)	0.501541	1	1.19346	0.823571	GSK3A;NFE2L2
cell-cell adhesion via plasma-membrane adhesion molecules (GO:0098742)	0.505858	1	1.42714	0.972597	CD164
cellular protein complex assembly (GO:0043623)	0.510724	1	1.40746	0.945709	PRLR
negative regulation of canonical Wnt signaling pathway (GO:0090090)	0.520313	1	1.36968	0.894843	GSK3A
negative regulation of cell differentiation (GO:0045596)	0.525038	1	1.35153	0.870774	PPARG
negative regulation of transcription from RNA polymerase II promoter (GO:0000122)	0.527294	1	1.0817	0.692287	ZHX3;NFIX;PPARG
positive regulation of intracellular protein transport (GO:0090316)	0.529716	1	1.33387	0.847558	GSK3A
protein stabilization (GO:0050821)	0.529716	1	1.33387	0.847558	FLOT2
spermatogenesis (GO:0007283)	0.532038	1	1.32521	0.836257	CFAP54
male gamete generation (GO:0048232)	0.534349	1	1.31666	0.825156	CFAP54
response to lipopolysaccharide (GO:0032496)	0.536649	1	1.30822	0.814249	TNFRSF1A
axon guidance (GO:0007411)	0.54348	1	1.28353	0.78265	PLCG1
positive regulation of cellular biosynthetic process (GO:0031328)	0.545735	1	1.27551	0.772477	MLXIPL
neuron projection morphogenesis (GO:0048812)	0.554645	1	1.2444	0.733484	PARD3
regulation of protein kinase B signaling (GO:0051896)	0.554645	1	1.2444	0.733484	GCNT2
T cell receptor signaling pathway (GO:0050852)	0.554645	1	1.2444	0.733484	PLCG1
regulation of mitotic cell cycle (GO:0007346)	0.559034	1	1.22941	0.714955	MAP4K2
negative regulation of Wnt signaling pathway (GO:0030178)	0.578264	1	1.16618	0.638746	GSK3A
nuclear-transcribed mRNA catabolic process (GO:0000956)	0.578264	1	1.16618	0.638746	ZFP36L1
protein autophosphorylation (GO:0046777)	0.580349	1	1.15955	0.630943	CAMK2B
positive regulation of MAP kinase activity (GO:0043406)	0.584488	1	1.14653	0.615706	PLCG1
regulation of transcription from RNA polymerase II promoter (GO:0006357)	0.593752	1	0.965904	0.503519	MLXIPL;SMARCC2;ZHX3;NFIX;PPARG;NFE2L2;TNFRSF1A
Fc-epsilon receptor signaling pathway (GO:0038095)	0.594659	1	1.1152	0.579644	PLCG1
Fc receptor signaling pathway (GO:0038093)	0.596664	1	1.10914	0.572761	PLCG1
regulation of mitotic cell cycle phase transition (GO:1901990)	0.598659	1	1.10314	0.565983	ZFP36L1
protein complex assembly (GO:0006461)	0.608486	1	1.07411	0.533599	TNFRSF1A
protein homooligomerization (GO:0051260)	0.610423	1	1.06849	0.52741	IKBKE
cilium organization (GO:0044782)	0.614268	1	1.05742	0.515304	CFAP54
regulation of autophagy (GO:0010506)	0.634755	1	1.0004	0.454698	GSK3A
positive regulation of signal transduction (GO:0009967)	0.640153	1	0.985902	0.439759	LY86
positive regulation of phosphorylation (GO:0042327)	0.643708	1	0.976467	0.430144	MLXIPL
regulation of canonical Wnt signaling pathway (GO:0060828)	0.652443	1	0.953652	0.40724	GSK3A
positive regulation of sequence-specific DNA binding transcription factor activity (GO:0051091)	0.655877	1	0.944822	0.398508	PPARG
regulation of cell cycle (GO:0051726)	0.655877	1	0.944822	0.398508	MAP4K2
protein oligomerization (GO:0051259)	0.659278	1	0.936154	0.390011	IKBKE
positive regulation of cytokine production (GO:0001819)	0.664317	1	0.923446	0.377685	POLR3D
Ras protein signal transduction (GO:0007265)	0.669283	1	0.911079	0.365843	RAB4A
ncRNA processing (GO:0034470)	0.67579	1	0.895095	0.350764	AARS
apoptotic process (GO:0006915)	0.682171	1	0.879662	0.336449	LY86
translation (GO:0006412)	0.683746	1	0.875887	0.332985	AARS
RNA splicing, via transesterification reactions with bulged adenosine as nucleophile (GO:0000377)	0.689972	1	0.861104	0.31956	PSPC1
plasma membrane bounded cell projection assembly (GO:0120031)	0.697583	1	0.843313	0.303705	CFAP54
inflammatory response (GO:0006954)	0.713684	1	0.806647	0.272094	TNFRSF1A
antigen receptor-mediated signaling pathway (GO:0050851)	0.720719	1	0.791014	0.259062	PLCG1
positive regulation of programmed cell death (GO:0043068)	0.720719	1	0.791014	0.259062	IGFBP3
mRNA splicing, via spliceosome (GO:0000398)	0.726224	1	0.778938	0.24918	PSPC1
regulation of protein phosphorylation (GO:0001932)	0.726224	1	0.778938	0.24918	IGFBP3
mRNA processing (GO:0006397)	0.754634	1	0.718597	0.202301	PSPC1
cilium assembly (GO:0060271)	0.760673	1	0.706165	0.193173	CFAP54
ion transport (GO:0006811)	0.761862	1	0.70373	0.191407	SLC17A2
DNA metabolic process (GO:0006259)	0.789779	1	0.647878	0.152901	CBS
cellular protein localization (GO:0034613)	0.802989	1	0.6222	0.13652	RAB4A
regulation of nucleic acid-templated transcription (GO:1903506)	0.803053	1	0.671321	0.147244	MLXIPL;PSPC1
cellular response to DNA damage stimulus (GO:0006974)	0.804947	1	0.618429	0.134186	IKBKE
regulation of transcription, DNA-templated (GO:0006355)	0.805275	1	0.765785	0.165847	MLXIPL;SMARCC2;ZHX3;PSPC1;PPARG;NFE2L2
regulation of cellular macromolecule biosynthetic process (GO:2000112)	0.820244	1	0.645828	0.127973	MLXIPL;PSPC1
intracellular protein transport (GO:0006886)	0.821725	1	0.586441	0.115148	RAB4A
post-translational protein modification (GO:0043687)	0.83042	1	0.57006	0.105931	IGFBP3
organelle assembly (GO:0070925)	0.8458	1	0.541331	0.0906578	CFAP54
transmembrane transport (GO:0055085)	0.847336	1	0.538474	0.0892022	UCP2
protein modification by small protein conjugation (GO:0032446)	0.861891	1	0.511483	0.0760201	NFE2L2
neutrophil degranulation (GO:0043312)	0.908052	1	0.42517	0.0410092	ARPC5
neutrophil activation involved in immune response (GO:0002283)	0.909885	1	0.421656	0.0398201	ARPC5
cellular protein metabolic process (GO:0044267)	0.910337	1	0.420787	0.0395288	IGFBP3
neutrophil mediated immunity (GO:0002446)	0.911681	1	0.4182	0.0386688	ARPC5
protein ubiquitination (GO:0016567)	0.919742	1	0.402528	0.0336762	NFE2L2

## Sheet: Lp vs CONV_KEGG
Term	P-value	Adjusted P-value	Odds Ratio	Combined Score	Genes
Insulin signaling pathway	1.63752e-05	0.00496167	4.9001	53.9979	GYS2;PKLR;PPP1R3B;INSR;FASN;FLOT2;PYGL;SORBS1;ACACB;ACACA;GCK
Pyruvate metabolism	3.02453e-05	0.00458216	9.77676	101.739	ACSS2;PKLR;GLO1;ME1;ACACB;ACACA
Glyoxylate and dicarboxylate metabolism	0.00012817	0.0129452	9.98702	89.5052	CS;ACSS2;SHMT1;AGXT;GLUL
Propanoate metabolism	0.00012817	0.00970887	9.98702	89.5052	ACSS3;ACSS2;SUCLG1;ACACB;ACACA
Insulin resistance	0.000417263	0.0252861	4.50324	35.0433	GYS2;MLXIPL;PPP1R3B;INSR;PYGL;SLC27A2;ACACB;TNFRSF1A
Glycine, serine and threonine metabolism	0.000440772	0.022259	7.73994	59.8064	SRR;CBS;AGXT2;SHMT1;AGXT
PPAR signaling pathway	0.000451204	0.0195307	5.09925	39.2826	FABP5;ME1;LPL;ACAA1B;SCD1;SORBS1;SLC27A2
Arachidonic acid metabolism	0.000596278	0.022584	4.87007	36.1593	PLA2G12A;CYP2B13;CYP2C40;CYP2C29;CYP4F13;CYP2C38;CYP4F14
Steroid hormone biosynthesis	0.000596278	0.0200747	4.87007	36.1593	CYP2D9;CYP2B13;CYP3A44;CYP2C40;HSD17B6;CYP2C29;CYP2C38
Retinol metabolism	0.000681529	0.0206503	4.76304	34.7281	CYP2B13;RETSAT;CYP3A44;CYP2C40;HSD17B6;CYP2C29;CYP2C38
Glycerophospholipid metabolism	0.000996456	0.0274478	4.46842	30.8826	PLA2G12A;ETNK2;GPD1;CEPT1;PNPLA6;PLPP3;ETNPPL
AMPK signaling pathway	0.00102473	0.0258745	3.9314	27.0611	GYS2;CCND1;INSR;FASN;SCD1;ACACB;ACACA;RAB11B
Linoleic acid metabolism	0.0012444	0.0290042	6.19195	41.4186	PLA2G12A;CYP3A44;CYP2C40;CYP2C29;CYP2C38
Fatty acid biosynthesis	0.00133099	0.0288063	13.2685	87.8616	FASN;ACACB;ACACA
Protein processing in endoplasmic reticulum	0.0013623	0.0275184	3.41887	22.5597	GANAB;HSPH1;DNAJC5;DNAJB11;UBE4B;HYOU1;RAD23B;UBQLN4;NFE2L2
Biosynthesis of unsaturated fatty acids	0.00168044	0.0318234	7.73994	49.4481	ACAA1B;ELOVL6;SCD1;HACD2
Peroxisome	0.00239525	0.0426917	4.42282	26.6885	ABCD2;PEX11A;MPV17L;ACAA1B;AGXT;SLC27A2
Chemical carcinogenesis	0.00419758	0.0706592	3.95231	21.632	CYP2B13;CYP3A44;CYP2C40;KYAT3;CYP2C29;CYP2C38
Purine metabolism	0.00666072	0.106221	3.18703	15.9719	PRPS1;NT5E;RRM2;PKLR;NPR2;HPRT;AK6
Cysteine and methionine metabolism	0.00857894	0.129971	4.95356	23.5712	CBS;AGXT2;GSS;KYAT3
Citrate cycle (TCA cycle)	0.0146433	0.211282	5.80495	24.5188	CS;SUCLG1;IDH3A
Starch and sucrose metabolism	0.0159188	0.219245	5.62905	23.3057	GYS2;PYGL;GCK
Prion diseases	0.0172548	0.227314	5.46349	22.1799	C1QB;STIP1;C1QC
Hepatocellular carcinoma	0.0213415	0.269436	2.53472	9.75132	SMARCC2;CCND1;WNT5B;FZD7;FZD8;PLCG1;NFE2L2
Alanine, aspartate and glutamate metabolism	0.021628	0.262132	5.0205	19.2474	AGXT2;AGXT;GLUL
Glucagon signaling pathway	0.0249108	0.290307	3.03527	11.2076	GYS2;PYGL;ACACB;ACACA;GCK
Adherens junction	0.0291431	0.32705	3.43997	12.1621	INSR;CTNND1;SORBS1;NECTIN2
mTOR signaling pathway	0.0391893	0.424084	2.41245	7.81477	DEPTOR;WNT5B;INSR;FZD7;FZD8;TNFRSF1A
Ether lipid metabolism	0.040154	0.41954	3.95231	12.7068	PLA2G12A;CEPT1;PLPP3
Type II diabetes mellitus	0.0423354	0.427588	3.86997	12.2373	PKLR;INSR;GCK
Proteoglycans in cancer	0.0472248	0.461585	2.13516	6.51828	ARHGEF12;CCND1;WNT5B;FZD7;FZD8;ANK3;PLCG1
alpha-Linolenic acid metabolism	0.0611309	0.578833	4.95356	13.8439	PLA2G12A;ACAA1B
Kaposi sarcoma-associated herpesvirus infection	0.0617989	0.567427	2.00665	5.58625	CCND1;STAT2;H2-Q7;CLEC2H;PLCG1;IKBKE;TNFRSF1A
Pyrimidine metabolism	0.0672696	0.599491	3.20273	8.64433	NT5E;RRM2;UPP2
Staphylococcus aureus infection	0.0680074	0.588749	2.60714	7.00835	C1QB;SELP;DSG1C;C1QC
Maturity onset diabetes of the young	0.0700486	0.589576	4.58663	12.1939	PKLR;GCK
Glycerolipid metabolism	0.0757999	0.62074	3.04522	7.85563	PNPLA3;LPL;PLPP3
Neomycin, kanamycin and gentamicin biosynthesis	0.0781908	0.623469	12.3839	31.5616	GCK
Fatty acid elongation	0.0793592	0.61656	4.27031	10.82	ELOVL6;HACD2
Basal cell carcinoma	0.0817385	0.619169	2.94855	7.38384	WNT5B;FZD7;FZD8
Glutathione metabolism	0.084781	0.626552	2.90248	7.16239	RRM2;GSS;TXNDC12
Phosphonate and phosphinate metabolism	0.0930818	0.671518	10.3199	24.5023	CEPT1
Galactose metabolism	0.0939876	0.662285	3.86997	9.1509	B4GALT1;GCK
Pentose phosphate pathway	0.0939876	0.647233	3.86997	9.1509	PRPS1;TKT
Glycolysis / Gluconeogenesis	0.0941916	0.634224	2.77252	6.54986	ACSS2;PKLR;GCK
Phospholipase D signaling pathway	0.094272	0.620965	2.07784	4.90696	FCER1G;SPHK2;INSR;PLCG1;PLPP3
Non-alcoholic fatty liver disease (NAFLD)	0.0983705	0.634176	2.05031	4.75471	MLXIPL;GSK3A;PKLR;INSR;TNFRSF1A
p53 signaling pathway	0.107369	0.677766	2.61632	5.83827	RRM2;CD82;CCND1
C-type lectin receptor signaling pathway	0.108003	0.667857	2.21141	4.9217	ARHGEF12;FCER1G;STAT2;IKBKE
Nicotinate and nicotinamide metabolism	0.114563	0.694253	3.43997	7.45314	NADK2;NT5E
Cushing syndrome	0.115639	0.687032	1.94715	4.20056	USP8;CCND1;WNT5B;FZD7;FZD8
Ribosome biogenesis in eukaryotes	0.115963	0.675708	2.15372	4.64016	REXO1;FCF1;AK6;GTPBP4
Wnt signaling pathway	0.117894	0.673995	1.93498	4.13695	CCND1;WNT5B;FZD7;FZD8;NOTUM
Human papillomavirus infection	0.130502	0.732259	1.54799	3.15228	HES6;CCND1;WNT5B;FZD7;STAT2;H2-Q7;FZD8;IKBKE;TNFRSF1A
Fat digestion and absorption	0.136151	0.750068	3.09598	6.17335	PLA2G12A;PLPP3
Inflammatory mediator regulation of TRP channels	0.150194	0.812657	1.95022	3.69728	CYP2C40;PLCG1;CYP2C29;CYP2C38
Basal transcription factors	0.15288	0.812676	2.87998	5.4089	CCNH;TAF9
Nucleotide excision repair	0.15288	0.798664	2.87998	5.4089	CCNH;RAD23B
Vasopressin-regulated water reabsorption	0.15288	0.785128	2.87998	5.4089	DYNLL1;RAB11B
Alzheimer disease	0.154094	0.778175	1.76913	3.30861	MME;PSEN2;LPL;IDE;TNFRSF1A
Taurine and hypotaurine metabolism	0.164015	0.814698	5.62905	10.1762	CSAD
Glycosphingolipid biosynthesis	0.164243	0.802674	2.75198	4.97119	B4GALT1;ST3GAL1
Serotonergic synapse	0.16548	0.795879	1.87635	3.37537	CYP2D9;CYP2C40;CYP2C29;CYP2C38
Fc gamma R-mediated phagocytosis	0.166214	0.78692	2.13516	3.83149	SPHK2;PLCG1;PLPP3
Proteasome	0.16998	0.79237	2.69215	4.77069	PSMB6;PSMB10
Complement and coagulation cascades	0.170166	0.781215	2.11089	3.73835	C1QB;F11;C1QC
Sphingolipid metabolism	0.181551	0.821044	2.57998	4.40201	SPHK2;PLPP3
Ubiquitin mediated proteolysis	0.184517	0.822185	1.79477	3.03318	PIAS4;UBE2Q1;UBR5;UBE4B
Amino sugar and nucleotide sugar metabolism	0.18738	0.822842	2.52733	4.23231	CMAH;GCK
N-Glycan biosynthesis	0.193234	0.836428	2.47678	4.07146	GANAB;B4GALT1
Amyotrophic lateral sclerosis (ALS)	0.205011	0.874906	2.38152	3.77397	ALS2;TNFRSF1A
Glycosaminoglycan biosynthesis	0.210929	0.887659	2.33659	3.63627	B4GALT1;ST3GAL1
Breast cancer	0.214306	0.889519	1.68488	2.59531	CCND1;WNT5B;FZD7;FZD8
Melanogenesis	0.219438	0.898509	1.85759	2.81737	WNT5B;FZD7;FZD8
Gastric cancer	0.224521	0.907063	1.65119	2.46652	CCND1;WNT5B;FZD7;FZD8
NF-kappa B signaling pathway	0.227924	0.908699	1.82116	2.69303	PIAS4;PLCG1;TNFRSF1A
Regulation of lipolysis in adipocytes	0.228774	0.900242	2.21141	3.26187	ADRB3;INSR
Valine, leucine and isoleucine degradation	0.228774	0.8887	2.21141	3.26187	AGXT2;ACAA1B
Primary bile acid biosynthesis	0.229417	0.879914	3.86997	5.69743	CYP39A1
Chagas disease (American trypanosomiasis)	0.232191	0.879423	1.80348	2.63343	C1QB;TNFRSF1A;C1QC
VEGF signaling pathway	0.240728	0.900502	2.13516	3.04065	SPHK2;PLCG1
Nitrogen metabolism	0.241871	0.893744	3.64232	5.16973	GLUL
Selenocompound metabolism	0.241871	0.882976	3.64232	5.16973	KYAT3
Pantothenate and CoA biosynthesis	0.254126	0.916667	3.43997	4.71251	VNN1
Hippo signaling pathway	0.255859	0.91206	1.55772	2.12338	CCND1;WNT5B;FZD7;FZD8
Cytosolic DNA-sensing pathway	0.258707	0.911491	2.03015	2.74488	POLR3D;IKBKE
Hepatitis C	0.259396	0.903414	1.54799	2.08885	CCND1;STAT2;IKBKE;TNFRSF1A
Arginine biosynthesis	0.266182	0.916514	3.25892	4.31342	GLUL
One carbon pool by folate	0.266182	0.906216	3.25892	4.31342	SHMT1
Steroid biosynthesis	0.266182	0.896147	3.25892	4.31342	MSMO1
Drug metabolism	0.279915	0.932025	1.62946	2.07474	RRM2;UPP2;HPRT
Aminoacyl-tRNA biosynthesis	0.288687	0.950784	1.87635	2.3312	TARS;AARS
Non-small cell lung cancer	0.288687	0.940561	1.87635	2.3312	CCND1;PLCG1
Fc epsilon RI signaling pathway	0.300649	0.969113	1.82116	2.1887	FCER1G;PLCG1
Other types of O-glycan biosynthesis	0.301199	0.960666	2.81452	3.37738	B4GALT1
Mannose type O-glycan biosynthesis	0.312497	0.986319	2.69215	3.1314	B4GALT1
Phenylalanine metabolism	0.312497	0.976151	2.69215	3.1314	GM4952
Terpenoid backbone biosynthesis	0.312497	0.96619	2.69215	3.1314	PDSS1
Necroptosis	0.317041	0.970338	1.40726	1.61656	STAT2;PYGL;GLUL;TNFRSF1A
Adipocytokine signaling pathway	0.318525	0.96513	1.74421	1.99547	ACACB;TNFRSF1A
Histidine metabolism	0.323613	0.970839	2.57998	2.91075	HAL
Sphingolipid signaling pathway	0.324014	0.962512	1.49805	1.68826	FCER1G;SPHK2;TNFRSF1A
Tuberculosis	0.324341	0.954131	1.39145	1.56671	ARHGEF12;FCER1G;SPHK2;TNFRSF1A
Arrhythmogenic right ventricular cardiomyopathy (ARVC)	0.324461	0.945303	1.71999	1.936	CACNB4;PKP2
Prolactin signaling pathway	0.324461	0.9363	1.71999	1.936	CCND1;GCK
Inositol phosphate metabolism	0.330383	0.944397	1.69642	1.87879	INPP5B;PLCG1
Asthma	0.33455	0.94737	2.47678	2.712	FCER1G
Glioma	0.342184	0.960015	1.65119	1.77075	CCND1;PLCG1
Folate biosynthesis	0.34531	0.959899	2.38152	2.5323	MOCS1
Pertussis	0.348059	0.958746	1.62946	1.7197	C1QB;C1QC
Butanoate metabolism	0.355897	0.971503	2.29331	2.36925	ACSM3
Phototransduction	0.355897	0.962829	2.29331	2.36925	GNAT1
Mucin type O-glycan biosynthesis	0.366314	0.982239	2.21141	2.22084	ST3GAL1
RNA polymerase	0.366314	0.973623	2.21141	2.22084	POLR3D
Signaling pathways regulating pluripotency of stem cells	0.38129	1	1.3559	1.30735	WNT5B;FZD7;FZD8
Circadian rhythm	0.386645	1	2.06398	1.9613	BHLHE40
Vascular smooth muscle contraction	0.394386	1	1.32685	1.23453	PLA2G12A;ARHGEF12;NPR2
Fluid shear stress and atherosclerosis	0.40741	1	1.29901	1.16643	PIAS4;NFE2L2;TNFRSF1A
Viral myocarditis	0.411339	1	1.42344	1.26449	CCND1;H2-Q7
Measles	0.411733	1	1.28999	1.14471	CCND1;STAT2;IKBKE
SNARE interactions in vesicular transport	0.415929	1	1.87635	1.64601	YKT6
GABAergic synapse	0.428083	1	1.37599	1.16744	SLC6A13;GLUL
IL-17 signaling pathway	0.433609	1	1.36087	1.13716	IKBKE;IL17RB
Fructose and mannose metabolism	0.434674	1	1.76913	1.47397	KHK
Rap1 signaling pathway	0.43733	1	1.18506	0.980127	INSR;CTNND1;PLCG1;PFN1
Endocytosis	0.439088	1	1.15092	0.947272	USP8;RAB4A;H2-Q7;EPN1;RAB11B
Renin-angiotensin system	0.44382	1	1.71999	1.39721	MME
Thyroid cancer	0.452818	1	1.6735	1.32586	CCND1
Oxytocin signaling pathway	0.454363	1	1.20622	0.95154	CACNB4;CCND1;NPR2
Aldosterone-regulated sodium reabsorption	0.461671	1	1.62946	1.25941	INSR
Phosphatidylinositol signaling system	0.47146	1	1.26366	0.950175	INPP5B;PLCG1
Choline metabolism in cancer	0.476743	1	1.2509	0.926637	PLCG1;PLPP3
Ferroptosis	0.478952	1	1.54799	1.13956	GSS
AGE-RAGE signaling pathway in diabetic complications	0.487213	1	1.22613	0.881652	CCND1;PLCG1
Bladder cancer	0.487384	1	1.51023	1.08541	CCND1
JAK-STAT signaling pathway	0.495663	1	1.13267	0.794978	PIAS4;CCND1;STAT2
HIF-1 signaling pathway	0.502671	1	1.19076	0.819028	INSR;PLCG1
Epstein-Barr virus infection	0.507515	1	1.08156	0.733547	CCND1;STAT2;H2-Q7;IKBKE
Influenza A	0.511744	1	1.10571	0.740746	STAT2;IKBKE;TNFRSF1A
Hedgehog signaling pathway	0.511872	1	1.40726	0.942417	CCND1
Mineral absorption	0.511872	1	1.40726	0.942417	SLC39A4
Thermogenesis	0.514327	1	1.0722	0.712901	COX19;SMARCC2;ADRB3;COX16
Cell adhesion molecules (CAMs)	0.519683	1	1.0927	0.71521	SELP;H2-Q7;NECTIN2
Ribosome	0.519683	1	1.0927	0.71521	MRPL3;RPL41;MRPL27
cGMP-PKG signaling pathway	0.527552	1	1.07999	0.690663	ADRB3;NPR2;INSR
ABC transporters	0.542717	1	1.28999	0.788399	ABCD2
Tryptophan metabolism	0.542717	1	1.28999	0.788399	KYAT3
Cholesterol metabolism	0.55012	1	1.26366	0.755188	LPL
Malaria	0.55012	1	1.26366	0.755188	SELP
Notch signaling pathway	0.55012	1	1.26366	0.755188	PSEN2
Leukocyte transendothelial migration	0.556711	1	1.07686	0.630727	CTNND1;PLCG1
Thyroid hormone signaling pathway	0.556711	1	1.07686	0.630727	CCND1;PLCG1
Fatty acid degradation	0.557404	1	1.23839	0.723796	ACAA1B
Axon guidance	0.558297	1	1.03199	0.601512	ARHGEF12;WNT5B;PLCG1
Natural killer cell mediated cytotoxicity	0.57071	1	1.04948	0.588628	FCER1G;PLCG1
Cellular senescence	0.576892	1	1.0041	0.552355	CCND1;H2-Q7;ZFP36L1
Neurotrophin signaling pathway	0.584386	1	1.02346	0.549798	PSEN2;PLCG1
Calcium signaling pathway	0.591412	1	0.982849	0.516233	ADRB3;SPHK2;PLCG1
Human cytomegalovirus infection	0.592359	1	0.971286	0.508606	ARHGEF12;CCND1;H2-Q7;TNFRSF1A
Cell cycle	0.593324	1	1.00682	0.525576	CCND1;CCNH
Platelet activation	0.602118	1	0.990712	0.502591	ARHGEF12;FCER1G
Ovarian steroidogenesis	0.6052	1	1.08631	0.54554	INSR
Endometrial cancer	0.611594	1	1.06758	0.524914	CCND1
Osteoclast differentiation	0.615039	1	0.967492	0.470269	STAT2;TNFRSF1A
Autophagy	0.623473	1	0.952608	0.450059	DEPTOR;TRP53INP2
FoxO signaling pathway	0.631764	1	0.938174	0.430846	CCND1;INSR
Pathways in cancer	0.636813	1	0.925899	0.417839	ARHGEF12;CCND1;WNT5B;FZD7;STAT2;FZD8;PLCG1;NFE2L2
Allograft rejection	0.642049	1	0.982849	0.435491	H2-Q7
Mitophagy	0.642049	1	0.982849	0.435491	USP8
Central carbon metabolism in cancer	0.647848	1	0.967492	0.419987	GCK
Graft-versus-host disease	0.647848	1	0.967492	0.419987	H2-Q7
Apelin signaling pathway	0.655784	1	0.897384	0.378628	CCND1;SPHK2
RIG-I-like receptor signaling pathway	0.670123	1	0.910581	0.3645	IKBKE
Systemic lupus erythematosus	0.674833	1	0.866007	0.340592	C1QB;C1QC
Acute myeloid leukemia	0.675469	1	0.897384	0.352087	CCND1
Type I diabetes mellitus	0.675469	1	0.897384	0.352087	H2-Q7
Bile secretion	0.690993	1	0.859993	0.317875	AQP8
Melanoma	0.690993	1	0.859993	0.317875	CCND1
MAPK signaling pathway	0.702015	1	0.842442	0.298057	CACNB4;INSR;MAPK8IP3;TNFRSF1A
Pancreatic cancer	0.705777	1	0.825593	0.287683	CCND1
Chronic myeloid leukemia	0.710547	1	0.81473	0.27841	CCND1
Renin secretion	0.710547	1	0.81473	0.27841	ADRB3
Synaptic vesicle cycle	0.715239	1	0.804149	0.269501	SLC6A13
Autoimmune thyroid disease	0.719856	1	0.79384	0.260939	H2-Q7
Cardiac muscle contraction	0.719856	1	0.79384	0.260939	CACNB4
Salivary secretion	0.719856	1	0.79384	0.260939	ADRB3
Salmonella infection	0.719856	1	0.79384	0.260939	PFN1
Ras signaling pathway	0.729112	1	0.797247	0.251872	PLA2G12A;INSR;PLCG1
Human immunodeficiency virus 1 infection	0.742197	1	0.780498	0.232698	H2-Q7;PLCG1;TNFRSF1A
Hepatitis B	0.742586	1	0.759749	0.226113	STAT2;IKBKE
ErbB signaling pathway	0.74603	1	0.737137	0.215973	PLCG1
Gap junction	0.754201	1	0.719994	0.203108	TUBB2A
Hypertrophic cardiomyopathy (HCM)	0.754201	1	0.719994	0.203108	CACNB4
Insulin secretion	0.754201	1	0.719994	0.203108	GCK
Th1 and Th2 cell differentiation	0.758188	1	0.711718	0.197021	PLCG1
Human T-cell leukemia virus 1 infection	0.759667	1	0.758198	0.208409	CCND1;H2-Q7;TNFRSF1A
Colorectal cancer	0.76211	1	0.703631	0.191151	CCND1
Antigen processing and presentation	0.769766	1	0.687994	0.180027	H2-Q7
Dilated cardiomyopathy (DCM)	0.769766	1	0.687994	0.180027	CACNB4
Protein digestion and absorption	0.769766	1	0.687994	0.180027	MME
Small cell lung cancer	0.777175	1	0.673038	0.169666	CCND1
Hematopoietic cell lineage	0.784347	1	0.658718	0.160005	MME
Phagosome	0.790343	1	0.687994	0.161877	TUBB2A;H2-Q7
Prostate cancer	0.794676	1	0.638345	0.146705	CCND1
Toll-like receptor signaling pathway	0.801286	1	0.62545	0.13856	IKBKE
T cell receptor signaling pathway	0.807685	1	0.613064	0.130941	PLCG1
Longevity regulating pathway	0.810806	1	0.607054	0.127315	INSR
Th17 cell differentiation	0.810806	1	0.607054	0.127315	PLCG1
Pancreatic secretion	0.819871	1	0.58971	0.117121	PLA2G12A
Parathyroid hormone synthesis, secretion and action	0.825673	1	0.578687	0.110851	MMP15
Toxoplasmosis	0.828503	1	0.573329	0.107863	TNFRSF1A
Chemokine signaling pathway	0.830129	1	0.628624	0.117034	GSK3A;STAT2
PI3K-Akt signaling pathway	0.831338	1	0.693776	0.128154	GYS2;CCND1;CDC37;INSR
TNF signaling pathway	0.834027	1	0.562905	0.102161	TNFRSF1A
Glutamatergic synapse	0.844549	1	0.543154	0.0917669	GLUL
NOD-like receptor signaling pathway	0.846394	1	0.604093	0.100745	STAT2;IKBKE
Cytokine-cytokine receptor interaction	0.853441	1	0.636159	0.100818	IL1RN;IL17RB;TNFRSF1A
Lysosome	0.868036	1	0.499351	0.0706695	CD164
Regulation of actin cytoskeleton	0.868153	1	0.570687	0.0806878	ARHGEF12;PFN1
Spliceosome	0.884249	1	0.469087	0.0577053	RBM25
Viral carcinogenesis	0.887054	1	0.540782	0.0648121	CCND1;H2-Q7
Estrogen signaling pathway	0.887982	1	0.462086	0.0548973	FKBP4
Dopaminergic synapse	0.889804	1	0.458663	0.0535509	GSK3A
Apoptosis	0.900128	1	0.439145	0.0462063	TNFRSF1A
Adrenergic signaling in cardiomyocytes	0.91096	1	0.418375	0.0390162	CACNB4
Retrograde endocannabinoid signaling	0.913834	1	0.412797	0.0371958	FAAH
Herpes simplex virus 1 infection	0.9218	1	0.572005	0.0465767	STAT2;H2-Q7;IKBKE;TNFRSF1A
RNA transport	0.934812	1	0.370775	0.0249939	RANBP2
Tight junction	0.934812	1	0.370775	0.0249939	CCND1
MicroRNAs in cancer	0.943354	1	0.440708	0.0256992	CCND1;PLCG1
Transcriptional misregulation in cancer	0.949878	1	0.338358	0.017399	HPGD
Focal adhesion	0.96147	1	0.311153	0.0122258	CCND1
cAMP signaling pathway	0.968372	1	0.293457	0.00943135	FXYD1
Neuroactive ligand-receptor interaction	0.996705	1	0.17793	0.000587197	ADRB3

## Sheet: Lp vs CONV_Biological Process
Term	P-value	Adjusted P-value	Odds Ratio	Combined Score	Genes
monocarboxylic acid metabolic process (GO:0032787)	1.54458e-06	0.007882	6.24876	83.6131	VNN1;HLCS;AGXT2;GLO1;FASN;ME1;MSMO1;CELSR1;AGXT;ACACB;ACACA
lipid particle organization (GO:0034389)	5.88139e-05	0.150064	17.6913	172.333	BSCL2;PNPLA3;FITM1;HSD17B13
fatty acid metabolic process (GO:0006631)	5.98906e-05	0.101874	5.20818	50.6391	ABCD2;ACSM3;HPGD;FASN;PNPLA3;LPL;MSMO1;SLC27A2;ACACA
cellular amide metabolic process (GO:0043603)	6.84276e-05	0.0872965	6.87994	65.9768	PM20D1;VNN1;MME;HLCS;FASN;ACACB;ACACA
pyruvate metabolic process (GO:0006090)	0.000104129	0.106274	7.90462	72.4844	SRR;PKLR;GLO1;ME1;CELSR1;GCK
fatty acid biosynthetic process (GO:0006633)	0.000117404	0.0998523	7.73994	70.0456	FADS3;ACSM3;LPL;ELOVL6;HACD2;ACACA
positive regulation of metabolic process (GO:0009893)	0.00017084	0.124542	13.7599	119.364	INSR;FASN;ACACB;ACACA
regulation of glycogen biosynthetic process (GO:0005979)	0.000263687	0.168199	12.3839	102.053	GSK3A;INSR;SORBS1;GCK
acyl-CoA metabolic process (GO:0006637)	0.000440772	0.249918	7.73994	59.8064	ACSM3;SUCLG1;ACACB;ACACA;ACSF2
biotin metabolic process (GO:0006768)	0.000625424	0.319154	16.8871	124.578	HLCS;ACACB;ACACA
L-serine metabolic process (GO:0006563)	0.000823954	0.38224	15.4799	109.929	SRR;CBS;SHMT1
monocarboxylic acid biosynthetic process (GO:0072330)	0.00086391	0.367378	5.3843	37.9811	CYP39A1;SRR;ACSM3;LPL;SLC27A2;ACACA
positive regulation of glycogen biosynthetic process (GO:0045725)	0.00105838	0.415453	14.2891	97.895	INSR;SORBS1;GCK
response to insulin (GO:0032868)	0.00108144	0.394186	5.15996	35.2397	GSK3A;PKLR;INSR;SORBS1;GCK;ZFP36L1
lipid biosynthetic process (GO:0008610)	0.00116256	0.395504	5.08927	34.3889	ACSS2;ACSM3;FITM1;LPL;PDSS1;ACACA
positive regulation of glycogen metabolic process (GO:0070875)	0.00133099	0.424501	13.2685	87.8616	INSR;SORBS1;GCK
amyloid-beta metabolic process (GO:0050435)	0.00133099	0.399531	13.2685	87.8616	MME;PSEN2;IDE
carboxylic acid transport (GO:0046942)	0.00148691	0.42154	5.9538	38.7655	SLC6A6;SLC43A1;SLC16A12;SLC7A2;SLC16A5
fatty-acyl-CoA biosynthetic process (GO:0046949)	0.00148913	0.399948	7.98961	52.0089	FASN;ELOVL6;HACD2;ACACA
water-soluble vitamin metabolic process (GO:0006767)	0.00164025	0.418511	4.76304	30.5449	VNN1;HLCS;SHMT1;FASN;ACACB;ACACA
phosphatidylethanolamine biosynthetic process (GO:0006646)	0.00164394	0.399477	12.3839	79.389	ETNK2;CEPT1;ETNPPL
mitochondrial transmembrane transport (GO:1990542)	0.00188818	0.437972	7.50539	47.0749	MCUR1;UCP2;ACACB;ACACA
cellular response to insulin stimulus (GO:0032869)	0.00217641	0.48288	3.90483	23.9369	GSK3A;PKLR;INSR;IDE;SORBS1;GCK;ZFP36L1
regulation of alcohol biosynthetic process (GO:1902930)	0.00235572	0.500885	7.07651	42.8193	FASN;ELOVL6;ACACB;ACACA
serine family amino acid metabolic process (GO:0009069)	0.00239883	0.489649	10.927	65.9199	SRR;CBS;SHMT1
positive regulation of ATPase activity (GO:0032781)	0.00261691	0.513619	6.87994	40.9065	DHX9;DNAJB11;DYNLL1;PFN1
positive regulation of lipid storage (GO:0010884)	0.0033377	0.630826	9.77676	55.7517	LPL;FITM1;IKBKE
regulation of platelet activation (GO:0010543)	0.0033377	0.608296	9.77676	55.7517	SELP;FCER1G;HRG
protein stabilization (GO:0050821)	0.00347587	0.611633	3.23762	18.3311	CCNH;CDC37;CHORDC1;TAF9;FLOT2;PFN1;PLPP3;GTPBP4
negative regulation of intrinsic apoptotic signaling pathway (GO:2001243)	0.00348234	0.592346	4.91425	27.8149	VNN1;OPA1;TXNDC12;HYOU1;NFE2L2
aldehyde catabolic process (GO:0046185)	0.00373639	0.615058	20.6398	115.369	AGXT2;AGXT
purine nucleobase biosynthetic process (GO:0009113)	0.00373639	0.595837	20.6398	115.369	PRPS1;SHMT1
response to UV-A (GO:0070141)	0.00373639	0.577781	20.6398	115.369	MME;CCND1
regulation of keratinocyte apoptotic process (GO:1902172)	0.00373639	0.560788	20.6398	115.369	PIAS4;ZFP36L1
regulation of coenzyme metabolic process (GO:0051196)	0.00386026	0.562826	6.19195	34.4088	RANBP2;ME1;CELSR1;GCK
phosphatidylethanolamine metabolic process (GO:0046337)	0.00388018	0.550015	9.28793	51.5654	ETNK2;CEPT1;ETNPPL
protein homooligomerization (GO:0051260)	0.00397335	0.548	2.91767	16.1293	SRR;TOR1A;B4GALT1;FCER1G;SHMT1;IDE;ACACB;IKBKE;ACACA
regulation of cholesterol biosynthetic process (GO:0045540)	0.00422403	0.567242	6.04093	33.0255	FASN;ELOVL6;ACACB;ACACA
positive regulation of lipid metabolic process (GO:0045834)	0.00447328	0.585311	8.84564	47.8517	MLXIPL;HSD17B13;SORBS1
regulation of cholesterol metabolic process (GO:0090181)	0.00461024	0.588151	5.8971	31.7233	FASN;ELOVL6;ACACB;ACACA
triglyceride catabolic process (GO:0019433)	0.00511831	0.637042	8.44357	44.5392	FABP5;PNPLA3;LPL
positive regulation of biosynthetic process (GO:0009891)	0.00511831	0.621874	8.44357	44.5392	MLXIPL;HSD17B13;SORBS1
negative regulation of cardiac muscle cell differentiation (GO:2000726)	0.00517527	0.614172	17.6913	93.1245	GSK3A;FZD7
L-cysteine metabolic process (GO:0046439)	0.00517527	0.600214	17.6913	93.1245	CBS;AGXT
positive regulation of sequestering of triglyceride (GO:0010890)	0.00517527	0.586876	17.6913	93.1245	LPL;FITM1
regulation of NADP metabolic process (GO:1902031)	0.00517527	0.574117	17.6913	93.1245	ME1;CELSR1
glyoxylate metabolic process (GO:0046487)	0.00517527	0.561902	17.6913	93.1245	AGXT2;AGXT
malate metabolic process (GO:0006108)	0.00517527	0.550196	17.6913	93.1245	ME1;CELSR1
glycerophospholipid biosynthetic process (GO:0046474)	0.00546719	0.569369	3.00216	15.6382	RAB4A;PLA2G12A;ETNK2;GPD1;PITPNM2;PNPLA3;CEPT1;ETNPPL
regulation of steroid biosynthetic process (GO:0050810)	0.00590964	0.603138	5.50396	28.2417	FASN;ELOVL6;ACACB;ACACA
nicotinamide nucleotide metabolic process (GO:0046496)	0.00639165	0.639541	5.3843	27.2056	NADK2;NT5E;PKLR;GCK
response to leptin (GO:0044321)	0.00682701	0.669966	15.4799	77.1961	CCND1;GCK
pantothenate metabolic process (GO:0015939)	0.00682701	0.657326	15.4799	77.1961	VNN1;FASN
nitrogen compound transport (GO:0071705)	0.00731408	0.691181	4.12797	20.3012	SLC6A6;SLC43A1;ATP11B;HRG;SLC7A2
proteasomal ubiquitin-independent protein catabolic process (GO:0010499)	0.00737655	0.68441	7.43034	36.4789	PSMB6;PSMB10;NFE2L2
fatty acid derivative biosynthetic process (GO:1901570)	0.00737655	0.672188	7.43034	36.4789	ACSS3;FASN;ACACA
amino acid transport (GO:0006865)	0.00799217	0.71551	5.05465	24.4104	SLC6A6;SLC43A1;SLC16A12;SLC7A2
long-chain fatty acid transport (GO:0015909)	0.00824038	0.725012	7.14456	34.2847	ACACB;SLC27A2;ACACA
cellular response to acidic pH (GO:0071468)	0.00868441	0.751128	13.7599	65.3075	CHORDC1;RAB11B
serine family amino acid catabolic process (GO:0009071)	0.00868441	0.738609	13.7599	65.3075	CBS;SHMT1
nucleotide biosynthetic process (GO:0009165)	0.00916121	0.766388	6.87994	32.286	PRPS1;RRM2;NPR2
cellular response to peptide hormone stimulus (GO:0071375)	0.00930976	0.766253	3.347	15.6529	GSK3A;PKLR;INSR;SORBS1;GCK;ZFP36L1
coenzyme metabolic process (GO:0006732)	0.00983536	0.796664	4.76304	22.0137	VNN1;ACSM3;FASN;ACSF2
response to acidic pH (GO:0010447)	0.0107404	0.856382	12.3839	56.1454	CHORDC1;RAB11B
regulation of lipid biosynthetic process (GO:0046890)	0.0111767	0.877458	6.40547	28.7857	MLXIPL;HSD17B13;SORBS1
positive regulation of lipid biosynthetic process (GO:0046889)	0.0111767	0.864163	6.40547	28.7857	MLXIPL;HSD17B13;SORBS1
very long-chain fatty acid metabolic process (GO:0000038)	0.0122726	0.934735	6.19195	27.247	ABCD2;ELOVL6;HACD2
carnitine shuttle (GO:0006853)	0.0129882	0.97469	11.2581	48.9019	ACACB;ACACA
pyrimidine nucleoside catabolic process (GO:0046135)	0.0129882	0.960564	11.2581	48.9019	NT5E;UPP2
purine nucleobase metabolic process (GO:0006144)	0.0129882	0.946842	11.2581	48.9019	PRPS1;SHMT1
fatty acid transmembrane transport (GO:1902001)	0.0129882	0.933506	11.2581	48.9019	ACACB;ACACA
positive regulation of sodium ion transmembrane transporter activity (GO:2000651)	0.0129882	0.920541	11.2581	48.9019	CHORDC1;ANK3
regulation of autophagosome maturation (GO:1901096)	0.0129882	0.90793	11.2581	48.9019	SMCR8;UBQLN4
acylglycerol catabolic process (GO:0046464)	0.013428	0.925988	5.99221	25.8289	FABP5;PNPLA3;LPL
regulation of glycolytic process (GO:0006110)	0.0143004	0.973002	4.27031	18.138	RANBP2;MLXIPL;INSR;GCK
IRE1-mediated unfolded protein response (GO:0036498)	0.0143004	0.9602	4.27031	18.138	GSK3A;DNAJB11;CXXC1;HYOU1
protein homotetramerization (GO:0051289)	0.0143004	0.947729	4.27031	18.138	SRR;SHMT1;ACACB;ACACA
alpha-amino acid metabolic process (GO:1901605)	0.0146433	0.958008	5.80495	24.5188	SRR;CBS;KYAT3
regulation of glucose import (GO:0046324)	0.0146433	0.945882	5.80495	24.5188	GSK3A;INSR;SORBS1
Wnt signaling pathway, planar cell polarity pathway (GO:0060071)	0.0146741	0.936024	3.47862	14.6856	PSMB6;FZD7;CELSR1;PFN1;PSMB10
regulation of establishment of planar polarity (GO:0090175)	0.0153381	0.966301	3.43997	14.3702	PSMB6;FZD7;CELSR1;PFN1;PSMB10
fatty acid elongation (GO:0030497)	0.0154211	0.959681	10.3199	43.0549	ELOVL6;HACD2
nucleoside catabolic process (GO:0009164)	0.0154211	0.948118	10.3199	43.0549	NT5E;UPP2
regulation of sequestering of triglyceride (GO:0010889)	0.0154211	0.936831	10.3199	43.0549	LPL;FITM1
protein tetramerization (GO:0051262)	0.0160219	0.96188	3.40217	14.0639	SRR;SHMT1;INSR;ACACB;ACACA
dicarboxylic acid metabolic process (GO:0043648)	0.0160316	0.95127	4.12797	17.0617	SHMT1;ME1;SUCLG1;CELSR1
membrane lipid biosynthetic process (GO:0046467)	0.0169443	0.993871	4.0603	16.5572	SPHK2;ELOVL6;PLPP3;HACD2
non-canonical Wnt signaling pathway (GO:0035567)	0.0178092	1	2.90248	11.6913	PSMB6;FZD7;FZD8;CELSR1;PFN1;PSMB10
positive regulation of sodium ion transport (GO:0010765)	0.0180325	1	9.52608	38.2527	PKP2;ANK3
very long-chain fatty acid biosynthetic process (GO:0042761)	0.0180325	1	9.52608	38.2527	ELOVL6;HACD2
serine family amino acid biosynthetic process (GO:0009070)	0.0180325	1	9.52608	38.2527	SRR;CBS
positive regulation of protein complex disassembly (GO:0043243)	0.0180325	1	9.52608	38.2527	INSR;SMCR8
cellular response to low-density lipoprotein particle stimulus (GO:0071404)	0.0180325	0.989461	9.52608	38.2527	FCER1G;LPL
positive regulation of ERAD pathway (GO:1904294)	0.0180325	0.978934	9.52608	38.2527	TMEM259;NFE2L2
regulation of fibrinolysis (GO:0051917)	0.0180325	0.96863	9.52608	38.2527	F11;HRG
carbohydrate homeostasis (GO:0033500)	0.0198747	1	3.86997	15.1637	MLXIPL;INSR;PYGL;GCK
acetyl-CoA metabolic process (GO:0006084)	0.0208161	1	8.84564	34.2506	ACACB;ACACA
ubiquinone metabolic process (GO:0006743)	0.0208161	1	8.84564	34.2506	PDSS1;COQ8A
positive regulation of response to cytokine stimulus (GO:0060760)	0.0208161	1	8.84564	34.2506	DHX9;TAF9
acyl-CoA biosynthetic process (GO:0071616)	0.0208161	1	8.84564	34.2506	FASN;ACACA
pyrimidine-containing compound catabolic process (GO:0072529)	0.0208161	1	8.84564	34.2506	NT5E;UPP2
quinone biosynthetic process (GO:1901663)	0.0208161	1	8.84564	34.2506	PDSS1;COQ8A
negative regulation of endoplasmic reticulum stress-induced intrinsic apoptotic signaling pathway (GO:1902236)	0.0208161	1	8.84564	34.2506	OPA1;TXNDC12
endosome organization (GO:0007032)	0.021628	1	5.0205	19.2474	USP8;HOOK2;ALS2
negative regulation of cell adhesion (GO:0007162)	0.0219913	1	3.7527	14.3244	CD164;FZD7;HRG;GTPBP4
sphingolipid biosynthetic process (GO:0030148)	0.0230993	1	3.69669	13.9289	SPHK2;ELOVL6;PLPP3;HACD2
regulation of canonical Wnt signaling pathway (GO:0060828)	0.0233466	1	2.31475	8.69721	PSMB6;USP8;GSK3A;CTNND1;IGFBP2;UBR5;NOTUM;PSMB10
ubiquinone biosynthetic process (GO:0006744)	0.0237657	1	8.25593	30.8732	PDSS1;COQ8A
positive regulation of glycolytic process (GO:0045821)	0.0237657	1	8.25593	30.8732	MLXIPL;INSR
transport along microtubule (GO:0010970)	0.0237657	1	8.25593	30.8732	COPG1;DYNLL1
positive regulation of coenzyme metabolic process (GO:0051197)	0.0237657	1	8.25593	30.8732	MLXIPL;INSR
unsaturated fatty acid biosynthetic process (GO:0006636)	0.0237657	1	8.25593	30.8732	FADS3;HPGD
intracellular lipid transport (GO:0032365)	0.0237657	1	8.25593	30.8732	ACACB;ACACA
pyrimidine nucleoside metabolic process (GO:0006213)	0.0237657	1	8.25593	30.8732	NT5E;UPP2
negative regulation of Wnt signaling pathway (GO:0030178)	0.0238517	1	2.47678	9.25301	PSMB6;GSK3A;TLE1;CTNND1;IGFBP2;NOTUM;PSMB10
regulation of cyclin-dependent protein serine/threonine kinase activity (GO:0000079)	0.0242406	1	3.64232	13.5485	CCND1;CCNH;CDC37;GTPBP4
insulin receptor signaling pathway (GO:0008286)	0.0242406	1	3.64232	13.5485	GSK3A;INSR;IDE;SORBS1
regulation of innate immune response (GO:0045088)	0.026624	1	3.53826	12.8295	DHX9;CDC37;STAT2;POLR3D
cellular response to pH (GO:0071467)	0.0268752	1	7.73994	27.9919	CHORDC1;RAB11B
phospholipid metabolic process (GO:0006644)	0.0278665	1	3.48842	12.4897	PNPLA3;FITM1;LPL;PLPP3
phosphatidic acid biosynthetic process (GO:0006654)	0.028313	1	4.5307	16.1494	PLA2G12A;GPD1;PNPLA3
organonitrogen compound biosynthetic process (GO:1901566)	0.0287204	1	2.38152	8.45475	SPHK2;ELOVL6;CEPT1;PLPP3;GLUL;HACD2;MOCS1
G1/S transition of mitotic cell cycle (GO:0000082)	0.0287946	1	2.92073	10.3615	RANBP2;RRM2;CCND1;CCNH;MCM10
phosphatidic acid metabolic process (GO:0046473)	0.0301363	1	4.42282	15.4888	PLA2G12A;GPD1;PNPLA3
regulation of cellular metabolic process (GO:0031323)	0.0301363	1	4.42282	15.4888	FASN;ACACB;ACACA
regulation of mitochondrial outer membrane permeabilization involved in apoptotic signaling pathway (GO:1901028)	0.0301387	1	7.28465	25.5104	GSK3A;MPV17L
negative regulation of cellular carbohydrate metabolic process (GO:0010677)	0.0301387	1	7.28465	25.5104	GSK3A;GCK
phosphate-containing compound metabolic process (GO:0006796)	0.0302263	1	2.35563	8.24246	INPP5B;LPL;PLCG1;COQ8A;PLPP3;SLC17A2;GCK
positive regulation of defense response (GO:0031349)	0.0331783	1	3.30237	11.2474	DHX9;POLR3D;LPL;TNFRSF1A
glucose homeostasis (GO:0042593)	0.0331783	1	3.30237	11.2474	MLXIPL;INSR;PYGL;GCK
long-chain fatty-acyl-CoA biosynthetic process (GO:0035338)	0.0335505	1	6.87994	23.3554	ELOVL6;HACD2
regulation of oxidative stress-induced intrinsic apoptotic signaling pathway (GO:1902175)	0.0335505	1	6.87994	23.3554	VNN1;NFE2L2
modulation by virus of host morphology or physiology (GO:0019048)	0.0335505	1	6.87994	23.3554	INSR;KPNA3
negative regulation of oxidative stress-induced intrinsic apoptotic signaling pathway (GO:1902176)	0.0335505	1	6.87994	23.3554	VNN1;NFE2L2
positive regulation of carbohydrate metabolic process (GO:0045913)	0.0335505	1	6.87994	23.3554	MLXIPL;INSR
negative regulation of canonical Wnt signaling pathway (GO:0090090)	0.0342044	1	2.4934	8.41623	PSMB6;GSK3A;CTNND1;IGFBP2;NOTUM;PSMB10
negative regulation of phosphorylation (GO:0042326)	0.0345922	1	3.25892	10.9634	MLXIPL;CHORDC1;DYNLL1;PLPP3
regulation of G2/M transition of mitotic cell cycle (GO:0010389)	0.0351667	1	2.47678	8.29141	PSMB6;CCND1;CNTRL;CEP63;DYNLL1;PSMB10
phosphatidylinositol metabolic process (GO:0046488)	0.0364699	1	2.7398	9.07222	INPP5B;EFR3A;RAB4A;PLA2G12A;PITPNM2
regulation of sprouting angiogenesis (GO:1903670)	0.0371049	1	6.51784	21.4698	SYNJ2BP;EPN1
acylglycerol biosynthetic process (GO:0046463)	0.0371049	1	6.51784	21.4698	PNPLA3;LPL
fatty-acyl-CoA metabolic process (GO:0035337)	0.0371049	1	6.51784	21.4698	FASN;ACACA
positive regulation of blood coagulation (GO:0030194)	0.0371049	1	6.51784	21.4698	SELP;HRG
triglyceride biosynthetic process (GO:0019432)	0.0371049	1	6.51784	21.4698	PNPLA3;LPL
regulation of catenin import into nucleus (GO:0035412)	0.0371049	1	6.51784	21.4698	FZD7;UBR5
regulation of cellular response to heat (GO:1900034)	0.0390413	1	3.13516	10.1678	RANBP2;HSPH1;CHORDC1;FKBP4
steroid biosynthetic process (GO:0006694)	0.0405936	1	3.09598	9.91995	CYP39A1;MSMO1;HSD17B6;SLC27A2
regulation of endoplasmic reticulum stress-induced intrinsic apoptotic signaling pathway (GO:1902235)	0.0407966	1	6.19195	19.809	OPA1;TXNDC12
wound healing, spreading of cells (GO:0044319)	0.0407966	1	6.19195	19.809	TOR1A;PLET1
neuromuscular junction development (GO:0007528)	0.0407966	1	6.19195	19.809	CACNB4;ANK3
purine nucleotide metabolic process (GO:0006163)	0.0407966	1	6.19195	19.809	PRPS1;NT5E
mitochondrial respiratory chain complex IV assembly (GO:0033617)	0.0407966	1	6.19195	19.809	COX19;COX16
regulation of response to cytokine stimulus (GO:0060759)	0.0407966	1	6.19195	19.809	DHX9;TAF9
response to glucose (GO:0009749)	0.0423354	1	3.86997	12.2373	GYS2;LPL;GCK
protein localization to cell periphery (GO:1990778)	0.0426537	1	2.62371	8.27686	EFR3A;PKP2;FLOT2;ANK3;TNFRSF1A
energy reserve metabolic process (GO:0006112)	0.0446201	1	5.8971	18.3374	ADRB3;PYGL
negative regulation of macroautophagy (GO:0016242)	0.0446201	1	5.8971	18.3374	SMCR8;UBQLN4
mitochondrial respiratory chain complex IV biogenesis (GO:0097034)	0.0446201	1	5.8971	18.3374	COX19;COX16
negative regulation of cell cycle arrest (GO:0071157)	0.0446201	1	5.8971	18.3374	MLXIPL;CCND1
regulation of phosphorylation (GO:0042325)	0.0452934	1	2.57998	7.98399	RANBP2;FZD7;STAT2;DYNLL1;GCK
positive regulation of cellular biosynthetic process (GO:0031328)	0.0457521	1	2.32198	7.16219	MLXIPL;DHX9;AGXT2;INSR;SORBS1;GCK
organic hydroxy compound biosynthetic process (GO:1901617)	0.0468729	1	3.71517	11.3696	CYP39A1;MSMO1;SLC27A2
lipid homeostasis (GO:0055088)	0.0468729	1	3.71517	11.3696	MLXIPL;ABHD4;PNPLA3
protein localization to membrane (GO:0072657)	0.0469084	1	2.30756	7.06011	EFR3A;PKP2;FLOT2;ANK3;TNFRSF1A;RAB11B
acylglycerol homeostasis (GO:0055090)	0.0485702	1	5.62905	17.0264	MLXIPL;LPL
GTP metabolic process (GO:0046039)	0.0485702	1	5.62905	17.0264	OPA1;MOCS1
positive regulation of protein targeting to membrane (GO:0090314)	0.0485702	1	5.62905	17.0264	CHORDC1;ANK3
negative regulation of response to endoplasmic reticulum stress (GO:1903573)	0.0485702	1	5.62905	17.0264	OPA1;TXNDC12
negative regulation of sprouting angiogenesis (GO:1903671)	0.0485702	1	5.62905	17.0264	SYNJ2BP;EPN1
purine-containing compound biosynthetic process (GO:0072522)	0.0485702	1	5.62905	17.0264	PRPS1;SHMT1
cellular response to unfolded protein (GO:0034620)	0.0485702	1	5.62905	17.0264	HSPH1;HYOU1
NLS-bearing protein import into nucleus (GO:0006607)	0.0485702	1	5.62905	17.0264	RANBP2;KPNA3
neutrophil degranulation (GO:0043312)	0.0489944	1	1.67699	5.05787	FCER1G;B4GALT1;MME;CLEC12A;ATP11B;A1BG;PYGL;DYNLL1;VNN1;LRG1;FABP5;DNAJC5;SLC27A2
neutrophil activation involved in immune response (GO:0002283)	0.0516797	1	1.66313	4.92733	FCER1G;B4GALT1;MME;CLEC12A;ATP11B;A1BG;PYGL;DYNLL1;VNN1;LRG1;FABP5;DNAJC5;SLC27A2
glycolytic process (GO:0006096)	0.052642	1	5.3843	15.8527	PKLR;GCK
membrane assembly (GO:0071709)	0.052642	1	5.3843	15.8527	FLOT2;ANK3
positive regulation of ATP metabolic process (GO:1903580)	0.052642	1	5.3843	15.8527	MLXIPL;INSR
cellular nitrogen compound biosynthetic process (GO:0044271)	0.052642	1	5.3843	15.8527	PM20D1;SPHK2
NAD metabolic process (GO:0019674)	0.052642	1	5.3843	15.8527	NADK2;NT5E
triglyceride metabolic process (GO:0006641)	0.0541077	1	3.50488	10.223	FABP5;PNPLA3;LPL
neutrophil mediated immunity (GO:0002446)	0.0544645	1	1.6495	4.80037	FCER1G;B4GALT1;MME;CLEC12A;ATP11B;A1BG;PYGL;DYNLL1;VNN1;LRG1;FABP5;DNAJC5;SLC27A2
regulation of proteasomal ubiquitin-dependent protein catabolic process (GO:0032434)	0.0561198	1	2.7829	8.01549	GSK3A;TAF9;RAD23B;UBQLN4
phospholipid dephosphorylation (GO:0046839)	0.0568305	1	5.15996	14.7971	INPP5B;PLPP3
positive regulation of immune response (GO:0050778)	0.05921	1	3.37743	9.54686	DHX9;POLR3D;HRG
positive regulation of response to external stimulus (GO:0032103)	0.0599474	1	2.72174	7.65975	DHX9;LPL;HRG;TNFRSF1A
negative regulation of cytoskeleton organization (GO:0051494)	0.0611309	1	4.95356	13.8439	FKBP4;PFN1
response to glucocorticoid (GO:0051384)	0.0611309	1	4.95356	13.8439	IL1RN;ZFP36L1
ATP generation from ADP (GO:0006757)	0.0611309	1	4.95356	13.8439	PKLR;GCK
negative regulation of oxidative stress-induced cell death (GO:1903202)	0.0611309	1	4.95356	13.8439	VNN1;NFE2L2
chaperone mediated protein folding requiring cofactor (GO:0051085)	0.0611309	1	4.95356	13.8439	HSPH1;HYOU1
protein localization to plasma membrane (GO:0072659)	0.0615237	1	2.36334	6.58978	EFR3A;PKP2;FLOT2;ANK3;TNFRSF1A
long-chain fatty acid metabolic process (GO:0001676)	0.0618431	1	3.31712	9.23205	PNPLA3;ELOVL6;SLC27A2
negative regulation of kinase activity (GO:0033673)	0.061912	1	2.69215	7.48968	DEPTOR;CHORDC1;LRRC3;SMCR8
cell cycle G1/S phase transition (GO:0044843)	0.0639104	1	2.6632	7.32454	RANBP2;CCND1;CCNH;MCM10
protein oligomerization (GO:0051259)	0.06426	1	1.98824	5.45736	FCER1G;TOR1A;B4GALT1;OPA1;SHMT1;IDE;IKBKE
glycolytic process through glucose-6-phosphate (GO:0061620)	0.0655384	1	4.76304	12.9798	PKLR;GCK
canonical glycolysis (GO:0061621)	0.0655384	1	4.76304	12.9798	PKLR;GCK
glucose catabolic process to pyruvate (GO:0061718)	0.0655384	1	4.76304	12.9798	PKLR;GCK
respiratory chain complex IV assembly (GO:0008535)	0.0655384	1	4.76304	12.9798	COX19;COX16
monocarboxylic acid catabolic process (GO:0072329)	0.0655384	1	4.76304	12.9798	AGXT2;AGXT
positive regulation of glucose transport (GO:0010828)	0.0655384	1	4.76304	12.9798	INSR;SORBS1
cellular response to epidermal growth factor stimulus (GO:0071364)	0.0655384	1	4.76304	12.9798	PLCG1;ZFP36L1
long-chain fatty-acyl-CoA metabolic process (GO:0035336)	0.0655384	1	4.76304	12.9798	ELOVL6;HACD2
regulation of cellular protein localization (GO:1903827)	0.0655384	1	4.76304	12.9798	TOR1A;RAB11B
positive regulation of nitric oxide biosynthetic process (GO:0045429)	0.0655384	1	4.76304	12.9798	AGXT2;INSR
positive regulation of nitric oxide metabolic process (GO:1904407)	0.0655384	1	4.76304	12.9798	AGXT2;INSR
regulation of protein import into nucleus (GO:0042306)	0.0655384	1	4.76304	12.9798	FZD7;CHORDC1
mitotic cell cycle phase transition (GO:0044772)	0.0693585	1	1.95242	5.20996	RANBP2;CCND1;CCNH;CNTRL;MCM10;CEP63;DYNLL1
mitochondrial transport (GO:0006839)	0.0698582	1	2.27645	6.05829	ATP5S;SLC25A48;KIF1BP;UCP2;SLC25A44
positive regulation of cyclin-dependent protein kinase activity (GO:1904031)	0.0700486	1	4.58663	12.1939	CCND1;CCNH
bile acid biosynthetic process (GO:0006699)	0.0700486	1	4.58663	12.1939	CYP39A1;SLC27A2
positive regulation of glucose import (GO:0046326)	0.0700486	1	4.58663	12.1939	INSR;SORBS1
cytoskeleton-dependent intracellular transport (GO:0030705)	0.0700486	1	4.58663	12.1939	HOOK2;DYNLL1
positive regulation of interferon-beta production (GO:0032728)	0.0700486	1	4.58663	12.1939	DHX9;POLR3D
phosphatidylethanolamine acyl-chain remodeling (GO:0036152)	0.0700486	1	4.58663	12.1939	PLA2G12A;ABHD4
cholesterol homeostasis (GO:0042632)	0.0700617	1	3.14845	8.36977	CYP39A1;ACSM3;LPL
sterol homeostasis (GO:0055092)	0.0700617	1	3.14845	8.36977	CYP39A1;ACSM3;LPL
positive regulation of protein localization to membrane (GO:1905477)	0.0701057	1	2.57998	6.85694	CHORDC1;ANK3;SORBS1;DYNLL1
negative regulation of protein phosphorylation (GO:0001933)	0.0708264	1	2.07551	5.49497	MLXIPL;DEPTOR;CHORDC1;LRRC3;SMCR8;PLPP3
ER to Golgi vesicle-mediated transport (GO:0006888)	0.0738488	1	2.05258	5.34848	COG2;HYOU1;ANK3;COPG1;DYNLL1;YKT6
response to hexose (GO:0009746)	0.074657	1	4.42282	11.4766	GYS2;LPL
leukocyte cell-cell adhesion (GO:0007159)	0.074657	1	4.42282	11.4766	SELP;NT5E
regulation of protein targeting to membrane (GO:0090313)	0.074657	1	4.42282	11.4766	CHORDC1;ANK3
regulation of protein localization to cell surface (GO:2000008)	0.074657	1	4.42282	11.4766	TOR1A;RAB11B
cellular response to topologically incorrect protein (GO:0035967)	0.074657	1	4.42282	11.4766	HSPH1;HYOU1
cellular response to glucose stimulus (GO:0071333)	0.074657	1	4.42282	11.4766	MLXIPL;RAB11B
regulation of DNA replication (GO:0006275)	0.0787446	1	2.99611	7.61474	DHX9;INSR;GTPBP4
hydrogen ion transmembrane transport (GO:1902600)	0.0793592	1	4.27031	10.82	ATP5S;UCP2
regulation of mRNA processing (GO:0050684)	0.0793592	1	4.27031	10.82	DHX9;ZFP36L1
organelle fission (GO:0048285)	0.0793592	1	4.27031	10.82	OPA1;PEX11A
lytic vacuole organization (GO:0080171)	0.0793592	1	4.27031	10.82	HOOK2;ZKSCAN3
triglyceride homeostasis (GO:0070328)	0.0793592	1	4.27031	10.82	MLXIPL;LPL
regulation of mitotic cell cycle phase transition (GO:1901990)	0.0801115	1	2.0082	5.06937	PSMB6;CNTRL;CEP63;DYNLL1;PSMB10;ZFP36L1
modification-dependent protein catabolic process (GO:0019941)	0.0806398	1	2.18026	5.48939	RANBP2;UBR5;UBE4B;BFAR;FBXO21
positive regulation of macromolecule biosynthetic process (GO:0010557)	0.0825184	1	2.16502	5.40114	HSPH1;DHX9;INSR;SORBS1;GCK
nucleotide-excision repair, preincision complex assembly (GO:0006294)	0.0841511	1	4.12797	10.2173	CCNH;RAD23B
keratan sulfate biosynthetic process (GO:0018146)	0.0841511	1	4.12797	10.2173	B4GALT1;ST3GAL1
regulation of myoblast differentiation (GO:0045661)	0.0841511	1	4.12797	10.2173	FLOT2;ZFP36L1
negative regulation of protein modification process (GO:0031400)	0.084781	1	2.90248	7.16239	CHORDC1;FXYD1;PLPP3
positive regulation of cyclin-dependent protein serine/threonine kinase activity (GO:0045737)	0.0890286	1	3.99481	9.66263	CCND1;CCNH
cellular response to cAMP (GO:0071320)	0.0890286	1	3.99481	9.66263	AQP8;ZFP36L1
'de novo' posttranslational protein folding (GO:0051084)	0.0890286	1	3.99481	9.66263	HSPH1;HYOU1
regulation of blood coagulation (GO:0030193)	0.0890286	1	3.99481	9.66263	FCER1G;HRG
bile acid metabolic process (GO:0008206)	0.0890286	1	3.99481	9.66263	CYP39A1;SLC27A2
positive regulation of reactive oxygen species biosynthetic process (GO:1903428)	0.0890286	1	3.99481	9.66263	AGXT2;INSR
regulation of cellular response to stress (GO:0080135)	0.0904482	1	2.35884	5.66824	RANBP2;HSPH1;CHORDC1;FKBP4
regulation of protein kinase activity (GO:0045859)	0.0922563	1	2.09188	4.98533	DEPTOR;ALS2;CHORDC1;LRRC3;SMCR8
positive regulation of nucleobase-containing compound transport (GO:0032241)	0.0930818	1	10.3199	24.5023	DHX9
pyrimidine-containing compound biosynthetic process (GO:0072528)	0.0930818	1	10.3199	24.5023	PRPS1
positive regulation of protein glycosylation (GO:0060050)	0.0930818	1	10.3199	24.5023	CHORDC1
granzyme-mediated apoptotic signaling pathway (GO:0008626)	0.0930818	1	10.3199	24.5023	UBE4B
neuron projection maintenance (GO:1990535)	0.0930818	1	10.3199	24.5023	INSR
succinyl-CoA metabolic process (GO:0006104)	0.0930818	1	10.3199	24.5023	SUCLG1
regulation of endothelial cell development (GO:1901550)	0.0930818	1	10.3199	24.5023	TNFRSF1A
response to granulocyte macrophage colony-stimulating factor (GO:0097012)	0.0930818	1	10.3199	24.5023	NPR2
lipoxin biosynthetic process (GO:2001301)	0.0930818	1	10.3199	24.5023	HPGD
negative regulation of cellular response to hypoxia (GO:1900038)	0.0930818	1	10.3199	24.5023	HYOU1
bundle of His cell-Purkinje myocyte adhesion involved in cell communication (GO:0086073)	0.0930818	1	10.3199	24.5023	PKP2
nucleobase metabolic process (GO:0009112)	0.0930818	1	10.3199	24.5023	PRPS1
regulation of MHC class I biosynthetic process (GO:0045343)	0.0930818	1	10.3199	24.5023	HSPH1
glomerular epithelial cell differentiation (GO:0072311)	0.0930818	1	10.3199	24.5023	KLF15
renal filtration cell differentiation (GO:0061318)	0.0930818	1	10.3199	24.5023	KLF15
membrane raft assembly (GO:0001765)	0.0930818	1	10.3199	24.5023	FLOT2
intermediate filament bundle assembly (GO:0045110)	0.0930818	1	10.3199	24.5023	PKP2
negative regulation of cell size (GO:0045792)	0.0930818	1	10.3199	24.5023	DEPTOR
regulation of NK T cell activation (GO:0051133)	0.0930818	1	10.3199	24.5023	HSPH1
regulation of blood vessel remodeling (GO:0060312)	0.0930818	1	10.3199	24.5023	HRG
lens fiber cell development (GO:0070307)	0.0930818	1	10.3199	24.5023	WNT5B
regulation of interferon-alpha secretion (GO:1902739)	0.0930818	1	10.3199	24.5023	DHX9
positive regulation of RNA export from nucleus (GO:0046833)	0.0930818	1	10.3199	24.5023	DHX9
positive regulation of action potential (GO:0045760)	0.0930818	1	10.3199	24.5023	ANK3
positive regulation of microtubule motor activity (GO:2000576)	0.0930818	1	10.3199	24.5023	DYNLL1
regulation of cellular carbohydrate catabolic process (GO:0043471)	0.0930818	1	10.3199	24.5023	PPP1R3B
positive regulation of protein import into nucleus, translocation (GO:0033160)	0.0930818	1	10.3199	24.5023	UBR5
positive regulation of T cell differentiation in thymus (GO:0033089)	0.0930818	1	10.3199	24.5023	VNN1
negative regulation of erythrocyte differentiation (GO:0045647)	0.0930818	1	10.3199	24.5023	ZFP36L1
positive regulation of cholesterol storage (GO:0010886)	0.0930818	1	10.3199	24.5023	LPL
negative regulation of systemic arterial blood pressure (GO:0003085)	0.0930818	1	10.3199	24.5023	ADRB3
positive regulation of sodium ion transmembrane transport (GO:1902307)	0.0930818	1	10.3199	24.5023	ANK3
positive regulation of clathrin-dependent endocytosis (GO:2000370)	0.0930818	1	10.3199	24.5023	TOR1A
lipoprotein catabolic process (GO:0042159)	0.0930818	1	10.3199	24.5023	NOTUM
positive regulation of interferon-alpha secretion (GO:1902741)	0.0930818	1	10.3199	24.5023	DHX9
cellular nitrogen compound catabolic process (GO:0044270)	0.0930818	1	10.3199	24.5023	PM20D1
cellular response to magnesium ion (GO:0071286)	0.0930818	1	10.3199	24.5023	ANK3
negative regulation of delayed rectifier potassium channel activity (GO:1902260)	0.0930818	1	10.3199	24.5023	ANK3
positive regulation of autophagosome maturation (GO:1901098)	0.0930818	1	10.3199	24.5023	SMCR8
negative regulation of DNA repair (GO:0045738)	0.0930818	1	10.3199	24.5023	UBR5
positive regulation of centrosome cycle (GO:0046607)	0.0930818	1	10.3199	24.5023	RANBP2
negative regulation of cell cycle phase transition (GO:1901988)	0.0930818	1	10.3199	24.5023	ZFP36L1
insulin secretion involved in cellular response to glucose stimulus (GO:0035773)	0.0930818	1	10.3199	24.5023	RAB11B
negative regulation of smooth muscle cell differentiation (GO:0051151)	0.0930818	1	10.3199	24.5023	RBPMS2
cellular response to granulocyte macrophage colony-stimulating factor stimulus (GO:0097011)	0.0930818	1	10.3199	24.5023	NPR2
glutamate catabolic process (GO:0006538)	0.0930818	1	10.3199	24.5023	GLUL
negative regulation of glycogen biosynthetic process (GO:0045719)	0.0930818	1	10.3199	24.5023	GSK3A
dendritic spine maintenance (GO:0097062)	0.0930818	1	10.3199	24.5023	INSR
negative regulation of cell-cell adhesion (GO:0022408)	0.0939876	1	3.86997	9.1509	IL1RN;GTPBP4
cofactor biosynthetic process (GO:0051188)	0.0939876	1	3.86997	9.1509	CIAPIN1;MOCS1
lysosome organization (GO:0007040)	0.0939876	1	3.86997	9.1509	HOOK2;ZKSCAN3
proton transport (GO:0015992)	0.0939876	1	3.86997	9.1509	ATP5S;UCP2
regulated exocytosis (GO:0045055)	0.094272	1	2.07784	4.90696	SELP;DNAJC5;A1BG;HRG;RAB11B
cellular response to tumor necrosis factor (GO:0071356)	0.0970254	1	1.90522	4.44445	PSMB6;DHX9;PSMB10;ZFP36L1;NFE2L2;TNFRSF1A
regulation of TOR signaling (GO:0032006)	0.0974201	1	2.73174	6.36147	GSK3A;DEPTOR;SMCR8
regulation of nitric oxide biosynthetic process (GO:0045428)	0.0990243	1	3.7527	8.6777	AGXT2;INSR
negative regulation of protein kinase activity (GO:0006469)	0.102839	1	2.25162	5.1215	DEPTOR;CHORDC1;LRRC3;SMCR8
Wnt signaling pathway (GO:0016055)	0.102839	1	2.25162	5.1215	WNT5B;FZD7;FZD8;PLPP3
negative regulation of angiogenesis (GO:0016525)	0.10401	1	2.65369	6.00603	SYNJ2BP;HRG;EPN1
ubiquitin-dependent protein catabolic process (GO:0006511)	0.10406	1	1.62946	3.68712	PSMB6;RANBP2;GSK3A;UBR5;UBE4B;BFAR;FBXO21;PSMB10;NFE2L2
glycogen metabolic process (GO:0005977)	0.104135	1	3.64232	8.23918	GYS2;PYGL
positive regulation of cell-cell adhesion (GO:0022409)	0.104135	1	3.64232	8.23918	ANK3;PLPP3
negative regulation of mitochondrion organization (GO:0010823)	0.104135	1	3.64232	8.23918	OPA1;MPV17L
intra-Golgi vesicle-mediated transport (GO:0006891)	0.104135	1	3.64232	8.23918	COG2;COPG1
membrane raft polarization (GO:0001766)	0.107733	1	8.84564	19.709	PLLP
regulation of cyclic-nucleotide phosphodiesterase activity (GO:0051342)	0.107733	1	8.84564	19.709	GNAT1
cardiac muscle cell-cardiac muscle cell adhesion (GO:0086042)	0.107733	1	8.84564	19.709	PKP2
purine nucleotide biosynthetic process (GO:0006164)	0.107733	1	8.84564	19.709	PRPS1
regulation of immunoglobulin mediated immune response (GO:0002889)	0.107733	1	8.84564	19.709	NECTIN2
modulation by symbiont of host cellular process (GO:0044068)	0.107733	1	8.84564	19.709	KPNA3
negative regulation of mitochondrial outer membrane permeabilization involved in apoptotic signaling pathway (GO:1901029)	0.107733	1	8.84564	19.709	MPV17L
positive regulation of epithelial cell proliferation involved in wound healing (GO:0060054)	0.107733	1	8.84564	19.709	FZD7
exonucleolytic trimming to generate mature 3'-end of 5.8S rRNA from tricistronic rRNA transcript (SSU-rRNA, 5.8S rRNA, LSU-rRNA) (GO:0000467)	0.107733	1	8.84564	19.709	ERI2
progesterone receptor signaling pathway (GO:0050847)	0.107733	1	8.84564	19.709	UBR5
positive regulation of sphingolipid biosynthetic process (GO:0090154)	0.107733	1	8.84564	19.709	TNFRSF1A
exonucleolytic trimming involved in rRNA processing (GO:0000459)	0.107733	1	8.84564	19.709	ERI2
regulation of endocytic recycling (GO:2001135)	0.107733	1	8.84564	19.709	RAB11B
fatty acid elongation, unsaturated fatty acid (GO:0019368)	0.107733	1	8.84564	19.709	ELOVL6
regulation of cardiac muscle cell membrane potential (GO:0086036)	0.107733	1	8.84564	19.709	FXYD1
ornithine transport (GO:0015822)	0.107733	1	8.84564	19.709	SLC7A2
sulfur amino acid biosynthetic process (GO:0000097)	0.107733	1	8.84564	19.709	CBS
cellular response to laminar fluid shear stress (GO:0071499)	0.107733	1	8.84564	19.709	NFE2L2
posttranslational protein targeting to endoplasmic reticulum membrane (GO:0006620)	0.107733	1	8.84564	19.709	HYOU1
death-inducing signaling complex assembly (GO:0071550)	0.107733	1	8.84564	19.709	TNFRSF1A
cellular response to leptin stimulus (GO:0044320)	0.107733	1	8.84564	19.709	GCK
membrane raft distribution (GO:0031580)	0.107733	1	8.84564	19.709	PLLP
molybdopterin cofactor metabolic process (GO:0043545)	0.107733	1	8.84564	19.709	MOCS1
formation of translation preinitiation complex (GO:0001731)	0.107733	1	8.84564	19.709	MCTS1
box C/D snoRNP assembly (GO:0000492)	0.107733	1	8.84564	19.709	TAF9
fatty acid elongation, saturated fatty acid (GO:0019367)	0.107733	1	8.84564	19.709	ELOVL6
regulation of interleukin-18 production (GO:0032661)	0.107733	1	8.84564	19.709	DHX9
fatty acid elongation, polyunsaturated fatty acid (GO:0034626)	0.107733	1	8.84564	19.709	ELOVL6
negative regulation of cell adhesion mediated by integrin (GO:0033629)	0.107733	1	8.84564	19.709	HRG
regulation of smooth muscle cell differentiation (GO:0051150)	0.107733	1	8.84564	19.709	RBPMS2
positive regulation of ER-associated ubiquitin-dependent protein catabolic process (GO:1903071)	0.107733	1	8.84564	19.709	NFE2L2
morphogenesis of a polarized epithelium (GO:0001738)	0.107733	1	8.84564	19.709	CELSR1
positive regulation of NK T cell activation (GO:0051135)	0.107733	1	8.84564	19.709	HSPH1
protein localization to cytoplasmic stress granule (GO:1903608)	0.107733	1	8.84564	19.709	DHX9
zinc II ion transmembrane import (GO:0071578)	0.107733	1	8.84564	19.709	SLC39A4
negative regulation of cardiocyte differentiation (GO:1905208)	0.107733	1	8.84564	19.709	FZD7
positive regulation of fatty acid beta-oxidation (GO:0032000)	0.107733	1	8.84564	19.709	ABCD2
wound healing, spreading of epidermal cells (GO:0035313)	0.107733	1	8.84564	19.709	PLET1
positive regulation of ceramide biosynthetic process (GO:2000304)	0.107733	1	8.84564	19.709	TNFRSF1A
negative regulation of glycogen metabolic process (GO:0070874)	0.107733	1	8.84564	19.709	GSK3A
regulation of anion transport (GO:0044070)	0.107733	1	8.84564	19.709	RAB11B
tetrahydrofolate interconversion (GO:0035999)	0.107733	1	8.84564	19.709	SHMT1
G-quadruplex DNA unwinding (GO:0044806)	0.107733	1	8.84564	19.709	DHX9
fatty acid elongation, monounsaturated fatty acid (GO:0034625)	0.107733	1	8.84564	19.709	ELOVL6
molybdopterin cofactor biosynthetic process (GO:0032324)	0.107733	1	8.84564	19.709	MOCS1
positive regulation of isomerase activity (GO:0010912)	0.107733	1	8.84564	19.709	DHX9
positive regulation of membrane depolarization (GO:1904181)	0.107733	1	8.84564	19.709	ANK3
lens fiber cell differentiation (GO:0070306)	0.107733	1	8.84564	19.709	WNT5B
regulation of glycogen (starch) synthase activity (GO:2000465)	0.107733	1	8.84564	19.709	GSK3A
negative regulation of cardiac muscle tissue development (GO:0055026)	0.107733	1	8.84564	19.709	FZD7
amino acid import across plasma membrane (GO:0089718)	0.107733	1	8.84564	19.709	SLC7A2
long-chain fatty acid import (GO:0044539)	0.107733	1	8.84564	19.709	SLC27A2
keratan sulfate metabolic process (GO:0042339)	0.109316	1	3.53826	7.83199	B4GALT1;ST3GAL1
negative regulation of endothelial cell migration (GO:0010596)	0.109316	1	3.53826	7.83199	SYNJ2BP;HRG
phosphatidylcholine metabolic process (GO:0046470)	0.11077	1	2.57998	5.67673	PLA2G12A;ABHD4;CEPT1
positive regulation of canonical Wnt signaling pathway (GO:0090263)	0.113282	1	2.17261	4.73169	PSMB6;USP8;UBR5;PSMB10
regulation of cyclin-dependent protein kinase activity (GO:1904029)	0.114563	1	3.43997	7.45314	CDC37;GTPBP4
negative regulation of cell-substrate adhesion (GO:0010812)	0.114563	1	3.43997	7.45314	FZD7;PLET1
positive regulation of DNA replication (GO:0045740)	0.114563	1	3.43997	7.45314	DHX9;INSR
maturation of SSU-rRNA from tricistronic rRNA transcript (SSU-rRNA, 5.8S rRNA, LSU-rRNA) (GO:0000462)	0.114563	1	3.43997	7.45314	FCF1;TSR1
regulation of sodium ion transport (GO:0002028)	0.114563	1	3.43997	7.45314	PKP2;ANK3
carbohydrate catabolic process (GO:0016052)	0.114563	1	3.43997	7.45314	PKLR;GCK
positive regulation of inflammatory response (GO:0050729)	0.117694	1	2.51025	5.37109	DHX9;LPL;TNFRSF1A
canonical Wnt signaling pathway (GO:0060070)	0.117694	1	2.51025	5.37109	FZD7;FZD8;PLPP3
regulation of muscle cell differentiation (GO:0051147)	0.119874	1	3.347	7.10005	FLOT2;ZFP36L1
organophosphate biosynthetic process (GO:0090407)	0.119874	1	3.347	7.10005	FITM1;MOCS1
acylglycerol metabolic process (GO:0006639)	0.119874	1	3.347	7.10005	PNPLA3;LPL
negative regulation of blood coagulation (GO:0030195)	0.119874	1	3.347	7.10005	F11;HRG
inner mitochondrial membrane organization (GO:0007007)	0.119874	1	3.347	7.10005	ATP5S;OPA1
sphingolipid metabolic process (GO:0006665)	0.121409	1	2.11691	4.46369	SPHK2;ELOVL6;PLPP3;HACD2
regulation of synaptic transmission, dopaminergic (GO:0032225)	0.122148	1	7.73994	16.2734	TOR1A
positive regulation of tissue remodeling (GO:0034105)	0.122148	1	7.73994	16.2734	HRG
positive regulation of mitochondrial calcium ion concentration (GO:0051561)	0.122148	1	7.73994	16.2734	MCUR1
regulation of amyloid precursor protein catabolic process (GO:1902991)	0.122148	1	7.73994	16.2734	FLOT2
sulfur amino acid catabolic process (GO:0000098)	0.122148	1	7.73994	16.2734	CBS
regulation of dopamine uptake involved in synaptic transmission (GO:0051584)	0.122148	1	7.73994	16.2734	TOR1A
positive regulation of membrane potential (GO:0045838)	0.122148	1	7.73994	16.2734	ANK3
response to magnesium ion (GO:0032026)	0.122148	1	7.73994	16.2734	ANK3
nuclear-transcribed mRNA catabolic process, deadenylation-independent decay (GO:0031086)	0.122148	1	7.73994	16.2734	ZFP36L1
desmosome organization (GO:0002934)	0.122148	1	7.73994	16.2734	PKP2
negative regulation of glucose import (GO:0046325)	0.122148	1	7.73994	16.2734	GSK3A
imidazole-containing compound catabolic process (GO:0052805)	0.122148	1	7.73994	16.2734	HAL
negative regulation of protein complex disassembly (GO:0043242)	0.122148	1	7.73994	16.2734	UBQLN4
benzene-containing compound metabolic process (GO:0042537)	0.122148	1	7.73994	16.2734	KYAT3
cellular response to UV-B (GO:0071493)	0.122148	1	7.73994	16.2734	MME
isoprenoid metabolic process (GO:0006720)	0.122148	1	7.73994	16.2734	PDSS1
bundle of His cell to Purkinje myocyte communication (GO:0086069)	0.122148	1	7.73994	16.2734	PKP2
insulin metabolic process (GO:1901142)	0.122148	1	7.73994	16.2734	IDE
negative regulation of voltage-gated potassium channel activity (GO:1903817)	0.122148	1	7.73994	16.2734	ANK3
positive regulation of catenin import into nucleus (GO:0035413)	0.122148	1	7.73994	16.2734	UBR5
glycosyl compound metabolic process (GO:1901657)	0.122148	1	7.73994	16.2734	UPP2
isoprenoid biosynthetic process (GO:0008299)	0.122148	1	7.73994	16.2734	PDSS1
regulation of chemokine secretion (GO:0090196)	0.122148	1	7.73994	16.2734	LPL
kynurenine metabolic process (GO:0070189)	0.122148	1	7.73994	16.2734	KYAT3
histidine catabolic process (GO:0006548)	0.122148	1	7.73994	16.2734	HAL
diol biosynthetic process (GO:0034312)	0.122148	1	7.73994	16.2734	SPHK2
regulation of type B pancreatic cell development (GO:2000074)	0.122148	1	7.73994	16.2734	GSK3A
amyloid precursor protein catabolic process (GO:0042987)	0.122148	1	7.73994	16.2734	PSEN2
B cell mediated immunity (GO:0019724)	0.122148	1	7.73994	16.2734	FCER1G
sphingosine biosynthetic process (GO:0046512)	0.122148	1	7.73994	16.2734	SPHK2
positive regulation of monocyte differentiation (GO:0045657)	0.122148	1	7.73994	16.2734	ZFP36L1
membrane fusion involved in viral entry into host cell (GO:0039663)	0.122148	1	7.73994	16.2734	NECTIN2
fatty acid alpha-oxidation (GO:0001561)	0.122148	1	7.73994	16.2734	SLC27A2
histidine metabolic process (GO:0006547)	0.122148	1	7.73994	16.2734	HAL
cardiac muscle hypertrophy (GO:0003300)	0.122148	1	7.73994	16.2734	CAMTA2
ketone body biosynthetic process (GO:0046951)	0.122148	1	7.73994	16.2734	ACSS3
positive regulation of respiratory burst (GO:0060267)	0.122148	1	7.73994	16.2734	INSR
fusion of virus membrane with host plasma membrane (GO:0019064)	0.122148	1	7.73994	16.2734	NECTIN2
regulation of ERAD pathway (GO:1904292)	0.122148	1	7.73994	16.2734	TMEM259
acylglycerol acyl-chain remodeling (GO:0036155)	0.122148	1	7.73994	16.2734	PNPLA3
positive regulation of chemokine secretion (GO:0090197)	0.122148	1	7.73994	16.2734	LPL
ribosome disassembly (GO:0032790)	0.122148	1	7.73994	16.2734	MCTS1
immunoglobulin mediated immune response (GO:0016064)	0.122148	1	7.73994	16.2734	FCER1G
cellular response to interleukin-17 (GO:0097398)	0.122148	1	7.73994	16.2734	IL17RB
succinate metabolic process (GO:0006105)	0.122148	1	7.73994	16.2734	SUCLG1
cellular response to cytokine stimulus (GO:0071345)	0.123444	1	1.4904	3.11788	IL1RN;GSK3A;MME;CCND1;DHX9;STAT2;NPR2;LRRC3;ZFP36L1;NFE2L2;TNFRSF1A
regulation of DNA repair (GO:0006282)	0.125244	1	3.25892	6.77038	DHX9;UBR5
positive regulation of mitochondrial outer membrane permeabilization involved in apoptotic signaling pathway (GO:1901030)	0.125244	1	3.25892	6.77038	GSK3A;DYNLL1
regulation of sodium ion transmembrane transporter activity (GO:2000649)	0.125244	1	3.25892	6.77038	FXYD1;ANK3
phospholipid biosynthetic process (GO:0008654)	0.125244	1	3.25892	6.77038	SPHK2;FITM1
regulation of carbohydrate catabolic process (GO:0043470)	0.125244	1	3.25892	6.77038	RANBP2;GCK
T cell differentiation (GO:0030217)	0.130671	1	3.17536	6.46209	FCER1G;ZFP36L1
positive regulation of innate immune response (GO:0045089)	0.130671	1	3.17536	6.46209	DHX9;POLR3D
chemical homeostasis (GO:0048878)	0.130671	1	3.17536	6.46209	ABHD4;PNPLA3
antigen processing and presentation of exogenous peptide antigen via MHC class I (GO:0042590)	0.135677	1	2.35137	4.69682	PSMB6;FCER1G;PSMB10
regulation of transcription from RNA polymerase II promoter in response to hypoxia (GO:0061418)	0.135677	1	2.35137	4.69682	PSMB6;PSMB10;NFE2L2
regulation of type I interferon-mediated signaling pathway (GO:0060338)	0.136151	1	3.09598	6.17335	STAT2;CDC37
regulation of proteasomal protein catabolic process (GO:0061136)	0.136151	1	3.09598	6.17335	UBQLN4;RAD23B
alpha-amino acid catabolic process (GO:1901606)	0.136151	1	3.09598	6.17335	HAL;CBS
very-low-density lipoprotein particle remodeling (GO:0034372)	0.136331	1	6.87994	13.7095	LPL
small RNA loading onto RISC (GO:0070922)	0.136331	1	6.87994	13.7095	DHX9
positive regulation of protein sumoylation (GO:0033235)	0.136331	1	6.87994	13.7095	PIAS4
negative regulation of response to reactive oxygen species (GO:1901032)	0.136331	1	6.87994	13.7095	NFE2L2
interleukin-17-mediated signaling pathway (GO:0097400)	0.136331	1	6.87994	13.7095	IL17RB
long-chain fatty acid biosynthetic process (GO:0042759)	0.136331	1	6.87994	13.7095	ELOVL6
vasodilation (GO:0042311)	0.136331	1	6.87994	13.7095	ADRB3
regulation of ER-associated ubiquitin-dependent protein catabolic process (GO:1903069)	0.136331	1	6.87994	13.7095	NFE2L2
regulation of microvillus organization (GO:0032530)	0.136331	1	6.87994	13.7095	CDHR5
establishment of Golgi localization (GO:0051683)	0.136331	1	6.87994	13.7095	COPG1
homocysteine metabolic process (GO:0050667)	0.136331	1	6.87994	13.7095	CBS
multi-ciliated epithelial cell differentiation (GO:1903251)	0.136331	1	6.87994	13.7095	CEP63
small nucleolar ribonucleoprotein complex assembly (GO:0000491)	0.136331	1	6.87994	13.7095	TAF9
regulation of integrin activation (GO:0033623)	0.136331	1	6.87994	13.7095	SELP
chylomicron remodeling (GO:0034371)	0.136331	1	6.87994	13.7095	LPL
sphingoid biosynthetic process (GO:0046520)	0.136331	1	6.87994	13.7095	SPHK2
nicotinamide nucleotide biosynthetic process (GO:0019359)	0.136331	1	6.87994	13.7095	ME1
nucleoside phosphate biosynthetic process (GO:1901293)	0.136331	1	6.87994	13.7095	SUCLG1
negative regulation of fibrinolysis (GO:0051918)	0.136331	1	6.87994	13.7095	HRG
mitochondrial calcium uptake (GO:0036444)	0.136331	1	6.87994	13.7095	MCUR1
positive regulation of phosphorylation of RNA polymerase II C-terminal domain (GO:1901409)	0.136331	1	6.87994	13.7095	CCNH
receptor recycling (GO:0001881)	0.136331	1	6.87994	13.7095	RAB11B
positive regulation of immunoglobulin mediated immune response (GO:0002891)	0.136331	1	6.87994	13.7095	NECTIN2
nucleoside triphosphate biosynthetic process (GO:0009142)	0.136331	1	6.87994	13.7095	SUCLG1
regulation of Rac protein signal transduction (GO:0035020)	0.136331	1	6.87994	13.7095	ALS2
positive regulation of cell activation (GO:0050867)	0.136331	1	6.87994	13.7095	SELP
negative regulation of heterotypic cell-cell adhesion (GO:0034115)	0.136331	1	6.87994	13.7095	IL1RN
regulation of cell-cell adhesion involved in gastrulation (GO:0070587)	0.136331	1	6.87994	13.7095	IL1RN
peroxisome fission (GO:0016559)	0.136331	1	6.87994	13.7095	PEX11A
regulation of oxidative phosphorylation (GO:0002082)	0.136331	1	6.87994	13.7095	MLXIPL
regulation of homotypic cell-cell adhesion (GO:0034110)	0.136331	1	6.87994	13.7095	ANK3
dynamin family protein polymerization involved in mitochondrial fission (GO:0003374)	0.136331	1	6.87994	13.7095	OPA1
axonal transport of mitochondrion (GO:0019896)	0.136331	1	6.87994	13.7095	OPA1
neuron projection organization (GO:0106027)	0.136331	1	6.87994	13.7095	INSR
fatty acid homeostasis (GO:0055089)	0.136331	1	6.87994	13.7095	MLXIPL
cytoskeletal anchoring at plasma membrane (GO:0007016)	0.136331	1	6.87994	13.7095	ANK3
sphingosine metabolic process (GO:0006670)	0.136331	1	6.87994	13.7095	SPHK2
negative regulation of peptidyl-lysine acetylation (GO:2000757)	0.136331	1	6.87994	13.7095	KLF15
response to vitamin (GO:0033273)	0.136331	1	6.87994	13.7095	HLCS
sulfur compound biosynthetic process (GO:0044272)	0.13838	1	2.01364	3.98248	B4GALT1;CBS;GSS;ST3GAL1
negative regulation of mitotic cell cycle phase transition (GO:1901991)	0.139381	1	2.32198	4.57556	PSMB6;PSMB10;ZFP36L1
negative regulation of TOR signaling (GO:0032007)	0.141681	1	3.02046	5.90252	GSK3A;DEPTOR
positive regulation of mitotic nuclear division (GO:0045840)	0.141681	1	3.02046	5.90252	RANBP2;INSR
response to cAMP (GO:0051591)	0.141681	1	3.02046	5.90252	AQP8;ZFP36L1
tRNA aminoacylation (GO:0043039)	0.141681	1	3.02046	5.90252	TARS;AARS
regulation of ATPase activity (GO:0043462)	0.141681	1	3.02046	5.90252	DNAJB11;PFN1
negative regulation of cell cycle process (GO:0010948)	0.146891	1	2.26535	4.34508	MLXIPL;RRM2;CCND1
protein catabolic process (GO:0030163)	0.146891	1	2.26535	4.34508	PSMB6;IDE;PSMB10
DNA duplex unwinding (GO:0032508)	0.147258	1	2.94855	5.64814	DHX9;RAD23B
G2/M transition of mitotic cell cycle (GO:0000086)	0.150194	1	1.95022	3.69728	CCNH;CNTRL;CEP63;DYNLL1
membrane raft organization (GO:0031579)	0.150285	1	6.19195	11.7351	FLOT2
dynamin family protein polymerization involved in membrane fission (GO:0003373)	0.150285	1	6.19195	11.7351	OPA1
amino sugar metabolic process (GO:0006040)	0.150285	1	6.19195	11.7351	ST3GAL1
regulation of coagulation (GO:0050818)	0.150285	1	6.19195	11.7351	HRG
3'-UTR-mediated mRNA destabilization (GO:0061158)	0.150285	1	6.19195	11.7351	ZFP36L1
N-acetylneuraminate metabolic process (GO:0006054)	0.150285	1	6.19195	11.7351	ST3GAL1
positive regulation of amyloid-beta formation (GO:1902004)	0.150285	1	6.19195	11.7351	GSK3A
contractile actin filament bundle assembly (GO:0030038)	0.150285	1	6.19195	11.7351	SORBS1
glycine metabolic process (GO:0006544)	0.150285	1	6.19195	11.7351	SHMT1
pyroptosis (GO:0070269)	0.150285	1	6.19195	11.7351	DHX9
response to laminar fluid shear stress (GO:0034616)	0.150285	1	6.19195	11.7351	NFE2L2
regulation of mast cell activation (GO:0033003)	0.150285	1	6.19195	11.7351	NECTIN2
embryonic digestive tract morphogenesis (GO:0048557)	0.150285	1	6.19195	11.7351	RBPMS2
positive regulation of natural killer cell mediated cytotoxicity directed against tumor cell target (GO:0002860)	0.150285	1	6.19195	11.7351	NECTIN2
regulation of respiratory burst (GO:0060263)	0.150285	1	6.19195	11.7351	INSR
positive regulation of glucose import in response to insulin stimulus (GO:2001275)	0.150285	1	6.19195	11.7351	SORBS1
glutamine metabolic process (GO:0006541)	0.150285	1	6.19195	11.7351	GLUL
mesenchymal to epithelial transition (GO:0060231)	0.150285	1	6.19195	11.7351	FZD7
cellular copper ion homeostasis (GO:0006878)	0.150285	1	6.19195	11.7351	COX19
androgen biosynthetic process (GO:0006702)	0.150285	1	6.19195	11.7351	HSD17B6
negative regulation of gluconeogenesis (GO:0045721)	0.150285	1	6.19195	11.7351	GCK
mitotic G1 DNA damage checkpoint (GO:0031571)	0.150285	1	6.19195	11.7351	CCND1
DNA dealkylation involved in DNA repair (GO:0006307)	0.150285	1	6.19195	11.7351	ALKBH5
regulation of granulocyte differentiation (GO:0030852)	0.150285	1	6.19195	11.7351	C1QC
glycerolipid metabolic process (GO:0046486)	0.150285	1	6.19195	11.7351	PNPLA3
negative regulation of autophagosome assembly (GO:1902902)	0.150285	1	6.19195	11.7351	SMCR8
receptor guanylyl cyclase signaling pathway (GO:0007168)	0.150285	1	6.19195	11.7351	NPR2
virion attachment to host cell (GO:0019062)	0.150285	1	6.19195	11.7351	NECTIN2
G1 DNA damage checkpoint (GO:0044783)	0.150285	1	6.19195	11.7351	CCND1
nucleoside metabolic process (GO:0009116)	0.150285	1	6.19195	11.7351	UPP2
regulation of cytoplasmic translation (GO:2000765)	0.150285	1	6.19195	11.7351	DHX9
positive regulation of natural killer cell mediated immune response to tumor cell (GO:0002857)	0.150285	1	6.19195	11.7351	NECTIN2
regulation of fatty acid beta-oxidation (GO:0031998)	0.150285	1	6.19195	11.7351	ABCD2
DNA dealkylation (GO:0035510)	0.150285	1	6.19195	11.7351	ALKBH5
IRES-dependent viral translational initiation (GO:0075522)	0.150285	1	6.19195	11.7351	MCTS1
protein deneddylation (GO:0000338)	0.150285	1	6.19195	11.7351	TOR1A
detection of light stimulus involved in visual perception (GO:0050908)	0.150285	1	6.19195	11.7351	GNAT1
stress fiber assembly (GO:0043149)	0.150285	1	6.19195	11.7351	SORBS1
negative regulation of protein autophosphorylation (GO:0031953)	0.150285	1	6.19195	11.7351	CHORDC1
regulation of mRNA 3'-end processing (GO:0031440)	0.150285	1	6.19195	11.7351	ZFP36L1
mitotic G1/S transition checkpoint (GO:0044819)	0.150285	1	6.19195	11.7351	CCND1
positive regulation of lipid localization (GO:1905954)	0.150285	1	6.19195	11.7351	IKBKE
chaperone-mediated protein transport (GO:0072321)	0.150285	1	6.19195	11.7351	TOR1A
negative regulation of endoplasmic reticulum unfolded protein response (GO:1900102)	0.150285	1	6.19195	11.7351	BFAR
ketone body metabolic process (GO:1902224)	0.150285	1	6.19195	11.7351	ACSS3
negative regulation of glucose transport (GO:0010829)	0.150285	1	6.19195	11.7351	GSK3A
positive regulation of cell cycle (GO:0045787)	0.150695	1	2.23805	4.23551	MLXIPL;CCND1;CCNH
Golgi vesicle transport (GO:0048193)	0.152465	1	1.59352	2.99711	PITPNB;COG2;HYOU1;ANK3;COPG1;DYNLL1;YKT6
cellular response to retinoic acid (GO:0071300)	0.15288	1	2.87998	5.4089	WNT5B;FZD7
vesicle organization (GO:0016050)	0.153206	1	1.93498	3.62997	USP8;HOOK2;ALS2;YKT6
cell cycle G2/M phase transition (GO:0044839)	0.153206	1	1.93498	3.62997	CCNH;CNTRL;CEP63;DYNLL1
regulation of cell cycle G2/M phase transition (GO:1902749)	0.158396	1	2.18539	4.02694	CNTRL;CEP63;DYNLL1
cellular response to oxygen-containing compound (GO:1901701)	0.15852	1	1.57613	2.90304	MLXIPL;WNT5B;AQP8;SHMT1;FZD7;MPV17L;ZFP36L1
cardiac ventricle morphogenesis (GO:0003208)	0.158542	1	2.81452	5.1836	GSK3A;PKP2
response to unfolded protein (GO:0006986)	0.158542	1	2.81452	5.1836	HSPH1;HYOU1
regulation of ATP metabolic process (GO:1903578)	0.158542	1	2.81452	5.1836	RANBP2;GCK
regulation of type I interferon production (GO:0032479)	0.162291	1	2.15998	3.92764	DHX9;POLR3D;IKBKE
positive regulation of posttranscriptional gene silencing (GO:0060148)	0.164015	1	5.62905	10.1762	DHX9
replicative senescence (GO:0090399)	0.164015	1	5.62905	10.1762	MME
carnitine metabolic process (GO:0009437)	0.164015	1	5.62905	10.1762	SHMT1
negative regulation of protein localization to nucleus (GO:1900181)	0.164015	1	5.62905	10.1762	CHORDC1
intracellular protein transmembrane transport (GO:0065002)	0.164015	1	5.62905	10.1762	HYOU1
regulation of hydrogen peroxide-induced cell death (GO:1903205)	0.164015	1	5.62905	10.1762	NFE2L2
regulation of vascular endothelial growth factor signaling pathway (GO:1900746)	0.164015	1	5.62905	10.1762	HRG
T cell differentiation in thymus (GO:0033077)	0.164015	1	5.62905	10.1762	ZFP36L1
detection of light stimulus involved in sensory perception (GO:0050962)	0.164015	1	5.62905	10.1762	GNAT1
positive regulation of tumor necrosis factor secretion (GO:1904469)	0.164015	1	5.62905	10.1762	DHX9
endonucleolytic cleavage of tricistronic rRNA transcript (SSU-rRNA, 5.8S rRNA, LSU-rRNA) (GO:0000479)	0.164015	1	5.62905	10.1762	TSR1
regulation of mitotic centrosome separation (GO:0046602)	0.164015	1	5.62905	10.1762	RANBP2
regulation of ventricular cardiac muscle cell action potential (GO:0098911)	0.164015	1	5.62905	10.1762	PKP2
myeloid cell activation involved in immune response (GO:0002275)	0.164015	1	5.62905	10.1762	FCER1G
phosphatidylinositol dephosphorylation (GO:0046856)	0.164015	1	5.62905	10.1762	INPP5B
negative regulation of amyloid precursor protein catabolic process (GO:1902992)	0.164015	1	5.62905	10.1762	FLOT2
regulation of phosphorylation of RNA polymerase II C-terminal domain (GO:1901407)	0.164015	1	5.62905	10.1762	CCNH
regulation of ceramide biosynthetic process (GO:2000303)	0.164015	1	5.62905	10.1762	TNFRSF1A
negative regulation of cellular senescence (GO:2000773)	0.164015	1	5.62905	10.1762	ZKSCAN3
regulation of natural killer cell mediated cytotoxicity directed against tumor cell target (GO:0002858)	0.164015	1	5.62905	10.1762	NECTIN2
positive regulation of glycoprotein biosynthetic process (GO:0010560)	0.164015	1	5.62905	10.1762	CHORDC1
transcytosis (GO:0045056)	0.164015	1	5.62905	10.1762	RAB11B
rhodopsin mediated signaling pathway (GO:0016056)	0.164015	1	5.62905	10.1762	GNAT1
negative regulation of nucleocytoplasmic transport (GO:0046823)	0.164015	1	5.62905	10.1762	CHORDC1
icosanoid biosynthetic process (GO:0046456)	0.164015	1	5.62905	10.1762	HPGD
positive regulation of T cell receptor signaling pathway (GO:0050862)	0.164015	1	5.62905	10.1762	NECTIN2
positive regulation of fatty acid biosynthetic process (GO:0045723)	0.164015	1	5.62905	10.1762	MLXIPL
negative regulation of intrinsic apoptotic signaling pathway in response to DNA damage by p53 class mediator (GO:1902166)	0.164015	1	5.62905	10.1762	TAF9
negative regulation of cardiac muscle hypertrophy (GO:0010614)	0.164015	1	5.62905	10.1762	GSK3A
angiotensin maturation (GO:0002003)	0.164015	1	5.62905	10.1762	MME
negative regulation of chemotaxis (GO:0050922)	0.164015	1	5.62905	10.1762	HRG
establishment of synaptic vesicle localization (GO:0097480)	0.164015	1	5.62905	10.1762	TOR1A
positive regulation of fatty acid oxidation (GO:0046321)	0.164015	1	5.62905	10.1762	ABCD2
regulation of cardiac muscle cell differentiation (GO:2000725)	0.164015	1	5.62905	10.1762	FZD7
glutathione biosynthetic process (GO:0006750)	0.164015	1	5.62905	10.1762	GSS
response to corticosteroid (GO:0031960)	0.164015	1	5.62905	10.1762	IL1RN
urate metabolic process (GO:0046415)	0.164015	1	5.62905	10.1762	PRPS1
RNA polymerase II transcriptional preinitiation complex assembly (GO:0051123)	0.164015	1	5.62905	10.1762	MED6
adherens junction organization (GO:0034332)	0.164243	1	2.75198	4.97119	CTNND1;NECTIN2
cellular response to hypoxia (GO:0071456)	0.168602	1	1.86224	3.31519	PSMB6;HYOU1;PSMB10;ZFP36L1
nucleus organization (GO:0006997)	0.16998	1	2.69215	4.77069	TOR1A;PITPNB
mitochondrial translational elongation (GO:0070125)	0.170166	1	2.11089	3.73835	MRPL3;MRPS34;MRPL27
negative regulation of protein modification by small protein conjugation or removal (GO:1903321)	0.17575	1	2.63487	4.58123	CHORDC1;GTPBP4
tRNA aminoacylation for protein translation (GO:0006418)	0.17575	1	2.63487	4.58123	TARS;AARS
regulation of generation of precursor metabolites and energy (GO:0043467)	0.17575	1	2.63487	4.58123	RANBP2;GCK
positive regulation of ion transport (GO:0043270)	0.17575	1	2.63487	4.58123	PKP2;ANK3
maturation of SSU-rRNA (GO:0030490)	0.17575	1	2.63487	4.58123	FCF1;TSR1
negative regulation of autophagy (GO:0010507)	0.17575	1	2.63487	4.58123	ZKSCAN3;SMCR8
translation (GO:0006412)	0.176446	1	1.59449	2.76603	MRPL3;RPL41;MRPS34;MRPL27;TARS;AARS
rRNA 3'-end processing (GO:0031125)	0.177524	1	5.15996	8.91977	ERI2
regulation of systemic arterial blood pressure (GO:0003073)	0.177524	1	5.15996	8.91977	GSK3A
regulation of protein glycosylation (GO:0060049)	0.177524	1	5.15996	8.91977	CHORDC1
regulation of IRE1-mediated unfolded protein response (GO:1903894)	0.177524	1	5.15996	8.91977	BFAR
retinol metabolic process (GO:0042572)	0.177524	1	5.15996	8.91977	RETSAT
positive regulation of establishment of protein localization (GO:1904951)	0.177524	1	5.15996	8.91977	CHORDC1
pyrimidine nucleoside salvage (GO:0043097)	0.177524	1	5.15996	8.91977	UPP2
regulation of intrinsic apoptotic signaling pathway in response to DNA damage by p53 class mediator (GO:1902165)	0.177524	1	5.15996	8.91977	TAF9
entry of bacterium into host cell (GO:0035635)	0.177524	1	5.15996	8.91977	CTNND1
Golgi localization (GO:0051645)	0.177524	1	5.15996	8.91977	COPG1
regulation of cholesterol storage (GO:0010885)	0.177524	1	5.15996	8.91977	LPL
mitochondrion transport along microtubule (GO:0047497)	0.177524	1	5.15996	8.91977	OPA1
pre-mRNA cleavage required for polyadenylation (GO:0098789)	0.177524	1	5.15996	8.91977	CPSF4L
nonribosomal peptide biosynthetic process (GO:0019184)	0.177524	1	5.15996	8.91977	GSS
positive regulation of amyloid precursor protein catabolic process (GO:1902993)	0.177524	1	5.15996	8.91977	GSK3A
alternative mRNA splicing, via spliceosome (GO:0000380)	0.177524	1	5.15996	8.91977	DHX9
regulation of cell communication by electrical coupling (GO:0010649)	0.177524	1	5.15996	8.91977	ANK3
cellular glucan metabolic process (GO:0006073)	0.177524	1	5.15996	8.91977	PYGL
positive regulation of ruffle assembly (GO:1900029)	0.177524	1	5.15996	8.91977	PFN1
plasminogen activation (GO:0031639)	0.177524	1	5.15996	8.91977	F11
regulation of establishment of endothelial barrier (GO:1903140)	0.177524	1	5.15996	8.91977	TNFRSF1A
cellular response to fluid shear stress (GO:0071498)	0.177524	1	5.15996	8.91977	NFE2L2
cytoplasmic translational initiation (GO:0002183)	0.177524	1	5.15996	8.91977	MCTS1
regulation of protein import into nucleus, translocation (GO:0033158)	0.177524	1	5.15996	8.91977	UBR5
negative regulation of epithelial cell differentiation (GO:0030857)	0.177524	1	5.15996	8.91977	GSK3A
negative regulation of ATP metabolic process (GO:1903579)	0.177524	1	5.15996	8.91977	MLXIPL
regulation of angiotensin levels in blood (GO:0002002)	0.177524	1	5.15996	8.91977	MME
PERK-mediated unfolded protein response (GO:0036499)	0.177524	1	5.15996	8.91977	NFE2L2
pyrimidine-containing compound salvage (GO:0008655)	0.177524	1	5.15996	8.91977	UPP2
prostanoid metabolic process (GO:0006692)	0.177524	1	5.15996	8.91977	HPGD
regulation of T cell differentiation in thymus (GO:0033081)	0.177524	1	5.15996	8.91977	VNN1
mitochondrial translational termination (GO:0070126)	0.178148	1	2.06398	3.56066	MRPL3;MRPS34;MRPL27
polyol metabolic process (GO:0019751)	0.181551	1	2.57998	4.40201	INPP5B;PLCG1
negative regulation of cellular biosynthetic process (GO:0031327)	0.181551	1	2.57998	4.40201	MPV17L;GCK
heterophilic cell-cell adhesion via plasma membrane cell adhesion molecules (GO:0007157)	0.181551	1	2.57998	4.40201	CD164;NECTIN2
inositol phosphate metabolic process (GO:0043647)	0.181551	1	2.57998	4.40201	INPP5B;PLCG1
cellular response to heat (GO:0034605)	0.181551	1	2.57998	4.40201	HSPH1;HYOU1
regulation of cytokine-mediated signaling pathway (GO:0001959)	0.182178	1	2.0413	3.47587	CDC37;STAT2;TNFRSF1A
cellular response to acid chemical (GO:0071229)	0.186232	1	2.01911	3.39365	WNT5B;SHMT1;FZD7
protein-DNA complex assembly (GO:0065004)	0.186232	1	2.01911	3.39365	BRD2;CCNH;RAD23B
cytoplasmic microtubule organization (GO:0031122)	0.18738	1	2.52733	4.23231	HOOK2;CHORDC1
protein K48-linked ubiquitination (GO:0070936)	0.18738	1	2.52733	4.23231	UBR5;BFAR
regulation of cell cycle arrest (GO:0071156)	0.18738	1	2.52733	4.23231	MLXIPL;CCND1
regulation of epithelial cell migration (GO:0010632)	0.18738	1	2.52733	4.23231	PLCG1;PFN1
regulation of mitochondrion organization (GO:0010821)	0.18738	1	2.52733	4.23231	GSK3A;STAT2
proteasomal protein catabolic process (GO:0010498)	0.188466	1	1.561	2.60505	PSMB6;GSK3A;UBE4B;BFAR;PSMB10;NFE2L2
positive regulation of cellular metabolic process (GO:0031325)	0.190309	1	1.9974	3.3139	FASN;ACACB;ACACA
DNA-templated transcriptional preinitiation complex assembly (GO:0070897)	0.190815	1	4.76304	7.88975	MED6
modulation by virus of host process (GO:0019054)	0.190815	1	4.76304	7.88975	KPNA3
cellular response to exogenous dsRNA (GO:0071360)	0.190815	1	4.76304	7.88975	DHX9
mitochondrial genome maintenance (GO:0000002)	0.190815	1	4.76304	7.88975	OPA1
glycerolipid catabolic process (GO:0046503)	0.190815	1	4.76304	7.88975	PNPLA6
regulation of viral life cycle (GO:1903900)	0.190815	1	4.76304	7.88975	NECTIN2
Notch receptor processing, ligand-dependent (GO:0035333)	0.190815	1	4.76304	7.88975	PSEN2
water transport (GO:0006833)	0.190815	1	4.76304	7.88975	AQP8
steroid catabolic process (GO:0006706)	0.190815	1	4.76304	7.88975	HSD17B6
regulation of glucose import in response to insulin stimulus (GO:2001273)	0.190815	1	4.76304	7.88975	SORBS1
viral translation (GO:0019081)	0.190815	1	4.76304	7.88975	MCTS1
mRNA cleavage involved in mRNA processing (GO:0098787)	0.190815	1	4.76304	7.88975	CPSF4L
regulation of macrophage differentiation (GO:0045649)	0.190815	1	4.76304	7.88975	C1QC
glutamine family amino acid biosynthetic process (GO:0009084)	0.190815	1	4.76304	7.88975	GLUL
copper ion homeostasis (GO:0055070)	0.190815	1	4.76304	7.88975	COX19
response to UV-B (GO:0010224)	0.190815	1	4.76304	7.88975	MME
tetrahydrofolate metabolic process (GO:0046653)	0.190815	1	4.76304	7.88975	SHMT1
synaptic vesicle localization (GO:0097479)	0.190815	1	4.76304	7.88975	TOR1A
ER-associated misfolded protein catabolic process (GO:0071712)	0.190815	1	4.76304	7.88975	TOR1A
sensory perception of taste (GO:0050909)	0.190815	1	4.76304	7.88975	GNAT1
negative regulation of reactive oxygen species biosynthetic process (GO:1903427)	0.190815	1	4.76304	7.88975	MPV17L
regulation of endothelial cell chemotaxis (GO:2001026)	0.190815	1	4.76304	7.88975	HRG
dicarboxylic acid catabolic process (GO:0043649)	0.190815	1	4.76304	7.88975	GLUL
triglyceride-rich lipoprotein particle remodeling (GO:0034370)	0.190815	1	4.76304	7.88975	LPL
RNA interference (GO:0016246)	0.190815	1	4.76304	7.88975	DHX9
glomerular visceral epithelial cell differentiation (GO:0072112)	0.190815	1	4.76304	7.88975	KLF15
amyloid precursor protein metabolic process (GO:0042982)	0.190815	1	4.76304	7.88975	PSEN2
ribonucleoprotein complex disassembly (GO:0032988)	0.190815	1	4.76304	7.88975	MCTS1
regulation of primary metabolic process (GO:0080090)	0.191017	1	1.76913	2.92861	PSMB6;PEX11A;ME1;PSMB10
response to lipid (GO:0033993)	0.194293	1	1.75658	2.87796	SELP;PAQR9;SRR;TNFRSF1A
positive regulation of Wnt signaling pathway (GO:0030177)	0.194293	1	1.75658	2.87796	PSMB6;USP8;UBR5;PSMB10
regulation of transcription from RNA polymerase II promoter in response to stress (GO:0043618)	0.194409	1	1.97615	3.23653	PSMB6;PSMB10;NFE2L2
proteolysis involved in cellular protein catabolic process (GO:0051603)	0.194409	1	1.97615	3.23653	PSMB6;IDE;PSMB10
regulation of ion transport (GO:0043269)	0.199112	1	2.42822	3.91887	TOR1A;RAB11B
fatty acid oxidation (GO:0019395)	0.199112	1	2.42822	3.91887	ABCD2;SLC27A2
regulation of blood vessel endothelial cell migration (GO:0043535)	0.199112	1	2.42822	3.91887	PLCG1;HRG
negative regulation of protein ubiquitination (GO:0031397)	0.199112	1	2.42822	3.91887	CHORDC1;GTPBP4
fatty acid beta-oxidation (GO:0006635)	0.199112	1	2.42822	3.91887	ABCD2;SLC27A2
regulation of heart contraction (GO:0008016)	0.202674	1	1.93498	3.08854	GSK3A;NPR2;FXYD1
interleukin-1-mediated signaling pathway (GO:0070498)	0.202674	1	1.93498	3.08854	PSMB6;IL1RN;PSMB10
negative regulation of hydrogen peroxide-induced cell death (GO:1903206)	0.203892	1	4.42282	7.03303	NFE2L2
nucleoside salvage (GO:0043174)	0.203892	1	4.42282	7.03303	UPP2
regulation of nuclear-transcribed mRNA catabolic process, deadenylation-dependent decay (GO:1900151)	0.203892	1	4.42282	7.03303	ZFP36L1
intermediate filament organization (GO:0045109)	0.203892	1	4.42282	7.03303	PKP2
regulation of lipase activity (GO:0060191)	0.203892	1	4.42282	7.03303	LPL
retrograde transport, endosome to plasma membrane (GO:1990126)	0.203892	1	4.42282	7.03303	RAB11B
positive regulation of T cell mediated cytotoxicity (GO:0001916)	0.203892	1	4.42282	7.03303	NECTIN2
regulation of calcineurin-NFAT signaling cascade (GO:0070884)	0.203892	1	4.42282	7.03303	CHORDC1
regulation of monocyte differentiation (GO:0045655)	0.203892	1	4.42282	7.03303	ZFP36L1
modified amino acid transport (GO:0072337)	0.203892	1	4.42282	7.03303	SLC16A12
cell communication by electrical coupling involved in cardiac conduction (GO:0086064)	0.203892	1	4.42282	7.03303	PKP2
negative regulation of intrinsic apoptotic signaling pathway by p53 class mediator (GO:1902254)	0.203892	1	4.42282	7.03303	TAF9
cardiac left ventricle morphogenesis (GO:0003214)	0.203892	1	4.42282	7.03303	GSK3A
regulation of lymphocyte differentiation (GO:0045619)	0.203892	1	4.42282	7.03303	ZFP36L1
regulation of defense response to virus (GO:0050688)	0.203892	1	4.42282	7.03303	DHX9
cellular response to osmotic stress (GO:0071470)	0.203892	1	4.42282	7.03303	ZFP36L1
neutrophil activation (GO:0042119)	0.203892	1	4.42282	7.03303	FCER1G
metallo-sulfur cluster assembly (GO:0031163)	0.203892	1	4.42282	7.03303	CIAPIN1
epiboly involved in wound healing (GO:0090505)	0.203892	1	4.42282	7.03303	TOR1A
fatty acid transport (GO:0015908)	0.203892	1	4.42282	7.03303	SLCO2A1
purine nucleotide catabolic process (GO:0006195)	0.203892	1	4.42282	7.03303	NT5E
nucleoside triphosphate metabolic process (GO:0009141)	0.203892	1	4.42282	7.03303	SUCLG1
regulation of response to interferon-gamma (GO:0060330)	0.203892	1	4.42282	7.03303	CDC37
purine-containing compound catabolic process (GO:0072523)	0.203892	1	4.42282	7.03303	NT5E
regulation of cellular amine metabolic process (GO:0033238)	0.205011	1	2.38152	3.77397	PSMB6;PSMB10
regulation of cellular amino acid metabolic process (GO:0006521)	0.205011	1	2.38152	3.77397	PSMB6;PSMB10
translational termination (GO:0006415)	0.206837	1	1.91504	3.01776	MRPL3;MRPS34;MRPL27
ciliary basal body-plasma membrane docking (GO:0097711)	0.206837	1	1.91504	3.01776	CNTRL;CEP63;DYNLL1
negative regulation of cellular macromolecule biosynthetic process (GO:2000113)	0.209473	1	1.32771	2.07542	PIAS4;MLXIPL;GSK3A;SMARCC2;ZHX3;TLE1;PSPC1;SHMT1;BHLHE40;ZKSCAN3;GTPBP4
response to tumor necrosis factor (GO:0034612)	0.211019	1	1.8955	2.94903	DHX9;ZFP36L1;NFE2L2
cellular response to organonitrogen compound (GO:0071417)	0.211019	1	1.8955	2.94903	AQP8;SHMT1;ZFP36L1
response to molecule of bacterial origin (GO:0002237)	0.21522	1	1.87635	2.88225	SELP;SRR;TNFRSF1A
positive regulation of alpha-beta T cell activation (GO:0046635)	0.216758	1	4.12797	6.31156	HSPH1
fluid transport (GO:0042044)	0.216758	1	4.12797	6.31156	AQP8
regulation of mRNA metabolic process (GO:1903311)	0.216758	1	4.12797	6.31156	DHX9
vitamin D metabolic process (GO:0042359)	0.216758	1	4.12797	6.31156	PIAS4
digestive tract morphogenesis (GO:0048546)	0.216758	1	4.12797	6.31156	RBPMS2
regulation of B cell differentiation (GO:0045577)	0.216758	1	4.12797	6.31156	ZFP36L1
pyrimidine nucleoside biosynthetic process (GO:0046134)	0.216758	1	4.12797	6.31156	UPP2
phototransduction, visible light (GO:0007603)	0.216758	1	4.12797	6.31156	GNAT1
L-alpha-amino acid transmembrane transport (GO:1902475)	0.216758	1	4.12797	6.31156	SLC7A2
lipoxygenase pathway (GO:0019372)	0.216758	1	4.12797	6.31156	HPGD
regulation of tumor necrosis factor secretion (GO:1904467)	0.216758	1	4.12797	6.31156	DHX9
glycerophospholipid catabolic process (GO:0046475)	0.216758	1	4.12797	6.31156	PNPLA6
negative regulation of cell aging (GO:0090344)	0.216758	1	4.12797	6.31156	ZKSCAN3
negative regulation of lipid catabolic process (GO:0050995)	0.216758	1	4.12797	6.31156	BSCL2
negative regulation of release of cytochrome c from mitochondria (GO:0090201)	0.216758	1	4.12797	6.31156	OPA1
regulation of delayed rectifier potassium channel activity (GO:1902259)	0.216758	1	4.12797	6.31156	ANK3
negative regulation of muscle cell differentiation (GO:0051148)	0.216758	1	4.12797	6.31156	RBPMS2
positive regulation of cellular response to insulin stimulus (GO:1900078)	0.216758	1	4.12797	6.31156	SORBS1
cofactor transport (GO:0051181)	0.216758	1	4.12797	6.31156	HRG
regulation of protein complex disassembly (GO:0043244)	0.216758	1	4.12797	6.31156	INSR
regulation of RNA export from nucleus (GO:0046831)	0.216758	1	4.12797	6.31156	DHX9
negative regulation of anoikis (GO:2000811)	0.216758	1	4.12797	6.31156	TLE1
cellular response to corticosteroid stimulus (GO:0071384)	0.216758	1	4.12797	6.31156	ZFP36L1
monocarboxylic acid transport (GO:0015718)	0.216863	1	2.29331	3.5053	SLC16A12;SLC16A5
steroid metabolic process (GO:0008202)	0.219438	1	1.85759	2.81737	PIAS4;CYP39A1;MSMO1
intracellular transport of virus (GO:0075733)	0.222812	1	2.25162	3.38064	RANBP2;KPNA3
positive regulation of response to stimulus (GO:0048584)	0.222812	1	2.25162	3.38064	DHX9;TAF9
membrane fusion (GO:0061025)	0.222812	1	2.25162	3.38064	OPA1;CHORDC1
transport of virus (GO:0046794)	0.222812	1	2.25162	3.38064	RANBP2;KPNA3
regulation of protein ubiquitination (GO:0031396)	0.227924	1	1.82116	2.69303	GSK3A;CHORDC1;GTPBP4
fat cell differentiation (GO:0045444)	0.228774	1	2.21141	3.26187	BSCL2;WNT5B
peptidyl-threonine dephosphorylation (GO:0035970)	0.229417	1	3.86997	5.69743	PPM1G
positive regulation of epithelial cell apoptotic process (GO:1904037)	0.229417	1	3.86997	5.69743	PIAS4
positive regulation of nuclear-transcribed mRNA catabolic process, deadenylation-dependent decay (GO:1900153)	0.229417	1	3.86997	5.69743	ZFP36L1
Notch receptor processing (GO:0007220)	0.229417	1	3.86997	5.69743	PSEN2
fibrinolysis (GO:0042730)	0.229417	1	3.86997	5.69743	HRG
cellular response to dsRNA (GO:0071359)	0.229417	1	3.86997	5.69743	DHX9
glucose 6-phosphate metabolic process (GO:0051156)	0.229417	1	3.86997	5.69743	GCK
leukocyte tethering or rolling (GO:0050901)	0.229417	1	3.86997	5.69743	SELP
phosphatidylinositol acyl-chain remodeling (GO:0036149)	0.229417	1	3.86997	5.69743	PLA2G12A
hyaluronan catabolic process (GO:0030214)	0.229417	1	3.86997	5.69743	CHORDC1
epithelial cell development (GO:0002064)	0.229417	1	3.86997	5.69743	WNT5B
protein deacylation (GO:0035601)	0.229417	1	3.86997	5.69743	NOTUM
negative regulation of striated muscle cell differentiation (GO:0051154)	0.229417	1	3.86997	5.69743	FZD7
leukocyte adhesion to vascular endothelial cell (GO:0061756)	0.229417	1	3.86997	5.69743	SELP
ventricular cardiac muscle cell action potential (GO:0086005)	0.229417	1	3.86997	5.69743	PKP2
guanosine-containing compound metabolic process (GO:1901068)	0.229417	1	3.86997	5.69743	OPA1
regulation of energy homeostasis (GO:2000505)	0.229417	1	3.86997	5.69743	MLXIPL
glutamine family amino acid catabolic process (GO:0009065)	0.229417	1	3.86997	5.69743	GLUL
positive regulation of macrophage derived foam cell differentiation (GO:0010744)	0.229417	1	3.86997	5.69743	LPL
negative regulation of DNA replication (GO:0008156)	0.229417	1	3.86997	5.69743	GTPBP4
positive regulation of G2/M transition of mitotic cell cycle (GO:0010971)	0.229417	1	3.86997	5.69743	CCND1
regulation of stem cell proliferation (GO:0072091)	0.229417	1	3.86997	5.69743	ZFP36L1
mitochondrial fusion (GO:0008053)	0.229417	1	3.86997	5.69743	OPA1
detection of visible light (GO:0009584)	0.229417	1	3.86997	5.69743	GNAT1
neurotransmitter transport (GO:0006836)	0.229417	1	3.86997	5.69743	GLUL
positive regulation of response to endoplasmic reticulum stress (GO:1905898)	0.229417	1	3.86997	5.69743	TMEM259
phosphatidylinositol-mediated signaling (GO:0048015)	0.234747	1	2.17261	3.14866	PITPNM2;ZFP36L1
negative regulation of cellular catabolic process (GO:0031330)	0.234747	1	2.17261	3.14866	GSK3A;ZKSCAN3
response to retinoic acid (GO:0032526)	0.240728	1	2.13516	3.04065	WNT5B;FZD7
peptide metabolic process (GO:0006518)	0.240767	1	1.76913	2.51911	MME;PSEN2;IDE
mRNA transport (GO:0051028)	0.240767	1	1.76913	2.51911	RANBP2;ALKBH5;ZFP36L1
regulation of protein sumoylation (GO:0033233)	0.241871	1	3.64232	5.16973	PIAS4
positive regulation of cell cycle G2/M phase transition (GO:1902751)	0.241871	1	3.64232	5.16973	CCND1
positive regulation of focal adhesion assembly (GO:0051894)	0.241871	1	3.64232	5.16973	HRG
sialylation (GO:0097503)	0.241871	1	3.64232	5.16973	ST3GAL1
DNA catabolic process (GO:0006308)	0.241871	1	3.64232	5.16973	ERI2
positive regulation of G-protein coupled receptor protein signaling pathway (GO:0045745)	0.241871	1	3.64232	5.16973	GSK3A
regulation of insulin-like growth factor receptor signaling pathway (GO:0043567)	0.241871	1	3.64232	5.16973	IGFBP2
positive regulation of interleukin-6 secretion (GO:2000778)	0.241871	1	3.64232	5.16973	DHX9
positive regulation of fatty acid metabolic process (GO:0045923)	0.241871	1	3.64232	5.16973	MLXIPL
positive regulation of antigen receptor-mediated signaling pathway (GO:0050857)	0.241871	1	3.64232	5.16973	NECTIN2
pigment granule transport (GO:0051904)	0.241871	1	3.64232	5.16973	RAB11B
negative regulation of cell development (GO:0010721)	0.241871	1	3.64232	5.16973	GSK3A
negative regulation of intracellular transport (GO:0032387)	0.241871	1	3.64232	5.16973	MPV17L
negative regulation of stress fiber assembly (GO:0051497)	0.241871	1	3.64232	5.16973	PFN1
phospholipid catabolic process (GO:0009395)	0.241871	1	3.64232	5.16973	PNPLA6
heterocycle biosynthetic process (GO:0018130)	0.241871	1	3.64232	5.16973	MOCS1
nucleotide catabolic process (GO:0009166)	0.241871	1	3.64232	5.16973	NT5E
defense response to fungus (GO:0050832)	0.241871	1	3.64232	5.16973	HRG
synaptic vesicle transport (GO:0048489)	0.241871	1	3.64232	5.16973	TOR1A
purine-containing compound metabolic process (GO:0072521)	0.241871	1	3.64232	5.16973	PRPS1
melanosome transport (GO:0032402)	0.241871	1	3.64232	5.16973	RAB11B
positive regulation of leukocyte activation (GO:0002696)	0.241871	1	3.64232	5.16973	NECTIN2
positive regulation of cation transmembrane transport (GO:1904064)	0.241871	1	3.64232	5.16973	ANK3
cellular response to glucocorticoid stimulus (GO:0071385)	0.241871	1	3.64232	5.16973	ZFP36L1
translational elongation (GO:0006414)	0.245075	1	1.75244	2.46427	MRPL3;MRPS34;MRPL27
phospholipid transport (GO:0015914)	0.246716	1	2.09897	2.93754	PITPNB;ATP11B
receptor metabolic process (GO:0043112)	0.246716	1	2.09897	2.93754	FCER1G;RAB11B
response to light stimulus (GO:0009416)	0.246716	1	2.09897	2.93754	UBE4B;GNAT1
sodium ion transport (GO:0006814)	0.246716	1	2.09897	2.93754	HCN3;SLC17A2
positive regulation of cellular catabolic process (GO:0031331)	0.249395	1	1.73606	2.4109	MLXIPL;ABCD2;INSR
regulation of protein phosphorylation (GO:0001932)	0.250087	1	1.418	1.96528	CCND1;INSR;STAT2;CHORDC1;PLPP3;HRG
mitotic cytokinesis (GO:0000281)	0.25271	1	2.06398	2.83904	USP8;ANK3
sterol metabolic process (GO:0016125)	0.25271	1	2.06398	2.83904	CYP39A1;MSMO1
mitochondrial translation (GO:0032543)	0.253726	1	1.71999	2.35896	MRPL3;MRPS34;MRPL27
glucan catabolic process (GO:0009251)	0.254126	1	3.43997	4.71251	PYGL
establishment of melanosome localization (GO:0032401)	0.254126	1	3.43997	4.71251	RAB11B
membrane protein ectodomain proteolysis (GO:0006509)	0.254126	1	3.43997	4.71251	PSEN2
regulation of amyloid-beta formation (GO:1902003)	0.254126	1	3.43997	4.71251	GSK3A
iron-sulfur cluster assembly (GO:0016226)	0.254126	1	3.43997	4.71251	CIAPIN1
anion transmembrane transport (GO:0098656)	0.254126	1	3.43997	4.71251	SLC35B1
regulation of keratinocyte proliferation (GO:0010837)	0.254126	1	3.43997	4.71251	ZFP36L1
cardiac muscle cell contraction (GO:0086003)	0.254126	1	3.43997	4.71251	PKP2
regulation of lipid catabolic process (GO:0050994)	0.254126	1	3.43997	4.71251	BSCL2
glucan biosynthetic process (GO:0009250)	0.254126	1	3.43997	4.71251	GYS2
calcium-mediated signaling using intracellular calcium source (GO:0035584)	0.254126	1	3.43997	4.71251	SELP
positive regulation of lipid catabolic process (GO:0050996)	0.254126	1	3.43997	4.71251	ABCD2
anion homeostasis (GO:0055081)	0.254126	1	3.43997	4.71251	MLXIPL
tRNA metabolic process (GO:0006399)	0.254126	1	3.43997	4.71251	AARS
negative regulation of peptidyl-serine phosphorylation (GO:0033137)	0.254126	1	3.43997	4.71251	MLXIPL
positive regulation of natural killer cell mediated cytotoxicity (GO:0045954)	0.254126	1	3.43997	4.71251	NECTIN2
glycogen catabolic process (GO:0005980)	0.254126	1	3.43997	4.71251	PYGL
acute-phase response (GO:0006953)	0.254126	1	3.43997	4.71251	IL1RN
phosphatidylglycerol acyl-chain remodeling (GO:0036148)	0.254126	1	3.43997	4.71251	PLA2G12A
glycogen biosynthetic process (GO:0005978)	0.254126	1	3.43997	4.71251	GYS2
regulation of microtubule polymerization or depolymerization (GO:0031110)	0.254126	1	3.43997	4.71251	FKBP4
glyceraldehyde-3-phosphate metabolic process (GO:0019682)	0.254126	1	3.43997	4.71251	KHK
cell-substrate adherens junction assembly (GO:0007045)	0.254126	1	3.43997	4.71251	SORBS1
mRNA destabilization (GO:0061157)	0.254126	1	3.43997	4.71251	ZFP36L1
positive regulation of natural killer cell mediated immunity (GO:0002717)	0.254126	1	3.43997	4.71251	NECTIN2
focal adhesion assembly (GO:0048041)	0.254126	1	3.43997	4.71251	SORBS1
negative regulation of calcium-mediated signaling (GO:0050849)	0.254126	1	3.43997	4.71251	CHORDC1
transcription initiation from RNA polymerase II promoter (GO:0006367)	0.262943	1	1.53837	2.05498	CCND1;CCNH;TAF9;MED6
regulation of cellular ketone metabolic process (GO:0010565)	0.264706	1	1.9974	2.65482	PSMB6;PSMB10
positive regulation of cellular amide metabolic process (GO:0034250)	0.264706	1	1.9974	2.65482	GSK3A;TNFRSF1A
primary alcohol metabolic process (GO:0034308)	0.266182	1	3.25892	4.31342	RETSAT
organelle fusion (GO:0048284)	0.266182	1	3.25892	4.31342	OPA1
positive regulation of heart contraction (GO:0045823)	0.266182	1	3.25892	4.31342	GSK3A
NADP metabolic process (GO:0006739)	0.266182	1	3.25892	4.31342	ME1
negative regulation of double-strand break repair (GO:2000780)	0.266182	1	3.25892	4.31342	UBR5
positive regulation of activated T cell proliferation (GO:0042104)	0.266182	1	3.25892	4.31342	IGFBP2
maturation of 5.8S rRNA from tricistronic rRNA transcript (SSU-rRNA, 5.8S rRNA, LSU-rRNA) (GO:0000466)	0.266182	1	3.25892	4.31342	ERI2
sulfur compound transport (GO:0072348)	0.266182	1	3.25892	4.31342	SLC6A6
regulation of heterotypic cell-cell adhesion (GO:0034114)	0.266182	1	3.25892	4.31342	IL1RN
cyclic nucleotide biosynthetic process (GO:0009190)	0.266182	1	3.25892	4.31342	NPR2
negative regulation of lipid metabolic process (GO:0045833)	0.266182	1	3.25892	4.31342	BSCL2
regulation of mitochondrial fission (GO:0090140)	0.266182	1	3.25892	4.31342	STAT2
osteoclast differentiation (GO:0030316)	0.266182	1	3.25892	4.31342	GLO1
nucleosome disassembly (GO:0006337)	0.266182	1	3.25892	4.31342	SMARCC2
chromatin disassembly (GO:0031498)	0.266182	1	3.25892	4.31342	SMARCC2
extrinsic apoptotic signaling pathway in absence of ligand (GO:0097192)	0.266182	1	3.25892	4.31342	GSK3A
folic acid metabolic process (GO:0046655)	0.266182	1	3.25892	4.31342	SHMT1
insulin secretion (GO:0030073)	0.266182	1	3.25892	4.31342	RAB11B
positive regulation of adherens junction organization (GO:1903393)	0.266182	1	3.25892	4.31342	HRG
protein heterotetramerization (GO:0051290)	0.266182	1	3.25892	4.31342	INSR
mitochondrial calcium ion homeostasis (GO:0051560)	0.266182	1	3.25892	4.31342	MCUR1
mitochondrial membrane organization (GO:0007006)	0.266182	1	3.25892	4.31342	OPA1
response to interferon-beta (GO:0035456)	0.266182	1	3.25892	4.31342	IKBKE
positive regulation of type I interferon production (GO:0032481)	0.270705	1	1.9657	2.56863	DHX9;POLR3D
negative regulation of G2/M transition of mitotic cell cycle (GO:0010972)	0.270705	1	1.9657	2.56863	PSMB6;PSMB10
positive regulation of catabolic process (GO:0009896)	0.270705	1	1.9657	2.56863	GSK3A;IDE
oligosaccharide metabolic process (GO:0009311)	0.276702	1	1.93498	2.48609	B4GALT1;ST3GAL1
regulation of gluconeogenesis (GO:0006111)	0.278045	1	3.09598	3.96277	GCK
negative regulation of intracellular protein transport (GO:0090317)	0.278045	1	3.09598	3.96277	CHORDC1
negative regulation of phosphate metabolic process (GO:0045936)	0.278045	1	3.09598	3.96277	DYNLL1
regulation of epidermal cell differentiation (GO:0045604)	0.278045	1	3.09598	3.96277	ZFP36L1
negative regulation of actin filament bundle assembly (GO:0032232)	0.278045	1	3.09598	3.96277	PFN1
cellular polysaccharide catabolic process (GO:0044247)	0.278045	1	3.09598	3.96277	PYGL
regulation of lipoprotein lipase activity (GO:0051004)	0.278045	1	3.09598	3.96277	LPL
embryonic digestive tract development (GO:0048566)	0.278045	1	3.09598	3.96277	RBPMS2
androgen metabolic process (GO:0008209)	0.278045	1	3.09598	3.96277	HSD17B6
adenylate cyclase-activating adrenergic receptor signaling pathway (GO:0071880)	0.278045	1	3.09598	3.96277	ADRB3
excitatory postsynaptic potential (GO:0060079)	0.278045	1	3.09598	3.96277	GSK3A
regulation of anoikis (GO:2000209)	0.278045	1	3.09598	3.96277	TLE1
positive regulation of gene silencing by miRNA (GO:2000637)	0.278045	1	3.09598	3.96277	DHX9
positive regulation of interferon-alpha production (GO:0032727)	0.278045	1	3.09598	3.96277	DHX9
organelle disassembly (GO:1903008)	0.278045	1	3.09598	3.96277	MCTS1
covalent chromatin modification (GO:0016569)	0.278045	1	3.09598	3.96277	HLCS
adrenergic receptor signaling pathway (GO:0071875)	0.278045	1	3.09598	3.96277	ADRB3
melanosome localization (GO:0032400)	0.278045	1	3.09598	3.96277	RAB11B
negative regulation of plasma membrane bounded cell projection assembly (GO:0120033)	0.278045	1	3.09598	3.96277	HRG
immune response-activating cell surface receptor signaling pathway (GO:0002429)	0.278045	1	3.09598	3.96277	FCER1G
entrainment of circadian clock by photoperiod (GO:0043153)	0.278045	1	3.09598	3.96277	BHLHE40
viral transcription (GO:0019083)	0.279915	1	1.62946	2.07474	RANBP2;RPL41;DHX9
glycerophospholipid metabolic process (GO:0006650)	0.282697	1	1.90522	2.40701	PNPLA3;PNPLA6
cellular response to decreased oxygen levels (GO:0036294)	0.282697	1	1.90522	2.40701	HYOU1;ZFP36L1
cellular response to type I interferon (GO:0071357)	0.288687	1	1.87635	2.3312	STAT2;IRF2
positive regulation of protein modification by small protein conjugation or removal (GO:1903322)	0.288687	1	1.87635	2.3312	PIAS4;GSK3A
cellular response to reactive oxygen species (GO:0034614)	0.288687	1	1.87635	2.3312	MPV17L;NFE2L2
negative regulation of blood vessel morphogenesis (GO:2000181)	0.288687	1	1.87635	2.3312	SYNJ2BP;HRG
negative regulation of apoptotic signaling pathway (GO:2001234)	0.288687	1	1.87635	2.3312	OPA1;MPV17L
type I interferon signaling pathway (GO:0060337)	0.288687	1	1.87635	2.3312	STAT2;IRF2
fatty acid catabolic process (GO:0009062)	0.288687	1	1.87635	2.3312	ABCD2;SLC27A2
positive regulation of cell migration (GO:0030335)	0.289635	1	1.39458	1.72808	WNT5B;INSR;PLCG1;PFN1;PLET1
hyaluronan metabolic process (GO:0030212)	0.289716	1	2.94855	3.65282	CHORDC1
positive regulation of transcription from RNA polymerase II promoter involved in cellular response to chemical stimulus (GO:1901522)	0.289716	1	2.94855	3.65282	NFE2L2
regulation of ruffle assembly (GO:1900027)	0.289716	1	2.94855	3.65282	PFN1
ventricular cardiac muscle tissue development (GO:0003229)	0.289716	1	2.94855	3.65282	PKP2
mitochondrial fission (GO:0000266)	0.289716	1	2.94855	3.65282	OPA1
phospholipid translocation (GO:0045332)	0.289716	1	2.94855	3.65282	ATP11B
branched-chain amino acid catabolic process (GO:0009083)	0.289716	1	2.94855	3.65282	PPM1K
mitochondrial ATP synthesis coupled proton transport (GO:0042776)	0.289716	1	2.94855	3.65282	ATP5S
cellular response to misfolded protein (GO:0071218)	0.289716	1	2.94855	3.65282	TOR1A
protein-DNA complex disassembly (GO:0032986)	0.289716	1	2.94855	3.65282	SMARCC2
mitochondrial calcium ion transmembrane transport (GO:0006851)	0.289716	1	2.94855	3.65282	MCUR1
photoperiodism (GO:0009648)	0.289716	1	2.94855	3.65282	BHLHE40
phosphatidylserine acyl-chain remodeling (GO:0036150)	0.289716	1	2.94855	3.65282	PLA2G12A
ERK1 and ERK2 cascade (GO:0070371)	0.289716	1	2.94855	3.65282	ZFP36L1
glutamate metabolic process (GO:0006536)	0.289716	1	2.94855	3.65282	GLUL
regulation of gene silencing by miRNA (GO:0060964)	0.300649	1	1.82116	2.1887	RANBP2;DHX9
extrinsic apoptotic signaling pathway (GO:0097191)	0.300649	1	1.82116	2.1887	GSK3A;TNFRSF1A
regulation of cardiac conduction (GO:1903779)	0.300649	1	1.82116	2.1887	NPR2;FXYD1
regulation of interferon-gamma-mediated signaling pathway (GO:0060334)	0.301199	1	2.81452	3.37738	CDC37
negative regulation of protein polymerization (GO:0032272)	0.301199	1	2.81452	3.37738	PFN1
early endosome to late endosome transport (GO:0045022)	0.301199	1	2.81452	3.37738	HOOK2
lipid translocation (GO:0034204)	0.301199	1	2.81452	3.37738	ATP11B
regulation of transcription from RNA polymerase III promoter (GO:0006359)	0.301199	1	2.81452	3.37738	NAB2
sulfur amino acid metabolic process (GO:0000096)	0.301199	1	2.81452	3.37738	CBS
negative regulation of myeloid cell differentiation (GO:0045638)	0.301199	1	2.81452	3.37738	ZFP36L1
negative regulation of actin filament polymerization (GO:0030837)	0.301199	1	2.81452	3.37738	PFN1
cytosolic calcium ion transport (GO:0060401)	0.301199	1	2.81452	3.37738	MCUR1
histone lysine methylation (GO:0034968)	0.301199	1	2.81452	3.37738	CXXC1
nucleotide-excision repair, DNA duplex unwinding (GO:0000717)	0.301199	1	2.81452	3.37738	RAD23B
phosphatidylglycerol metabolic process (GO:0046471)	0.301199	1	2.81452	3.37738	PLA2G12A
STAT cascade (GO:0097696)	0.301199	1	2.81452	3.37738	STAT2
branched-chain amino acid metabolic process (GO:0009081)	0.301199	1	2.81452	3.37738	PPM1K
negative regulation of protein import into nucleus (GO:0042308)	0.301199	1	2.81452	3.37738	CHORDC1
protein sumoylation (GO:0016925)	0.306618	1	1.79477	2.12169	PIAS4;RANBP2
protein polyubiquitination (GO:0000209)	0.310804	1	1.30816	1.5287	PSMB6;UBR5;UBE4B;BFAR;FBXO21;PSMB10
regulation of natural killer cell mediated cytotoxicity (GO:0042269)	0.312497	1	2.69215	3.1314	NECTIN2
regulation of protein oligomerization (GO:0032459)	0.312497	1	2.69215	3.1314	IDE
neuronal action potential (GO:0019228)	0.312497	1	2.69215	3.1314	ANK3
positive regulation of protein oligomerization (GO:0032461)	0.312497	1	2.69215	3.1314	IDE
cellular amino acid catabolic process (GO:0009063)	0.312497	1	2.69215	3.1314	PPM1K
zinc II ion transmembrane transport (GO:0071577)	0.312497	1	2.69215	3.1314	SLC39A4
positive regulation of mRNA catabolic process (GO:0061014)	0.312497	1	2.69215	3.1314	ZFP36L1
protein K48-linked deubiquitination (GO:0071108)	0.312497	1	2.69215	3.1314	USP8
vesicle-mediated transport between endosomal compartments (GO:0098927)	0.312497	1	2.69215	3.1314	HOOK2
nucleotide-excision repair, DNA damage recognition (GO:0000715)	0.312497	1	2.69215	3.1314	RAD23B
peroxisome organization (GO:0007031)	0.312497	1	2.69215	3.1314	PEX11A
positive regulation of blood circulation (GO:1903524)	0.312497	1	2.69215	3.1314	GSK3A
folic acid-containing compound metabolic process (GO:0006760)	0.312497	1	2.69215	3.1314	SHMT1
histone H3-K4 methylation (GO:0051568)	0.312497	1	2.69215	3.1314	CXXC1
divalent inorganic cation homeostasis (GO:0072507)	0.312497	1	2.69215	3.1314	ANK3
positive regulation of ion transmembrane transporter activity (GO:0032414)	0.312497	1	2.69215	3.1314	ANK3
regulation of cell size (GO:0008361)	0.312497	1	2.69215	3.1314	DEPTOR
positive regulation of cell junction assembly (GO:1901890)	0.312497	1	2.69215	3.1314	HRG
negative regulation of cell cycle G2/M phase transition (GO:1902750)	0.312577	1	1.76913	2.05733	PSMB6;PSMB10
response to organic cyclic compound (GO:0014070)	0.312577	1	1.76913	2.05733	PAQR9;HLCS
peptide biosynthetic process (GO:0043043)	0.313396	1	1.4153	1.64216	MRPL3;RPL41;MRPL27;TARS
stimulatory C-type lectin receptor signaling pathway (GO:0002223)	0.315173	1	1.52261	1.75806	PSMB6;FCER1G;PSMB10
positive regulation of endothelial cell migration (GO:0010595)	0.318525	1	1.74421	1.99547	PLCG1;PLPP3
positive regulation of proteasomal ubiquitin-dependent protein catabolic process (GO:0032436)	0.318525	1	1.74421	1.99547	GSK3A;NFE2L2
cytoskeleton-dependent cytokinesis (GO:0061640)	0.318525	1	1.74421	1.99547	USP8;ANK3
Rab protein signal transduction (GO:0032482)	0.318525	1	1.74421	1.99547	RAB4A;RAB11B
calcium-mediated signaling (GO:0019722)	0.318525	1	1.74421	1.99547	SELP;PLCG1
regulation of gene expression (GO:0010468)	0.319739	1	1.1334	1.29236	HES6;GSK3A;TLE1;DHX9;FZD7;INSR;NAB2;CXXC1;ANK3;ZFP36L1;MLXIPL;PSPC1;UBR5;BHLHE40;IRF2;FLOT2;SMCR8;HRG;NFE2L2
tumor necrosis factor-mediated signaling pathway (GO:0033209)	0.324014	1	1.49805	1.68826	PSMB6;PSMB10;TNFRSF1A
actomyosin structure organization (GO:0031032)	0.324461	1	1.71999	1.936	CDC42BPB;SORBS1
negative regulation of ubiquitin-protein ligase activity involved in mitotic cell cycle (GO:0051436)	0.324461	1	1.71999	1.936	PSMB6;PSMB10
positive regulation of growth (GO:0045927)	0.324461	1	1.71999	1.936	INSR;TAF9
regulation of cation channel activity (GO:2001257)	0.324461	1	1.71999	1.936	CACNB4;ANK3
innate immune response activating cell surface receptor signaling pathway (GO:0002220)	0.328435	1	1.48607	1.65461	PSMB6;FCER1G;PSMB10
platelet degranulation (GO:0002576)	0.328435	1	1.48607	1.65461	SELP;A1BG;HRG
organic anion transport (GO:0015711)	0.328435	1	1.48607	1.65461	SLC6A6;PITPNB;SLCO2A1
cell-cell junction organization (GO:0045216)	0.330383	1	1.69642	1.87879	CTNND1;NECTIN2
regulation of neuron death (GO:1901214)	0.330383	1	1.69642	1.87879	PM20D1;CHORDC1
SCF-dependent proteasomal ubiquitin-dependent protein catabolic process (GO:0031146)	0.330383	1	1.69642	1.87879	PSMB6;PSMB10
regulation of ubiquitin-protein ligase activity involved in mitotic cell cycle (GO:0051439)	0.330383	1	1.69642	1.87879	PSMB6;PSMB10
proteasome-mediated ubiquitin-dependent protein catabolic process (GO:0043161)	0.333508	1	1.27232	1.39712	PSMB6;GSK3A;UBE4B;BFAR;PSMB10;NFE2L2
dendritic spine organization (GO:0097061)	0.33455	1	2.47678	2.712	INSR
membrane protein intracellular domain proteolysis (GO:0031293)	0.33455	1	2.47678	2.712	PSEN2
Golgi to plasma membrane protein transport (GO:0043001)	0.33455	1	2.47678	2.712	ANK3
cellular modified amino acid biosynthetic process (GO:0042398)	0.33455	1	2.47678	2.712	GSS
regulation of actin filament bundle assembly (GO:0032231)	0.33455	1	2.47678	2.712	PFN1
macromolecule modification (GO:0043412)	0.33455	1	2.47678	2.712	ST3GAL1
sensory perception of pain (GO:0019233)	0.33455	1	2.47678	2.712	MME
DNA geometric change (GO:0032392)	0.33455	1	2.47678	2.712	DHX9
cellular senescence (GO:0090398)	0.33455	1	2.47678	2.712	OPA1
negative regulation of endothelial cell apoptotic process (GO:2000352)	0.33455	1	2.47678	2.712	NFE2L2
DNA replication initiation (GO:0006270)	0.33455	1	2.47678	2.712	MCM10
regulation of cardiac muscle cell action potential (GO:0098901)	0.33455	1	2.47678	2.712	PKP2
negative regulation of proteasomal ubiquitin-dependent protein catabolic process (GO:0032435)	0.33455	1	2.47678	2.712	TAF9
negative regulation of intrinsic apoptotic signaling pathway in response to DNA damage (GO:1902230)	0.33455	1	2.47678	2.712	TAF9
cGMP biosynthetic process (GO:0006182)	0.33455	1	2.47678	2.712	NPR2
regulation of cellular senescence (GO:2000772)	0.33455	1	2.47678	2.712	ZKSCAN3
protein N-linked glycosylation (GO:0006487)	0.336291	1	1.6735	1.82374	B4GALT1;ST3GAL1
regulation of protein complex assembly (GO:0043254)	0.336291	1	1.6735	1.82374	SELP;HRG
positive regulation of cytokine secretion (GO:0050715)	0.336291	1	1.6735	1.82374	DHX9;LPL
positive regulation of proteasomal protein catabolic process (GO:1901800)	0.336291	1	1.6735	1.82374	GSK3A;TMEM259
negative regulation of programmed cell death (GO:0043069)	0.341588	1	1.21114	1.30095	OPA1;SPHK2;INSR;GLO1;TAF9;PSEN2;BFAR;CIAPIN1
positive regulation of epithelial cell migration (GO:0010634)	0.342184	1	1.65119	1.77075	PLCG1;PFN1
Fc-epsilon receptor signaling pathway (GO:0038095)	0.342636	1	1.35343	1.44964	PSMB6;FCER1G;PLCG1;PSMB10
heterotypic cell-cell adhesion (GO:0034113)	0.34531	1	2.38152	2.5323	PKP2
organophosphate ester transport (GO:0015748)	0.34531	1	2.38152	2.5323	PITPNB
regulation of voltage-gated calcium channel activity (GO:1901385)	0.34531	1	2.38152	2.5323	CACNB4
cyclic nucleotide metabolic process (GO:0009187)	0.34531	1	2.38152	2.5323	NPR2
neutral amino acid transport (GO:0015804)	0.34531	1	2.38152	2.5323	SLC43A1
misfolded or incompletely synthesized protein catabolic process (GO:0006515)	0.34531	1	2.38152	2.5323	TOR1A
peptide catabolic process (GO:0043171)	0.34531	1	2.38152	2.5323	IDE
prostaglandin metabolic process (GO:0006693)	0.34531	1	2.38152	2.5323	HPGD
positive regulation of nuclear division (GO:0051785)	0.34531	1	2.38152	2.5323	INSR
positive regulation of leukocyte mediated cytotoxicity (GO:0001912)	0.34531	1	2.38152	2.5323	NECTIN2
regulation of lamellipodium assembly (GO:0010591)	0.34531	1	2.38152	2.5323	HRG
regulation of apoptotic signaling pathway (GO:2001233)	0.34531	1	2.38152	2.5323	DEPTOR
negative regulation of insulin receptor signaling pathway (GO:0046627)	0.34531	1	2.38152	2.5323	GSK3A
positive regulation of calcium ion transmembrane transport (GO:1904427)	0.34531	1	2.38152	2.5323	PLCG1
signal transduction in response to DNA damage (GO:0042770)	0.34531	1	2.38152	2.5323	CEP63
regulation of mRNA stability (GO:0043488)	0.346107	1	1.43999	1.52784	PSMB6;PSMB10;ZFP36L1
Fc receptor signaling pathway (GO:0038093)	0.346299	1	1.34608	1.42745	PSMB6;FCER1G;PLCG1;PSMB10
retinoid metabolic process (GO:0001523)	0.348059	1	1.62946	1.7197	RETSAT;LPL
C-terminal protein lipidation (GO:0006501)	0.348059	1	1.62946	1.7197	VNN1;PLET1
antigen processing and presentation of exogenous peptide antigen via MHC class I, TAP-dependent (GO:0002479)	0.348059	1	1.62946	1.7197	PSMB6;PSMB10
purine ribonucleotide biosynthetic process (GO:0009152)	0.348059	1	1.62946	1.7197	ATP5S;NPR2
regulation of hematopoietic stem cell differentiation (GO:1902036)	0.353918	1	1.6083	1.67053	PSMB6;PSMB10
positive regulation of ubiquitin-protein ligase activity involved in regulation of mitotic cell cycle transition (GO:0051437)	0.353918	1	1.6083	1.67053	PSMB6;PSMB10
generation of neurons (GO:0048699)	0.354929	1	1.418	1.46882	WNT5B;FZD7;FZD8
lipid modification (GO:0030258)	0.355897	1	2.29331	2.36925	PLPP3
positive regulation of wound healing (GO:0090303)	0.355897	1	2.29331	2.36925	PLPP3
regulation of transcription involved in G1/S transition of mitotic cell cycle (GO:0000083)	0.355897	1	2.29331	2.36925	RRM2
negative regulation of cellular response to insulin stimulus (GO:1900077)	0.355897	1	2.29331	2.36925	GSK3A
regulation of cardiac muscle cell contraction (GO:0086004)	0.355897	1	2.29331	2.36925	PKP2
regulation of viral entry into host cell (GO:0046596)	0.355897	1	2.29331	2.36925	NECTIN2
fat-soluble vitamin metabolic process (GO:0006775)	0.355897	1	2.29331	2.36925	PIAS4
T cell activation involved in immune response (GO:0002286)	0.355897	1	2.29331	2.36925	FCER1G
regulation of T cell receptor signaling pathway (GO:0050856)	0.355897	1	2.29331	2.36925	NECTIN2
regulation of rhodopsin mediated signaling pathway (GO:0022400)	0.355897	1	2.29331	2.36925	GNAT1
cation transmembrane transport (GO:0098655)	0.355897	1	2.29331	2.36925	SLC7A2
DNA-templated transcription, initiation (GO:0006352)	0.357293	1	1.32448	1.36315	CCND1;CCNH;TAF9;MED6
post-translational protein modification (GO:0043687)	0.358043	1	1.21072	1.24353	PSMB6;FEM1C;NOTUM;FBXO21;PSMB10;DCAF6;RAB11B
negative regulation of ubiquitin protein ligase activity (GO:1904667)	0.359757	1	1.58768	1.62312	PSMB6;PSMB10
ERAD pathway (GO:0036503)	0.359757	1	1.58768	1.62312	TOR1A;UBE4B
regulation of hematopoietic progenitor cell differentiation (GO:1901532)	0.359757	1	1.58768	1.62312	PSMB6;PSMB10
visual perception (GO:0007601)	0.365578	1	1.56758	1.57742	OPA1;GNAT1
regulation of calcium ion transmembrane transporter activity (GO:1901019)	0.366314	1	2.21141	2.22084	CACNB4
phosphatidylcholine acyl-chain remodeling (GO:0036151)	0.366314	1	2.21141	2.22084	PLA2G12A
ATP synthesis coupled proton transport (GO:0015986)	0.366314	1	2.21141	2.22084	ATP5S
mRNA polyadenylation (GO:0006378)	0.366314	1	2.21141	2.22084	CPSF4L
phosphatidylinositol phosphorylation (GO:0046854)	0.366314	1	2.21141	2.22084	EFR3A
negative regulation of synaptic transmission (GO:0050805)	0.366314	1	2.21141	2.22084	PNKD
cristae formation (GO:0042407)	0.366314	1	2.21141	2.22084	ATP5S
negative regulation of microtubule polymerization or depolymerization (GO:0031111)	0.366314	1	2.21141	2.22084	FKBP4
negative regulation of myeloid leukocyte differentiation (GO:0002762)	0.366314	1	2.21141	2.22084	C1QC
negative regulation of cell-matrix adhesion (GO:0001953)	0.366314	1	2.21141	2.22084	PLET1
extrinsic apoptotic signaling pathway via death domain receptors (GO:0008625)	0.366314	1	2.21141	2.22084	TNFRSF1A
regulation of protein transport (GO:0051223)	0.366314	1	2.21141	2.22084	CHORDC1
purine ribonucleoside triphosphate biosynthetic process (GO:0009206)	0.366314	1	2.21141	2.22084	ATP5S
phosphatidylserine metabolic process (GO:0006658)	0.366314	1	2.21141	2.22084	PLA2G12A
regulation of neurotransmitter secretion (GO:0046928)	0.366314	1	2.21141	2.22084	PNKD
negative regulation of organelle assembly (GO:1902116)	0.366314	1	2.21141	2.22084	SMCR8
regulation of autophagy of mitochondrion (GO:1903146)	0.366314	1	2.21141	2.22084	GSK3A
nucleosome organization (GO:0034728)	0.371378	1	1.54799	1.53334	BRD2;SMARCC2
anaphase-promoting complex-dependent catabolic process (GO:0031145)	0.371378	1	1.54799	1.53334	PSMB6;PSMB10
RNA polyadenylation (GO:0043631)	0.376562	1	2.13516	2.08535	CPSF4L
regulation of TORC1 signaling (GO:1903432)	0.376562	1	2.13516	2.08535	SMCR8
cellular response to hydrogen peroxide (GO:0070301)	0.376562	1	2.13516	2.08535	NFE2L2
negative regulation of homeostatic process (GO:0032845)	0.376562	1	2.13516	2.08535	ZFP36L1
carboxylic acid catabolic process (GO:0046395)	0.376562	1	2.13516	2.08535	CHORDC1
negative regulation of proteasomal protein catabolic process (GO:1901799)	0.376562	1	2.13516	2.08535	TAF9
acute inflammatory response (GO:0002526)	0.376562	1	2.13516	2.08535	VNN1
cellular amino acid biosynthetic process (GO:0008652)	0.376562	1	2.13516	2.08535	GLUL
aerobic respiration (GO:0009060)	0.376562	1	2.13516	2.08535	COX19
positive regulation of phosphate metabolic process (GO:0045937)	0.376562	1	2.13516	2.08535	FZD7
chondrocyte differentiation (GO:0002062)	0.376562	1	2.13516	2.08535	WNT5B
positive regulation of cell communication (GO:0010647)	0.376562	1	2.13516	2.08535	ANK3
cardiac muscle cell action potential involved in contraction (GO:0086002)	0.376562	1	2.13516	2.08535	PKP2
cGMP metabolic process (GO:0046068)	0.376562	1	2.13516	2.08535	NPR2
antigen processing and presentation of peptide antigen via MHC class I (GO:0002474)	0.376562	1	2.13516	2.08535	FCER1G
dopamine receptor signaling pathway (GO:0007212)	0.376562	1	2.13516	2.08535	GSK3A
regulation of fatty acid biosynthetic process (GO:0042304)	0.376562	1	2.13516	2.08535	MLXIPL
calcium ion import (GO:0070509)	0.376562	1	2.13516	2.08535	MCUR1
protein K63-linked deubiquitination (GO:0070536)	0.376562	1	2.13516	2.08535	USP8
protein export from nucleus (GO:0006611)	0.376562	1	2.13516	2.08535	CHORDC1
regulation of actin polymerization or depolymerization (GO:0008064)	0.376562	1	2.13516	2.08535	PFN1
primary neural tube formation (GO:0014020)	0.376562	1	2.13516	2.08535	CELSR1
positive regulation of fibroblast proliferation (GO:0048146)	0.376562	1	2.13516	2.08535	DHX9
transcription elongation from RNA polymerase I promoter (GO:0006362)	0.376562	1	2.13516	2.08535	CCNH
cellular response to organic cyclic compound (GO:0071407)	0.376911	1	1.36587	1.33274	AQP8;SHMT1;ZFP36L1
RNA transport (GO:0050658)	0.377156	1	1.52888	1.4908	RANBP2;ZFP36L1
retrograde vesicle-mediated transport, Golgi to ER (GO:0006890)	0.377156	1	1.52888	1.4908	PITPNB;COPG1
ERBB signaling pathway (GO:0038127)	0.377156	1	1.52888	1.4908	CDC37;PLCG1
nucleic acid metabolic process (GO:0090304)	0.377156	1	1.52888	1.4908	NT5E;ERI2
NIK/NF-kappaB signaling (GO:0038061)	0.377156	1	1.52888	1.4908	PSMB6;PSMB10
regulation of protein serine/threonine kinase activity (GO:0071900)	0.377156	1	1.52888	1.4908	CDC37;GTPBP4
cellular response to hormone stimulus (GO:0032870)	0.377156	1	1.52888	1.4908	GCK;ZFP36L1
epidermis development (GO:0008544)	0.382913	1	1.51023	1.44974	FABP5;FLOT2
sensory perception of light stimulus (GO:0050953)	0.382913	1	1.51023	1.44974	OPA1;GNAT1
negative regulation of cell death (GO:0060548)	0.382913	1	1.51023	1.44974	PM20D1;TXNDC12
positive regulation of protein catabolic process (GO:0045732)	0.382913	1	1.51023	1.44974	GSK3A;IDE
cellular protein metabolic process (GO:0044267)	0.3836	1	1.14902	1.10094	MRPL3;RPL41;MMP15;IGFBP2;MRPL27;PSEN2;TARS;NOTUM;ST3GAL1
negative regulation of apoptotic process (GO:0043066)	0.385897	1	1.14666	1.09183	TLE1;OPA1;SPHK2;INSR;GLO1;TAF9;PSEN2;BFAR;CIAPIN1
regulation of macrophage derived foam cell differentiation (GO:0010743)	0.386645	1	2.06398	1.9613	LPL
TRIF-dependent toll-like receptor signaling pathway (GO:0035666)	0.386645	1	2.06398	1.9613	IKBKE
tube closure (GO:0060606)	0.386645	1	2.06398	1.9613	CELSR1
cardiac muscle cell action potential (GO:0086001)	0.386645	1	2.06398	1.9613	PKP2
regulation of embryonic development (GO:0045995)	0.386645	1	2.06398	1.9613	INSR
positive regulation of transcription from RNA polymerase II promoter in response to stress (GO:0036003)	0.386645	1	2.06398	1.9613	NFE2L2
regulation of keratinocyte differentiation (GO:0045616)	0.386645	1	2.06398	1.9613	ZFP36L1
coenzyme biosynthetic process (GO:0009108)	0.386645	1	2.06398	1.9613	MOCS1
negative regulation of epithelial cell apoptotic process (GO:1904036)	0.386645	1	2.06398	1.9613	NFE2L2
regulation of activated T cell proliferation (GO:0046006)	0.386645	1	2.06398	1.9613	IGFBP2
amino acid transmembrane transport (GO:0003333)	0.386645	1	2.06398	1.9613	SLC6A6
carbohydrate derivative biosynthetic process (GO:1901137)	0.386645	1	2.06398	1.9613	RRM2
positive regulation of ubiquitin protein ligase activity (GO:1904668)	0.388647	1	1.49204	1.4101	PSMB6;PSMB10
positive regulation of DNA metabolic process (GO:0051054)	0.388647	1	1.49204	1.4101	DHX9;INSR
C-terminal protein amino acid modification (GO:0018410)	0.388647	1	1.49204	1.4101	VNN1;PLET1
response to cytokine (GO:0034097)	0.390028	1	1.33639	1.25826	MME;TAF9;IKBKE
establishment of protein localization to membrane (GO:0090150)	0.394357	1	1.47427	1.37181	ANK3;RAB11B
neuron differentiation (GO:0030182)	0.394386	1	1.32685	1.23453	WNT5B;FZD7;FZD8
regulation of protein insertion into mitochondrial membrane involved in apoptotic signaling pathway (GO:1900739)	0.396566	1	1.9974	1.84743	DYNLL1
regulation of defense response to virus by host (GO:0050691)	0.396566	1	1.9974	1.84743	DHX9
negative regulation of endothelial cell proliferation (GO:0001937)	0.396566	1	1.9974	1.84743	SYNJ2BP
beta-catenin-TCF complex assembly (GO:1904837)	0.396566	1	1.9974	1.84743	TLE1
replication fork processing (GO:0031297)	0.396566	1	1.9974	1.84743	BHLHE40
negative regulation of transferase activity (GO:0051348)	0.396566	1	1.9974	1.84743	GSK3A
negative regulation of secretion by cell (GO:1903531)	0.396566	1	1.9974	1.84743	PNKD
activation of protein kinase B activity (GO:0032148)	0.396566	1	1.9974	1.84743	INSR
cyclic purine nucleotide metabolic process (GO:0052652)	0.396566	1	1.9974	1.84743	NPR2
activation of JUN kinase activity (GO:0007257)	0.396566	1	1.9974	1.84743	MAPK8IP3
regulation of cell adhesion mediated by integrin (GO:0033628)	0.396566	1	1.9974	1.84743	HRG
MyD88-independent toll-like receptor signaling pathway (GO:0002756)	0.396566	1	1.9974	1.84743	IKBKE
positive regulation of cation channel activity (GO:2001259)	0.396566	1	1.9974	1.84743	ANK3
regulation of developmental growth (GO:0048638)	0.396566	1	1.9974	1.84743	INSR
phosphatidylinositol 3-kinase signaling (GO:0014065)	0.396566	1	1.9974	1.84743	ZFP36L1
artery morphogenesis (GO:0048844)	0.396566	1	1.9974	1.84743	HPGD
positive regulation of protein insertion into mitochondrial membrane involved in apoptotic signaling pathway (GO:1900740)	0.396566	1	1.9974	1.84743	DYNLL1
ATP-dependent chromatin remodeling (GO:0043044)	0.396566	1	1.9974	1.84743	SMARCC2
regulation of protein polymerization (GO:0032271)	0.396566	1	1.9974	1.84743	PFN1
nuclear envelope organization (GO:0006998)	0.396566	1	1.9974	1.84743	TOR1A
regulation of sodium ion transmembrane transport (GO:1902305)	0.396566	1	1.9974	1.84743	FXYD1
regulation of cellular component organization (GO:0051128)	0.398736	1	1.31744	1.21132	RAB4A;HRG;IL17RB
inorganic cation transmembrane transport (GO:0098662)	0.398736	1	1.31744	1.21132	ATP5S;HCN3;UCP2
protein modification process (GO:0036211)	0.400043	1	1.45693	1.33482	MMP15;ST3GAL1
negative regulation of blood vessel endothelial cell migration (GO:0043537)	0.406326	1	1.93498	1.74265	HRG
positive regulation of release of sequestered calcium ion into cytosol (GO:0051281)	0.406326	1	1.93498	1.74265	PLCG1
organelle transport along microtubule (GO:0072384)	0.406326	1	1.93498	1.74265	COPG1
zinc ion homeostasis (GO:0055069)	0.406326	1	1.93498	1.74265	SLC39A4
regulation of protein autophosphorylation (GO:0031952)	0.406326	1	1.93498	1.74265	CHORDC1
cellular zinc ion homeostasis (GO:0006882)	0.406326	1	1.93498	1.74265	SLC39A4
positive regulation of insulin secretion (GO:0032024)	0.406326	1	1.93498	1.74265	GCK
nucleobase-containing small molecule interconversion (GO:0015949)	0.406326	1	1.93498	1.74265	RRM2
termination of RNA polymerase I transcription (GO:0006363)	0.406326	1	1.93498	1.74265	CCNH
vesicle-mediated transport to the plasma membrane (GO:0098876)	0.406326	1	1.93498	1.74265	RAB11B
cell-cell adhesion via plasma-membrane adhesion molecules (GO:0098742)	0.40741	1	1.29901	1.16643	SELP;CD164;NECTIN2
transmembrane transport (GO:0055085)	0.413412	1	1.14363	1.01018	PSMB6;ABCD2;AQP8;FXYD1;UCP2;ATP11B;PSMB10
7-methylguanosine mRNA capping (GO:0006370)	0.415929	1	1.87635	1.64601	CCNH
positive regulation of calcium ion transport into cytosol (GO:0010524)	0.415929	1	1.87635	1.64601	PLCG1
phosphatidylcholine biosynthetic process (GO:0006656)	0.415929	1	1.87635	1.64601	CEPT1
microtubule bundle formation (GO:0001578)	0.415929	1	1.87635	1.64601	CHORDC1
negative regulation of BMP signaling pathway (GO:0030514)	0.415929	1	1.87635	1.64601	RBPMS2
7-methylguanosine RNA capping (GO:0009452)	0.415929	1	1.87635	1.64601	CCNH
ATP biosynthetic process (GO:0006754)	0.415929	1	1.87635	1.64601	ATP5S
positive regulation of TOR signaling (GO:0032008)	0.415929	1	1.87635	1.64601	SMCR8
activation of adenylate cyclase activity (GO:0007190)	0.415929	1	1.87635	1.64601	ADRB3
endodermal cell differentiation (GO:0035987)	0.415929	1	1.87635	1.64601	MMP15
purine ribonucleoside triphosphate metabolic process (GO:0009205)	0.415929	1	1.87635	1.64601	OPA1
regulation of cell-cell adhesion (GO:0022407)	0.415929	1	1.87635	1.64601	GTPBP4
positive regulation of T cell differentiation (GO:0045582)	0.415929	1	1.87635	1.64601	VNN1
regulation of erythrocyte differentiation (GO:0045646)	0.415929	1	1.87635	1.64601	ZFP36L1
positive regulation of myeloid leukocyte differentiation (GO:0002763)	0.415929	1	1.87635	1.64601	ZFP36L1
global genome nucleotide-excision repair (GO:0070911)	0.415929	1	1.87635	1.64601	RAD23B
negative regulation of gene expression (GO:0010629)	0.41651	1	1.10035	0.963733	PIAS4;MLXIPL;SMARCC2;ZHX3;TLE1;PSPC1;SHMT1;BHLHE40;ZKSCAN3;FLOT2;SMCR8
protein modification by small protein removal (GO:0070646)	0.416891	1	1.18167	1.03388	PSMB6;USP8;TOR1A;RAD23B;PSMB10
positive regulation of protein ubiquitination involved in ubiquitin-dependent protein catabolic process (GO:2000060)	0.416947	1	1.40726	1.23107	PSMB6;PSMB10
organic substance transport (GO:0071702)	0.416947	1	1.40726	1.23107	SLCO2A1;HRG
regulation of stem cell differentiation (GO:2000736)	0.422529	1	1.39145	1.19873	PSMB6;PSMB10
positive regulation of adenylate cyclase activity (GO:0045762)	0.425378	1	1.82116	1.55669	ADRB3
activation of MAPKK activity (GO:0000186)	0.425378	1	1.82116	1.55669	PLCG1
chemical synaptic transmission, postsynaptic (GO:0099565)	0.425378	1	1.82116	1.55669	GSK3A
oligosaccharide biosynthetic process (GO:0009312)	0.425378	1	1.82116	1.55669	B4GALT1
entry into host cell (GO:0030260)	0.425378	1	1.82116	1.55669	CTNND1
neural tube closure (GO:0001843)	0.425378	1	1.82116	1.55669	CELSR1
tRNA-containing ribonucleoprotein complex export from nucleus (GO:0071431)	0.425378	1	1.82116	1.55669	RANBP2
regulation of cell-substrate adhesion (GO:0010810)	0.425378	1	1.82116	1.55669	FZD7
response to exogenous dsRNA (GO:0043330)	0.425378	1	1.82116	1.55669	DHX9
tRNA export from nucleus (GO:0006409)	0.425378	1	1.82116	1.55669	RANBP2
positive regulation of cell-matrix adhesion (GO:0001954)	0.425378	1	1.82116	1.55669	HRG
regulation of autophagosome assembly (GO:2000785)	0.425378	1	1.82116	1.55669	SMCR8
embryonic organ morphogenesis (GO:0048562)	0.425378	1	1.82116	1.55669	RBPMS2
mRNA stabilization (GO:0048255)	0.425378	1	1.82116	1.55669	DHX9
regulation of postsynaptic membrane potential (GO:0060078)	0.425378	1	1.82116	1.55669	GSK3A
transcription initiation from RNA polymerase I promoter (GO:0006361)	0.425378	1	1.82116	1.55669	CCNH
positive regulation of catalytic activity (GO:0043085)	0.425378	1	1.82116	1.55669	PSEN2
carboxylic acid metabolic process (GO:0019752)	0.425378	1	1.82116	1.55669	ST3GAL1
transcription from RNA polymerase I promoter (GO:0006360)	0.425378	1	1.82116	1.55669	CCNH
positive regulation of nucleocytoplasmic transport (GO:0046824)	0.425378	1	1.82116	1.55669	DHX9
cellular glucose homeostasis (GO:0001678)	0.425378	1	1.82116	1.55669	GCK
positive regulation of organelle organization (GO:0010638)	0.425378	1	1.82116	1.55669	SMCR8
negative regulation of nucleic acid-templated transcription (GO:1903507)	0.429595	1	1.11316	0.940522	PIAS4;MLXIPL;SMARCC2;ZHX3;TLE1;PSPC1;BHLHE40;ZKSCAN3
cell-matrix adhesion (GO:0007160)	0.433609	1	1.36087	1.13716	SORBS1;PPFIA2
regulation of JNK cascade (GO:0046328)	0.433609	1	1.36087	1.13716	FZD7;MAPK8IP3
regulation of double-strand break repair (GO:2000779)	0.434674	1	1.76913	1.47397	UBR5
regulation of wound healing (GO:0061041)	0.434674	1	1.76913	1.47397	HRG
ventricular cardiac muscle tissue morphogenesis (GO:0055010)	0.434674	1	1.76913	1.47397	PKP2
regulation of insulin receptor signaling pathway (GO:0046626)	0.434674	1	1.76913	1.47397	GSK3A
positive regulation of chemokine production (GO:0032722)	0.434674	1	1.76913	1.47397	LPL
regulation of interferon-beta production (GO:0032648)	0.434674	1	1.76913	1.47397	POLR3D
positive regulation of phosphorylation (GO:0042327)	0.43733	1	1.18506	0.980127	MLXIPL;CCND1;INSR;FZD7
lipid transport (GO:0006869)	0.439106	1	1.34608	1.10784	PITPNB;SLCO2A1
regulation of protein catabolic process (GO:0042176)	0.439106	1	1.34608	1.10784	GSK3A;IDE
cellular response to interleukin-1 (GO:0071347)	0.441699	1	1.23019	1.00522	PSMB6;IL1RN;PSMB10
cellular response to DNA damage stimulus (GO:0006974)	0.442571	1	1.12581	0.917708	CCND1;UBR5;TAF9;MCM10;CEP63;IKBKE
lipid phosphorylation (GO:0046834)	0.44382	1	1.71999	1.39721	EFR3A
regulation of heart rate by cardiac conduction (GO:0086091)	0.44382	1	1.71999	1.39721	PKP2
regulation of endothelial cell apoptotic process (GO:2000351)	0.44382	1	1.71999	1.39721	NFE2L2
negative regulation of epithelial cell migration (GO:0010633)	0.44382	1	1.71999	1.39721	SYNJ2BP
tRNA transport (GO:0051031)	0.44382	1	1.71999	1.39721	RANBP2
cholesterol biosynthetic process (GO:0006695)	0.44382	1	1.71999	1.39721	MSMO1
membrane protein proteolysis (GO:0033619)	0.44382	1	1.71999	1.39721	PSEN2
carboxylic acid transmembrane transport (GO:1905039)	0.44382	1	1.71999	1.39721	SLC6A6
DNA-dependent DNA replication maintenance of fidelity (GO:0045005)	0.44382	1	1.71999	1.39721	BHLHE40
positive regulation of osteoblast differentiation (GO:0045669)	0.44382	1	1.71999	1.39721	ZHX3
protein kinase B signaling (GO:0043491)	0.44382	1	1.71999	1.39721	ZFP36L1
nuclear export (GO:0051168)	0.444574	1	1.3316	1.07945	RANBP2;CHORDC1
cellular transition metal ion homeostasis (GO:0046916)	0.450013	1	1.31744	1.05195	COX19;SLC39A4
positive regulation of intracellular protein transport (GO:0090316)	0.450155	1	1.21411	0.969057	GSK3A;CHORDC1;ANK3
regulation of potassium ion transport (GO:0043266)	0.452818	1	1.6735	1.32586	ANK3
carbohydrate biosynthetic process (GO:0016051)	0.452818	1	1.6735	1.32586	B4GALT1
transferrin transport (GO:0033572)	0.452818	1	1.6735	1.32586	RAB11B
endoderm formation (GO:0001706)	0.452818	1	1.6735	1.32586	MMP15
sodium ion transmembrane transport (GO:0035725)	0.452818	1	1.6735	1.32586	HCN3
regulation of blood circulation (GO:1903522)	0.452818	1	1.6735	1.32586	FXYD1
plasma membrane organization (GO:0007009)	0.452818	1	1.6735	1.32586	ANK3
vesicle-mediated transport in synapse (GO:0099003)	0.452818	1	1.6735	1.32586	TOR1A
zymogen activation (GO:0031638)	0.452818	1	1.6735	1.32586	F11
ferric iron transport (GO:0015682)	0.452818	1	1.6735	1.32586	RAB11B
cardiac muscle tissue morphogenesis (GO:0055008)	0.452818	1	1.6735	1.32586	PKP2
axonal transport (GO:0098930)	0.452818	1	1.6735	1.32586	OPA1
spermatid development (GO:0007286)	0.452818	1	1.6735	1.32586	NECTIN2
secondary alcohol biosynthetic process (GO:1902653)	0.452818	1	1.6735	1.32586	MSMO1
regulation of translation (GO:0006417)	0.455187	1	1.15737	0.910908	RANBP2;DHX9;SHMT1;MIF4GD
transcription elongation from RNA polymerase II promoter (GO:0006368)	0.460798	1	1.28999	0.999477	CCNH;TAF9
sodium-independent organic anion transport (GO:0043252)	0.461671	1	1.62946	1.25941	SLCO2A1
myelination (GO:0042552)	0.461671	1	1.62946	1.25941	PLLP
protein peptidyl-prolyl isomerization (GO:0000413)	0.461671	1	1.62946	1.25941	FKBP4
positive regulation of smooth muscle cell proliferation (GO:0048661)	0.461671	1	1.62946	1.25941	RBPMS2
protein K63-linked ubiquitination (GO:0070534)	0.461671	1	1.62946	1.25941	BFAR
negative regulation of G0 to G1 transition (GO:0070317)	0.461671	1	1.62946	1.25941	RRM2
regulation of metal ion transport (GO:0010959)	0.461671	1	1.62946	1.25941	ANK3
response to steroid hormone (GO:0048545)	0.461671	1	1.62946	1.25941	PAQR9
organic cyclic compound biosynthetic process (GO:1901362)	0.461671	1	1.62946	1.25941	MOCS1
response to lipopolysaccharide (GO:0032496)	0.46274	1	1.19076	0.917588	SELP;SRR;TNFRSF1A
positive regulation of macromolecule metabolic process (GO:0010604)	0.464212	1	1.11768	0.857724	GSK3A;TLE1;UBR5;ANK3;NFE2L2
positive regulation of protein metabolic process (GO:0051247)	0.466145	1	1.27669	0.974445	GSK3A;IDE
protein localization to nucleus (GO:0034504)	0.466145	1	1.27669	0.974445	RANBP2;TOR1A
regulation of cell death (GO:0010941)	0.466145	1	1.27669	0.974445	CHORDC1;TXNDC12
DNA damage checkpoint (GO:0000077)	0.470382	1	1.58768	1.19744	CEP63
homotypic cell-cell adhesion (GO:0034109)	0.470382	1	1.58768	1.19744	PLPP3
regulation of cellular pH (GO:0030641)	0.470382	1	1.58768	1.19744	CHORDC1
positive regulation of DNA repair (GO:0045739)	0.470382	1	1.58768	1.19744	DHX9
antigen processing and presentation of exogenous peptide antigen via MHC class II (GO:0019886)	0.47146	1	1.26366	0.950175	FCER1G;DYNLL1
antigen processing and presentation of exogenous peptide antigen (GO:0002478)	0.47146	1	1.26366	0.950175	FCER1G;DYNLL1
protein localization to organelle (GO:0033365)	0.47146	1	1.26366	0.950175	TOR1A;DHX9
mitochondrial respiratory chain complex assembly (GO:0033108)	0.47146	1	1.26366	0.950175	COX19;COX16
phosphatidylinositol biosynthetic process (GO:0006661)	0.476743	1	1.2509	0.926637	RAB4A;PITPNM2
antigen processing and presentation of peptide antigen via MHC class II (GO:0002495)	0.476743	1	1.2509	0.926637	FCER1G;DYNLL1
response to UV (GO:0009411)	0.476743	1	1.2509	0.926637	CCND1;UBE4B
regulation of alternative mRNA splicing, via spliceosome (GO:0000381)	0.478952	1	1.54799	1.13956	RBM25
purine ribonucleoside monophosphate biosynthetic process (GO:0009168)	0.478952	1	1.54799	1.13956	ATP5S
positive regulation of phagocytosis (GO:0050766)	0.478952	1	1.54799	1.13956	FCER1G
ERBB2 signaling pathway (GO:0038128)	0.478952	1	1.54799	1.13956	CDC37
positive regulation of peptide hormone secretion (GO:0090277)	0.478952	1	1.54799	1.13956	GCK
positive regulation of fat cell differentiation (GO:0045600)	0.478952	1	1.54799	1.13956	ZFP36L1
regulation of G0 to G1 transition (GO:0070316)	0.478952	1	1.54799	1.13956	RRM2
inositol lipid-mediated signaling (GO:0048017)	0.478952	1	1.54799	1.13956	PITPNM2
Golgi to plasma membrane transport (GO:0006893)	0.478952	1	1.54799	1.13956	ANK3
mitotic DNA damage checkpoint (GO:0044773)	0.478952	1	1.54799	1.13956	CCND1
glycosaminoglycan biosynthetic process (GO:0006024)	0.481995	1	1.23839	0.903805	B4GALT1;ST3GAL1
small GTPase mediated signal transduction (GO:0007264)	0.481995	1	1.23839	0.903805	USP8;CHORDC1
negative regulation of signal transduction (GO:0009968)	0.485919	1	1.09013	0.786763	GSK3A;TLE1;INSR;NOTUM;HRG
cellular response to transforming growth factor beta stimulus (GO:0071560)	0.487213	1	1.22613	0.881652	HPGD;ZFP36L1
regulation of lipid metabolic process (GO:0019216)	0.487213	1	1.22613	0.881652	PEX11A;ME1
mRNA-containing ribonucleoprotein complex export from nucleus (GO:0071427)	0.487213	1	1.22613	0.881652	RANBP2;ALKBH5
intraciliary transport involved in cilium assembly (GO:0035735)	0.487384	1	1.51023	1.08541	DYNLL1
negative regulation of epidermal growth factor receptor signaling pathway (GO:0042059)	0.487384	1	1.51023	1.08541	EPN1
positive regulation of Ras protein signal transduction (GO:0046579)	0.487384	1	1.51023	1.08541	ALS2
positive regulation of mitotic cell cycle phase transition (GO:1901992)	0.487384	1	1.51023	1.08541	CCND1
sterol biosynthetic process (GO:0016126)	0.487384	1	1.51023	1.08541	MSMO1
peptidyl-proline modification (GO:0018208)	0.487384	1	1.51023	1.08541	FKBP4
response to peptide hormone (GO:0043434)	0.487384	1	1.51023	1.08541	ZFP36L1
negative regulation of ERK1 and ERK2 cascade (GO:0070373)	0.487384	1	1.51023	1.08541	SYNJ2BP
regulation of release of cytochrome c from mitochondria (GO:0090199)	0.487384	1	1.51023	1.08541	OPA1
negative regulation of catabolic process (GO:0009895)	0.487384	1	1.51023	1.08541	BSCL2
negative regulation of cytokine-mediated signaling pathway (GO:0001960)	0.487384	1	1.51023	1.08541	IL1RN
regulation of intracellular transport (GO:0032386)	0.487384	1	1.51023	1.08541	RAB11B
regulation of viral transcription (GO:0046782)	0.487384	1	1.51023	1.08541	DHX9
JAK-STAT cascade (GO:0007259)	0.487384	1	1.51023	1.08541	STAT2
negative regulation of intracellular signal transduction (GO:1902532)	0.487524	1	1.14666	0.823777	GSK3A;DEPTOR;TLE1
metal ion transport (GO:0030001)	0.492399	1	1.21411	0.860154	CHORDC1;SLC17A2
positive regulation of protein modification process (GO:0031401)	0.495663	1	1.13267	0.794978	CCND1;INSR;CHORDC1
T cell receptor signaling pathway (GO:0050852)	0.495663	1	1.13267	0.794978	PSMB6;PLCG1;PSMB10
regulation of phagocytosis (GO:0050764)	0.495679	1	1.47427	1.03468	FCER1G
regulation of stress-activated MAPK cascade (GO:0032872)	0.495679	1	1.47427	1.03468	MAPK8IP3
calcium-dependent cell-cell adhesion via plasma membrane cell adhesion molecules (GO:0016339)	0.495679	1	1.47427	1.03468	SELP
negative regulation of cell projection organization (GO:0031345)	0.495679	1	1.47427	1.03468	FKBP4
cellular response to peptide (GO:1901653)	0.495679	1	1.47427	1.03468	ZFP36L1
positive regulation of viral transcription (GO:0050434)	0.495679	1	1.47427	1.03468	DHX9
negative regulation of STAT cascade (GO:1904893)	0.495679	1	1.47427	1.03468	LRRC3
gene expression (GO:0010467)	0.499406	1	1.05203	0.730462	RANBP2;MRPL3;ALKBH5;RPL41;DHX9;MRPL27;TARS
protein import into nucleus (GO:0006606)	0.502671	1	1.19076	0.819028	RANBP2;KPNA3
regulation of protein modification process (GO:0031399)	0.503841	1	1.43999	0.987103	STAT2
regulation of ion transmembrane transporter activity (GO:0032412)	0.503841	1	1.43999	0.987103	FXYD1
ncRNA processing (GO:0034470)	0.504094	1	1.08631	0.744113	RPL41;FCF1;TSR1;AARS
ion transport (GO:0006811)	0.504278	1	1.06758	0.730894	LASP1;AQP8;FXYD1;ATP11B;SLC17A2
regulation of inflammatory response (GO:0050727)	0.507749	1	1.11233	0.7539	DHX9;LPL;TNFRSF1A
monovalent inorganic cation transport (GO:0015672)	0.507756	1	1.17942	0.799356	CHORDC1;SLC17A2
negative regulation of ERBB signaling pathway (GO:1901185)	0.511872	1	1.40726	0.942417	EPN1
negative regulation of protein metabolic process (GO:0051248)	0.511872	1	1.40726	0.942417	FLOT2
membrane depolarization (GO:0051899)	0.511872	1	1.40726	0.942417	CACNB4
negative regulation of DNA metabolic process (GO:0051053)	0.511872	1	1.40726	0.942417	GTPBP4
response to hydrogen peroxide (GO:0042542)	0.511872	1	1.40726	0.942417	NFE2L2
positive regulation of interleukin-6 production (GO:0032755)	0.511872	1	1.40726	0.942417	DHX9
positive regulation of protein localization to plasma membrane (GO:1903078)	0.511872	1	1.40726	0.942417	SORBS1
substantia nigra development (GO:0021762)	0.511872	1	1.40726	0.942417	DYNLL1
histone H3 acetylation (GO:0043966)	0.511872	1	1.40726	0.942417	TAF9
regulation of multicellular organismal development (GO:2000026)	0.511872	1	1.40726	0.942417	INSR
mRNA export from nucleus (GO:0006406)	0.512808	1	1.16829	0.780249	RANBP2;ALKBH5
response to endoplasmic reticulum stress (GO:0034976)	0.517825	1	1.15737	0.761688	TMEM259;HYOU1
regulation of focal adhesion assembly (GO:0051893)	0.519772	1	1.37599	0.900398	HRG
amide biosynthetic process (GO:0043604)	0.519772	1	1.37599	0.900398	PM20D1
unsaturated fatty acid metabolic process (GO:0033559)	0.519772	1	1.37599	0.900398	FADS3
positive regulation of macroautophagy (GO:0016239)	0.519772	1	1.37599	0.900398	SMCR8
positive regulation of intracellular transport (GO:0032388)	0.519772	1	1.37599	0.900398	GSK3A
regulation of smooth muscle cell proliferation (GO:0048660)	0.519772	1	1.37599	0.900398	RBPMS2
negative regulation of type I interferon production (GO:0032480)	0.519772	1	1.37599	0.900398	IKBKE
positive regulation of transport (GO:0051050)	0.519772	1	1.37599	0.900398	CHORDC1
protein N-linked glycosylation via asparagine (GO:0018279)	0.519772	1	1.37599	0.900398	ST3GAL1
regulation of intracellular pH (GO:0051453)	0.519772	1	1.37599	0.900398	CHORDC1
carboxylic acid biosynthetic process (GO:0046394)	0.519772	1	1.37599	0.900398	GLUL
mitotic nuclear envelope disassembly (GO:0007077)	0.519772	1	1.37599	0.900398	RANBP2
inorganic anion transport (GO:0015698)	0.519772	1	1.37599	0.900398	FXYD1
positive regulation of actin filament bundle assembly (GO:0032233)	0.519772	1	1.37599	0.900398	PFN1
positive regulation of viral process (GO:0048524)	0.519772	1	1.37599	0.900398	DHX9
viral life cycle (GO:0019058)	0.522808	1	1.14666	0.743654	RANBP2;KPNA3
regulation of response to external stimulus (GO:0032101)	0.522808	1	1.14666	0.743654	GNAT1;HRG
positive regulation of blood vessel endothelial cell migration (GO:0043536)	0.527545	1	1.34608	0.860843	PLCG1
peptidyl-asparagine modification (GO:0018196)	0.527545	1	1.34608	0.860843	ST3GAL1
mitochondrial gene expression (GO:0140053)	0.527545	1	1.34608	0.860843	MRPS34
metal ion homeostasis (GO:0055065)	0.527545	1	1.34608	0.860843	ANK3
regulation of protein activation cascade (GO:2000257)	0.527757	1	1.13614	0.726128	C1QB;C1QC
nucleotide-excision repair (GO:0006289)	0.527757	1	1.13614	0.726128	CCNH;RAD23B
DNA-templated transcription, elongation (GO:0006354)	0.527757	1	1.13614	0.726128	CCNH;TAF9
negative regulation of hydrolase activity (GO:0051346)	0.527757	1	1.13614	0.726128	CHORDC1;GNAT1
positive regulation of hydrolase activity (GO:0051345)	0.53146	1	1.07375	0.678747	ALS2;DNAJB11;PFN1
positive regulation of protein kinase activity (GO:0045860)	0.53146	1	1.07375	0.678747	ALS2;INSR;NAB2
regulation of complement activation (GO:0030449)	0.53267	1	1.12581	0.709094	C1QB;C1QC
regulation of Wnt signaling pathway (GO:0030111)	0.53267	1	1.12581	0.709094	TLE1;NOTUM
intraciliary transport (GO:0042073)	0.535193	1	1.31744	0.823566	DYNLL1
positive regulation of protein localization to cell periphery (GO:1904377)	0.535193	1	1.31744	0.823566	SORBS1
nuclear envelope disassembly (GO:0051081)	0.535193	1	1.31744	0.823566	RANBP2
cartilage development (GO:0051216)	0.535193	1	1.31744	0.823566	WNT5B
RNA secondary structure unwinding (GO:0010501)	0.535193	1	1.31744	0.823566	DHX9
regulation of fibroblast proliferation (GO:0048145)	0.535193	1	1.31744	0.823566	DHX9
icosanoid metabolic process (GO:0006690)	0.535193	1	1.31744	0.823566	HPGD
viral gene expression (GO:0019080)	0.537549	1	1.11567	0.692534	RANBP2;RPL41
positive regulation of establishment of protein localization to mitochondrion (GO:1903749)	0.537549	1	1.11567	0.692534	GSK3A;DYNLL1
negative regulation of I-kappaB kinase/NF-kappaB signaling (GO:0043124)	0.542717	1	1.28999	0.788399	TLE1
positive regulation of tumor necrosis factor production (GO:0032760)	0.542717	1	1.28999	0.788399	DHX9
negative regulation of JAK-STAT cascade (GO:0046426)	0.542717	1	1.28999	0.788399	LRRC3
negative regulation of mitotic cell cycle (GO:0045930)	0.55012	1	1.26366	0.755188	ZFP36L1
endosome to lysosome transport (GO:0008333)	0.55012	1	1.26366	0.755188	HOOK2
intrinsic apoptotic signaling pathway in response to DNA damage (GO:0008630)	0.55012	1	1.26366	0.755188	IKBKE
cellular response to mechanical stimulus (GO:0071260)	0.55012	1	1.26366	0.755188	TNFRSF1A
regulation of angiogenesis (GO:0045765)	0.550723	1	1.04359	0.622525	PLCG1;HRG;SYNJ2BP
positive regulation of kinase activity (GO:0033674)	0.551974	1	1.08631	0.645543	ALS2;INSR
regulation of humoral immune response (GO:0002920)	0.551974	1	1.08631	0.645543	C1QB;C1QC
regulation of immune effector process (GO:0002697)	0.556711	1	1.07686	0.630727	C1QB;C1QC
non-recombinational repair (GO:0000726)	0.557404	1	1.23839	0.723796	PIAS4
protein heterooligomerization (GO:0051291)	0.557404	1	1.23839	0.723796	INSR
glutathione metabolic process (GO:0006749)	0.557404	1	1.23839	0.723796	GSS
antimicrobial humoral immune response mediated by antimicrobial peptide (GO:0061844)	0.557404	1	1.23839	0.723796	HRG
protein autoubiquitination (GO:0051865)	0.557404	1	1.23839	0.723796	BFAR
positive regulation of response to DNA damage stimulus (GO:2001022)	0.557404	1	1.23839	0.723796	DHX9
regulation of release of sequestered calcium ion into cytosol (GO:0051279)	0.557404	1	1.23839	0.723796	PLCG1
positive regulation of cell motility (GO:2000147)	0.558297	1	1.03199	0.601512	WNT5B;INSR;PLET1
peptidyl-lysine modification (GO:0018205)	0.561413	1	1.06758	0.616311	PIAS4;RANBP2
negative regulation of cell growth (GO:0030308)	0.561413	1	1.06758	0.616311	GSK3A;HRG
cellular response to oxidative stress (GO:0034599)	0.561413	1	1.06758	0.616311	MPV17L;NFE2L2
myeloid leukocyte differentiation (GO:0002573)	0.564569	1	1.21411	0.694096	GLO1
positive regulation of JUN kinase activity (GO:0043507)	0.564569	1	1.21411	0.694096	MAPK8IP3
wound healing (GO:0042060)	0.564569	1	1.21411	0.694096	FZD7
heart morphogenesis (GO:0003007)	0.564569	1	1.21411	0.694096	INSR
receptor internalization (GO:0031623)	0.564569	1	1.21411	0.694096	FCER1G
double-strand break repair via nonhomologous end joining (GO:0006303)	0.564569	1	1.21411	0.694096	PIAS4
activation of MAPK activity (GO:0000187)	0.57071	1	1.04948	0.588628	INSR;MAPK8IP3
peptidyl-tyrosine modification (GO:0018212)	0.57162	1	1.19076	0.66597	INSR
negative regulation of neuron projection development (GO:0010977)	0.57162	1	1.19076	0.66597	FKBP4
response to organonitrogen compound (GO:0010243)	0.57162	1	1.19076	0.66597	HLCS
positive regulation of actin filament polymerization (GO:0030838)	0.57162	1	1.19076	0.66597	PFN1
positive regulation of developmental growth (GO:0048639)	0.57162	1	1.19076	0.66597	INSR
calcium ion transport (GO:0006816)	0.575304	1	1.04066	0.575337	MCUR1;PSEN2
cytosolic transport (GO:0016482)	0.575304	1	1.04066	0.575337	HOOK2;YKT6
positive regulation of protein serine/threonine kinase activity (GO:0071902)	0.575304	1	1.04066	0.575337	CCND1;CCNH
positive regulation of ossification (GO:0045778)	0.578556	1	1.16829	0.639313	ZHX3
regulation of cell-matrix adhesion (GO:0001952)	0.578556	1	1.16829	0.639313	PLET1
plasma membrane bounded cell projection morphogenesis (GO:0120039)	0.578556	1	1.16829	0.639313	ALS2
positive regulation of mitotic cell cycle (GO:0045931)	0.578556	1	1.16829	0.639313	INSR
RNA export from nucleus (GO:0006405)	0.579863	1	1.03199	0.562397	RANBP2;ALKBH5
positive regulation of phosphatidylinositol 3-kinase signaling (GO:0014068)	0.58538	1	1.14666	0.614028	SELP
neutrophil chemotaxis (GO:0030593)	0.58538	1	1.14666	0.614028	FCER1G
positive regulation of protein import into nucleus (GO:0042307)	0.58538	1	1.14666	0.614028	UBR5
positive regulation of tyrosine phosphorylation of STAT protein (GO:0042531)	0.58538	1	1.14666	0.614028	TNFRSF1A
regulation of acute inflammatory response (GO:0002673)	0.588873	1	1.01507	0.537527	C1QB;C1QC
receptor-mediated endocytosis (GO:0006898)	0.591412	1	0.982849	0.516233	HSPH1;FCER1G;HYOU1
sensory perception (GO:0007600)	0.592095	1	1.12581	0.590024	MME
RNA modification (GO:0009451)	0.592095	1	1.12581	0.590024	AARS
action potential (GO:0001508)	0.592095	1	1.12581	0.590024	ANK3
cytoplasmic translation (GO:0002181)	0.592095	1	1.12581	0.590024	RPL41
negative regulation of supramolecular fiber organization (GO:1902904)	0.592095	1	1.12581	0.590024	PFN1
protein complex assembly (GO:0006461)	0.594992	1	0.977676	0.507617	TLE1;OPA1;TNFRSF1A
complement activation, classical pathway (GO:0006958)	0.597739	1	0.998702	0.513934	C1QB;C1QC
regulation of cellular catabolic process (GO:0031329)	0.5987	1	1.10571	0.56722	SMCR8
regulation of gene silencing by RNA (GO:0060966)	0.5987	1	1.10571	0.56722	RANBP2
regulation of posttranscriptional gene silencing (GO:0060147)	0.5987	1	1.10571	0.56722	RANBP2
negative regulation of cellular response to growth factor stimulus (GO:0090288)	0.5987	1	1.10571	0.56722	RBPMS2
Notch signaling pathway (GO:0007219)	0.5987	1	1.10571	0.56722	PSEN2
protein deubiquitination (GO:0016579)	0.601584	1	0.959992	0.487857	PSMB6;USP8;RAD23B;PSMB10
dephosphorylation (GO:0016311)	0.602118	1	0.990712	0.502591	PLPP3;PPM1G
negative regulation of macromolecule metabolic process (GO:0010605)	0.602118	1	0.990712	0.502591	FLOT2;SMCR8
positive regulation of cellular process (GO:0048522)	0.605004	1	0.952608	0.478704	MCTS1;MLXIPL;CCND1;INSR;FASN;TAF9;ACACB;ACACA
chromosome organization (GO:0051276)	0.6052	1	1.08631	0.54554	RAD23B
DNA-dependent DNA replication (GO:0006261)	0.6052	1	1.08631	0.54554	MCM10
regulation of tumor necrosis factor-mediated signaling pathway (GO:0010803)	0.6052	1	1.08631	0.54554	TNFRSF1A
anion transport (GO:0006820)	0.6052	1	1.08631	0.54554	SLC17A2
granulocyte chemotaxis (GO:0071621)	0.6052	1	1.08631	0.54554	FCER1G
regulation of BMP signaling pathway (GO:0030510)	0.6052	1	1.08631	0.54554	RBPMS2
organonitrogen compound catabolic process (GO:1901565)	0.6052	1	1.08631	0.54554	IDE
positive regulation of protein transport (GO:0051222)	0.6052	1	1.08631	0.54554	CHORDC1
protein import (GO:0017038)	0.6052	1	1.08631	0.54554	RANBP2
ATP metabolic process (GO:0046034)	0.6052	1	1.08631	0.54554	ATP5S
glycosaminoglycan catabolic process (GO:0006027)	0.6052	1	1.08631	0.54554	CHORDC1
humoral immune response mediated by circulating immunoglobulin (GO:0002455)	0.606461	1	0.982849	0.491538	C1QB;C1QC
G-protein coupled receptor signaling pathway, coupled to cyclic nucleotide second messenger (GO:0007187)	0.606461	1	0.982849	0.491538	ADRB3;GNAT1
cytoskeleton organization (GO:0007010)	0.610768	1	0.97511	0.480767	ANK3;CDC42BPB
epidermal growth factor receptor signaling pathway (GO:0007173)	0.611594	1	1.06758	0.524914	PLCG1
tRNA modification (GO:0006400)	0.611594	1	1.06758	0.524914	AARS
I-kappaB kinase/NF-kappaB signaling (GO:0007249)	0.611594	1	1.06758	0.524914	TNFRSF1A
cellular respiration (GO:0045333)	0.611594	1	1.06758	0.524914	COX19
positive regulation of cell differentiation (GO:0045597)	0.612583	1	0.952608	0.466845	ZHX3;LPL;ZFP36L1
negative regulation of response to stimulus (GO:0048585)	0.615039	1	0.967492	0.470269	INSR;ZKSCAN3
protein lipidation (GO:0006497)	0.615039	1	0.967492	0.470269	VNN1;PLET1
positive regulation of transcription from RNA polymerase II promoter (GO:0045944)	0.617796	1	0.94812	0.456612	NFIX;CCNH;DHX9;TAF9;KLF15;MED6;DCAF6;TNFRSF1A;MLXIPL;DBP;IRF2;CAMTA2;NFE2L2
ubiquitin-dependent ERAD pathway (GO:0030433)	0.617885	1	1.04948	0.505277	UBE4B
regulation of epidermal growth factor receptor signaling pathway (GO:0042058)	0.617885	1	1.04948	0.505277	EPN1
neutrophil migration (GO:1990266)	0.617885	1	1.04948	0.505277	FCER1G
regulation of protein processing (GO:0070613)	0.619274	1	0.959992	0.460036	C1QB;C1QC
regulation of macromolecule metabolic process (GO:0060255)	0.623473	1	0.952608	0.450059	HRG;ZFP36L1
renal system development (GO:0072001)	0.624074	1	1.03199	0.48657	MME
regulation of extrinsic apoptotic signaling pathway (GO:2001236)	0.624074	1	1.03199	0.48657	DEPTOR
protein glycosylation (GO:0006486)	0.627636	1	0.945336	0.440332	B4GALT1;ST3GAL1
regulation of mRNA splicing, via spliceosome (GO:0048024)	0.630164	1	1.01507	0.468737	RBM25
nucleosome assembly (GO:0006334)	0.630164	1	1.01507	0.468737	BRD2
regulation of stress fiber assembly (GO:0051492)	0.630164	1	1.01507	0.468737	PFN1
response to reactive oxygen species (GO:0000302)	0.630164	1	1.01507	0.468737	MPV17L
rRNA metabolic process (GO:0016072)	0.633008	1	0.924172	0.422599	RPL41;FCF1;TSR1
actin cytoskeleton reorganization (GO:0031532)	0.636155	1	0.998702	0.451726	CDC42BPB
potassium ion transport (GO:0006813)	0.636155	1	0.998702	0.451726	CHORDC1
regulation of tyrosine phosphorylation of STAT protein (GO:0042509)	0.636155	1	0.998702	0.451726	TNFRSF1A
positive regulation of T cell proliferation (GO:0042102)	0.636155	1	0.998702	0.451726	IGFBP2
regulation of cell growth (GO:0001558)	0.636338	1	0.919597	0.41568	TAF9;HRG;IL17RB
rRNA processing (GO:0006364)	0.639648	1	0.915067	0.408886	RPL41;FCF1;TSR1
cellular response to organic substance (GO:0071310)	0.639913	1	0.924172	0.412572	MLXIPL;MME
positive regulation of transcription, DNA-templated (GO:0045893)	0.640931	1	0.939011	0.417704	SMARCC2;NFIX;CCNH;DHX9;FZD7;TAF9;CXXC1;KLF15;MED6;DCAF6;TNFRSF1A;MLXIPL;DBP;IRF2;ZKSCAN3;CAMTA2;NFE2L2
diterpenoid metabolic process (GO:0016101)	0.642049	1	0.982849	0.435491	LPL
regulation of actin filament-based process (GO:0032970)	0.642049	1	0.982849	0.435491	HRG
cellular protein catabolic process (GO:0044257)	0.642049	1	0.982849	0.435491	IDE
stress-activated MAPK cascade (GO:0051403)	0.642049	1	0.982849	0.435491	ZFP36L1
tRNA processing (GO:0008033)	0.642049	1	0.982849	0.435491	AARS
negative regulation of peptidase activity (GO:0010466)	0.642049	1	0.982849	0.435491	HRG
establishment of protein localization to organelle (GO:0072594)	0.642049	1	0.982849	0.435491	RANBP2
second-messenger-mediated signaling (GO:0019932)	0.642049	1	0.982849	0.435491	PLCG1
regulation of translational initiation (GO:0006446)	0.642049	1	0.982849	0.435491	MIF4GD
regulation of autophagy (GO:0010506)	0.642937	1	0.910581	0.402212	GSK3A;ZKSCAN3;SMCR8
regulation of MAPK cascade (GO:0043408)	0.642937	1	0.910581	0.402212	ADRB3;INSR;TNFRSF1A
adenylate cyclase-modulating G-protein coupled receptor signaling pathway (GO:0007188)	0.643933	1	0.917326	0.40377	ADRB3;GNAT1
Fc-gamma receptor signaling pathway (GO:0038094)	0.643933	1	0.917326	0.40377	FCER1G;PLCG1
regulation of I-kappaB kinase/NF-kappaB signaling (GO:0043122)	0.646204	1	0.906139	0.395656	TLE1;IKBKE;TNFRSF1A
kidney development (GO:0001822)	0.647848	1	0.967492	0.419987	MME
negative regulation of dephosphorylation (GO:0035305)	0.647848	1	0.967492	0.419987	CHORDC1
Fc receptor mediated stimulatory signaling pathway (GO:0002431)	0.647919	1	0.910581	0.395183	FCER1G;PLCG1
regulation of nucleic acid-templated transcription (GO:1903506)	0.651461	1	0.916572	0.392786	HES6;MLXIPL;PSPC1;FZD7;INSR;NAB2;BHLHE40;IRF2;CXXC1
positive regulation of protein polymerization (GO:0032273)	0.653554	1	0.952608	0.405173	PFN1
homophilic cell adhesion via plasma membrane adhesion molecules (GO:0007156)	0.653554	1	0.952608	0.405173	NECTIN2
positive regulation of JAK-STAT cascade (GO:0046427)	0.653554	1	0.952608	0.405173	TNFRSF1A
positive regulation of endocytosis (GO:0045807)	0.653554	1	0.952608	0.405173	FCER1G
negative regulation of neuron differentiation (GO:0045665)	0.653554	1	0.952608	0.405173	FKBP4
positive regulation of transferase activity (GO:0051347)	0.655784	1	0.897384	0.378628	GSK3A;INSR
muscle contraction (GO:0006936)	0.655784	1	0.897384	0.378628	FXYD1;SORBS1
cellular protein modification process (GO:0006464)	0.655965	1	0.926939	0.390842	GSK3A;INSR;CDC42BPB;FBXO21;PSMB10;DCAF6;RAB11B;PPM1G;PSMB6;HLCS;MMP15;FEM1C;NOTUM;ST3GAL1;IKBKE
O-glycan processing (GO:0016266)	0.659167	1	0.938174	0.391011	ST3GAL1
chromatin assembly (GO:0031497)	0.659167	1	0.938174	0.391011	BRD2
regulation of JAK-STAT cascade (GO:0046425)	0.659167	1	0.938174	0.391011	LRRC3
positive regulation of protein phosphorylation (GO:0001934)	0.659497	1	0.899557	0.374466	ADRB3;CCND1;ALS2;CCNH;INSR;TNFRSF1A
regulation of vesicle-mediated transport (GO:0060627)	0.659663	1	0.890928	0.370649	RAB4A;RAB11B
cellular response to growth factor stimulus (GO:0071363)	0.663508	1	0.884564	0.362861	PLCG1;ZFP36L1
cellular response to light stimulus (GO:0071482)	0.66469	1	0.924172	0.377464	GNAT1
intracellular steroid hormone receptor signaling pathway (GO:0030518)	0.66469	1	0.924172	0.377464	UBR5
purine ribonucleotide metabolic process (GO:0009150)	0.66469	1	0.924172	0.377464	OPA1
negative regulation of epithelial cell proliferation (GO:0050680)	0.66469	1	0.924172	0.377464	SYNJ2BP
JNK cascade (GO:0007254)	0.66469	1	0.924172	0.377464	MAPK8IP3
intracellular protein transport (GO:0006886)	0.665025	1	0.889648	0.362915	RANBP2;RAB4A;CDC37;CHORDC1;RAB11B
regulation of small GTPase mediated signal transduction (GO:0051056)	0.667318	1	0.878291	0.355259	INPP5B;ARHGEF12
negative regulation of sequence-specific DNA binding transcription factor activity (GO:0043433)	0.667318	1	0.878291	0.355259	CHORDC1;BHLHE40
negative regulation of transcription, DNA-templated (GO:0045892)	0.667658	1	0.912818	0.36876	PIAS4;MLXIPL;SMARCC2;ZHX3;NFIX;TLE1;CCND1;PSPC1;NAB2;BHLHE40;IRF2;ZKSCAN3
negative regulation of protein binding (GO:0032091)	0.670123	1	0.910581	0.3645	GTPBP4
cellular response to UV (GO:0034644)	0.670123	1	0.910581	0.3645	MME
regulation of protein localization to plasma membrane (GO:1903076)	0.670123	1	0.910581	0.3645	SORBS1
regulation of apoptotic process (GO:0042981)	0.670923	1	0.910581	0.363413	RBM25;ARHGEF12;OPA1;SPHK2;INSR;GLO1;TAF9;PSEN2;BFAR;CIAPIN1;HRG;TNFRSF1A
negative regulation of phosphatase activity (GO:0010923)	0.675469	1	0.897384	0.352087	CHORDC1
regulation of endopeptidase activity (GO:0052548)	0.675469	1	0.897384	0.352087	HRG
regulation of actin filament polymerization (GO:0030833)	0.675469	1	0.897384	0.352087	PFN1
cholesterol metabolic process (GO:0008203)	0.675469	1	0.897384	0.352087	MSMO1
peptidyl-threonine phosphorylation (GO:0018107)	0.675469	1	0.897384	0.352087	GSK3A
positive regulation of T cell activation (GO:0050870)	0.675469	1	0.897384	0.352087	FLOT2
mRNA processing (GO:0006397)	0.676071	1	0.872106	0.341392	ALKBH5;CCNH;DHX9;PSPC1
regulation of endothelial cell migration (GO:0010594)	0.680728	1	0.884564	0.340197	SYNJ2BP
regulation of endocytosis (GO:0030100)	0.680728	1	0.884564	0.340197	RAB4A
regulation of osteoblast differentiation (GO:0045667)	0.680728	1	0.884564	0.340197	ZHX3
positive regulation of plasma membrane bounded cell projection assembly (GO:0120034)	0.680728	1	0.884564	0.340197	PFN1
regulation of Notch signaling pathway (GO:0008593)	0.685902	1	0.872106	0.328801	SYNJ2BP
protein ubiquitination involved in ubiquitin-dependent protein catabolic process (GO:0042787)	0.685902	1	0.872106	0.328801	UBR5
snRNA transcription (GO:0009301)	0.685902	1	0.872106	0.328801	TAF9
interferon-gamma-mediated signaling pathway (GO:0060333)	0.685902	1	0.872106	0.328801	IRF2
snRNA transcription from RNA polymerase II promoter (GO:0042795)	0.685902	1	0.872106	0.328801	TAF9
histone acetylation (GO:0016573)	0.690993	1	0.859993	0.317875	TAF9
defense response to Gram-negative bacterium (GO:0050829)	0.690993	1	0.859993	0.317875	SELP
nuclear import (GO:0051170)	0.690993	1	0.859993	0.317875	RANBP2
organelle membrane fusion (GO:0090174)	0.690993	1	0.859993	0.317875	YKT6
ion transmembrane transport (GO:0034220)	0.692673	1	0.844357	0.310045	AQP8;FXYD1;ATP11B
viral process (GO:0016032)	0.695602	1	0.840536	0.305096	MCTS1;RANBP2;RPL41
regulation of cellular macromolecule biosynthetic process (GO:2000112)	0.695738	1	0.881765	0.319889	HES6;MLXIPL;PSPC1;FZD7;INSR;NAB2;BHLHE40;IRF2;CXXC1
lysosomal transport (GO:0007041)	0.696002	1	0.848212	0.307395	HOOK2
regulation of phosphatase activity (GO:0010921)	0.696002	1	0.848212	0.307395	CHORDC1
regulation of fat cell differentiation (GO:0045598)	0.696002	1	0.848212	0.307395	ZFP36L1
regulation of epithelial cell proliferation (GO:0050678)	0.696002	1	0.848212	0.307395	ZFP36L1
negative regulation of cell cycle (GO:0045786)	0.696002	1	0.848212	0.307395	HPGD
proteolysis (GO:0006508)	0.696948	1	0.848212	0.306243	MME;MMP15;PSEN2;IDE
cytokine-mediated signaling pathway (GO:0019221)	0.699265	1	0.878984	0.314435	PSMB6;IL1RN;CCND1;STAT2;IRF2;LRRC3;IL17RB;PSMB10;TNFRSF1A
heart development (GO:0007507)	0.700054	1	0.825593	0.294404	INSR;PKP2
transcription-coupled nucleotide-excision repair (GO:0006283)	0.700929	1	0.83675	0.297338	CCNH
regulation of peptide hormone secretion (GO:0090276)	0.700929	1	0.83675	0.297338	GCK
nucleic acid phosphodiester bond hydrolysis (GO:0090305)	0.700929	1	0.83675	0.297338	ERI2
chloride transport (GO:0006821)	0.700929	1	0.83675	0.297338	FXYD1
Ras protein signal transduction (GO:0007265)	0.704261	1	0.829279	0.29075	USP8;RAB4A;RAB11B
mRNA 3'-end processing (GO:0031124)	0.705777	1	0.825593	0.287683	CPSF4L
regulation of G-protein coupled receptor protein signaling pathway (GO:0008277)	0.705777	1	0.825593	0.287683	GNAT1
negative regulation of cellular amide metabolic process (GO:0034249)	0.710547	1	0.81473	0.27841	SHMT1
regulation of actin cytoskeleton organization (GO:0032956)	0.710547	1	0.81473	0.27841	HRG
cellular macromolecule biosynthetic process (GO:0034645)	0.711879	1	0.841298	0.285913	MRPL3;RPL41;MRPL27;TARS;MCM10
ribosome biogenesis (GO:0042254)	0.712732	1	0.818319	0.277124	RPL41;FCF1;TSR1
spermatogenesis (GO:0007283)	0.713726	1	0.804149	0.271204	BRD2;ALKBH5
protein ubiquitination (GO:0016567)	0.714385	1	0.854904	0.287532	PSMB6;UBR5;UBE4B;BFAR;FBXO21;PSMB10;NFE2L2
transforming growth factor beta receptor signaling pathway (GO:0007179)	0.715239	1	0.804149	0.269501	HPGD
positive regulation of JNK cascade (GO:0046330)	0.715239	1	0.804149	0.269501	FZD7
positive regulation of apoptotic signaling pathway (GO:2001235)	0.715239	1	0.804149	0.269501	GSK3A
hemopoiesis (GO:0030097)	0.715239	1	0.804149	0.269501	CD164
response to interleukin-1 (GO:0070555)	0.715239	1	0.804149	0.269501	TAF9
male gamete generation (GO:0048232)	0.717062	1	0.798961	0.265729	BRD2;ALKBH5
negative regulation of transmembrane receptor protein serine/threonine kinase signaling pathway (GO:0090101)	0.719856	1	0.79384	0.260939	RBPMS2
positive regulation of cytoskeleton organization (GO:0051495)	0.719856	1	0.79384	0.260939	PFN1
endosomal transport (GO:0016197)	0.721015	1	0.807646	0.264177	HOOK2;YKT6;RAB11B
ribonucleoprotein complex assembly (GO:0022618)	0.723635	1	0.788783	0.255146	MCTS1;DHX9
adenylate cyclase-activating G-protein coupled receptor signaling pathway (GO:0007189)	0.724398	1	0.783791	0.252706	ADRB3
positive regulation of translation (GO:0045727)	0.724398	1	0.783791	0.252706	DHX9
negative regulation of cell communication (GO:0010648)	0.724398	1	0.783791	0.252706	INSR
extracellular matrix disassembly (GO:0022617)	0.724398	1	0.783791	0.252706	MMP15
negative regulation of inflammatory response (GO:0050728)	0.724398	1	0.783791	0.252706	TNFRSF1A
peptidyl-tyrosine phosphorylation (GO:0018108)	0.728866	1	0.773994	0.244787	INSR
regulation of endothelial cell proliferation (GO:0001936)	0.728866	1	0.773994	0.244787	SYNJ2BP
cell-cell junction assembly (GO:0007043)	0.728866	1	0.773994	0.244787	PKP2
regulation of signal transduction (GO:0009966)	0.73177	1	0.79384	0.247908	INSR;IGFBP2;SYNJ2BP
regulation of phosphatidylinositol 3-kinase signaling (GO:0014066)	0.733263	1	0.764438	0.237168	SELP
spindle assembly (GO:0051225)	0.733263	1	0.764438	0.237168	CEP63
positive regulation of stress-activated MAPK cascade (GO:0032874)	0.733263	1	0.764438	0.237168	FZD7
negative regulation of MAPK cascade (GO:0043409)	0.733263	1	0.764438	0.237168	SYNJ2BP
negative regulation of defense response (GO:0031348)	0.733263	1	0.764438	0.237168	TNFRSF1A
positive regulation of protein targeting to mitochondrion (GO:1903955)	0.737588	1	0.755116	0.229834	GSK3A
positive regulation of binding (GO:0051099)	0.737588	1	0.755116	0.229834	DHX9
regulation of anatomical structure morphogenesis (GO:0022603)	0.741843	1	0.746018	0.222774	STAT2
negative regulation of NF-kappaB transcription factor activity (GO:0032088)	0.741843	1	0.746018	0.222774	CHORDC1
positive regulation of protein secretion (GO:0050714)	0.741843	1	0.746018	0.222774	GCK
retrograde transport, endosome to Golgi (GO:0042147)	0.741843	1	0.746018	0.222774	YKT6
ephrin receptor signaling pathway (GO:0048013)	0.741843	1	0.746018	0.222774	PSEN2
neuron projection morphogenesis (GO:0048812)	0.745635	1	0.755116	0.221641	ALS2;ANK3
positive regulation of I-kappaB kinase/NF-kappaB signaling (GO:0043123)	0.745635	1	0.755116	0.221641	IKBKE;TNFRSF1A
negative regulation of signaling (GO:0023057)	0.74603	1	0.737137	0.215973	INSR
positive regulation of protein ubiquitination (GO:0031398)	0.74603	1	0.737137	0.215973	GSK3A
negative regulation of neuron death (GO:1901215)	0.74603	1	0.737137	0.215973	PM20D1
negative regulation of endopeptidase activity (GO:0010951)	0.74603	1	0.737137	0.215973	HRG
protein maturation (GO:0051604)	0.74603	1	0.737137	0.215973	PSEN2
regulation of transcription, DNA-templated (GO:0006355)	0.749378	1	0.89065	0.256963	PIAS4;HES6;BRD2;SMARCC2;ZHX3;TLE1;RRM2;DHX9;FZD7;INSR;STAT2;NAB2;CXXC1;MED6;MLXIPL;DBP;PSPC1;BHLHE40;IRF2;ZKSCAN3;CAMTA2;TCEAL9;NFE2L2
positive regulation of supramolecular fiber organization (GO:1902905)	0.750149	1	0.728465	0.209422	PFN1
regulation of mitotic nuclear division (GO:0007088)	0.750149	1	0.728465	0.209422	INSR
DNA metabolic process (GO:0006259)	0.751543	1	0.786279	0.224582	NT5E;CBS;ERI2;MCM10
phosphorylation (GO:0016310)	0.751955	1	0.799994	0.228061	GSK3A;INSR;COQ8A;CDC42BPB;IKBKE
regulation of peptidyl-tyrosine phosphorylation (GO:0050730)	0.754201	1	0.719994	0.203108	HRG
regulation of cell migration (GO:0030334)	0.755914	1	0.781319	0.218634	WNT5B;INSR;PLET1;GTPBP4
mitochondrion organization (GO:0007005)	0.757521	1	0.737137	0.204706	ACSS2;OPA1
neuron projection development (GO:0031175)	0.757521	1	0.737137	0.204706	TOR1A;ALS2
calcium ion transmembrane transport (GO:0070588)	0.758188	1	0.711718	0.197021	MCUR1
regulation of peptidyl-serine phosphorylation (GO:0033135)	0.758188	1	0.711718	0.197021	MLXIPL
regulation of transcription from RNA polymerase II promoter (GO:0006357)	0.7617	1	0.879182	0.239316	BRD2;SMARCC2;ZHX3;NFIX;CCNH;DHX9;STAT2;TAF9;KLF15;MED6;DCAF6;TNFRSF1A;MLXIPL;DBP;CCND1;BHLHE40;IRF2;ZKSCAN3;CAMTA2;TCEAL9;NFE2L2
positive regulation of cellular component biogenesis (GO:0044089)	0.76211	1	0.703631	0.191151	PFN1
divalent metal ion transport (GO:0070838)	0.765969	1	0.695725	0.18549	PSEN2
negative regulation of translation (GO:0017148)	0.765969	1	0.695725	0.18549	SHMT1
regulation of protein targeting to mitochondrion (GO:1903214)	0.765969	1	0.695725	0.18549	GSK3A
positive regulation of protein complex assembly (GO:0031334)	0.765969	1	0.695725	0.18549	IDE
negative regulation of cellular protein metabolic process (GO:0032269)	0.769766	1	0.687994	0.180027	SHMT1
SRP-dependent cotranslational protein targeting to membrane (GO:0006614)	0.769766	1	0.687994	0.180027	RPL41
peptidyl-threonine modification (GO:0018210)	0.769766	1	0.687994	0.180027	GSK3A
transmembrane receptor protein tyrosine kinase signaling pathway (GO:0007169)	0.77132	1	0.779843	0.202488	GSK3A;INSR;PSEN2;IDE;SORBS1
protein transport (GO:0015031)	0.776885	1	0.757425	0.191222	RAB4A;TOR1A;ANK3;RAB11B
nuclear-transcribed mRNA catabolic process (GO:0000956)	0.777171	1	0.707651	0.178395	RPL41;ZFP36L1
cotranslational protein targeting to membrane (GO:0006613)	0.784347	1	0.658718	0.160005	RPL41
positive regulation of MAP kinase activity (GO:0043406)	0.785158	1	0.695725	0.168275	INSR;PLCG1
cellular response to lipid (GO:0071396)	0.787764	1	0.691838	0.165042	WNT5B;FZD7
cellular response to fibroblast growth factor stimulus (GO:0044344)	0.787847	1	0.651784	0.155419	ZFP36L1
vesicle fusion (GO:0006906)	0.787847	1	0.651784	0.155419	YKT6
axon development (GO:0061564)	0.787847	1	0.651784	0.155419	ANK3
positive regulation of programmed cell death (GO:0043068)	0.789569	1	0.719994	0.170112	ARHGEF12;PSEN2;HRG
antigen receptor-mediated signaling pathway (GO:0050851)	0.789569	1	0.719994	0.170112	PSMB6;PLCG1;PSMB10
positive regulation of intracellular signal transduction (GO:1902533)	0.790556	1	0.773994	0.181903	SELP;ADRB3;INSR;SMCR8;IKBKE;TNFRSF1A
regulation of B cell activation (GO:0050864)	0.791289	1	0.644995	0.150988	ZFP36L1
regulation of cytoskeleton organization (GO:0051493)	0.791289	1	0.644995	0.150988	HRG
epithelial cell differentiation (GO:0030855)	0.794676	1	0.638345	0.146705	FZD7
mRNA metabolic process (GO:0016071)	0.798008	1	0.631832	0.142564	ALKBH5
cell morphogenesis involved in neuron differentiation (GO:0048667)	0.798008	1	0.631832	0.142564	ANK3
protein targeting to ER (GO:0045047)	0.798008	1	0.631832	0.142564	RPL41
negative regulation of cell motility (GO:2000146)	0.798008	1	0.631832	0.142564	GTPBP4
transcription from RNA polymerase II promoter (GO:0006366)	0.800146	1	0.764438	0.17044	NFIX;CCND1;CCNH;TAF9;MED6;NFE2L2
regulation of insulin secretion (GO:0050796)	0.801286	1	0.62545	0.13856	GCK
histone modification (GO:0016570)	0.801286	1	0.62545	0.13856	HLCS
positive regulation of cell growth (GO:0030307)	0.801286	1	0.62545	0.13856	TAF9
endocytosis (GO:0006897)	0.802296	1	0.703631	0.154994	HSPH1;HOOK2;HYOU1
positive regulation of gene expression (GO:0010628)	0.803517	1	0.802066	0.175458	MLXIPL;GSK3A;SMARCC2;TLE1;FZD7;UBR5;ZKSCAN3;CXXC1;ANK3;NFE2L2
cellular response to metal ion (GO:0071248)	0.807685	1	0.613064	0.130941	ANK3
protein processing (GO:0016485)	0.810806	1	0.607054	0.127315	PSEN2
cellular divalent inorganic cation homeostasis (GO:0072503)	0.810806	1	0.607054	0.127315	SLC39A4
regulation of kinase activity (GO:0043549)	0.810806	1	0.607054	0.127315	INSR
intrinsic apoptotic signaling pathway (GO:0097193)	0.810806	1	0.607054	0.127315	IKBKE
regulation of programmed cell death (GO:0043067)	0.812405	1	0.690552	0.143467	RBM25;OPA1;TNFRSF1A
positive regulation of angiogenesis (GO:0045766)	0.816899	1	0.59538	0.12041	PLCG1
positive regulation of cell proliferation (GO:0008284)	0.819412	1	0.728465	0.145087	MCTS1;MLXIPL;DHX9;INSR;RBPMS2
positive regulation of vasculature development (GO:1904018)	0.819871	1	0.58971	0.117121	PLCG1
RNA processing (GO:0006396)	0.82364	1	0.638345	0.123853	ALKBH5;DHX9
positive regulation of nucleic acid-templated transcription (GO:1903508)	0.825482	1	0.738602	0.141655	MLXIPL;SMARCC2;FZD7;ZKSCAN3;CXXC1;NFE2L2
DNA-templated transcription, termination (GO:0006353)	0.825673	1	0.578687	0.110851	CCNH
positive regulation of cellular component organization (GO:0051130)	0.825673	1	0.578687	0.110851	INSR
positive regulation of cell cycle process (GO:0090068)	0.828503	1	0.573329	0.107863	INSR
positive regulation of epithelial cell proliferation (GO:0050679)	0.828503	1	0.573329	0.107863	FZD7
negative regulation of response to external stimulus (GO:0032102)	0.828503	1	0.573329	0.107863	TNFRSF1A
regulation of protein secretion (GO:0050708)	0.828503	1	0.573329	0.107863	GCK
MAPK cascade (GO:0000165)	0.831316	1	0.665801	0.123004	PSMB6;PSMB10;ZFP36L1
transcription, DNA-templated (GO:0006351)	0.831338	1	0.693776	0.128154	NFIX;CCNH;TAF9;NFE2L2
circulatory system development (GO:0072359)	0.834027	1	0.562905	0.102161	PKP2
macroautophagy (GO:0016236)	0.836723	1	0.557833	0.0994408	DYNLL1
negative regulation of cytokine production (GO:0001818)	0.836723	1	0.557833	0.0994408	IKBKE
nuclear-transcribed mRNA catabolic process, nonsense-mediated decay (GO:0000184)	0.841983	1	0.54796	0.0942467	RPL41
negative regulation of cell proliferation (GO:0008285)	0.842327	1	0.680434	0.116754	CD164;BHLHE40;HRG;GTPBP4
positive regulation of multicellular organismal process (GO:0051240)	0.842465	1	0.610044	0.104576	PLCG1;PFN1
positive regulation of developmental process (GO:0051094)	0.844549	1	0.543154	0.0917669	INSR
cilium assembly (GO:0060271)	0.848572	1	0.642763	0.105542	CNTRL;CEP63;DYNLL1
protein O-linked glycosylation (GO:0006493)	0.849558	1	0.533789	0.0870282	ST3GAL1
regulation of cell proliferation (GO:0042127)	0.849855	1	0.752059	0.122352	MCTS1;CD164;MLXIPL;INSR;BHLHE40;HRG;GTPBP4;ZFP36L1;TNFRSF1A
positive regulation of MAPK cascade (GO:0043410)	0.85021	1	0.640547	0.103943	ADRB3;INSR;TNFRSF1A
regulation of macroautophagy (GO:0016241)	0.852002	1	0.529227	0.0847642	SMCR8
positive regulation of peptidyl-tyrosine phosphorylation (GO:0050731)	0.852002	1	0.529227	0.0847642	TNFRSF1A
cellular response to interferon-gamma (GO:0071346)	0.852002	1	0.529227	0.0847642	IRF2
chromatin remodeling (GO:0006338)	0.852002	1	0.529227	0.0847642	SMARCC2
plasma membrane bounded cell projection organization (GO:0120036)	0.856772	1	0.520332	0.0804349	TOR1A
regulation of neuron projection development (GO:0010975)	0.859099	1	0.515996	0.0783651	FKBP4
brain development (GO:0007420)	0.859099	1	0.515996	0.0783651	SRR
enzyme linked receptor protein signaling pathway (GO:0007167)	0.861388	1	0.511731	0.0763557	NPR2
macromolecular complex assembly (GO:0065003)	0.861388	1	0.511731	0.0763557	KPNA3
DNA replication (GO:0006260)	0.861388	1	0.511731	0.0763557	MCM10
negative regulation of growth (GO:0045926)	0.861388	1	0.511731	0.0763557	HRG
Golgi organization (GO:0007030)	0.86364	1	0.507537	0.0744045	COG2
negative regulation of cell migration (GO:0030336)	0.86364	1	0.507537	0.0744045	GTPBP4
regulation of cell differentiation (GO:0045595)	0.86364	1	0.507537	0.0744045	PLEKHB1
negative regulation of cellular process (GO:0048523)	0.866211	1	0.694424	0.0997377	CD164;HPGD;BHLHE40;TXNDC12;HRG;GTPBP4
positive regulation of sequence-specific DNA binding transcription factor activity (GO:0051091)	0.866454	1	0.573329	0.0821848	DHX9;PLPP3
regulation of cell cycle (GO:0051726)	0.866454	1	0.573329	0.0821848	CCND1;HPGD
central nervous system development (GO:0007417)	0.869833	1	0.568069	0.0792197	SRR;CELSR1
protein dephosphorylation (GO:0006470)	0.87229	1	0.491425	0.0671451	PPM1G
negative regulation of multicellular organismal process (GO:0051241)	0.87229	1	0.491425	0.0671451	GSK3A
positive regulation of cytokine production (GO:0001819)	0.874755	1	0.560358	0.0749825	DHX9;POLR3D
positive regulation of protein kinase B signaling (GO:0051897)	0.876407	1	0.483746	0.0638179	INSR
positive regulation of apoptotic process (GO:0043065)	0.87717	1	0.603112	0.0790403	ARHGEF12;PSEN2;HRG
positive regulation of mitochondrion organization (GO:0010822)	0.878416	1	0.479996	0.0622242	GSK3A
positive regulation of NF-kappaB transcription factor activity (GO:0051092)	0.878416	1	0.479996	0.0622242	DHX9
axonogenesis (GO:0007409)	0.879505	1	0.552853	0.0709842	ANK3;PLCG1
protein targeting (GO:0006605)	0.887982	1	0.462086	0.0548973	CDC37
Fc-gamma receptor signaling pathway involved in phagocytosis (GO:0038096)	0.887982	1	0.462086	0.0548973	PLCG1
protein modification by small protein conjugation (GO:0032446)	0.888634	1	0.620747	0.0732916	RANBP2;PIAS4;UBR5;NFE2L2
activation of protein kinase activity (GO:0032147)	0.894165	1	0.529227	0.0592021	INSR;PLCG1
regulation of signal transduction by p53 class mediator (GO:1901796)	0.896798	1	0.445464	0.0485219	TAF9
negative regulation of transcription from RNA polymerase II promoter (GO:0000122)	0.897848	1	0.656391	0.0707289	ZHX3;NFIX;CCND1;BHLHE40;IRF2;ZKSCAN3
RNA splicing, via transesterification reactions with bulged adenosine as nucleophile (GO:0000377)	0.898229	1	0.522527	0.0560828	DHX9;PSPC1
vesicle-mediated transport (GO:0016192)	0.901533	1	0.602623	0.0624669	HOOK2;MAPK8IP3;YKT6;RAB11B
double-strand break repair (GO:0006302)	0.901752	1	0.436053	0.0450947	PIAS4
defense response to bacterium (GO:0042742)	0.904683	1	0.511731	0.0512607	SELP;FCER1G
neuron development (GO:0048666)	0.906469	1	0.427031	0.0419339	TOR1A
transmembrane receptor protein serine/threonine kinase signaling pathway (GO:0007178)	0.906469	1	0.427031	0.0419339	HPGD
peptidyl-serine phosphorylation (GO:0018105)	0.90799	1	0.424106	0.0409354	IKBKE
regulation of ERK1 and ERK2 cascade (GO:0070372)	0.911923	1	0.499351	0.0460401	INSR;SYNJ2BP
negative regulation of cell differentiation (GO:0045596)	0.915236	1	0.410063	0.0363208	PKP2
inflammatory response (GO:0006954)	0.91756	1	0.489482	0.0421138	VNN1;TNFRSF1A
axon guidance (GO:0007411)	0.925664	1	0.389431	0.0300813	PLCG1
mRNA splicing, via spliceosome (GO:0000398)	0.926863	1	0.472668	0.0358987	DHX9;PSPC1
regulation of protein kinase B signaling (GO:0051896)	0.931521	1	0.377558	0.0267827	INSR
nervous system development (GO:0007399)	0.93892	1	0.543154	0.034232	PRPS1;GSS;NAB2;CELSR1
peptidyl-serine modification (GO:0018209)	0.938956	1	0.362102	0.0228075	IKBKE
protein autophosphorylation (GO:0046777)	0.943769	1	0.351815	0.0203609	INSR
protein phosphorylation (GO:0006468)	0.948176	1	0.525856	0.0279833	GSK3A;INSR;CDC42BPB;IKBKE
DNA repair (GO:0006281)	0.949185	1	0.428509	0.0223476	ALKBH5;RAD23B
regulation of GTPase activity (GO:0043087)	0.954584	1	0.327616	0.0152273	ALS2
RNA metabolic process (GO:0016070)	0.95677	1	0.322497	0.0142519	DHX9
cilium organization (GO:0044782)	0.957475	1	0.320826	0.0139418	DYNLL1
positive regulation of GTPase activity (GO:0043547)	0.957475	1	0.320826	0.0139418	ALS2
positive regulation of ERK1 and ERK2 cascade (GO:0070374)	0.963325	1	0.306532	0.0114535	INSR
regulation of intracellular signal transduction (GO:1902531)	0.9686	1	0.439145	0.0140104	INPP5B;ARHGEF12;TAF9
cellular protein localization (GO:0034613)	0.970309	1	0.377558	0.01138	RAB4A;RAB11B
extracellular matrix organization (GO:0030198)	0.976867	1	0.269215	0.00630079	MMP15
apoptotic process (GO:0006915)	0.977617	1	0.266894	0.00604173	DPF2
anterograde trans-synaptic signaling (GO:0098916)	0.980702	1	0.256927	0.00500671	CACNB4
plasma membrane bounded cell projection assembly (GO:0120031)	0.981017	1	0.255866	0.00490374	DYNLL1
regulation of immune response (GO:0050776)	0.983902	1	0.245712	0.00398764	NECTIN2
organelle assembly (GO:0070925)	0.985122	1	0.328485	0.00492387	CEP63;DYNLL1
chemical synaptic transmission (GO:0007268)	0.991402	1	0.213516	0.00184381	CACNB4

## Sheet: Am vs GF_KEGG
Term	P-value	Adjusted P-value	Odds Ratio	Combined Score	Genes
Phototransduction	0.00976029	1	102.041	472.391	CALM1
Long-term potentiation	0.0232189	1	42.6439	160.46	CALM1
Amphetamine addiction	0.0235619	1	42.0168	157.484	CALM1
Renin secretion	0.0239049	1	41.4079	154.603	CALM1
Gastric acid secretion	0.0259602	1	38.0952	139.093	CALM1
Glioma	0.0259602	1	38.0952	139.093	CALM1
Pertussis	0.0263024	1	37.594	136.77	CALM1
Salivary secretion	0.0310823	1	31.746	110.194	CALM1
GnRH signaling pathway	0.032104	1	30.722	105.646	CALM1
Circadian entrainment	0.0334648	1	29.4551	100.067	CALM1
Aldosterone synthesis and secretion	0.0338047	0.946531	29.1545	98.7509	CALM1
Phosphatidylinositol signaling system	0.0341445	0.876376	28.86	97.4647	CALM1
Inflammatory mediator regulation of TRP channels	0.0344842	0.817011	28.5714	96.2072	CALM1
Melanogenesis	0.0348239	0.766125	28.2885	94.9774	CALM1
Glucagon signaling pathway	0.0355028	0.728991	27.7393	92.5976	CALM1
C-type lectin receptor signaling pathway	0.0358421	0.689961	27.4725	91.4459	CALM1
Neurotrophin signaling pathway	0.0409197	0.741368	24.0096	76.7381	CALM1
Oocyte meiosis	0.0429443	0.734824	22.8571	71.9509	CALM1
Dopaminergic synapse	0.0449652	0.72891	21.8103	67.6525	CALM1
Vascular smooth muscle contraction	0.0453017	0.697646	21.645	66.9786	CALM1
Insulin signaling pathway	0.0469825	0.689076	20.8551	63.7744	CALM1
Estrogen signaling pathway	0.0469825	0.657755	20.8551	63.7744	CALM1
Apelin signaling pathway	0.0469825	0.629157	20.8551	63.7744	CALM1
Fluid shear stress and atherosclerosis	0.0476541	0.611561	20.555	62.565	CALM1
Adrenergic signaling in cardiomyocytes	0.0496665	0.611891	19.7044	59.1611	CALM1
Oxytocin signaling pathway	0.052344	0.620075	18.6741	55.0872	CALM1
Cellular senescence	0.0546815	0.623775	17.8571	51.8969	CALM1
RNA transport	0.0563482	0.61983	17.316	49.8044	EIF1AX
cGMP-PKG signaling pathway	0.0566812	0.601993	17.2117	49.403	CALM1
Alzheimer disease	0.0583448	0.599007	16.7084	47.4751	CALM1
Tuberculosis	0.0610014	0.606078	15.9617	44.6426	CALM1
Alcoholism	0.061333	0.59033	15.873	44.3085	CALM1
Kaposi sarcoma-associated herpesvirus infection	0.0633206	0.590992	15.361	42.3893	CALM1
Calcium signaling pathway	0.0639823	0.579604	15.1976	41.7804	CALM1
Rap1 signaling pathway	0.0699199	0.615295	13.8696	36.8988	CALM1
Human immunodeficiency virus 1 infection	0.0718919	0.615075	13.4771	35.4797	CALM1
cAMP signaling pathway	0.0718919	0.598451	13.4771	35.4797	CALM1
Human cytomegalovirus infection	0.0761522	0.617234	12.6984	32.6987	CALM1
Ras signaling pathway	0.0784393	0.619469	12.3153	31.3477	CALM1
Olfactory transduction	0.145445	1	6.43501	12.4064	CALM1
Pathways in cancer	0.17141	1	5.39084	9.50779	CALM1

## Sheet: Am vs GF_Biological Process
Term	P-value	Adjusted P-value	Odds Ratio	Combined Score	Genes
regulation of cyclic nucleotide metabolic process (GO:0030799)	0.00244775	1	408.163	2454.12	CALM1
regulation of cyclic-nucleotide phosphodiesterase activity (GO:0051342)	0.00244775	1	408.163	2454.12	CALM1
positive regulation of chromatin binding (GO:0035563)	0.00279702	1	357.143	2099.72	PARP9
positive regulation of ryanodine-sensitive calcium-release channel activity (GO:0060316)	0.00279702	1	357.143	2099.72	CALM1
regulation of cell communication by electrical coupling involved in cardiac conduction (GO:1901844)	0.00314617	1	317.46	1829.07	CALM1
DNA replication-dependent nucleosome assembly (GO:0006335)	0.00349522	1	285.714	1616.1	NASP
DNA replication-dependent nucleosome organization (GO:0034723)	0.00349522	1	285.714	1616.1	NASP
regulation of chromatin binding (GO:0035561)	0.00384417	1	259.74	1444.47	PARP9
negative regulation of release of sequestered calcium ion into cytosol (GO:0051280)	0.00384417	1	259.74	1444.47	CALM1
negative regulation of ryanodine-sensitive calcium-release channel activity (GO:0060315)	0.00419302	1	238.095	1303.41	CALM1
regulation of cell communication by electrical coupling (GO:0010649)	0.00419302	1	238.095	1303.41	CALM1
regulation of double-strand break repair via nonhomologous end joining (GO:2001032)	0.00419302	1	238.095	1303.41	PARP9
detection of calcium ion (GO:0005513)	0.00454175	1	219.78	1185.59	CALM1
DNA replication-independent nucleosome organization (GO:0034724)	0.00454175	1	219.78	1185.59	NASP
regulation of response to interferon-gamma (GO:0060330)	0.00489039	1	204.082	1085.81	PARP9
positive regulation of double-strand break repair (GO:2000781)	0.00523892	1	190.476	1000.31	PARP9
negative regulation of peptidyl-threonine phosphorylation (GO:0010801)	0.00523892	1	190.476	1000.31	CALM1
NAD biosynthesis via nicotinamide riboside salvage pathway (GO:0034356)	0.00523892	1	190.476	1000.31	PARP9
positive regulation of phosphoprotein phosphatase activity (GO:0032516)	0.00523892	1	190.476	1000.31	CALM1
positive regulation of cyclic nucleotide metabolic process (GO:0030801)	0.00558734	1	178.571	926.295	CALM1
regulation of cardiac muscle contraction by regulation of the release of sequestered calcium ion (GO:0010881)	0.00593566	1	168.067	861.643	CALM1
positive regulation of calcium ion transmembrane transporter activity (GO:1901021)	0.00593566	1	168.067	861.643	CALM1
glucan catabolic process (GO:0009251)	0.00628388	1	158.73	804.725	CALM1
glycogen catabolic process (GO:0005980)	0.00628388	1	158.73	804.725	CALM1
positive regulation of cyclic nucleotide biosynthetic process (GO:0030804)	0.00628388	1	158.73	804.725	CALM1
negative regulation of calcium-mediated signaling (GO:0050849)	0.00628388	1	158.73	804.725	CALM1
protein ADP-ribosylation (GO:0006471)	0.00663199	1	150.376	754.263	PARP9
regulation of cAMP biosynthetic process (GO:0030817)	0.00663199	1	150.376	754.263	CALM1
cellular polysaccharide catabolic process (GO:0044247)	0.00698	1	142.857	709.244	CALM1
regulation of response to cytokine stimulus (GO:0060759)	0.00698	1	142.857	709.244	PARP9
positive regulation of cAMP biosynthetic process (GO:0030819)	0.00698	1	142.857	709.244	CALM1
positive regulation of defense response to virus by host (GO:0002230)	0.0073279	1	136.054	668.853	PARP9
positive regulation of phosphatase activity (GO:0010922)	0.0076757	1	129.87	632.428	CALM1
regulation of interferon-gamma-mediated signaling pathway (GO:0060334)	0.0076757	1	129.87	632.428	PARP9
NAD biosynthetic process (GO:0009435)	0.0076757	1	129.87	632.428	PARP9
regulation of cardiac muscle contraction by calcium ion signaling (GO:0010882)	0.0076757	1	129.87	632.428	CALM1
positive regulation of protein autophosphorylation (GO:0031954)	0.0076757	1	129.87	632.428	CALM1
regulation of release of sequestered calcium ion into cytosol by sarcoplasmic reticulum (GO:0010880)	0.00802339	1	124.224	599.428	CALM1
regulation of monooxygenase activity (GO:0032768)	0.00802339	1	124.224	599.428	CALM1
positive regulation of dephosphorylation (GO:0035306)	0.00871846	1	114.286	541.979	CALM1
positive regulation of purine nucleotide biosynthetic process (GO:1900373)	0.00871846	1	114.286	541.979	CALM1
regulation of ryanodine-sensitive calcium-release channel activity (GO:0060314)	0.00906584	1	109.89	516.84	CALM1
positive regulation of peptidyl-threonine phosphorylation (GO:0010800)	0.00906584	1	109.89	516.84	CALM1
regulation of rhodopsin mediated signaling pathway (GO:0022400)	0.00941312	1	105.82	493.72	CALM1
negative regulation of catalytic activity (GO:0043086)	0.00941312	1	105.82	493.72	PARP9
positive regulation of cAMP metabolic process (GO:0030816)	0.00941312	1	105.82	493.72	CALM1
regulation of calcium ion transmembrane transporter activity (GO:1901019)	0.00976029	1	102.041	472.391	CALM1
regulation of protein localization to nucleus (GO:1900180)	0.00976029	1	102.041	472.391	PARP9
positive regulation of calcium-mediated signaling (GO:0050850)	0.0101074	1	98.5222	452.659	CALM1
protein alkylation (GO:0008213)	0.0104543	1	95.2381	434.356	CALM1
regulation of striated muscle contraction (GO:0006942)	0.0104543	1	95.2381	434.356	CALM1
regulation of defense response to virus by host (GO:0050691)	0.0108012	1	92.1659	417.336	PARP9
CENP-A containing nucleosome assembly (GO:0034080)	0.0108012	1	92.1659	417.336	NASP
positive regulation of cation channel activity (GO:2001259)	0.0108012	1	92.1659	417.336	CALM1
CENP-A containing chromatin organization (GO:0061641)	0.0108012	1	92.1659	417.336	NASP
negative regulation of cation channel activity (GO:2001258)	0.0108012	0.984258	92.1659	417.336	CALM1
ATP-dependent chromatin remodeling (GO:0043044)	0.0108012	0.96699	92.1659	417.336	NASP
positive regulation of protein dephosphorylation (GO:0035307)	0.0111479	0.980826	89.2857	401.473	CALM1
regulation of protein autophosphorylation (GO:0031952)	0.0111479	0.964202	89.2857	401.473	CALM1
positive regulation of release of sequestered calcium ion into cytosol (GO:0051281)	0.0111479	0.948132	89.2857	401.473	CALM1
chromatin remodeling at centromere (GO:0031055)	0.0114946	0.961588	86.5801	386.656	NASP
negative regulation of receptor activity (GO:2000272)	0.0114946	0.946079	86.5801	386.656	CALM1
negative regulation of calcium ion transmembrane transporter activity (GO:1901020)	0.0114946	0.931062	86.5801	386.656	CALM1
positive regulation of cytokine-mediated signaling pathway (GO:0001961)	0.0118411	0.944146	84.0336	372.788	PARP9
glycogen metabolic process (GO:0005977)	0.0118411	0.92962	84.0336	372.788	CALM1
regulation of phosphoprotein phosphatase activity (GO:0043666)	0.0125339	0.9691	79.3651	347.565	CALM1
regulation of cardiac muscle contraction (GO:0055117)	0.0125339	0.954635	79.3651	347.565	CALM1
Wnt signaling pathway, calcium modulating pathway (GO:0007223)	0.0128802	0.96658	77.2201	336.067	CALM1
centromere complex assembly (GO:0034508)	0.0128802	0.952571	77.2201	336.067	NASP
histone exchange (GO:0043486)	0.0128802	0.938963	77.2201	336.067	NASP
regulation of nitric-oxide synthase activity (GO:0050999)	0.0128802	0.925738	77.2201	336.067	CALM1
regulation of peptidyl-threonine phosphorylation (GO:0010799)	0.0132263	0.937413	75.188	325.229	CALM1
positive regulation of receptor activity (GO:2000273)	0.0132263	0.924571	75.188	325.229	CALM1
DNA replication-independent nucleosome assembly (GO:0006336)	0.0139182	0.959794	71.4286	305.325	NASP
regulation of protein dephosphorylation (GO:0035304)	0.014264	0.970526	69.6864	296.168	CALM1
regulation of calcium-mediated signaling (GO:0050848)	0.0146098	0.980969	68.0272	287.487	CALM1
positive regulation of protein localization to nucleus (GO:1900182)	0.0149554	0.991133	66.4452	279.248	PARP9
substantia nigra development (GO:0021762)	0.0153009	1	64.9351	271.418	CALM1
posttranscriptional regulation of gene expression (GO:0010608)	0.0156463	1	63.4921	263.97	PARP9
protein methylation (GO:0006479)	0.0163368	1	60.7903	250.112	CALM1
inositol phosphate metabolic process (GO:0043647)	0.0166819	1	59.5238	243.657	CALM1
polyol metabolic process (GO:0019751)	0.0166819	1	59.5238	243.657	CALM1
regulation of release of sequestered calcium ion into cytosol (GO:0051279)	0.0173717	1	57.1429	231.595	CALM1
positive regulation of tyrosine phosphorylation of STAT protein (GO:0042531)	0.0187502	1	52.9101	210.399	PARP9
nucleosome assembly (GO:0006334)	0.0211586	1	46.8384	180.595	NASP
regulation of tyrosine phosphorylation of STAT protein (GO:0042509)	0.0215023	1	46.0829	176.94	PARP9
positive regulation of JAK-STAT cascade (GO:0046427)	0.0225326	1	43.956	166.716	PARP9
regulation of cell division (GO:0051302)	0.0228758	1	43.29	163.536	CALM1
positive regulation of cellular protein localization (GO:1903829)	0.0232189	1	42.6439	160.46	PARP9
regulation of cardiac conduction (GO:1903779)	0.0235619	1	42.0168	157.484	CALM1
regulation of innate immune response (GO:0045088)	0.0242477	1	40.8163	151.814	PARP9
regulation of cation channel activity (GO:2001257)	0.024933	1	39.6825	146.491	CALM1
response to metal ion (GO:0010038)	0.0252755	1	39.1389	143.95	CALM1
regulation of G-protein coupled receptor protein signaling pathway (GO:0008277)	0.0259602	1	38.0952	139.093	CALM1
regulation of cytokinesis (GO:0032465)	0.0269865	1	36.63	132.323	CALM1
nucleosome organization (GO:0034728)	0.0276702	1	35.7143	128.121	NASP
response to calcium ion (GO:0051592)	0.0276702	1	35.7143	128.121	CALM1
regulation of protein serine/threonine kinase activity (GO:0071900)	0.0280118	1	35.2734	126.107	CALM1
positive regulation of binding (GO:0051099)	0.0283534	1	34.8432	124.147	PARP9
regulation of cell cycle process (GO:0010564)	0.031423	1	31.3972	108.641	CALM1
cell cycle G1/S phase transition (GO:0044843)	0.032104	1	30.722	105.646	NASP
regulation of heart contraction (GO:0008016)	0.0331247	1	29.7619	101.413	CALM1
G1/S transition of mitotic cell cycle (GO:0000082)	0.0365205	1	26.9542	89.2152	NASP
regulation of response to external stimulus (GO:0032101)	0.0371984	1	26.455	87.0764	CALM1
positive regulation of peptidyl-tyrosine phosphorylation (GO:0050731)	0.040244	1	24.42	78.4565	PARP9
positive regulation of protein serine/threonine kinase activity (GO:0071902)	0.0409197	1	24.0096	76.7381	CALM1
DNA replication (GO:0006260)	0.041595	1	23.6128	75.0833	NASP
negative regulation of macromolecule metabolic process (GO:0010605)	0.0429443	1	22.8571	71.9509	PARP9
platelet degranulation (GO:0002576)	0.0429443	1	22.8571	71.9509	CALM1
non-canonical Wnt signaling pathway (GO:0035567)	0.0439552	1	22.3214	69.7452	CALM1
protein glycosylation (GO:0006486)	0.0449652	1	21.8103	67.6525	PARP9
muscle contraction (GO:0006936)	0.0473183	1	20.7039	63.1648	CALM1
double-strand break repair (GO:0006302)	0.0486607	1	20.1207	60.8226	PARP9
regulated exocytosis (GO:0045055)	0.0510061	1	19.1755	57.0625	CALM1
positive regulation of protein modification process (GO:0031401)	0.056015	1	17.4216	50.2114	CALM1
positive regulation of protein kinase activity (GO:0045860)	0.0590096	1	16.5153	46.7392	CALM1
positive regulation of hydrolase activity (GO:0051345)	0.0590096	1	16.5153	46.7392	CALM1
negative regulation of protein phosphorylation (GO:0001933)	0.0610014	1	15.9617	44.6426	CALM1
Fc-epsilon receptor signaling pathway (GO:0038095)	0.0623272	1	15.6128	43.3311	CALM1
phosphate-containing compound metabolic process (GO:0006796)	0.0626584	1	15.528	43.0133	CALM1
Fc receptor signaling pathway (GO:0038093)	0.0626584	1	15.528	43.0133	CALM1
mitotic cell cycle phase transition (GO:0044772)	0.0751705	1	12.87	33.3075	NASP
MAPK cascade (GO:0000165)	0.0936702	1	10.2407	24.2496	CALM1
DNA repair (GO:0006281)	0.0968828	1	9.88631	23.0771	PARP9
DNA metabolic process (GO:0006259)	0.10519	1	9.07029	20.4262	NASP
cellular macromolecule biosynthetic process (GO:0034645)	0.121921	1	7.76398	16.3384	NASP
positive regulation of protein phosphorylation (GO:0001934)	0.135916	1	6.91802	13.8064	CALM1
positive regulation of nucleic acid-templated transcription (GO:1903508)	0.163332	1	5.6802	10.2924	PARP9
negative regulation of transcription from RNA polymerase II promoter (GO:0000122)	0.182077	1	5.04796	8.59831	PARP9
negative regulation of gene expression (GO:0010629)	0.197567	1	4.61574	7.48525	PARP9
positive regulation of gene expression (GO:0010628)	0.240879	1	3.70096	5.26817	PARP9
negative regulation of transcription, DNA-templated (GO:0045892)	0.252413	1	3.51	4.83219	PARP9
regulation of gene expression (GO:0010468)	0.31142	1	2.75255	3.21116	PARP9
positive regulation of transcription, DNA-templated (GO:0045893)	0.332246	1	2.54874	2.80841	PARP9
regulation of transcription from RNA polymerase II promoter (GO:0006357)	0.41601	1	1.93181	1.69428	PARP9
regulation of transcription, DNA-templated (GO:0006355)	0.441991	1	1.78683	1.45888	PARP9

## Sheet: Am vs CONV_KEGG
Term	P-value	Adjusted P-value	Odds Ratio	Combined Score	Genes
Insulin signaling pathway	8.15482e-06	0.00247091	9.68456	113.473	PKLR;PPP1R3B;FASN;IRS2;PYGL;ACACB;GCK
Pyruvate metabolism	4.44484e-05	0.00673393	20.2429	202.858	ACSS2;PKLR;ME1;ACACB
Insulin resistance	0.000274056	0.0276797	8.74126	71.6974	MLXIPL;PPP1R3B;IRS2;PYGL;ACACB
Biosynthesis of unsaturated fatty acids	0.000607101	0.0459879	18.0288	133.536	ACAA1B;ELOVL6;SCD1
PPAR signaling pathway	0.00101131	0.0612856	9.04977	62.4118	FABP5;ME1;ACAA1B;SCD1
Mineral absorption	0.00154943	0.078246	13.1119	84.8322	MT2;MT1;SLC39A4
Glucagon signaling pathway	0.00198431	0.0858924	7.54148	46.9267	CAMK2B;PYGL;ACACB;GCK
Type II diabetes mellitus	0.00199327	0.0754951	12.0192	74.7353	PKLR;IRS2;GCK
Cysteine and methionine metabolism	0.00224189	0.0754768	11.5385	70.3897	GCLC;GOT1;GSS
Fatty acid biosynthesis	0.00233966	0.0708917	27.4725	166.422	FASN;ACACB
AMPK signaling pathway	0.00425108	0.117098	6.10501	33.3369	FASN;IRS2;SCD1;ACACB
Glycolysis / Gluconeogenesis	0.00514115	0.129814	8.61079	45.383	ACSS2;PKLR;GCK
Maturity onset diabetes of the young	0.00863628	0.201292	14.245	67.6892	PKLR;GCK
Insulin secretion	0.0102311	0.221429	6.70841	30.7401	CAMK2B;GCK;RAPGEF4
Protein processing in endoplasmic reticulum	0.0104082	0.210246	4.71921	21.5439	NSFL1C;DNAJB11;RPN1;UBQLN4
Glyoxylate and dicarboxylate metabolism	0.011288	0.213767	12.4069	55.6329	ACSS2;AGXT
Propanoate metabolism	0.011288	0.201192	12.4069	55.6329	ACSS2;ACACB
Retinol metabolism	0.011921	0.200671	6.33981	28.0819	CYP2B13;RDH9;CYP3A11
Starch and sucrose metabolism	0.0127314	0.203032	11.655	50.8588	PYGL;GCK
Nicotinate and nicotinamide metabolism	0.0150384	0.227831	10.6838	44.8414	NT5E;NNMT
Alanine, aspartate and glutamate metabolism	0.0158444	0.228611	10.395	43.0867	GOT1;AGXT
Ferroptosis	0.0183705	0.253012	9.61538	38.4328	GCLC;GSS
Proteoglycans in cancer	0.0215741	0.284215	3.78931	14.5368	CAMK2B;FZD8;HCLS1;ANK3
Neomycin, kanamycin and gentamicin biosynthesis	0.0257334	0.324884	38.4615	140.768	GCK
Arginine and proline metabolism	0.027901	0.33816	7.69231	27.5315	OAT;GOT1
Regulation of lipolysis in adipocytes	0.0343802	0.400661	6.86813	23.1475	ADRB3;IRS2
Pyrimidine metabolism	0.0366578	0.411382	6.6313	21.9239	NT5E;UPP2
Phenylalanine, tyrosine and tryptophan biosynthesis	0.0408575	0.442137	24.0385	76.8669	GOT1
Central carbon metabolism in cancer	0.0438244	0.457889	6.00962	18.7955	GCK;FGFR2
Glutathione metabolism	0.0438244	0.442626	6.00962	18.7955	GCLC;GSS
Non-alcoholic fatty liver disease (NAFLD)	0.0442252	0.432266	3.82068	11.9146	MLXIPL;PKLR;IRS2
Amphetamine addiction	0.0488667	0.462706	5.65611	17.0739	CAMK2B;PPP1R1B
Wnt signaling pathway	0.0509663	0.467964	3.60577	10.7329	CAMK2B;CSNK2B;FZD8
Adipocytokine signaling pathway	0.0527797	0.470361	5.41712	15.9351	IRS2;ACACB
Adherens junction	0.0541082	0.468423	5.34188	15.581	PARD3;CSNK2B
Taurine and hypotaurine metabolism	0.0557491	0.469221	17.4825	50.4702	CSAD
RNA transport	0.0565345	0.462972	3.45463	9.92482	EIF5;EIF4EBP3;CASC3
Peroxisome	0.0709282	0.565559	4.57875	12.1158	ACAA1B;AGXT
Calcium signaling pathway	0.0758062	0.588956	3.0525	7.87416	CAMK2B;ADRB3;SPHK2
Steroid hormone biosynthesis	0.0783771	0.593707	4.32152	11.0036	CYP2B13;CYP3A11
Nitrogen metabolism	0.0848487	0.627053	11.3122	27.9059	CAR3
Chemical carcinogenesis	0.0860594	0.620857	4.09165	10.0357	CYP2B13;CYP3A11
Arginine biosynthesis	0.0943498	0.664837	10.1215	23.8942	GOT1
Rap1 signaling pathway	0.0955001	0.657649	2.7604	6.48315	PARD3;FGFR2;RAPGEF4
Melanogenesis	0.0955626	0.643455	3.84615	9.03067	CAMK2B;FZD8
cAMP signaling pathway	0.0975753	0.642724	2.73423	6.36292	CAMK2B;PPP1R1B;RAPGEF4
Phenylalanine metabolism	0.11306	0.728876	8.3612	18.2261	GOT1
Drug metabolism	0.118798	0.749912	3.37382	7.18735	UPP2;FMO3
alpha-Linolenic acid metabolism	0.122271	0.756083	7.69231	16.1655	ACAA1B
Fatty acid elongation	0.14041	0.850882	6.6313	13.0185	ELOVL6
Galactose metabolism	0.153769	0.913572	6.00962	11.2518	GCK
Dopaminergic synapse	0.155868	0.908232	2.849	5.29557	CAMK2B;PPP1R1B
Purine metabolism	0.157686	0.901488	2.82805	5.22384	NT5E;PKLR
Signaling pathways regulating pluripotency of stem cells	0.159508	0.895018	2.80741	5.15345	FZD8;FGFR2
Fructose and mannose metabolism	0.166924	0.919598	5.49451	9.83636	KHK
Measles	0.172368	0.932637	2.67094	4.69584	CSNK2B;RACK1
Adrenergic signaling in cardiomyocytes	0.179793	0.955743	2.59875	4.45932	CAMK2B;RAPGEF4
Phospholipase D signaling pathway	0.181657	0.949002	2.58131	4.40277	SPHK2;RAPGEF4
Gastric cancer	0.183524	0.942505	2.5641	4.3472	FZD8;FGFR2
Tyrosine metabolism	0.188399	0.951414	4.80769	8.02497	GOT1
Glycine, serine and threonine metabolism	0.188399	0.935817	4.80769	8.02497	AGXT
Cushing syndrome	0.200446	0.9796	2.41896	3.88778	CAMK2B;FZD8
Hippo signaling pathway	0.200446	0.96405	2.41896	3.88778	PARD3;FZD8
Tight junction	0.215638	1	2.30309	3.53328	PARD3;HCLS1
ABC transporters	0.221624	1	4.00641	6.03675	ABCA3
Cocaine addiction	0.221624	1	4.00641	6.03675	PPP1R1B
Sphingolipid metabolism	0.221624	1	4.00641	6.03675	SPHK2
cGMP-PKG signaling pathway	0.225189	1	2.23614	3.33367	ADRB3;IRS2
Amino sugar and nucleotide sugar metabolism	0.225682	0.991036	3.92465	5.84235	GCK
Cholesterol metabolism	0.225682	0.976879	3.92465	5.84235	ANGPTL8
Fatty acid degradation	0.229718	0.980345	3.84615	5.65732	ACAA1B
Linoleic acid metabolism	0.229718	0.966729	3.84615	5.65732	CYP3A11
N-Glycan biosynthesis	0.229718	0.953487	3.84615	5.65732	RPN1
Necroptosis	0.232852	0.953436	2.18531	3.18477	CAMK2B;PYGL
Tuberculosis	0.236691	0.95623	2.16076	3.11366	CAMK2B;SPHK2
Amyotrophic lateral sclerosis (ALS)	0.237728	0.947785	3.69822	5.31297	SLC1A2
Axon guidance	0.240533	0.946511	2.13675	3.04466	CAMK2B;PARD3
Valine, leucine and isoleucine degradation	0.253502	0.984758	3.43407	4.71286	ACAA1B
VEGF signaling pathway	0.261267	1	3.31565	4.4503	SPHK2
Glycerolipid metabolism	0.272765	1	3.15259	4.09566	PNPLA3
Basal cell carcinoma	0.280332	1	3.0525	3.88211	FZD8
Mitophagy	0.280332	1	3.0525	3.88211	CSNK2B
Aminoacyl-tRNA biosynthesis	0.291536	1	2.91375	3.59146	CARS
Long-term potentiation	0.295233	1	2.87026	3.5017	CAMK2B
Bile secretion	0.313429	1	2.67094	3.09878	SLC10A2
Prolactin signaling pathway	0.313429	1	2.67094	3.09878	GCK
Bacterial invasion of epithelial cells	0.320577	1	2.59875	2.95643	HCLS1
Gastric acid secretion	0.320577	1	2.59875	2.95643	CAMK2B
Glioma	0.324123	1	2.5641	2.8888	CAMK2B
Renin secretion	0.327651	1	2.53036	2.8234	ADRB3
Synaptic vesicle cycle	0.33116	1	2.4975	2.76012	SLC1A2
Salivary secretion	0.334651	1	2.46548	2.69888	ADRB3
Thermogenesis	0.338405	1	1.665	1.80405	COX16;ADRB3
ErbB signaling pathway	0.355224	1	2.28938	2.36952	CAMK2B
Gap junction	0.361941	1	2.23614	2.27253	TUBB2A
Fc gamma R-mediated phagocytosis	0.365273	1	2.21043	2.22615	SPHK2
Complement and coagulation cascades	0.368588	1	2.18531	2.18111	F11
Arachidonic acid metabolism	0.371886	1	2.16076	2.13736	CYP2B13
GnRH signaling pathway	0.375166	1	2.13675	2.09484	CAMK2B
Protein digestion and absorption	0.375166	1	2.13675	2.09484	COL27A1
mRNA surveillance pathway	0.394498	1	2.00321	1.86326	CASC3
Glycerophospholipid metabolism	0.397662	1	1.98255	1.82822	PNPLA6
Prostate cancer	0.397662	1	1.98255	1.82822	FGFR2
Circadian entrainment	0.40394	1	1.9425	1.76086	CAMK2B
Endocytosis	0.409033	1	1.4298	1.27818	PARD3;FGFR2
Aldosterone synthesis and secretion	0.413237	1	1.88537	1.66617	CAMK2B
Longevity regulating pathway	0.413237	1	1.88537	1.66617	IRS2
NF-kappa B signaling pathway	0.413237	1	1.88537	1.66617	CSNK2B
HIF-1 signaling pathway	0.419354	1	1.84911	1.60695	CAMK2B
Cholinergic synapse	0.446112	1	1.70184	1.3737	CAMK2B
Glutamatergic synapse	0.449008	1	1.68691	1.35073	SLC1A2
Cytokine-cytokine receptor interaction	0.450021	1	1.31718	1.05171	IL1RN;GDF15
Leukocyte transendothelial migration	0.45189	1	1.67224	1.32829	RAPGEF4
Ribosome biogenesis in eukaryotes	0.45189	1	1.67224	1.32829	CSNK2B
MAPK signaling pathway	0.453511	1	1.30822	1.03445	DUSP1;FGFR2
Oocyte meiosis	0.454756	1	1.65782	1.30636	CAMK2B
Neurotrophin signaling pathway	0.468868	1	1.58932	1.2038	CAMK2B
Sphingolipid signaling pathway	0.477161	1	1.55087	1.14749	SPHK2
Inflammatory mediator regulation of TRP channels	0.485326	1	1.51423	1.09469	CAMK2B
Autophagy	0.493364	1	1.47929	1.04513	IRS2
FoxO signaling pathway	0.498654	1	1.45688	1.01376	IRS2
Serotonergic synapse	0.498654	1	1.45688	1.01376	DUSP1
Oxidative phosphorylation	0.503889	1	1.43513	0.983638	LHPP
Apelin signaling pathway	0.514197	1	1.39353	0.926906	SPHK2
Fluid shear stress and atherosclerosis	0.526785	1	1.34481	0.861973	DUSP1
Pathways in cancer	0.529263	1	1.07836	0.686128	CAMK2B;FZD8;FGFR2
Breast cancer	0.536622	1	1.30822	0.814315	FZD8
Neuroactive ligand-receptor interaction	0.542736	1	1.10522	0.675435	ADRB3;PARD3
mTOR signaling pathway	0.553351	1	1.24875	0.738964	FZD8
Oxytocin signaling pathway	0.553351	1	1.24875	0.738964	CAMK2B
Human papillomavirus infection	0.561168	1	1.06838	0.617238	PARD3;FZD8
Hepatocellular carcinoma	0.591531	1	1.12461	0.590465	FZD8
Phagosome	0.610416	1	1.06838	0.527366	TUBB2A
Chemokine signaling pathway	0.64376	1	0.976181	0.429939	PARD3
Alcoholism	0.647492	1	0.96637	0.420032	PPP1R1B
Kaposi sarcoma-associated herpesvirus infection	0.67769	1	0.890313	0.34639	CLEC2H
Regulation of actin cytoskeleton	0.679384	1	0.886211	0.342581	FGFR2
Ras signaling pathway	0.705324	1	0.825355	0.28813	FGFR2
MicroRNAs in cancer	0.77131	1	0.684369	0.177707	IRS2
PI3K-Akt signaling pathway	0.847111	1	0.538677	0.0893791	FGFR2
Olfactory transduction	0.997712	1	0.169733	0.000388803	CAMK2B

## Sheet: Am vs CONV_Biological Process
Term	P-value	Adjusted P-value	Odds Ratio	Combined Score	Genes
glutamate metabolic process (GO:0006536)	0.000169694	0.86595	27.4725	238.503	GCLC;OAT;GOT1
response to insulin (GO:0032868)	0.000541057	1	10.6838	80.3631	PKLR;GOT1;IRS2;GCK
positive regulation of membrane depolarization (GO:1904181)	0.000552903	0.940489	54.9451	412.106	RACK1;ANK3
amino acid import across plasma membrane (GO:0089718)	0.000552903	0.705366	54.9451	412.106	SLC1A2;SLC7A2
regulation of alcohol biosynthetic process (GO:1902930)	0.000792095	0.808412	16.4835	117.706	FASN;ELOVL6;ACACB
regulation of cholesterol biosynthetic process (GO:0045540)	0.00126128	1	14.0713	93.9348	FASN;ELOVL6;ACACB
regulation of cholesterol metabolic process (GO:0090181)	0.0013532	0.986481	13.7363	90.7319	FASN;ELOVL6;ACACB
regulation of cellular metabolic process (GO:0031323)	0.0013532	0.863171	13.7363	90.7319	FASN;ANGPTL8;ACACB
fatty acid transmembrane transport (GO:1902001)	0.00142854	0.809984	34.965	229.059	THRSP;ACACB
carnitine shuttle (GO:0006853)	0.00142854	0.728985	34.965	229.059	THRSP;ACACB
pyrimidine nucleoside catabolic process (GO:0046135)	0.00142854	0.662714	34.965	229.059	NT5E;UPP2
glutathione biosynthetic process (GO:0006750)	0.00142854	0.607488	34.965	229.059	GCLC;GSS
response to corticosteroid (GO:0031960)	0.00142854	0.560758	34.965	229.059	IL1RN;GOT1
regulation of steroid biosynthetic process (GO:0050810)	0.00165387	0.602835	12.8205	82.1108	FASN;ELOVL6;ACACB
nucleoside catabolic process (GO:0009164)	0.00170844	0.581213	32.0513	204.236	NT5E;UPP2
nonribosomal peptide biosynthetic process (GO:0019184)	0.00170844	0.544887	32.0513	204.236	GCLC;GSS
nicotinamide nucleotide metabolic process (GO:0046496)	0.00176261	0.529095	12.5418	79.5271	NT5E;PKLR;GCK
pyruvate metabolic process (GO:0006090)	0.00187573	0.531769	12.275	77.0715	PKLR;ME1;GCK
regulation of lipid metabolic process (GO:0019216)	0.00191405	0.514074	7.61615	47.6659	ANGPTL8;ME1;IRS2;THRSP
response to glucose (GO:0009749)	0.00199327	0.508583	12.0192	74.7353	RACK1;IRS2;GCK
regulation of fibrinolysis (GO:0051917)	0.00201223	0.488973	29.5858	183.684	F11;HRG
positive regulation of glycogen biosynthetic process (GO:0045725)	0.00201223	0.466747	29.5858	183.684	IRS2;GCK
amino acid transport (GO:0006865)	0.0021153	0.469322	11.7739	72.5105	SLC6A6;SLC16A12;SLC7A2
lipid homeostasis (GO:0055088)	0.00224189	0.476681	11.5385	70.3897	MLXIPL;PNPLA3;IRS2
pyrimidine-containing compound catabolic process (GO:0072529)	0.00233966	0.477571	27.4725	166.422	NT5E;UPP2
positive regulation of glycogen metabolic process (GO:0070875)	0.00233966	0.459203	27.4725	166.422	IRS2;GCK
carboxylic acid transport (GO:0046942)	0.00250893	0.474187	11.0947	66.4338	SLC6A6;SLC16A12;SLC7A2
monocarboxylic acid metabolic process (GO:0032787)	0.00252681	0.460511	7.05716	42.2075	FASN;ME1;AGXT;ACACB
organonitrogen compound biosynthetic process (GO:1901566)	0.00262702	0.462265	5.28318	31.3921	OAT;GOT1;SPHK2;CSNK2B;ELOVL6
L-alpha-amino acid transmembrane transport (GO:1902475)	0.00269047	0.457649	25.641	151.745	SLC1A2;SLC7A2
intracellular lipid transport (GO:0032365)	0.00269047	0.442887	25.641	151.745	THRSP;ACACB
pyrimidine nucleoside metabolic process (GO:0006213)	0.00269047	0.429046	25.641	151.745	NT5E;UPP2
cellular response to insulin stimulus (GO:0032869)	0.00269878	0.417329	6.93001	40.9907	GOT1;PKLR;IRS2;GCK
cellular response to peptide hormone stimulus (GO:0071375)	0.00269878	0.405054	6.93001	40.9907	GOT1;PKLR;IRS2;GCK
dicarboxylic acid metabolic process (GO:0043648)	0.00377002	0.549668	9.61538	53.6603	GCLC;GOT1;ME1
negative regulation of peptidyl-serine phosphorylation (GO:0033137)	0.00388077	0.5501	21.3675	118.627	MLXIPL;RACK1
positive regulation of metabolic process (GO:0009893)	0.00388077	0.535232	21.3675	118.627	FASN;ACACB
carbohydrate homeostasis (GO:0033500)	0.00452186	0.607238	9.01442	48.6674	MLXIPL;PYGL;GCK
regulation of glycogen biosynthetic process (GO:0005979)	0.00478676	0.626329	19.2308	102.729	IRS2;GCK
energy reserve metabolic process (GO:0006112)	0.00527277	0.672673	18.315	96.0659	ADRB3;PYGL
positive regulation of cellular process (GO:0048522)	0.00576637	0.717702	2.95858	15.2536	MLXIPL;PARD3;FASN;RACK1;HCLS1;IRS2;ACACB;FGFR2
acylglycerol homeostasis (GO:0055090)	0.00578047	0.702327	17.4825	90.0921	MLXIPL;ANGPTL8
triglyceride catabolic process (GO:0019433)	0.00578047	0.685994	17.4825	90.0921	FABP5;PNPLA3
glycolytic process (GO:0006096)	0.00630964	0.731774	16.7224	84.7103	PKLR;GCK
glutamine family amino acid metabolic process (GO:0009064)	0.00630964	0.715513	16.7224	84.7103	GCLC;GOT1
glucose homeostasis (GO:0042593)	0.00703327	0.780234	7.69231	38.1316	MLXIPL;PYGL;GCK
nitrogen compound transport (GO:0071705)	0.00703327	0.763633	7.69231	38.1316	SLC6A6;HRG;SLC7A2
response to glucocorticoid (GO:0051384)	0.00743142	0.790053	15.3846	75.416	IL1RN;GOT1
cellular modified amino acid biosynthetic process (GO:0042398)	0.00743142	0.773929	15.3846	75.416	GCLC;GSS
ATP generation from ADP (GO:0006757)	0.00743142	0.758451	15.3846	75.416	PKLR;GCK
glycolytic process through glucose-6-phosphate (GO:0061620)	0.00802358	0.80283	14.7929	71.3812	PKLR;GCK
canonical glycolysis (GO:0061621)	0.00802358	0.787391	14.7929	71.3812	PKLR;GCK
long-chain fatty acid transport (GO:0015909)	0.00802358	0.772535	14.7929	71.3812	THRSP;ACACB
glucose catabolic process to pyruvate (GO:0061718)	0.00802358	0.758228	14.7929	71.3812	PKLR;GCK
cellular response to glucose stimulus (GO:0071333)	0.0092693	0.860023	13.7363	64.3001	MLXIPL;RACK1
cellular amino acid biosynthetic process (GO:0008652)	0.00992241	0.90418	13.2626	61.1798	OAT;GOT1
regulation of lipid biosynthetic process (GO:0046890)	0.00992241	0.888317	13.2626	61.1798	MLXIPL;THRSP
triglyceride homeostasis (GO:0070328)	0.00992241	0.873001	13.2626	61.1798	MLXIPL;ANGPTL8
regulation of peptidyl-serine phosphorylation (GO:0033135)	0.0105571	0.913096	6.6313	30.1788	MLXIPL;RACK1;HCLS1
regulation of protein kinase B signaling (GO:0051896)	0.0106267	0.903801	4.69043	21.3151	RACK1;HCLS1;IRS2;FGFR2
acylglycerol catabolic process (GO:0046464)	0.011288	0.944308	12.4069	55.6329	FABP5;PNPLA3
fatty-acyl-CoA biosynthetic process (GO:0046949)	0.011288	0.929077	12.4069	55.6329	FASN;ELOVL6
positive regulation of insulin secretion (GO:0032024)	0.0120001	0.972007	12.0192	53.1592	IRS2;GCK
negative regulation of blood vessel endothelial cell migration (GO:0043537)	0.0120001	0.956819	12.0192	53.1592	CSNK2B;HRG
mitochondrial transmembrane transport (GO:1990542)	0.0127314	0.99951	11.655	50.8588	THRSP;ACACB
axon development (GO:0061564)	0.0133818	1	6.07287	26.1975	PARD3;ANK3;FGFR2
cellular glucose homeostasis (GO:0001678)	0.0134816	1	11.3122	48.7152	RACK1;GCK
negative regulation of endothelial cell migration (GO:0010596)	0.0142507	1	10.989	46.7137	CSNK2B;HRG
negative regulation of protein phosphorylation (GO:0001933)	0.0142655	1	4.29738	18.2635	MLXIPL;DUSP1;PARD3;RACK1
cell morphogenesis involved in neuron differentiation (GO:0048667)	0.0145415	1	5.88697	24.9063	PARD3;ANK3;FGFR2
regulation of insulin secretion (GO:0050796)	0.0149403	1	5.82751	24.497	IRS2;GCK;RAPGEF4
erythrocyte differentiation (GO:0030218)	0.0150384	1	10.6838	44.8414	HCLS1;KLF1
carbohydrate catabolic process (GO:0016052)	0.0150384	1	10.6838	44.8414	PKLR;GCK
negative regulation of blood coagulation (GO:0030195)	0.0158444	1	10.395	43.0867	F11;HRG
regulation of kinase activity (GO:0043549)	0.0161738	1	5.65611	23.3278	CDK5RAP1;IRS2;FGFR2
regulation of metal ion transport (GO:0010959)	0.0166685	1	10.1215	41.4396	CAMK2B;ANK3
chemical homeostasis (GO:0048878)	0.0175106	1	9.86193	39.891	PNPLA3;IRS2
purine ribonucleoside monophosphate biosynthetic process (GO:0009168)	0.0183705	1	9.61538	38.4328	ATP5S;LHPP
positive regulation of peptide hormone secretion (GO:0090277)	0.0183705	1	9.61538	38.4328	IRS2;GCK
regulation of coenzyme metabolic process (GO:0051196)	0.0183705	1	9.61538	38.4328	ME1;GCK
positive regulation of protein phosphorylation (GO:0001934)	0.0208705	1	2.79382	10.8104	ADRB3;GDF15;CSNK2B;RACK1;HCLS1;FGFR2
regulation of MAPK cascade (GO:0043408)	0.0219201	1	3.77074	14.4056	ADRB3;DUSP1;GDF15;FGFR2
negative regulation of cell growth (GO:0030308)	0.0226689	1	4.97347	18.8334	OSGIN1;RACK1;HRG
carboxylic acid biosynthetic process (GO:0046394)	0.0229289	1	8.54701	32.268	OAT;GOT1
myeloid cell differentiation (GO:0030099)	0.0229289	1	8.54701	32.268	HCLS1;KLF1
negative regulation of growth (GO:0045926)	0.0252848	1	4.76796	17.5344	OSGIN1;RACK1;HRG
positive regulation of pathway-restricted SMAD protein phosphorylation (GO:0010862)	0.0258641	1	8.01282	29.2861	GDF15;CSNK2B
glutathione metabolic process (GO:0006749)	0.027901	1	7.69231	27.5315	GCLC;GSS
regulation of blood vessel endothelial cell migration (GO:0043535)	0.028943	1	7.54148	26.7151	CSNK2B;HRG
positive regulation of protein kinase B signaling (GO:0051897)	0.0292088	1	4.50721	15.9253	HCLS1;IRS2;FGFR2
axonogenesis (GO:0007409)	0.0295602	1	3.43407	12.0925	PARD3;IRS2;ANK3;FGFR2
positive regulation of action potential (GO:0045760)	0.0308008	1	32.0513	111.545	ANK3
regulation of cellular carbohydrate catabolic process (GO:0043471)	0.0308008	1	32.0513	111.545	PPP1R3B
regulation of mitotic spindle checkpoint (GO:1903504)	0.0308008	1	32.0513	111.545	DUSP1
gland morphogenesis (GO:0022612)	0.0308008	1	32.0513	111.545	FGFR2
positive regulation of myelination (GO:0031643)	0.0308008	1	32.0513	111.545	PARD3
aldehyde catabolic process (GO:0046185)	0.0308008	1	32.0513	111.545	AGXT
negative regulation of systemic arterial blood pressure (GO:0003085)	0.0308008	1	32.0513	111.545	ADRB3
negative regulation of meiotic cell cycle (GO:0051447)	0.0308008	1	32.0513	111.545	DUSP1
positive regulation of sodium ion transmembrane transport (GO:1902307)	0.0308008	1	32.0513	111.545	ANK3
cellular response to magnesium ion (GO:0071286)	0.0308008	1	32.0513	111.545	ANK3
negative regulation of delayed rectifier potassium channel activity (GO:1902260)	0.0308008	1	32.0513	111.545	ANK3
epithelial tube formation (GO:0072175)	0.0308008	1	32.0513	111.545	FGFR2
regulation of biosynthetic process (GO:0009889)	0.0308008	1	32.0513	111.545	THRSP
morphogenesis of an endothelium (GO:0003159)	0.0308008	1	32.0513	111.545	CSNK2B
positive regulation of granulocyte differentiation (GO:0030854)	0.0308008	1	32.0513	111.545	HCLS1
rescue of stalled ribosome (GO:0072344)	0.0308008	1	32.0513	111.545	RACK1
regulation of blood vessel remodeling (GO:0060312)	0.0308008	1	32.0513	111.545	HRG
positive regulation of nervous system development (GO:0051962)	0.0310729	1	7.25689	25.1917	CAMK2B;PARD3
triglyceride metabolic process (GO:0006641)	0.0310729	1	7.25689	25.1917	FABP5;PNPLA3
monocarboxylic acid transport (GO:0015718)	0.0321605	1	7.12251	24.4802	SLC10A2;SLC16A12
cellular response to organic substance (GO:0071310)	0.0328142	1	4.3054	14.7111	MLXIPL;RACK1;HCLS1
long-chain fatty acid metabolic process (GO:0001676)	0.0343802	1	6.86813	23.1475	PNPLA3;ELOVL6
regulation of cyclic-nucleotide phosphodiesterase activity (GO:0051342)	0.0358421	1	27.4725	91.4459	RACK1
positive regulation of dendritic spine morphogenesis (GO:0061003)	0.0358421	1	27.4725	91.4459	CAMK2B
zinc II ion transmembrane import (GO:0071578)	0.0358421	1	27.4725	91.4459	SLC39A4
positive regulation of sphingolipid biosynthetic process (GO:0090154)	0.0358421	1	27.4725	91.4459	RACK1
fatty acid elongation, unsaturated fatty acid (GO:0019368)	0.0358421	1	27.4725	91.4459	ELOVL6
positive regulation of fatty acid beta-oxidation (GO:0032000)	0.0358421	1	27.4725	91.4459	IRS2
ornithine transport (GO:0015822)	0.0358421	1	27.4725	91.4459	SLC7A2
negative regulation of B cell apoptotic process (GO:0002903)	0.0358421	1	27.4725	91.4459	IRS2
positive regulation of activin receptor signaling pathway (GO:0032927)	0.0358421	1	27.4725	91.4459	CSNK2B
positive regulation of ceramide biosynthetic process (GO:2000304)	0.0358421	1	27.4725	91.4459	RACK1
regulation of NADP metabolic process (GO:1902031)	0.0358421	1	27.4725	91.4459	ME1
cellular response to leptin stimulus (GO:0044320)	0.0358421	1	27.4725	91.4459	GCK
fatty acid elongation, monounsaturated fatty acid (GO:0034625)	0.0358421	1	27.4725	91.4459	ELOVL6
fatty acid elongation, saturated fatty acid (GO:0019367)	0.0358421	1	27.4725	91.4459	ELOVL6
fatty acid elongation, polyunsaturated fatty acid (GO:0034626)	0.0358421	1	27.4725	91.4459	ELOVL6
L-cysteine metabolic process (GO:0046439)	0.0358421	1	27.4725	91.4459	AGXT
negative regulation of cell adhesion mediated by integrin (GO:0033629)	0.0358421	1	27.4725	91.4459	HRG
glyoxylate metabolic process (GO:0046487)	0.0358421	1	27.4725	91.4459	AGXT
regulation of smooth muscle cell differentiation (GO:0051150)	0.0358421	1	27.4725	91.4459	FGFR2
malate metabolic process (GO:0006108)	0.0358421	1	27.4725	91.4459	ME1
positive regulation of neurological system process (GO:0031646)	0.0358421	1	27.4725	91.4459	PARD3
positive regulation of gastrulation (GO:2000543)	0.0358421	1	27.4725	91.4459	RACK1
regulation of primary metabolic process (GO:0080090)	0.0366412	1	4.12088	13.626	ANGPTL8;ME1;IRS2
regulation of glycolytic process (GO:0006110)	0.0366578	1	6.6313	21.9239	MLXIPL;GCK
regulation of pathway-restricted SMAD protein phosphorylation (GO:0060393)	0.0389919	1	6.41026	20.7974	GDF15;CSNK2B
membrane lipid biosynthetic process (GO:0046467)	0.0401798	1	6.30517	20.2673	SPHK2;ELOVL6
exocrine system development (GO:0035272)	0.0408575	1	24.0385	76.8669	FGFR2
positive regulation of tissue remodeling (GO:0034105)	0.0408575	1	24.0385	76.8669	HRG
positive regulation of membrane potential (GO:0045838)	0.0408575	1	24.0385	76.8669	ANK3
response to magnesium ion (GO:0032026)	0.0408575	1	24.0385	76.8669	ANK3
negative regulation of anion transmembrane transport (GO:1903960)	0.0408575	1	24.0385	76.8669	IRS2
peripheral nervous system axon ensheathment (GO:0032292)	0.0408575	1	24.0385	76.8669	PARD3
asymmetric protein localization (GO:0008105)	0.0408575	1	24.0385	76.8669	PARD3
negative regulation of protein complex disassembly (GO:0043242)	0.0408575	1	24.0385	76.8669	UBQLN4
Schwann cell development (GO:0014044)	0.0408575	1	24.0385	76.8669	PARD3
acylglycerol acyl-chain remodeling (GO:0036155)	0.0408575	1	24.0385	76.8669	PNPLA3
negative regulation of voltage-gated potassium channel activity (GO:1903817)	0.0408575	1	24.0385	76.8669	ANK3
glycosyl compound metabolic process (GO:1901657)	0.0408575	1	24.0385	76.8669	UPP2
response to leptin (GO:0044321)	0.0408575	1	24.0385	76.8669	GCK
arginine catabolic process (GO:0006527)	0.0408575	1	24.0385	76.8669	OAT
pantothenate metabolic process (GO:0015939)	0.0408575	1	24.0385	76.8669	FASN
diol biosynthetic process (GO:0034312)	0.0408575	1	24.0385	76.8669	SPHK2
sphingosine biosynthetic process (GO:0046512)	0.0408575	1	24.0385	76.8669	SPHK2
cellular amide metabolic process (GO:0043603)	0.0425962	1	6.10501	19.2673	FASN;ACACB
regulation of translational initiation (GO:0006446)	0.0425962	1	6.10501	19.2673	EIF5;EIF4EBP3
glycerophospholipid metabolic process (GO:0006650)	0.0450657	1	5.91716	18.341	PNPLA3;PNPLA6
glucose metabolic process (GO:0006006)	0.0450657	1	5.91716	18.341	GOT1;IRS2
negative regulation of phagocytosis (GO:0050765)	0.045847	1	21.3675	65.8642	RACK1
acidic amino acid transport (GO:0015800)	0.045847	1	21.3675	65.8642	SLC1A2
positive regulation of protein maturation (GO:1903319)	0.045847	1	21.3675	65.8642	ANGPTL8
negative regulation of heterotypic cell-cell adhesion (GO:0034115)	0.045847	1	21.3675	65.8642	IL1RN
regulation of cell-cell adhesion involved in gastrulation (GO:0070587)	0.045847	1	21.3675	65.8642	IL1RN
long-chain fatty acid biosynthetic process (GO:0042759)	0.045847	1	21.3675	65.8642	ELOVL6
regulation of organ morphogenesis (GO:2000027)	0.045847	1	21.3675	65.8642	FGFR2
negative regulation of lymphocyte apoptotic process (GO:0070229)	0.045847	1	21.3675	65.8642	IRS2
vasodilation (GO:0042311)	0.045847	1	21.3675	65.8642	ADRB3
positive regulation of synapse maturation (GO:0090129)	0.045847	1	21.3675	65.8642	CAMK2B
regulation of morphogenesis of an epithelium (GO:1905330)	0.045847	1	21.3675	65.8642	FGFR2
protein hexamerization (GO:0034214)	0.045847	1	21.3675	65.8642	OAT
regulation of oxidative phosphorylation (GO:0002082)	0.045847	1	21.3675	65.8642	MLXIPL
regulation of endoplasmic reticulum unfolded protein response (GO:1900101)	0.045847	1	21.3675	65.8642	RACK1
sphingoid biosynthetic process (GO:0046520)	0.045847	1	21.3675	65.8642	SPHK2
regulation of homotypic cell-cell adhesion (GO:0034110)	0.045847	1	21.3675	65.8642	ANK3
positive regulation of protein homooligomerization (GO:0032464)	0.045847	1	21.3675	65.8642	RACK1
nicotinamide nucleotide biosynthetic process (GO:0019359)	0.045847	1	21.3675	65.8642	ME1
negative regulation of fibrinolysis (GO:0051918)	0.045847	1	21.3675	65.8642	HRG
fatty acid homeostasis (GO:0055089)	0.045847	1	21.3675	65.8642	MLXIPL
cytoskeletal anchoring at plasma membrane (GO:0007016)	0.045847	1	21.3675	65.8642	ANK3
sphingosine metabolic process (GO:0006670)	0.045847	1	21.3675	65.8642	SPHK2
regulation of cell division (GO:0051302)	0.04632	1	5.82751	17.9032	RACK1;FGFR2
sphingolipid biosynthetic process (GO:0030148)	0.047587	1	5.74053	17.481	SPHK2;ELOVL6
regulation of protein phosphorylation (GO:0001932)	0.0479517	1	2.936	8.91827	GDF15;CDK5RAP1;RACK1;HRG
negative regulation of protein serine/threonine kinase activity (GO:0071901)	0.0488667	1	5.65611	17.0739	DUSP1;CDK5RAP1
peptidyl-threonine phosphorylation (GO:0018107)	0.0501588	1	5.57414	16.6809	CAMK2B;CSNK2B
regulation of B cell apoptotic process (GO:0002902)	0.0508108	1	19.2308	57.3009	IRS2
regulation of synapse maturation (GO:0090128)	0.0508108	1	19.2308	57.3009	CAMK2B
regulation of coagulation (GO:0050818)	0.0508108	1	19.2308	57.3009	HRG
negative regulation of oxidative stress-induced neuron death (GO:1903204)	0.0508108	1	19.2308	57.3009	RACK1
regulation of phospholipase activity (GO:0010517)	0.0508108	1	19.2308	57.3009	FGFR2
embryonic digestive tract morphogenesis (GO:0048557)	0.0508108	1	19.2308	57.3009	FGFR2
L-glutamate transport (GO:0015813)	0.0508108	1	19.2308	57.3009	SLC1A2
aspartate family amino acid metabolic process (GO:0009066)	0.0508108	1	19.2308	57.3009	GOT1
regulation of mitochondrial depolarization (GO:0051900)	0.0508108	1	19.2308	57.3009	RACK1
cilium movement involved in cell motility (GO:0060294)	0.0508108	1	19.2308	57.3009	CFAP54
positive regulation of lipase activity (GO:0060193)	0.0508108	1	19.2308	57.3009	FGFR2
negative regulation of gluconeogenesis (GO:0045721)	0.0508108	1	19.2308	57.3009	GCK
regulation of granulocyte differentiation (GO:0030852)	0.0508108	1	19.2308	57.3009	HCLS1
dicarboxylic acid biosynthetic process (GO:0043650)	0.0508108	1	19.2308	57.3009	GOT1
glycerolipid metabolic process (GO:0046486)	0.0508108	1	19.2308	57.3009	PNPLA3
negative regulation of endoplasmic reticulum unfolded protein response (GO:1900102)	0.0508108	1	19.2308	57.3009	RACK1
endothelial tube morphogenesis (GO:0061154)	0.0508108	1	19.2308	57.3009	CSNK2B
negative regulation of reproductive process (GO:2000242)	0.0508108	1	19.2308	57.3009	DUSP1
nucleoside metabolic process (GO:0009116)	0.0508108	1	19.2308	57.3009	UPP2
regulation of fatty acid beta-oxidation (GO:0031998)	0.0508108	1	19.2308	57.3009	IRS2
positive regulation of cellular biosynthetic process (GO:0031328)	0.0509663	1	3.60577	10.7329	MLXIPL;IRS2;GCK
neuron projection morphogenesis (GO:0048812)	0.0541138	1	3.51782	10.2603	PARD3;ANK3;FGFR2
negative regulation of cell cycle (GO:0045786)	0.0554486	1	5.2687	15.2387	DUSP1;CDK5RAP1
positive regulation of fatty acid biosynthetic process (GO:0045723)	0.0557491	1	17.4825	50.4702	MLXIPL
regulation of vascular endothelial growth factor signaling pathway (GO:1900746)	0.0557491	1	17.4825	50.4702	HRG
negative regulation of chemotaxis (GO:0050922)	0.0557491	1	17.4825	50.4702	HRG
chromatin silencing at rDNA (GO:0000183)	0.0557491	1	17.4825	50.4702	MBD2
glycerol metabolic process (GO:0006071)	0.0557491	1	17.4825	50.4702	GOT1
positive regulation of fatty acid oxidation (GO:0046321)	0.0557491	1	17.4825	50.4702	IRS2
biotin metabolic process (GO:0006768)	0.0557491	1	17.4825	50.4702	ACACB
methylation-dependent chromatin silencing (GO:0006346)	0.0557491	1	17.4825	50.4702	MBD2
positive regulation of sodium ion transmembrane transporter activity (GO:2000651)	0.0557491	1	17.4825	50.4702	ANK3
positive regulation of glucose metabolic process (GO:0010907)	0.0557491	1	17.4825	50.4702	IRS2
aspartate family amino acid biosynthetic process (GO:0009067)	0.0557491	1	17.4825	50.4702	GOT1
regulation of autophagosome maturation (GO:1901096)	0.0557491	1	17.4825	50.4702	UBQLN4
positive regulation of mesenchymal cell proliferation (GO:0002053)	0.0557491	1	17.4825	50.4702	FGFR2
regulation of ceramide biosynthetic process (GO:2000303)	0.0557491	1	17.4825	50.4702	RACK1
regulation of peptide hormone secretion (GO:0090276)	0.0568005	1	5.19751	14.9075	GCK;RAPGEF4
negative regulation of phosphorylation (GO:0042326)	0.0595389	1	5.06073	14.277	MLXIPL;IRS2
regulation of mesenchymal cell proliferation (GO:0010464)	0.0606619	1	16.0256	44.9109	FGFR2
fatty acid elongation (GO:0030497)	0.0606619	1	16.0256	44.9109	ELOVL6
purine nucleoside monophosphate biosynthetic process (GO:0009127)	0.0606619	1	16.0256	44.9109	LHPP
pyrimidine nucleoside salvage (GO:0043097)	0.0606619	1	16.0256	44.9109	UPP2
regulation of long-term neuronal synaptic plasticity (GO:0048169)	0.0606619	1	16.0256	44.9109	CAMK2B
negative regulation of ATP metabolic process (GO:1903579)	0.0606619	1	16.0256	44.9109	MLXIPL
regulation of blood vessel size (GO:0050880)	0.0606619	1	16.0256	44.9109	GCLC
pyrimidine-containing compound salvage (GO:0008655)	0.0606619	1	16.0256	44.9109	UPP2
regulation of cell communication by electrical coupling (GO:0010649)	0.0606619	1	16.0256	44.9109	ANK3
cellular glucan metabolic process (GO:0006073)	0.0606619	1	16.0256	44.9109	PYGL
plasminogen activation (GO:0031639)	0.0606619	1	16.0256	44.9109	F11
negative regulation of leukocyte apoptotic process (GO:2000107)	0.0606619	1	16.0256	44.9109	HCLS1
transforming growth factor beta receptor signaling pathway (GO:0007179)	0.0609249	1	4.995	13.9766	GDF15;PARD3
water-soluble vitamin metabolic process (GO:0006767)	0.062322	1	4.93097	13.6856	FASN;ACACB
regulation of endothelial cell chemotaxis (GO:2001026)	0.0655494	1	14.7929	40.3099	HRG
dicarboxylic acid catabolic process (GO:0043649)	0.0655494	1	14.7929	40.3099	GOT1
positive regulation of sodium ion transport (GO:0010765)	0.0655494	1	14.7929	40.3099	ANK3
glycerolipid catabolic process (GO:0046503)	0.0655494	1	14.7929	40.3099	PNPLA6
positive regulation of cellular carbohydrate metabolic process (GO:0010676)	0.0655494	1	14.7929	40.3099	IRS2
very long-chain fatty acid biosynthetic process (GO:0042761)	0.0655494	1	14.7929	40.3099	ELOVL6
myelination in peripheral nervous system (GO:0022011)	0.0655494	1	14.7929	40.3099	PARD3
protein kinase C-activating G-protein coupled receptor signaling pathway (GO:0007205)	0.0655494	1	14.7929	40.3099	PARD3
nucleic acid metabolic process (GO:0090304)	0.0665781	1	4.74834	12.8651	NT5E;CASC3
epidermis development (GO:0008544)	0.0680179	1	4.69043	12.6078	FABP5;FGFR2
positive regulation of protein secretion (GO:0050714)	0.069468	1	4.63392	12.3582	IRS2;GCK
positive regulation of transmembrane receptor protein serine/threonine kinase signaling pathway (GO:0090100)	0.069468	1	4.63392	12.3582	GDF15;CSNK2B
positive regulation of cell cycle (GO:0045787)	0.069468	1	4.63392	12.3582	MLXIPL;FGFR2
negative regulation of hydrogen peroxide-induced cell death (GO:1903206)	0.0704117	1	13.7363	36.4478	RACK1
ribonucleoside monophosphate biosynthetic process (GO:0009156)	0.0704117	1	13.7363	36.4478	LHPP
nucleoside salvage (GO:0043174)	0.0704117	1	13.7363	36.4478	UPP2
quinone biosynthetic process (GO:1901663)	0.0704117	1	13.7363	36.4478	COQ8A
mitotic cell cycle arrest (GO:0071850)	0.0704117	1	13.7363	36.4478	DUSP1
positive regulation of cardiac muscle cell proliferation (GO:0060045)	0.0704117	1	13.7363	36.4478	FGFR2
acetyl-CoA metabolic process (GO:0006084)	0.0704117	1	13.7363	36.4478	ACACB
ubiquinone metabolic process (GO:0006743)	0.0704117	1	13.7363	36.4478	COQ8A
lipid particle organization (GO:0034389)	0.0704117	1	13.7363	36.4478	PNPLA3
regulation of lipase activity (GO:0060191)	0.0704117	1	13.7363	36.4478	ANGPTL8
regulation of activin receptor signaling pathway (GO:0032925)	0.0704117	1	13.7363	36.4478	CSNK2B
regulation of gastrulation (GO:0010470)	0.0704117	1	13.7363	36.4478	RACK1
regulation of synapse organization (GO:0050807)	0.0704117	1	13.7363	36.4478	CAMK2B
acyl-CoA biosynthetic process (GO:0071616)	0.0704117	1	13.7363	36.4478	FASN
purine nucleotide catabolic process (GO:0006195)	0.0704117	1	13.7363	36.4478	NT5E
modified amino acid transport (GO:0072337)	0.0704117	1	13.7363	36.4478	SLC16A12
regulation of mitotic cell cycle spindle assembly checkpoint (GO:0090266)	0.0704117	1	13.7363	36.4478	DUSP1
purine-containing compound catabolic process (GO:0072523)	0.0704117	1	13.7363	36.4478	NT5E
establishment of protein localization to membrane (GO:0090150)	0.0709282	1	4.57875	12.1158	PARD3;ANK3
phosphate-containing compound metabolic process (GO:0006796)	0.0711977	1	3.13545	8.28479	COQ8A;GCK;LHPP
regulation of peptidyl-tyrosine phosphorylation (GO:0050730)	0.0738787	1	4.47227	11.6517	HCLS1;HRG
NAD biosynthesis via nicotinamide riboside salvage pathway (GO:0034356)	0.0752489	1	12.8205	33.1661	NNMT
ubiquinone biosynthetic process (GO:0006744)	0.0752489	1	12.8205	33.1661	COQ8A
regulation of delayed rectifier potassium channel activity (GO:1902259)	0.0752489	1	12.8205	33.1661	ANK3
negative regulation of peptidyl-threonine phosphorylation (GO:0010801)	0.0752489	1	12.8205	33.1661	PARD3
digestive tract morphogenesis (GO:0048546)	0.0752489	1	12.8205	33.1661	FGFR2
regulation of protein homooligomerization (GO:0032462)	0.0752489	1	12.8205	33.1661	RACK1
positive regulation of glycolytic process (GO:0045821)	0.0752489	1	12.8205	33.1661	MLXIPL
cofactor transport (GO:0051181)	0.0752489	1	12.8205	33.1661	HRG
pyrimidine nucleoside biosynthetic process (GO:0046134)	0.0752489	1	12.8205	33.1661	UPP2
positive regulation of coenzyme metabolic process (GO:0051197)	0.0752489	1	12.8205	33.1661	MLXIPL
regulation of establishment of cell polarity (GO:2000114)	0.0752489	1	12.8205	33.1661	RACK1
glycerophospholipid catabolic process (GO:0046475)	0.0752489	1	12.8205	33.1661	PNPLA6
embryonic cranial skeleton morphogenesis (GO:0048701)	0.0752489	1	12.8205	33.1661	FGFR2
endoderm development (GO:0007492)	0.0752489	1	12.8205	33.1661	DUSP1
organic substance transport (GO:0071702)	0.0768682	1	4.37063	11.2136	ABCA3;HRG
regulation of proteasomal ubiquitin-dependent protein catabolic process (GO:0032434)	0.0783771	1	4.32152	11.0036	RACK1;UBQLN4
negative regulation of translation (GO:0017148)	0.0783771	1	4.32152	11.0036	RACK1;EIF4EBP3
peptidyl-threonine modification (GO:0018210)	0.0798955	1	4.2735	10.7993	CAMK2B;CSNK2B
peptidyl-threonine dephosphorylation (GO:0035970)	0.0800612	1	12.0192	30.3481	DUSP1
regulation of osteoblast proliferation (GO:0033688)	0.0800612	1	12.0192	30.3481	FGFR2
bone morphogenesis (GO:0060349)	0.0800612	1	12.0192	30.3481	FGFR2
fibrinolysis (GO:0042730)	0.0800612	1	12.0192	30.3481	HRG
positive regulation of cardiac muscle tissue growth (GO:0055023)	0.0800612	1	12.0192	30.3481	FGFR2
positive regulation of dendrite morphogenesis (GO:0050775)	0.0800612	1	12.0192	30.3481	CAMK2B
glucose 6-phosphate metabolic process (GO:0051156)	0.0800612	1	12.0192	30.3481	GCK
regulation of energy homeostasis (GO:2000505)	0.0800612	1	12.0192	30.3481	MLXIPL
negative regulation of translational initiation (GO:0045947)	0.0800612	1	12.0192	30.3481	EIF4EBP3
mesenchyme development (GO:0060485)	0.0800612	1	12.0192	30.3481	FGFR2
lipid transport (GO:0006869)	0.0829596	1	4.1806	10.4072	SLC10A2;ABCA3
positive regulation of cellular metabolic process (GO:0031325)	0.0845051	1	4.13565	10.219	FASN;ACACB
positive regulation of protein processing (GO:0010954)	0.0848487	1	11.3122	27.9059	ANGPTL8
positive regulation of focal adhesion assembly (GO:0051894)	0.0848487	1	11.3122	27.9059	HRG
phospholipid catabolic process (GO:0009395)	0.0848487	1	11.3122	27.9059	PNPLA6
2-oxoglutarate metabolic process (GO:0006103)	0.0848487	1	11.3122	27.9059	GOT1
ureteric bud development (GO:0001657)	0.0848487	1	11.3122	27.9059	FGFR2
positive regulation of fatty acid metabolic process (GO:0045923)	0.0848487	1	11.3122	27.9059	MLXIPL
nucleotide catabolic process (GO:0009166)	0.0848487	1	11.3122	27.9059	NT5E
defense response to fungus (GO:0050832)	0.0848487	1	11.3122	27.9059	HRG
serine family amino acid metabolic process (GO:0009069)	0.0848487	1	11.3122	27.9059	GCLC
regulation of establishment or maintenance of cell polarity (GO:0032878)	0.0848487	1	11.3122	27.9059	RACK1
mesonephric tubule development (GO:0072164)	0.0848487	1	11.3122	27.9059	FGFR2
positive regulation of cation transmembrane transport (GO:1904064)	0.0848487	1	11.3122	27.9059	ANK3
regulation of myelination (GO:0031641)	0.0848487	1	11.3122	27.9059	PARD3
negative regulation of cellular carbohydrate metabolic process (GO:0010677)	0.0848487	1	11.3122	27.9059	GCK
negative regulation of phosphoprotein phosphatase activity (GO:0032515)	0.0848487	1	11.3122	27.9059	PPP1R1B
regulation of cell growth (GO:0001558)	0.0883849	1	2.85605	6.92894	OSGIN1;RACK1;HRG
glucan catabolic process (GO:0009251)	0.0896115	1	10.6838	25.7721	PYGL
regulation of multicellular organism growth (GO:0040014)	0.0896115	1	10.6838	25.7721	FGFR2
regulation of cardiac muscle cell proliferation (GO:0060043)	0.0896115	1	10.6838	25.7721	FGFR2
long-chain fatty-acyl-CoA biosynthetic process (GO:0035338)	0.0896115	1	10.6838	25.7721	ELOVL6
nuclear envelope reassembly (GO:0031468)	0.0896115	1	10.6838	25.7721	NSFL1C
positive regulation of actin cytoskeleton reorganization (GO:2000251)	0.0896115	1	10.6838	25.7721	HCLS1
glycogen catabolic process (GO:0005980)	0.0896115	1	10.6838	25.7721	PYGL
acute-phase response (GO:0006953)	0.0896115	1	10.6838	25.7721	IL1RN
positive regulation of lipid catabolic process (GO:0050996)	0.0896115	1	10.6838	25.7721	IRS2
regulation of cellular response to growth factor stimulus (GO:0090287)	0.0896115	1	10.6838	25.7721	FGFR2
positive regulation of carbohydrate metabolic process (GO:0045913)	0.0896115	1	10.6838	25.7721	MLXIPL
establishment of epithelial cell polarity (GO:0090162)	0.0896115	1	10.6838	25.7721	PARD3
glyceraldehyde-3-phosphate metabolic process (GO:0019682)	0.0896115	1	10.6838	25.7721	KHK
establishment or maintenance of apical/basal cell polarity (GO:0035088)	0.0896115	1	10.6838	25.7721	PARD3
anion homeostasis (GO:0055081)	0.0896115	1	10.6838	25.7721	MLXIPL
negative regulation of protein dephosphorylation (GO:0035308)	0.0896115	1	10.6838	25.7721	PPP1R1B
cellular response to interleukin-7 (GO:0098761)	0.0943498	1	10.1215	23.8942	IRS2
fatty-acyl-CoA metabolic process (GO:0035337)	0.0943498	1	10.1215	23.8942	FASN
positive regulation of blood coagulation (GO:0030194)	0.0943498	1	10.1215	23.8942	HRG
regulation of platelet activation (GO:0010543)	0.0943498	1	10.1215	23.8942	HRG
NADP metabolic process (GO:0006739)	0.0943498	1	10.1215	23.8942	ME1
positive regulation of phospholipase activity (GO:0010518)	0.0943498	1	10.1215	23.8942	FGFR2
sulfur compound transport (GO:0072348)	0.0943498	1	10.1215	23.8942	SLC6A6
acylglycerol biosynthetic process (GO:0046463)	0.0943498	1	10.1215	23.8942	PNPLA3
aspartate family amino acid catabolic process (GO:0009068)	0.0943498	1	10.1215	23.8942	GOT1
regulation of heterotypic cell-cell adhesion (GO:0034114)	0.0943498	1	10.1215	23.8942	IL1RN
interleukin-7-mediated signaling pathway (GO:0038111)	0.0943498	1	10.1215	23.8942	IRS2
morphogenesis of an epithelium (GO:0002009)	0.0943498	1	10.1215	23.8942	FGFR2
positive regulation of adherens junction organization (GO:1903393)	0.0943498	1	10.1215	23.8942	HRG
regulation of transcription factor import into nucleus (GO:0042990)	0.0943498	1	10.1215	23.8942	HCLS1
triglyceride biosynthetic process (GO:0019432)	0.0943498	1	10.1215	23.8942	PNPLA3
positive regulation of phosphorylation (GO:0042327)	0.0955001	1	2.7604	6.48315	MLXIPL;RACK1;FGFR2
cellular response to transforming growth factor beta stimulus (GO:0071560)	0.0971748	1	3.80807	8.87755	GDF15;PARD3
regulation of gluconeogenesis (GO:0006111)	0.0990637	1	9.61538	22.2307	GCK
covalent chromatin modification (GO:0016569)	0.0990637	1	9.61538	22.2307	MBD2
positive regulation of dendritic spine development (GO:0060999)	0.0990637	1	9.61538	22.2307	CAMK2B
adrenergic receptor signaling pathway (GO:0071875)	0.0990637	1	9.61538	22.2307	ADRB3
cellular polysaccharide catabolic process (GO:0044247)	0.0990637	1	9.61538	22.2307	PYGL
regulation of lipoprotein lipase activity (GO:0051004)	0.0990637	1	9.61538	22.2307	ANGPTL8
inactivation of MAPK activity (GO:0000188)	0.0990637	1	9.61538	22.2307	DUSP1
embryonic digestive tract development (GO:0048566)	0.0990637	1	9.61538	22.2307	FGFR2
neuromuscular junction development (GO:0007528)	0.0990637	1	9.61538	22.2307	ANK3
purine nucleotide metabolic process (GO:0006163)	0.0990637	1	9.61538	22.2307	NT5E
mitochondrial respiratory chain complex IV assembly (GO:0033617)	0.0990637	1	9.61538	22.2307	COX16
regulation of fibroblast growth factor receptor signaling pathway (GO:0040036)	0.0990637	1	9.61538	22.2307	FGFR2
adenylate cyclase-activating adrenergic receptor signaling pathway (GO:0071880)	0.0990637	1	9.61538	22.2307	ADRB3
negative regulation of plasma membrane bounded cell projection assembly (GO:0120033)	0.0990637	1	9.61538	22.2307	HRG
mitochondrial ATP synthesis coupled proton transport (GO:0042776)	0.103753	1	9.15751	20.7485	ATP5S
ventricular cardiac muscle tissue development (GO:0003229)	0.103753	1	9.15751	20.7485	FGFR2
mitochondrial respiratory chain complex IV biogenesis (GO:0097034)	0.103753	1	9.15751	20.7485	COX16
negative regulation of cyclin-dependent protein kinase activity (GO:1904030)	0.103753	1	9.15751	20.7485	CDK5RAP1
negative regulation of macroautophagy (GO:0016242)	0.103753	1	9.15751	20.7485	UBQLN4
positive regulation of lipid metabolic process (GO:0045834)	0.103753	1	9.15751	20.7485	MLXIPL
negative regulation of cell cycle arrest (GO:0071157)	0.103753	1	9.15751	20.7485	MLXIPL
positive regulation of intracellular signal transduction (GO:1902533)	0.10531	1	2.00321	4.50891	ADRB3;RACK1;HCLS1;IRS2;FGFR2
fatty acid metabolic process (GO:0006631)	0.107007	1	3.59454	8.03328	FASN;PNPLA3
positive regulation of cellular catabolic process (GO:0031331)	0.107007	1	3.59454	8.03328	MLXIPL;IRS2
positive regulation of biosynthetic process (GO:0009891)	0.108419	1	8.74126	19.4209	MLXIPL
NAD biosynthetic process (GO:0009435)	0.108419	1	8.74126	19.4209	NNMT
protein homotrimerization (GO:0070207)	0.108419	1	8.74126	19.4209	SLC1A2
positive regulation of protein targeting to membrane (GO:0090314)	0.108419	1	8.74126	19.4209	ANK3
cellular response to hexose stimulus (GO:0071331)	0.108419	1	8.74126	19.4209	RACK1
outflow tract septum morphogenesis (GO:0003148)	0.108419	1	8.74126	19.4209	FGFR2
inner ear morphogenesis (GO:0042472)	0.108419	1	8.74126	19.4209	FGFR2
negative regulation of response to endoplasmic reticulum stress (GO:1903573)	0.108419	1	8.74126	19.4209	RACK1
regulation of transcription from RNA polymerase III promoter (GO:0006359)	0.108419	1	8.74126	19.4209	NAB2
sulfur amino acid metabolic process (GO:0000096)	0.108419	1	8.74126	19.4209	GCLC
embryonic skeletal system morphogenesis (GO:0048704)	0.108419	1	8.74126	19.4209	FGFR2
digestive system development (GO:0055123)	0.108419	1	8.74126	19.4209	FGFR2
regulation of protein secretion (GO:0050708)	0.108671	1	3.56125	7.90394	GCK;RAPGEF4
regulation of Wnt signaling pathway (GO:0030111)	0.11202	1	3.4965	7.6541	RACK1;FGFR2
positive regulation of ATP metabolic process (GO:1903580)	0.11306	1	8.3612	18.2261	MLXIPL
cellular nitrogen compound biosynthetic process (GO:0044271)	0.11306	1	8.3612	18.2261	SPHK2
neuronal action potential (GO:0019228)	0.11306	1	8.3612	18.2261	ANK3
regulation of dendritic spine morphogenesis (GO:0061001)	0.11306	1	8.3612	18.2261	CAMK2B
positive regulation of protein oligomerization (GO:0032461)	0.11306	1	8.3612	18.2261	RACK1
zinc II ion transmembrane transport (GO:0071577)	0.11306	1	8.3612	18.2261	SLC39A4
divalent inorganic cation homeostasis (GO:0072507)	0.11306	1	8.3612	18.2261	ANK3
positive regulation of ion transmembrane transporter activity (GO:0032414)	0.11306	1	8.3612	18.2261	ANK3
positive regulation of cell junction assembly (GO:1901890)	0.11306	1	8.3612	18.2261	HRG
membrane assembly (GO:0071709)	0.11306	1	8.3612	18.2261	ANK3
NAD metabolic process (GO:0019674)	0.11306	1	8.3612	18.2261	NT5E
cilium-dependent cell motility (GO:0060285)	0.122271	1	7.69231	16.1655	CFAP54
DNA replication initiation (GO:0006270)	0.122271	1	7.69231	16.1655	MCM10
ear morphogenesis (GO:0042471)	0.122271	1	7.69231	16.1655	FGFR2
Golgi to plasma membrane protein transport (GO:0043001)	0.122271	1	7.69231	16.1655	ANK3
regulation of neuronal synaptic plasticity (GO:0048168)	0.122271	1	7.69231	16.1655	CAMK2B
negative regulation of cyclin-dependent protein serine/threonine kinase activity (GO:0045736)	0.122271	1	7.69231	16.1655	CDK5RAP1
fatty acid derivative biosynthetic process (GO:1901570)	0.122271	1	7.69231	16.1655	FASN
sphingolipid metabolic process (GO:0006665)	0.123947	1	3.28731	6.86357	SPHK2;ELOVL6
long-chain fatty-acyl-CoA metabolic process (GO:0035336)	0.126841	1	7.39645	15.2724	ELOVL6
respiratory chain complex IV assembly (GO:0008535)	0.126841	1	7.39645	15.2724	COX16
respiratory tube development (GO:0030323)	0.126841	1	7.39645	15.2724	FGFR2
in utero embryonic development (GO:0001701)	0.126841	1	7.39645	15.2724	FGFR2
peptidyl-tyrosine dephosphorylation (GO:0035335)	0.126841	1	7.39645	15.2724	DUSP1
positive regulation of embryonic development (GO:0040019)	0.126841	1	7.39645	15.2724	RACK1
L-amino acid transport (GO:0015807)	0.126841	1	7.39645	15.2724	SLC1A2
monocarboxylic acid catabolic process (GO:0072329)	0.126841	1	7.39645	15.2724	AGXT
regulation of lamellipodium assembly (GO:0010591)	0.126841	1	7.39645	15.2724	HRG
positive regulation of glucose transport (GO:0010828)	0.126841	1	7.39645	15.2724	IRS2
regulation of glucose metabolic process (GO:0010906)	0.126841	1	7.39645	15.2724	IRS2
macromolecular complex assembly (GO:0065003)	0.130896	1	3.17864	6.4633	PARD3;CSNK2B
positive regulation of glucose import (GO:0046326)	0.131387	1	7.12251	14.4559	IRS2
response to growth factor (GO:0070848)	0.131387	1	7.12251	14.4559	RACK1
cation transmembrane transport (GO:0098655)	0.131387	1	7.12251	14.4559	SLC7A2
positive regulation of cAMP metabolic process (GO:0030816)	0.131387	1	7.12251	14.4559	RACK1
regulation of cell differentiation (GO:0045595)	0.132647	1	3.15259	6.36843	PLEKHB1;FGFR2
regulation of apoptotic process (GO:0042981)	0.132674	1	1.6497	3.33216	GCLC;SPHK2;DUSP1;GDF15;RACK1;HRG;FGFR2
sulfur compound biosynthetic process (GO:0044272)	0.134403	1	3.12695	6.27551	GCLC;GSS
ATP synthesis coupled proton transport (GO:0015986)	0.13591	1	6.86813	13.7072	ATP5S
response to hexose (GO:0009746)	0.13591	1	6.86813	13.7072	IRS2
leukocyte cell-cell adhesion (GO:0007159)	0.13591	1	6.86813	13.7072	NT5E
cristae formation (GO:0042407)	0.13591	1	6.86813	13.7072	ATP5S
purine ribonucleoside triphosphate biosynthetic process (GO:0009206)	0.13591	1	6.86813	13.7072	ATP5S
regulation of protein targeting to membrane (GO:0090313)	0.13591	1	6.86813	13.7072	ANK3
dephosphorylation (GO:0016311)	0.137932	1	3.07692	6.09536	DUSP1;LHPP
protein dephosphorylation (GO:0006470)	0.139705	1	3.0525	6.00801	DUSP1;LHPP
negative regulation of endocytosis (GO:0045806)	0.14041	1	6.6313	13.0185	RACK1
hydrogen ion transmembrane transport (GO:1902600)	0.14041	1	6.6313	13.0185	ATP5S
positive regulation of cell communication (GO:0010647)	0.14041	1	6.6313	13.0185	ANK3
regulation of fatty acid biosynthetic process (GO:0042304)	0.14041	1	6.6313	13.0185	MLXIPL
positive regulation of lipid biosynthetic process (GO:0046889)	0.14041	1	6.6313	13.0185	MLXIPL
regulation of actin polymerization or depolymerization (GO:0008064)	0.14041	1	6.6313	13.0185	HCLS1
bicellular tight junction assembly (GO:0070830)	0.14041	1	6.6313	13.0185	PARD3
dicarboxylic acid transport (GO:0006835)	0.144886	1	6.41026	12.3834	SLC1A2
very long-chain fatty acid metabolic process (GO:0000038)	0.144886	1	6.41026	12.3834	ELOVL6
lung development (GO:0030324)	0.144886	1	6.41026	12.3834	FGFR2
amino acid transmembrane transport (GO:0003333)	0.144886	1	6.41026	12.3834	SLC6A6
respiratory system development (GO:0060541)	0.144886	1	6.41026	12.3834	FGFR2
regulation of actin cytoskeleton reorganization (GO:2000249)	0.149339	1	6.20347	11.7961	HCLS1
positive regulation of cation channel activity (GO:2001259)	0.149339	1	6.20347	11.7961	ANK3
regulation of developmental growth (GO:0048638)	0.149339	1	6.20347	11.7961	FGFR2
bile acid and bile salt transport (GO:0015721)	0.149339	1	6.20347	11.7961	SLC10A2
negative regulation of transferase activity (GO:0051348)	0.149339	1	6.20347	11.7961	IRS2
ATP-dependent chromatin remodeling (GO:0043044)	0.149339	1	6.20347	11.7961	MBD2
regulation of blood coagulation (GO:0030193)	0.149339	1	6.20347	11.7961	HRG
positive regulation of B cell proliferation (GO:0030890)	0.149339	1	6.20347	11.7961	IRS2
regulation of protein polymerization (GO:0032271)	0.149339	1	6.20347	11.7961	HCLS1
nuclear envelope organization (GO:0006998)	0.149339	1	6.20347	11.7961	NSFL1C
regulation of cell adhesion mediated by integrin (GO:0033628)	0.149339	1	6.20347	11.7961	HRG
cellular zinc ion homeostasis (GO:0006882)	0.153769	1	6.00962	11.2518	SLC39A4
regulation of dendritic spine development (GO:0060998)	0.153769	1	6.00962	11.2518	CAMK2B
negative regulation of cell-cell adhesion (GO:0022408)	0.153769	1	6.00962	11.2518	IL1RN
positive regulation of ubiquitin-protein transferase activity (GO:0051443)	0.153769	1	6.00962	11.2518	ARRDC4
regulation of ubiquitin-protein transferase activity (GO:0051438)	0.153769	1	6.00962	11.2518	ARRDC4
regulation of glucose import (GO:0046324)	0.153769	1	6.00962	11.2518	IRS2
skeletal system morphogenesis (GO:0048705)	0.153769	1	6.00962	11.2518	FGFR2
zinc ion homeostasis (GO:0055069)	0.153769	1	6.00962	11.2518	SLC39A4
proton transport (GO:0015992)	0.153769	1	6.00962	11.2518	ATP5S
activation of adenylate cyclase activity (GO:0007190)	0.158177	1	5.82751	10.7462	ADRB3
phosphatidylcholine biosynthetic process (GO:0006656)	0.158177	1	5.82751	10.7462	CSNK2B
positive regulation of transcription factor import into nucleus (GO:0042993)	0.158177	1	5.82751	10.7462	HCLS1
protein trimerization (GO:0070206)	0.158177	1	5.82751	10.7462	SLC1A2
ATP biosynthetic process (GO:0006754)	0.158177	1	5.82751	10.7462	ATP5S
positive regulation of myeloid leukocyte differentiation (GO:0002763)	0.158177	1	5.82751	10.7462	HCLS1
positive regulation of transferase activity (GO:0051347)	0.161334	1	2.78707	5.08439	ARRDC4;FGFR2
glycogen metabolic process (GO:0005977)	0.162562	1	5.65611	10.2754	PYGL
positive regulation of adenylate cyclase activity (GO:0045762)	0.162562	1	5.65611	10.2754	ADRB3
positive regulation of cell-cell adhesion (GO:0022409)	0.162562	1	5.65611	10.2754	ANK3
stem cell differentiation (GO:0048863)	0.162562	1	5.65611	10.2754	FGFR2
positive regulation of cell-matrix adhesion (GO:0001954)	0.162562	1	5.65611	10.2754	HRG
positive regulation of intrinsic apoptotic signaling pathway (GO:2001244)	0.162562	1	5.65611	10.2754	RACK1
embryonic organ morphogenesis (GO:0048562)	0.162562	1	5.65611	10.2754	FGFR2
establishment or maintenance of epithelial cell apical/basal polarity (GO:0045197)	0.162562	1	5.65611	10.2754	PARD3
inorganic cation transmembrane transport (GO:0098662)	0.166835	1	2.72777	4.88475	ATP5S;HCN3
epithelial tube morphogenesis (GO:0060562)	0.166924	1	5.49451	9.83636	CSNK2B
bone development (GO:0060348)	0.166924	1	5.49451	9.83636	FGFR2
ventricular cardiac muscle tissue morphogenesis (GO:0055010)	0.166924	1	5.49451	9.83636	FGFR2
regulation of wound healing (GO:0061041)	0.166924	1	5.49451	9.83636	HRG
cellular macromolecular complex assembly (GO:0034622)	0.166924	1	5.49451	9.83636	CSNK2B
positive regulation of macromolecule biosynthetic process (GO:0010557)	0.170521	1	2.68962	4.75766	IRS2;GCK
negative regulation of protein kinase B signaling (GO:0051898)	0.171263	1	5.34188	9.42603	RACK1
apical junction assembly (GO:0043297)	0.171263	1	5.34188	9.42603	PARD3
positive regulation of ATPase activity (GO:0032781)	0.171263	1	5.34188	9.42603	DNAJB11
regulation of phosphoprotein phosphatase activity (GO:0043666)	0.171263	1	5.34188	9.42603	PPP1R1B
carboxylic acid transmembrane transport (GO:1905039)	0.171263	1	5.34188	9.42603	SLC6A6
regulation of sodium ion transport (GO:0002028)	0.171263	1	5.34188	9.42603	ANK3
transmembrane receptor protein serine/threonine kinase signaling pathway (GO:0007178)	0.17422	1	2.65252	4.63511	GDF15;PARD3
regulation of potassium ion transport (GO:0043266)	0.17558	1	5.19751	9.04188	ANK3
organic hydroxy compound transport (GO:0015850)	0.17558	1	5.19751	9.04188	SLC10A2
acylglycerol metabolic process (GO:0006639)	0.17558	1	5.19751	9.04188	PNPLA3
regulation of smoothened signaling pathway (GO:0008589)	0.17558	1	5.19751	9.04188	FGFR2
regulation of muscle cell differentiation (GO:0051147)	0.17558	1	5.19751	9.04188	FGFR2
endoderm formation (GO:0001706)	0.17558	1	5.19751	9.04188	DUSP1
cardiac muscle tissue morphogenesis (GO:0055008)	0.17558	1	5.19751	9.04188	FGFR2
sodium ion transmembrane transport (GO:0035725)	0.17558	1	5.19751	9.04188	HCN3
inner mitochondrial membrane organization (GO:0007007)	0.17558	1	5.19751	9.04188	ATP5S
plasma membrane organization (GO:0007009)	0.17558	1	5.19751	9.04188	ANK3
zymogen activation (GO:0031638)	0.17558	1	5.19751	9.04188	F11
MAPK cascade (GO:0000165)	0.177583	1	2.06782	3.57386	CAMK2B;IRS2;FGFR2
regulation of peptidyl-threonine phosphorylation (GO:0010799)	0.179875	1	5.06073	8.68163	PARD3
myelination (GO:0042552)	0.179875	1	5.06073	8.68163	PARD3
regulation of dendrite development (GO:0050773)	0.179875	1	5.06073	8.68163	CAMK2B
regulation of carbohydrate catabolic process (GO:0043470)	0.179875	1	5.06073	8.68163	GCK
regulation of sodium ion transmembrane transporter activity (GO:2000649)	0.179875	1	5.06073	8.68163	ANK3
phospholipid biosynthetic process (GO:0008654)	0.179875	1	5.06073	8.68163	SPHK2
positive regulation of cell proliferation (GO:0008284)	0.180505	1	1.80995	3.09864	MLXIPL;HCLS1;IRS2;FGFR2
negative regulation of signal transduction (GO:0009968)	0.18406	1	2.03142	3.43816	RACK1;HRG;FGFR2
regulation of ossification (GO:0030278)	0.184148	1	4.93097	8.34327	FGFR2
inositol lipid-mediated signaling (GO:0048017)	0.188399	1	4.80769	8.02497	IRS2
regulation of proteasomal protein catabolic process (GO:0061136)	0.188399	1	4.80769	8.02497	UBQLN4
Golgi to plasma membrane transport (GO:0006893)	0.188399	1	4.80769	8.02497	ANK3
acyl-CoA metabolic process (GO:0006637)	0.188399	1	4.80769	8.02497	ACACB
purine ribonucleoside monophosphate metabolic process (GO:0009167)	0.188399	1	4.80769	8.02497	LHPP
regulation of cell proliferation (GO:0042127)	0.188602	1	1.55715	2.5975	MLXIPL;CSNK2B;HCLS1;IRS2;HRG;FGFR2
phosphatidic acid biosynthetic process (GO:0006654)	0.192628	1	4.69043	7.72512	PNPLA3
negative regulation of cytokine-mediated signaling pathway (GO:0001960)	0.192628	1	4.69043	7.72512	IL1RN
regulation of ATPase activity (GO:0043462)	0.192628	1	4.69043	7.72512	DNAJB11
tRNA aminoacylation (GO:0043039)	0.192628	1	4.69043	7.72512	CARS
odontogenesis (GO:0042476)	0.196835	1	4.57875	7.44227	FGFR2
regulation of phagocytosis (GO:0050764)	0.196835	1	4.57875	7.44227	RACK1
mesenchymal cell differentiation (GO:0048762)	0.196835	1	4.57875	7.44227	FGFR2
phosphatidic acid metabolic process (GO:0046473)	0.196835	1	4.57875	7.44227	PNPLA3
peptide transport (GO:0015833)	0.196835	1	4.57875	7.44227	ARRDC4
positive regulation of cell division (GO:0051781)	0.196835	1	4.57875	7.44227	FGFR2
regulation of protein localization (GO:0032880)	0.196835	1	4.57875	7.44227	RACK1
gluconeogenesis (GO:0006094)	0.196835	1	4.57875	7.44227	GOT1
regulation of ATP metabolic process (GO:1903578)	0.205184	1	4.37063	6.92242	GCK
regulation of B cell proliferation (GO:0030888)	0.205184	1	4.37063	6.92242	IRS2
cardiac ventricle morphogenesis (GO:0003208)	0.205184	1	4.37063	6.92242	FGFR2
positive regulation of protein localization to plasma membrane (GO:1903078)	0.205184	1	4.37063	6.92242	RACK1
digestive tract development (GO:0048565)	0.205184	1	4.37063	6.92242	FGFR2
negative regulation of intracellular signal transduction (GO:1902532)	0.206129	1	2.37417	3.74942	DUSP1;RACK1
regulation of focal adhesion assembly (GO:0051893)	0.209326	1	4.2735	6.68318	HRG
protein N-linked glycosylation via asparagine (GO:0018279)	0.209326	1	4.2735	6.68318	RPN1
hexose biosynthetic process (GO:0019319)	0.209326	1	4.2735	6.68318	GOT1
glycerophospholipid biosynthetic process (GO:0046474)	0.211829	1	2.331	3.61766	CSNK2B;PNPLA3
hexose metabolic process (GO:0019318)	0.213446	1	4.1806	6.45639	IRS2
metal ion homeostasis (GO:0055065)	0.213446	1	4.1806	6.45639	ANK3
peptidyl-asparagine modification (GO:0018196)	0.213446	1	4.1806	6.45639	RPN1
tRNA aminoacylation for protein translation (GO:0006418)	0.217546	1	4.09165	6.24118	CARS
regulation of generation of precursor metabolites and energy (GO:0043467)	0.217546	1	4.09165	6.24118	GCK
positive regulation of ion transport (GO:0043270)	0.217546	1	4.09165	6.24118	ANK3
fatty acid biosynthetic process (GO:0006633)	0.221624	1	4.00641	6.03675	ELOVL6
regulation of intrinsic apoptotic signaling pathway (GO:2001242)	0.221624	1	4.00641	6.03675	RACK1
negative regulation of cellular biosynthetic process (GO:0031327)	0.221624	1	4.00641	6.03675	GCK
DNA metabolic process (GO:0006259)	0.225488	1	1.8315	2.728	NT5E;MBD2;MCM10
negative regulation of mitotic cell cycle (GO:0045930)	0.225682	1	3.92465	5.84235	DUSP1
regulation of cell cycle arrest (GO:0071156)	0.225682	1	3.92465	5.84235	MLXIPL
positive regulation of hydrolase activity (GO:0051345)	0.227103	1	2.22321	3.29558	DNAJB11;RACK1
cilium movement (GO:0003341)	0.229718	1	3.84615	5.65732	CFAP54
antimicrobial humoral immune response mediated by antimicrobial peptide (GO:0061844)	0.229718	1	3.84615	5.65732	HRG
protein autophosphorylation (GO:0046777)	0.232852	1	2.18531	3.18477	CAMK2B;FGFR2
blood circulation (GO:0008015)	0.233733	1	3.77074	5.48105	GCLC
peptidyl-tyrosine modification (GO:0018212)	0.237728	1	3.69822	5.31297	FGFR2
coenzyme metabolic process (GO:0006732)	0.237728	1	3.69822	5.31297	FASN
positive regulation of proteolysis (GO:0045862)	0.241702	1	3.62845	5.15257	ANGPTL8
regulation of DNA binding (GO:0051101)	0.241702	1	3.62845	5.15257	CSNK2B
regulation of calcium ion transport (GO:0051924)	0.241702	1	3.62845	5.15257	CAMK2B
positive regulation of phosphatidylinositol 3-kinase signaling (GO:0014068)	0.245656	1	3.56125	4.99937	HCLS1
positive regulation of tyrosine phosphorylation of STAT protein (GO:0042531)	0.245656	1	3.56125	4.99937	HCLS1
positive regulation of protein import into nucleus (GO:0042307)	0.245656	1	3.56125	4.99937	HCLS1
embryonic organ development (GO:0048568)	0.245656	1	3.56125	4.99937	FGFR2
negative regulation of apoptotic process (GO:0043066)	0.246701	1	1.58278	2.21522	GCLC;SPHK2;HCLS1;FGFR2
membrane fusion (GO:0061025)	0.249589	1	3.4965	4.85293	NSFL1C
action potential (GO:0001508)	0.249589	1	3.4965	4.85293	ANK3
positive regulation of immune response (GO:0050778)	0.249589	1	3.4965	4.85293	HRG
DNA-dependent DNA replication (GO:0006261)	0.257395	1	3.37382	4.57876	MCM10
regulation of tumor necrosis factor-mediated signaling pathway (GO:0010803)	0.257395	1	3.37382	4.57876	RACK1
chordate embryonic development (GO:0043009)	0.257395	1	3.37382	4.57876	FGFR2
phosphatidylinositol-mediated signaling (GO:0048015)	0.257395	1	3.37382	4.57876	IRS2
positive regulation of protein transport (GO:0051222)	0.257395	1	3.37382	4.57876	RACK1
autophagosome organization (GO:1905037)	0.257395	1	3.37382	4.57876	NSFL1C
ATP metabolic process (GO:0046034)	0.257395	1	3.37382	4.57876	ATP5S
IRE1-mediated unfolded protein response (GO:0036498)	0.261267	1	3.31565	4.4503	DNAJB11
regulation of neurogenesis (GO:0050767)	0.261267	1	3.31565	4.4503	CDK5RAP1
tRNA modification (GO:0006400)	0.261267	1	3.31565	4.4503	CDK5RAP1
protein homotetramerization (GO:0051289)	0.261267	1	3.31565	4.4503	ACACB
protein homooligomerization (GO:0051260)	0.261707	1	2.01369	2.69941	SLC1A2;ACACB
sodium ion transport (GO:0006814)	0.26512	1	3.25945	4.32716	HCN3
autophagosome assembly (GO:0000045)	0.26512	1	3.25945	4.32716	NSFL1C
regulation of protein metabolic process (GO:0051246)	0.268953	1	3.20513	4.20904	ANGPTL8
mitotic cytokinesis (GO:0000281)	0.268953	1	3.20513	4.20904	ANK3
cell chemotaxis (GO:0060326)	0.272765	1	3.15259	4.09566	SAA2
regulation of tyrosine phosphorylation of STAT protein (GO:0042509)	0.276559	1	3.10174	3.98676	HCLS1
negative regulation of MAP kinase activity (GO:0043407)	0.276559	1	3.10174	3.98676	DUSP1
RNA 3'-end processing (GO:0031123)	0.276559	1	3.10174	3.98676	CASC3
protein targeting to membrane (GO:0006612)	0.276559	1	3.10174	3.98676	PARD3
positive regulation of cellular amide metabolic process (GO:0034250)	0.276559	1	3.10174	3.98676	RACK1
negative regulation of cellular macromolecule biosynthetic process (GO:2000113)	0.277601	1	1.49948	1.92169	MLXIPL;GCLC;MBD2;RACK1
negative regulation of peptidase activity (GO:0010466)	0.280332	1	3.0525	3.88211	HRG
regulation of actin filament-based process (GO:0032970)	0.280332	1	3.0525	3.88211	HRG
positive regulation of cell projection organization (GO:0031346)	0.284086	1	3.00481	3.78148	CAMK2B
positive regulation of JAK-STAT cascade (GO:0046427)	0.287821	1	2.95858	3.68466	HCLS1
negative regulation of cell adhesion (GO:0007162)	0.291536	1	2.91375	3.59146	HRG
negative regulation of blood vessel morphogenesis (GO:2000181)	0.291536	1	2.91375	3.59146	HRG
regulation of gene expression (GO:0010468)	0.295113	1	1.29687	1.5827	MLXIPL;NAB2;RACK1;HCLS1;ANK3;HRG;KLF1
regulation of cyclin-dependent protein serine/threonine kinase activity (GO:0000079)	0.29891	1	2.82805	3.4152	CDK5RAP1
insulin receptor signaling pathway (GO:0008286)	0.29891	1	2.82805	3.4152	IRS2
[truncated: 212 more rows]
