# Supplementary material for: Impact of the gut microbiota on the m6A epitranscriptome of mouse cecum and liver
Source: Nat Commun. 2020 Mar 12;11:1344. doi: 10.1038/s41467-020-15126-x (PMC7067863; doi:10.1038/s41467-020-15126-x)
Supplement: Supplementary file 9 — Supplementary Data 6 [file 41467_2020_15126_MOESM9_ESM.xlsx]

## Sheet: OTU
	ex-GF																CONV																															vanco
	1_S1	2_S13	3_S25	4_S37	5_S49	6_S61	7_S73	8_S85	9_S2	10_S14	11_S26	12_S38	13_S50	14_S62	15_S74	16_S86	22_S63	23_S75	24_S87	25_S4	26_S16	27_S28	28_S40	29_S52	30_S64	31_S76	32_S88	33_S5	34_S17	35_S29	36_S41	37_S53	38_S65	39_S77	40_S89	41_S6	42_S18	43_S30	44_S42	45_S54	46_S66	1_S19	1D_S17	2DDG_S3	2GG.1_S2	C2_S21	C5_S22	47_S78	48_S90
OTU_1	3	3	3	59	45	106	2366	702	393	488	1024	4653	2186	4710	9357	3403	2043	5	2446	5572	475	1791	2	0	613	187	1258	40	7157	10	2	10	1031	3228	829	8488	4112	464	352	1963	2741	121	18	16	290	1703	846	211447	24105
OTU_10	1	9	2	1	1	2	0	0	1	2	2	1	3	3	0	3	0	0	3	2	1	9	5	0	4	0	6	5	0	48	24	12	20	93	355	1326	3	13	0	10	4	0	1	0	11	2	1	634	1
OTU_100	4	1287	419	0	0	0	0	0	3	1	0	532	481	126	281	110	0	0	0	0	1	0	0	0	0	0	4	0	0	1819	341	0	154	8	0	2780	152	4	361	382	1541	27	0	6	2	720	106	0	0
OTU_1000	0	0	0	0	0	0	0	0	0	0	2	2	0	0	6	0	2	0	0	0	0	0	0	0	0	0	0	0	10	0	0	0	0	0	2	0	0	0	0	0	0	1	0	0	0	1	0	0	0
OTU_1001	5	4	1	0	2	0	0	2	3	0	2	1	0	0	0	0	2	1	0	0	3	2	0	8	0	10	4	4	2	11	15	2	0	6	6	23	8	5	0	0	0	0	9	2	0	3	1	0	0
OTU_1002	0	0	0	0	0	0	0	0	0	0	0	0	0	0	0	0	0	0	0	0	0	0	0	0	0	0	0	0	0	0	0	0	0	0	0	0	0	0	0	0	0	0	0	0	0	0	0	31	14
OTU_1003	0	0	0	0	0	0	0	0	0	0	0	0	0	0	0	0	0	0	0	0	0	0	0	0	0	0	0	0	0	0	0	0	0	0	0	0	0	0	0	0	0	0	0	0	0	0	0	0	2
OTU_1007	0	0	0	0	0	0	0	0	0	0	0	0	0	0	0	0	0	0	0	0	0	0	0	0	0	0	0	0	0	0	0	0	0	0	0	0	0	0	0	0	0	0	0	0	0	0	0	0	0
OTU_1008	0	1	2	3	1	2	0	5	5	0	3	3	3	2	1	5	12	3	34	26	11	31	14	2	0	12	38	11	19	0	2	0	0	3	14	7	8	9	24	10	0	0	18	1	10	1	1	0	0
OTU_101	0	1	1	309	108	179	216	106	117	107	153	0	4	0	0	0	97	78	275	455	284	212	200	538	512	162	334	254	361	68	72	114	0	0	0	0	0	0	0	0	0	0	0	0	0	3	9	1747	73
OTU_1010	0	0	0	0	0	0	0	0	0	0	0	0	0	0	0	0	0	0	0	0	0	0	0	0	0	0	0	0	0	0	0	0	0	0	0	0	0	0	0	0	0	0	0	0	0	0	0	0	0
OTU_1011	0	0	0	0	0	0	0	0	0	0	0	0	0	0	0	0	0	0	0	0	0	0	0	0	0	0	0	0	0	0	0	0	0	0	0	0	0	0	0	0	0	0	0	0	0	0	0	0	0
OTU_1012	0	0	0	0	0	0	0	0	0	0	0	0	0	0	0	0	0	0	0	0	0	0	0	0	0	0	0	0	0	0	0	0	0	0	0	0	0	0	0	0	4	0	0	0	0	0	0	0	0
OTU_1013	0	0	0	0	0	0	0	0	0	0	0	0	0	0	0	0	0	0	0	0	0	0	0	0	0	0	0	0	0	0	0	0	0	0	0	0	0	0	0	0	0	0	0	0	0	0	0	0	0
OTU_1015	13	19	22	32	33	21	27	51	60	50	79	32	45	28	30	19	93	51	492	12	36	24	24	39	51	103	102	17	36	19	14	50	30	45	48	87	59	61	15	10	60	33	23	34	31	46	116	0	0
OTU_1016	1	0	0	4	0	3	0	0	0	0	1	1	0	0	0	0	1	3	2	6	2	3	2	1	0	2	0	2	3	1	5	0	0	14	9	1	1	0	0	0	0	4	19	0	2	1	2	0	0
OTU_1017	3	6	9	4	3	0	5	21	5	1	3	5	12	15	14	5	2	1	11	0	0	9	1	0	0	5	4	4	5	2	0	0	5	8	6	7	3	0	0	0	4	20	72	23	50	11	11	0	0
OTU_1018	0	0	0	0	0	0	0	0	0	0	0	0	0	0	0	0	0	0	0	0	0	0	0	0	0	0	0	0	0	0	0	0	0	0	0	0	0	0	0	0	0	0	0	0	0	0	0	0	0
OTU_1019	0	0	0	0	0	0	0	0	0	0	0	0	0	0	0	0	0	0	0	0	0	0	0	0	0	0	0	0	0	0	0	0	0	0	0	0	0	0	0	0	0	0	0	0	0	0	0	0	0
OTU_102	335	796	186	1	20	1	1	0	0	2	5	135	183	192	120	0	53	58	9	3	102	3	2	0	123	53	6	31	25	12	60	26	25	59	73	2	5	4	15	69	2	27	114	116	6	289	567	0	0
OTU_1020	95	104	245	0	0	0	0	0	0	0	0	0	3	0	0	0	8	0	9	19	0	26	4	2	4	177	25	135	29	67	14	3	17	39	308	4	26	25	142	90	21	1	368	48	16	20	26	0	0
OTU_1021	0	0	0	0	0	0	0	0	0	0	0	0	0	0	0	0	0	0	0	0	0	0	0	0	0	0	0	0	0	0	0	0	0	0	0	0	0	0	0	0	0	0	0	0	0	0	0	0	0
OTU_1022	0	0	0	0	0	0	0	0	0	0	0	0	0	0	1	0	0	0	0	0	0	0	0	0	0	0	0	0	1	0	0	0	0	0	0	0	0	0	0	0	0	0	0	0	0	0	0	31	1
OTU_1023	2	5	10	2	0	1	0	0	0	0	0	6	0	6	2	8	0	7	2	3	2	1	0	0	0	2	6	1	1	1	1	0	0	17	4	12	11	4	24	8	6	3	41	2	13	1	2	31	0
OTU_1024	0	0	0	0	0	0	0	0	0	0	0	0	0	0	0	0	0	0	0	0	0	0	0	0	0	0	0	0	0	0	0	0	0	0	0	0	0	0	0	0	0	0	0	0	0	1	1	0	0
OTU_1025	0	0	0	0	0	0	0	0	0	0	0	0	0	0	0	0	0	0	0	0	0	0	0	0	0	0	0	0	0	0	0	0	0	0	0	0	0	0	0	0	0	0	0	0	0	0	0	0	0
OTU_1028	0	0	0	0	0	0	0	0	0	0	0	0	0	0	0	0	0	0	0	0	0	0	0	0	0	0	0	0	0	0	0	0	0	0	0	0	0	0	0	0	0	0	0	0	0	0	0	0	0
OTU_103	0	0	0	0	0	0	0	0	0	0	0	0	0	0	0	0	0	0	0	0	0	0	0	0	111	141	170	1	0	34	0	15	0	2	0	1555	0	0	0	0	0	0	0	143	105	69	99	0	0
OTU_1030	2	5	10	3	3	0	2	5	1	3	5	5	3	6	4	3	5	1	3	0	2	2	2	3	0	0	0	1	5	0	0	11	0	0	3	2	1	2	0	4	0	18	44	10	16	5	3	0	0
OTU_1031	0	0	0	0	0	0	0	0	0	0	0	0	0	0	0	0	0	0	0	0	0	0	0	0	0	0	0	0	0	0	0	0	0	0	0	0	0	0	0	0	0	0	0	0	0	0	0	0	0
OTU_1032	5	8	3	6	3	12	28	18	5	0	5	7	4	13	11	3	11	9	0	34	6	14	8	0	3	7	25	3	18	3	0	16	0	0	6	3	6	5	5	8	0	1	3	1	1	2	2	0	0
OTU_1034	0	0	0	1	0	0	0	0	0	0	3	2	0	0	2	0	2	0	1	0	1	0	0	0	0	0	0	0	1	0	0	0	0	0	0	2	1	0	0	0	0	0	0	0	1	0	1	0	0
OTU_1035	0	0	0	0	0	0	0	0	0	0	0	0	0	0	0	0	0	0	0	0	0	0	0	0	0	0	0	0	0	0	0	0	0	0	0	0	0	0	0	0	0	0	0	0	0	0	0	124	3
OTU_1036	0	0	0	0	0	0	0	0	0	0	0	0	0	0	0	0	0	0	0	0	0	0	0	0	0	0	0	0	0	0	0	0	0	0	0	0	0	0	0	0	0	0	0	0	0	1	9	0	0
OTU_1037	0	0	0	0	0	0	0	0	0	0	0	0	0	0	0	0	0	0	0	0	0	0	0	0	0	0	0	0	0	0	0	0	0	0	0	0	1	0	0	0	0	1	0	0	0	0	0	0	0
OTU_104	0	0	0	0	0	0	0	0	0	0	0	0	0	0	0	0	0	0	0	0	0	0	0	0	0	0	0	0	0	0	0	0	0	0	0	0	0	0	0	0	0	1	0	0	0	0	0	0	0
OTU_105	0	0	0	0	0	0	0	0	0	0	0	1	8	3	1	34	55	76	205	57	66	216	33	46	32	119	263	112	126	98	28	134	156	227	354	408	199	289	137	180	89	123	299	42	102	36	60	0	0
OTU_106	132	257	48	61	3	55	33	44	49	22	35	50	11	3	44	42	97	50	62	6	46	11	40	254	119	33	53	34	18	117	236	131	278	129	249	121	119	115	137	222	97	134	170	216	166	82	52	0	1
OTU_107	805	334	21	57	23	35	21	142	35	44	68	18	453	15	18	25	7	24	174	0	36	2	64	16	15	255	59	104	7	15	64	0	0	9	2	5	9	63	0	53	29	249	33	155	2	308	0	0	0
OTU_108	175	11	67	467	163	176	197	97	122	176	244	478	319	250	195	147	97	94	44	128	30	301	196	22	73	98	100	323	681	157	651	52	62	106	65	6	21	40	44	55	78	447	129	164	207	33	53	15	0
OTU_109	0	0	1	0	0	0	0	0	0	0	0	0	0	0	50	3	65	0	466	0	0	0	0	0	29	312	474	295	1	252	0	31	139	0	0	0	20	0	156	16	196	198	0	17	548	0	0	0	0
OTU_11	884	1777	3396	0	0	0	7	0	1	0	0	331	389	449	453	407	0	0	0	2	1	1	0	0	0	0	0	0	1	1705	536	511	606	1499	1275	1025	913	1255	1050	1281	628	3417	3331	3292	3349	565	1246	15	0
OTU_110	180	165	86	209	136	164	150	134	107	115	115	261	262	289	282	223	194	150	176	304	266	208	240	299	183	68	117	136	185	131	133	186	206	193	292	220	153	88	54	90	109	7	5	2	15	72	128	108	0
OTU_111	51	38	121	34	36	27	41	9	50	51	59	28	22	41	41	25	41	100	27	0	94	73	76	89	47	240	36	83	46	66	47	66	45	14	11	106	137	84	117	51	136	201	0	231	123	43	102	0	0
OTU_112	29	109	161	179	73	227	89	74	128	100	15	56	57	63	153	36	8	220	79	0	0	38	18	149	25	134	21	109	2	3	0	20	7	3	5	907	83	22	127	65	29	82	1	70	188	31	43	0	0
OTU_113	0	0	0	0	0	0	0	0	0	0	1	78	144	121	4	0	0	0	0	0	0	0	0	0	0	0	0	0	13	846	0	311	22	0	0	0	0	0	0	0	0	1050	0	13	1	47	1	0	0
OTU_114	4	2	1	2428	926	1197	513	1173	943	943	0	1	0	0	0	0	0	19	0	0	0	0	0	4	1	43	0	0	0	1	1	0	0	2	0	0	1	0	5	0	0	3	8	2	0	0	0	0	0
OTU_115	35	21	23	129	170	51	0	8	38	60	80	15	42	34	37	37	28	89	26	8	14	20	4	23	36	46	83	119	38	34	33	22	45	16	38	17	5	25	20	22	4	52	12	21	38	115	43	1360	28
OTU_116	127	22	2	385	251	271	139	260	199	242	53	30	75	39	23	61	149	395	386	59	73	51	74	6	0	36	0	389	82	66	73	98	0	17	119	2	78	0	278	357	66	93	0	82	42	0	0	0	0
OTU_117	51	38	12	153	40	28	148	94	61	73	109	102	83	161	115	162	76	95	46	276	57	100	48	69	112	27	21	63	169	35	61	22	25	8	88	42	11	13	10	2	45	34	218	32	20	89	266	0	0
OTU_118	0	0	0	203	199	448	139	287	398	245	232	0	0	0	0	0	248	383	32	0	3	0	74	158	4	0	0	45	6	124	0	2	102	101	0	18	13	2	5	12	54	47	0	116	33	119	147	0	0
OTU_119	3	1	9	0	0	0	0	0	0	0	0	0	0	0	0	0	20	1	50	0	0	0	0	0	17	17	104	33	17	1264	2	513	0	0	0	0	0	0	0	0	0	0	0	1	0	111	167	0	0
OTU_12	3880	4585	5246	306	33	214	80	21	27	70	38	2851	3623	4451	3075	3066	166	1788	442	1037	259	486	40	7	53	23	38	76	201	1650	932	2284	3744	2547	3824	8145	4412	3644	3648	2081	1840	1355	2944	1582	3726	2281	3712	108	0
OTU_120	74	68	9	5	96	732	7	580	0	6	374	5	1	1	4	0	2	1	0	0	202	3	6	763	4	3	0	27	3	162	7	57	12	73	68	4	19	4	0	0	0	8	1	7	3	409	336	0	0
OTU_121	108	80	61	47	33	26	91	68	55	43	93	94	79	83	147	107	22	59	53	46	41	53	56	102	51	22	70	72	112	118	51	31	17	12	56	43	105	20	34	29	89	74	93	137	90	53	56	0	0
OTU_122	72	62	50	79	89	95	88	27	44	78	13	22	27	28	220	172	64	212	165	25	92	30	66	379	135	368	399	317	270	841	53	278	484	3	7	7	132	289	34	71	264	333	5	620	332	81	193	0	0
OTU_123	0	0	0	1	0	0	0	0	0	0	0	0	19	118	1	170	422	18	0	269	663	0	322	0	12	50	113	1	44	45	556	185	907	1617	2302	595	133	0	0	467	109	1	0	0	9	19	34	0	2
OTU_124	0	0	0	0	0	0	0	0	0	1	1	0	0	0	1	0	0	0	0	0	1	1	0	1	0	0	0	0	0	0	2	0	0	0	0	3	0	0	0	0	0	0	0	0	0	0	0	15	0
OTU_125	219	249	116	83	62	111	98	137	150	139	169	334	149	160	216	203	208	300	98	284	291	226	259	347	217	174	132	227	598	337	166	226	156	92	194	97	305	162	146	63	306	268	283	355	146	294	217	0	0
OTU_126	2	0	1	360	110	193	131	100	106	103	62	0	0	0	0	0	45	72	516	96	95	138	108	249	221	428	293	94	106	0	0	2	12	56	10	60	1	0	0	0	0	0	0	0	0	1	5	0	0
OTU_127	0	0	0	0	0	0	0	0	0	0	0	0	0	0	0	0	0	0	0	0	0	0	0	0	0	0	0	0	0	0	0	0	45	59	133	149	0	0	0	0	0	0	0	0	0	144	225	0	0
OTU_128	38	55	34	81	37	82	192	156	70	97	72	121	111	90	198	68	124	88	111	77	171	93	115	226	197	45	74	40	157	166	235	223	87	222	278	415	361	67	112	84	68	41	57	19	42	76	67	15	0
OTU_129	1	0	104	0	0	0	0	0	0	1	0	0	9	3	0	3	0	0	2	177	0	1109	1	0	0	0	0	0	927	1	0	1	20	2	0	0	2	2	0	0	0	24	0	1	18	0	0	0	0
OTU_13	248	668	672	610	302	431	306	521	371	491	194	643	854	750	1648	418	847	221	229	316	283	1195	311	75	1258	618	1485	543	1133	73	26	170	415	687	548	1128	1112	421	674	906	295	3609	277	1162	1726	1355	1383	0	0
OTU_130	5	0	37	0	0	0	0	0	0	0	0	0	0	3	1	4	3	0	0	0	12	1	21	0	0	0	53	0	0	179	0	81	122	3	2	204	144	138	73	65	37	1	0	1101	130	75	71	0	0
OTU_131	12	3	0	103	225	31	129	121	15	148	90	28	0	0	5	0	2	2	1	0	13	0	237	3	5	3	0	42	0	1230	15	314	60	26	90	3	17	0	0	10	215	3	0	0	0	51	236	0	0
OTU_132	55	141	68	0	12	3	11	0	5	9	28	52	11	5	39	41	21	6	119	105	45	191	17	102	148	40	66	280	36	219	159	52	22	50	90	32	97	52	171	63	31	109	98	35	38	36	38	0	0
OTU_133	56	35	47	51	74	136	107	92	88	50	147	42	30	33	59	23	11	108	32	86	61	240	8	116	63	10	17	113	250	71	253	39	57	163	263	48	118	14	10	12	107	50	327	23	15	22	34	0	0
OTU_134	43	368	244	113	54	5	48	48	23	68	35	15	35	26	11	56	23	52	86	60	5	234	52	5	17	181	134	67	48	36	6	46	0	11	13	8	116	59	20	59	262	8	4	65	27	5	1	0	0
OTU_135	187	46	17	0	0	0	0	0	1	0	0	44	73	84	54	44	0	0	0	0	0	0	0	0	0	0	0	0	0	651	174	0	35	0	0	140	33	86	68	6	17	0	0	8	31	1	0	0	0
OTU_136	0	0	0	0	0	0	0	0	0	0	0	0	0	0	0	0	0	0	0	0	0	0	0	0	0	0	0	0	0	26	0	89	0	0	0	0	0	0	0	0	0	0	0	0	0	1768	3	0	0
OTU_137	33	57	16	7	1	0	23	8	16	7	12	20	57	51	38	52	25	14	1	0	5	12	49	8	1	15	13	10	2	3	0	0	0	0	2	1	11	13	15	449	109	21	7	46	41	7	80	0	0
OTU_138	0	0	0	0	0	0	0	0	0	0	0	0	0	0	0	0	0	0	0	0	0	0	0	0	0	0	0	0	0	222	405	4	0	0	0	0	0	0	0	0	0	0	0	0	0	398	367	0	0
OTU_139	0	0	0	0	0	0	0	0	0	1	0	0	0	0	1	0	0	0	0	0	0	0	0	0	0	0	0	0	0	2	0	0	0	0	0	0	0	0	0	0	0	0	0	0	0	0	0	15	0
OTU_14	339	584	1042	1245	434	1127	106	562	576	505	362	810	1107	717	515	1245	2226	846	4408	2156	985	3510	1279	472	746	1054	3293	3042	1571	278	576	176	504	2444	2075	1865	1515	931	1812	1952	927	1243	2122	315	1994	429	358	0	0
OTU_140	63	68	24	137	128	122	75	172	84	151	293	124	54	38	23	68	133	0	36	22	329	0	115	10	85	33	1753	46	42	76	32	177	1967	138	16	146	21	45	0	49	378	108	126	28	26	66	15	0	0
OTU_141	3	201	130	0	0	0	0	0	0	0	0	0	0	0	0	0	0	0	117	0	0	0	8	0	75	184	8	0	0	10	0	17	0	0	0	0	219	95	73	249	72	267	0	458	0	18	1	0	0
OTU_142	68	155	312	493	149	244	86	195	233	353	152	57	92	80	80	54	566	178	494	100	234	240	426	416	430	279	291	485	195	195	120	233	65	154	105	162	137	110	166	131	93	11	25	9	116	57	134	15	0
OTU_143	0	0	0	387	136	282	351	196	147	442	273	0	0	0	0	0	352	0	839	0	63	0	9	0	385	247	924	538	229	1	0	0	0	0	0	0	0	0	0	0	0	0	0	0	0	0	0	15	0
OTU_144	81	91	130	203	110	129	116	127	104	85	101	71	56	130	98	21	169	264	105	128	145	143	39	432	111	83	93	127	125	63	384	195	209	389	232	93	121	90	29	84	70	8	14	4	28	13	41	15	0
OTU_145	31	46	21	227	173	116	245	156	194	265	169	117	180	116	199	95	102	92	221	111	164	85	109	136	108	63	285	82	136	90	63	156	42	120	161	109	100	50	20	53	81	213	130	109	177	111	81	15	0
OTU_146	187	188	164	0	0	0	0	0	0	0	1	31	19	22	40	43	0	0	0	0	0	0	0	0	0	0	0	0	0	1	1	0	0	0	0	2	43	4	20	80	85	103	34	294	152	0	0	0	0
OTU_147	104	25	1	78	49	58	25	15	68	64	19	25	0	4	2	0	6	12	31	59	105	174	98	120	24	27	6	30	48	238	81	154	7	250	320	25	4	34	5	0	0	0	147	1	0	1	17	0	0
OTU_148	20	9	15	77	97	38	78	51	32	77	101	1	0	1	3	2	22	8	12	0	145	0	52	0	11	58	23	22	0	11	1	1	50	54	6	61	1	135	73	57	0	2	4	20	51	164	433	0	0
OTU_149	0	0	0	0	0	0	1	0	0	0	0	0	0	0	0	0	225	1	98	0	0	0	0	0	1030	3992	510	503	3	1	0	0	0	0	0	0	0	0	0	0	0	0	0	0	0	0	0	0	0
OTU_15	1378	1638	2878	2415	954	1557	1037	1587	817	543	1025	2094	2386	2359	3029	1882	730	1081	1403	2284	947	1848	280	1111	1347	781	3528	1141	3756	78	17	166	122	1642	2507	539	1229	250	1221	328	339	491	987	1218	2135	2189	1171	31	0
OTU_150	69	184	128	242	144	163	208	149	265	274	174	27	26	39	68	31	50	59	2	2	11	0	1	375	33	43	6	11	1	143	61	65	55	25	10	114	37	81	34	18	48	2	15	11	5	49	207	0	0
OTU_151	228	27	32	64	80	74	115	133	99	73	220	34	31	53	47	62	7	21	39	6	24	45	141	83	21	153	38	47	61	103	34	39	7	47	38	18	42	34	20	20	33	74	29	57	48	110	152	15	0
OTU_152	0	0	0	13	122	202	149	3	60	30	4	280	49	60	168	2	6	5	6	0	63	0	2	0	0	0	0	8	1	2	22	2	0	0	2	1	631	200	269	8	2	1	0	1	0	4	0	0	0
OTU_153	40	44	10	1	0	0	6	0	0	0	0	4	0	0	1	1	10	9	23	0	57	8	17	88	4	0	4	5	0	34	7	1	5	5	4	33	38	29	49	41	48	68	122	130	175	45	178	0	0
OTU_154	28	147	284	61	75	45	41	181	43	49	142	53	64	30	48	72	18	10	20	22	12	30	6	46	180	12	21	107	74	255	63	54	10	12	18	42	58	164	93	67	169	68	10	138	19	40	59	0	0
OTU_155	202	133	123	0	0	0	0	0	0	0	0	56	28	25	55	21	0	0	0	0	0	0	0	0	0	0	0	0	0	30	0	71	27	0	0	90	15	16	0	10	2	2	0	67	354	0	45	0	0
OTU_156	0	0	1	0	0	0	0	0	0	0	0	0	0	0	0	0	28	43	73	139	0	0	0	0	0	90	302	321	91	82	0	30	50	0	0	0	73	0	10	39	27	334	0	46	287	175	130	0	0
OTU_157	0	0	0	0	0	0	0	0	0	0	0	0	0	0	0	0	0	0	0	0	0	0	0	0	0	0	0	0	0	698	51	379	0	0	0	0	0	0	0	0	0	0	0	0	0	0	0	0	0
OTU_158	0	160	91	124	68	54	135	130	89	122	26	77	138	1	149	204	11	88	71	0	37	0	85	282	41	5	6	70	1	82	109	0	7	106	46	3	24	9	269	10	0	25	297	3	99	153	3	0	0
OTU_159	0	0	0	0	0	0	0	0	0	0	0	0	0	0	0	0	53	0	0	0	0	221	78	0	12	0	13	0	0	0	0	0	0	0	0	0	3	0	0	0	0	0	0	10	18	0	0	0	0
OTU_16	141	200	130	1	5	39	11	18	74	31	112	172	168	137	328	151	116	100	481	3	0	1	0	1991	28	27	59	19	50	8215	252	3832	432	14	2	5485	78	117	166	47	188	4	0	1155	8	1124	2035	46	0
OTU_160	57	71	52	44	26	58	32	36	27	26	31	32	16	14	46	27	11	25	35	14	16	2	8	30	21	8	8	35	6	48	35	3	22	9	4	14	3	11	10	39	8	16	51	60	52	34	52	0	0
OTU_161	135	61	109	51	82	82	80	110	51	59	109	31	33	23	32	28	51	48	14	218	86	239	121	140	11	31	89	126	247	56	99	29	75	127	157	47	75	47	24	4	72	99	483	168	46	31	26	0	0
OTU_162	1	40	18	0	0	2	0	0	0	0	21	3	0	33	12	36	25	0	112	0	22	76	0	12	20	7	19	3	35	14	14	23	7	6	0	62	44	56	156	92	25	1	0	51	184	27	61	0	0
OTU_163	0	0	0	0	0	0	0	0	0	0	0	0	0	0	0	0	0	0	0	0	0	0	0	0	0	0	0	1	0	543	0	223	0	0	0	0	0	0	0	0	0	0	0	0	0	168	120	0	0
OTU_164	0	0	0	4	7	0	5	0	3	0	121	26	45	52	72	73	64	124	274	0	97	0	246	144	127	15	140	31	0	2	4	10	0	6	2	66	23	14	5	10	0	91	0	86	3	5	13	0	0
OTU_165	3	3	6	51	37	45	61	75	97	65	168	64	18	10	16	16	6	51	3	73	70	27	14	21	17	12	4	24	99	2	7	4	0	2	30	3	29	5	0	0	2	36	72	17	13	12	11	0	0
OTU_166	40	32	21	0	15	0	0	65	65	0	54	92	12	140	127	76	34	12	42	130	63	47	51	96	13	7	53	24	37	31	48	116	20	470	116	30	30	52	39	6	12	13	34	6	3	35	43	15	0
OTU_167	81	139	558	3	7	4	1	0	5	2	0	3	5	0	4	8	6	13	34	8	51	22	8	10	16	8	15	19	21	10	12	6	0	9	11	0	27	11	24	84	0	49	2	75	10	1	7	0	0
OTU_168	36	22	129	9	13	12	4	3	3	6	12	4	0	0	1	0	23	46	59	0	5	21	32	75	49	154	15	37	3	55	18	86	30	0	0	50	67	9	5	22	41	329	0	129	83	50	109	0	0
OTU_169	14	14	14	0	0	1	0	0	1	0	0	48	47	28	58	36	0	0	0	0	0	0	0	0	0	0	0	0	0	216	9	188	258	508	86	441	81	41	29	100	39	0	8	0	4	1	2	0	0
OTU_17	210	296	144	0	0	0	0	2	3	0	1	1166	825	1407	2067	768	0	0	4	0	2	1	1	0	0	0	0	1	0	460	81	1055	917	1269	835	1836	730	219	151	428	458	232	1241	1159	264	659	488	20590	1689
OTU_170	31	43	21	0	14	4	12	18	19	9	3	10	0	6	14	5	9	18	3	5	8	0	4	21	9	2	2	7	8	28	2	7	7	0	6	10	8	0	29	0	2	9	4	74	24	41	65	0	0
OTU_171	12	29	23	49	27	16	29	38	45	20	29	75	58	85	130	51	134	9	137	23	72	334	54	13	107	85	115	139	160	79	58	123	134	191	125	246	223	84	103	122	78	1	0	0	4	2	7	0	0
OTU_172	0	0	0	36	72	37	86	75	8	98	246	0	0	0	0	0	31	0	48	0	0	69	0	0	43	146	212	1	13	101	0	7	0	0	0	0	0	0	0	0	0	0	0	0	0	120	74	0	0
OTU_173	65	83	74	56	22	67	36	33	31	36	53	49	11	18	32	61	11	13	11	176	20	108	14	45	3	27	91	23	22	31	0	11	37	115	130	43	84	43	63	57	4	186	595	104	34	48	9	0	0
OTU_174	30	38	48	1	1	3	0	3	4	1	5	38	19	14	36	40	7	35	9	19	17	13	5	33	5	7	0	22	16	47	63	13	62	5	22	232	21	4	29	0	6	3	7	7	24	47	88	15	0
OTU_175	43	26	10	3	17	9	5	5	0	5	35	25	28	45	13	23	71	70	4	2	19	34	77	216	76	13	6	8	216	163	71	54	194	47	73	410	30	29	0	6	10	12	2	38	26	54	43	15	0
OTU_176	23	5	21	66	106	117	83	184	67	62	165	44	70	13	34	9	73	19	25	76	146	70	102	211	84	41	0	6	41	17	14	24	15	145	255	66	47	61	0	4	72	52	121	86	61	85	54	0	0
OTU_177	0	0	0	0	0	1	0	0	0	0	0	0	0	0	0	0	46	74	6	9	14	36	7	0	44	391	45	131	17	48	15	22	0	0	0	0	0	0	0	0	0	0	0	0	0	6	1	0	0
OTU_178	65	103	68	14	10	16	8	5	8	11	18	77	83	18	60	45	63	86	20	40	51	35	8	71	24	25	23	41	158	386	234	26	25	51	128	12	32	25	20	0	8	47	93	26	10	69	52	0	0
OTU_179	157	150	38	0	0	0	0	0	0	0	0	0	0	0	0	0	127	0	40	5	0	0	0	0	0	5	59	0	0	621	1	181	0	0	0	0	5	0	68	296	52	0	0	0	0	17	0	0	0
OTU_18	1276	1621	813	2459	1242	1197	2598	1667	1519	1440	1908	1917	1472	2109	2589	1309	1731	2661	1279	2247	2054	2258	2295	654	2645	1336	1627	1003	2489	1404	894	2881	832	633	1499	1374	3343	1607	1279	2356	2233	949	1225	358	1194	825	698	185	0
OTU_180	47	77	48	10	3	0	8	11	24	15	11	41	37	33	49	39	18	3	20	39	27	55	129	37	56	33	30	26	65	30	24	21	0	23	10	46	79	38	39	35	31	16	21	37	78	23	38	0	0
OTU_181	27	27	92	93	16	4	10	6	30	35	10	3	11	6	3	18	21	45	27	3	3	17	14	8	3	40	4	106	13	15	41	4	17	14	16	8	3	16	15	65	0	44	9	22	54	67	17	0	0
OTU_182	4	5	3	0	0	0	0	0	0	0	0	0	0	0	0	0	0	0	2	0	0	0	0	0	0	0	0	0	0	0	0	0	0	0	0	0	0	0	0	0	0	1	0	0	0	0	0	0	0
OTU_183	14	29	36	14	18	12	5	8	1	16	8	26	27	33	99	44	10	3	55	3	2	29	5	0	0	3	21	3	1	2	0	10	0	5	19	1	5	16	20	2	4	10	0	24	57	5	6	0	0
OTU_184	143	52	89	16	19	91	53	33	30	35	46	116	188	79	158	217	17	27	12	133	152	69	97	42	100	53	23	192	99	23	51	20	20	79	55	17	323	144	44	25	122	24	46	57	59	34	31	31	0
OTU_185	1267	1056	619	0	28	73	574	57	483	534	106	51	14	9	10	6	3	670	741	724	159	10	2429	4	37	1257	21	747	32	160	901	594	45	0	26	741	383	171	313	339	442	84	5	386	80	144	489	46	0
OTU_186	9	14	18	22	30	29	25	35	40	29	23	15	5	9	22	22	37	18	42	37	23	52	32	17	19	23	47	76	67	40	4	16	0	19	3	1	13	5	0	27	14	14	7	37	12	13	22	0	0
OTU_187	0	0	0	0	0	0	0	0	0	0	0	0	0	0	0	0	0	0	0	0	0	0	0	0	0	0	0	0	0	0	0	0	0	0	0	0	0	0	0	0	0	0	0	0	0	0	0	0	0
OTU_188	165	152	144	0	9	3	93	0	86	107	0	3	0	3	1	2	1	137	149	113	7	2	668	2	0	230	0	130	2	30	117	108	10	3	0	100	59	4	54	75	72	0	0	69	12	24	82	0	0
OTU_189	0	0	0	0	0	0	0	0	0	0	0	0	0	0	0	0	0	0	0	0	0	0	0	0	0	0	0	0	0	0	0	0	0	0	0	0	0	0	0	0	0	0	0	0	0	0	0	0	0
OTU_19	534	578	286	227	140	238	764	602	507	359	631	707	289	485	763	387	448	879	904	1252	651	1638	579	2098	473	360	389	435	2019	844	324	496	522	496	1041	738	885	360	366	228	467	393	928	322	513	637	667	2411	63
OTU_190	0	0	1	34	62	43	13	15	17	36	28	3	4	10	6	17	10	24	10	8	4	10	0	13	0	3	0	10	17	3	14	4	5	5	8	4	1	2	0	6	0	17	2	3	2	29	5	0	0
OTU_191	0	0	0	0	0	0	0	0	0	0	0	0	0	0	0	0	0	0	0	0	0	0	0	0	0	0	0	0	0	0	0	0	0	0	0	0	0	0	0	0	0	0	0	0	0	0	0	0	0
OTU_192	48	57	18	33	6	9	9	23	0	18	5	40	33	84	112	231	14	29	33	3	16	4	29	1	97	18	6	48	3	29	151	23	0	0	2	8	2	5	5	0	2	1	0	18	122	8	5	0	0
OTU_193	59	30	5	61	54	53	65	134	104	98	74	65	7	51	38	31	18	57	25	54	24	184	25	24	55	31	23	33	62	104	52	40	47	37	65	44	93	13	15	18	35	17	18	18	10	248	155	0	0
OTU_194	2	7	1	2	0	0	7	0	5	2	0	7	1	3	4	10	6	74	1	0	22	0	50	0	0	13	0	7	0	45	40	10	0	2	0	0	3	0	10	0	0	7	11	18	3	18	137	0	0
OTU_195	61	48	21	14	12	9	6	15	13	1	38	78	129	67	87	98	34	10	23	14	30	16	44	21	35	8	21	39	14	22	137	3	7	5	14	4	175	49	5	6	0	12	7	20	96	6	13	0	0
OTU_196	34	31	14	63	32	21	33	42	31	46	17	6	11	16	30	14	15	41	10	20	82	10	49	0	31	5	0	76	115	29	26	0	12	3	24	7	19	22	20	8	6	3	0	1	9	3	4	0	0
OTU_197	0	0	160	0	0	0	0	0	0	0	0	0	0	0	0	0	0	0	0	0	0	0	0	0	0	0	0	0	0	14	0	2	27	0	0	0	28	0	49	0	43	1	0	111	0	0	1	0	0
OTU_198	0	0	0	0	0	0	0	0	0	0	0	0	0	0	0	0	0	0	20	0	0	0	0	0	0	38	340	0	0	98	4	29	30	0	0	0	5	0	34	118	0	2	0	343	3	92	2	0	0
OTU_199	9	0	0	1	3	0	3	0	11	0	62	10	39	35	8	29	52	72	18	57	17	80	121	239	20	41	0	24	113	15	0	10	0	0	0	25	6	11	10	49	35	80	0	3	10	3	1	0	0
OTU_2	0	0	0	0	0	0	0	0	0	0	0	0	0	0	0	0	0	0	0	0	0	0	0	0	0	0	0	0	0	0	0	0	0	0	0	0	0	0	0	0	0	3	11	2	3	0	3	0	0
OTU_20	353	313	144	332	306	173	346	276	560	406	365	533	989	1035	542	294	102	487	189	171	334	216	179	252	181	33	51	152	168	229	300	85	75	73	62	50	169	117	83	98	74	210	40	189	212	805	727	15	0
OTU_200	0	0	0	0	0	0	0	0	0	0	0	0	0	0	0	0	0	0	0	0	0	0	0	0	0	0	0	0	0	0	0	0	0	0	0	0	0	0	0	0	0	0	0	0	0	0	0	0	0
OTU_201	8	31	26	9	1	12	6	3	5	2	4	17	15	3	44	42	12	4	11	26	36	34	17	98	5	3	8	14	59	18	14	14	0	11	20	4	14	2	0	10	2	11	38	8	3	6	9	0	0
OTU_202	56	25	82	3	1	0	0	0	1	2	0	51	22	2	50	54	26	8	14	0	0	0	41	1	0	94	142	4	0	37	0	48	40	0	0	0	105	164	562	100	132	3	0	7	19	2	3	0	0
OTU_203	0	1	0	1	0	0	12	0	236	604	36	0	0	0	0	0	278	60	224	2	33	0	0	0	626	0	0	94	1	57	0	114	0	5	18	1	0	0	0	0	0	0	63	0	3	89	223	0	0
OTU_204	10	0	0	0	0	0	0	0	0	0	0	0	0	2	0	0	2	4	0	5	85	147	3	133	1	17	6	49	41	46	33	5	0	8	51	18	170	67	117	53	43	171	92	4	10	16	2	0	0
OTU_205	12	3	1	0	0	0	0	0	0	0	0	0	0	0	0	0	41	0	11	0	0	0	0	0	1	2	0	10	0	228	0	1	7	11	2	0	0	0	0	0	0	10	0	18	87	0	0	0	0
OTU_206	239	67	29	71	17	66	28	14	55	81	25	199	119	61	34	76	31	32	50	46	71	124	28	55	64	86	51	50	96	40	21	17	20	79	58	6	293	102	10	20	62	92	44	87	51	67	127	0	0
OTU_207	30	12	12	5	10	12	40	18	10	12	23	21	0	12	19	9	15	15	17	8	5	5	10	2	8	15	4	33	20	13	1	13	0	0	0	6	13	27	15	6	27	23	4	29	16	51	37	0	0
OTU_208	6	24	12	0	0	0	0	0	0	0	0	0	0	0	0	0	0	0	0	0	0	0	0	0	0	0	0	0	0	5	0	10	17	0	0	21	44	38	29	47	37	60	0	144	52	2	0	0	0
OTU_209	0	0	0	0	0	0	0	0	0	0	0	0	0	0	0	0	70	42	16	0	0	7	37	0	0	106	51	63	13	45	0	3	0	0	0	0	0	0	0	0	0	0	0	0	0	81	32	0	0
OTU_21	1304	1535	1712	527	488	417	637	504	646	631	601	1654	1628	1976	3110	1393	1257	570	2102	452	708	931	714	1025	1437	1179	916	1451	1278	1018	281	1346	1746	3068	1084	4439	1531	757	957	641	686	465	794	491	1606	1614	1969	139	1
OTU_210	15	112	63	0	0	0	0	2	0	0	0	0	0	0	0	0	0	0	0	0	0	0	0	0	0	0	0	0	0	0	0	0	0	0	0	7	0	52	0	0	0	0	0	0	0	132	139	0	0
OTU_211	28	37	14	24	10	12	31	20	18	27	8	28	11	102	28	10	6	17	20	71	19	17	33	88	20	5	11	9	25	21	15	6	7	22	42	6	35	36	10	6	10	21	25	18	9	27	19	0	0
OTU_212	0	0	0	0	0	0	0	0	0	0	0	0	0	0	0	0	0	0	0	0	0	0	0	0	0	0	0	0	0	0	0	0	0	0	1	0	0	0	0	0	0	0	0	0	0	0	0	0	0
OTU_213	0	0	0	0	0	0	0	0	0	0	0	0	0	0	0	0	0	0	0	0	0	0	0	1	0	0	0	1	0	0	0	0	0	0	1	0	0	0	0	0	0	0	0	0	0	0	0	0	0
OTU_214	0	0	0	0	4	0	0	0	9	1	7	78	45	22	31	54	18	45	16	5	0	19	17	26	0	93	123	24	5	10	5	0	10	0	0	10	9	4	0	8	0	11	0	4	1	6	16	0	0
OTU_215	0	0	0	0	0	0	0	0	0	0	0	0	0	0	0	0	85	259	27	0	0	0	0	0	0	20	1096	0	0	0	0	10	0	0	0	0	0	0	0	0	0	0	0	0	0	0	0	0	0
OTU_216	0	0	2	34	62	221	98	143	111	66	295	0	0	0	0	0	0	0	191	0	1	0	377	1	5	108	469	62	1	0	0	0	0	0	0	0	0	0	0	0	0	0	0	0	0	0	0	0	0
OTU_217	0	0	0	13	4	4	1	12	11	10	24	7	8	1	8	6	22	17	28	11	20	9	15	16	32	50	4	48	21	38	4	15	10	11	8	1	4	7	20	0	4	53	80	97	61	38	29	0	0
OTU_218	76	125	100	0	0	0	0	0	0	0	0	0	0	0	0	0	16	22	42	0	1	0	4	0	0	28	0	4	1	36	9	0	17	0	0	17	3	0	15	6	0	12	1	13	18	22	8	0	0
OTU_219	0	2	1	0	0	0	0	0	0	0	0	0	0	0	0	0	0	0	2	0	0	0	0	0	0	0	4	1	0	0	0	0	0	2	2	8	0	0	0	4	0	1	0	3	46	0	0	0	0
OTU_22	415	921	1964	1960	3051	1457	381	888	1443	1015	1747	372	140	247	344	396	2528	515	2764	304	2345	1425	900	2766	2196	3926	1740	2902	1009	2340	654	1440	564	1378	632	1310	2955	2835	2461	1789	1117	2090	452	2230	6290	786	1512	62	0
OTU_220	0	0	0	0	0	3	0	2	0	0	0	0	0	0	0	0	0	0	0	0	0	0	0	0	0	0	0	0	0	1	0	0	0	0	2	0	0	0	0	0	0	0	0	0	0	0	0	0	0
OTU_221	9	33	9	3	0	0	0	2	0	0	9	3	4	1	5	10	11	30	2	0	20	29	1	0	1	8	0	20	23	75	8	100	5	56	0	57	99	81	29	22	33	69	0	42	44	33	63	0	0
OTU_222	8	4	19	7	7	0	0	0	71	0	0	14	12	9	13	18	1	1	1	0	18	4	5	0	12	7	6	11	3	11	22	31	0	11	11	78	88	2	10	33	21	49	0	30	21	4	1	0	0
OTU_223	0	0	0	0	0	0	0	0	0	0	0	0	0	0	0	0	0	0	0	0	0	0	0	0	0	0	0	0	0	0	0	0	0	0	0	0	0	0	0	0	0	0	0	0	0	0	0	0	0
OTU_224	12	36	58	9	0	4	0	2	0	0	1	4	19	9	9	10	6	3	58	9	18	60	17	133	33	25	25	13	8	70	12	117	0	95	66	105	135	76	20	65	56	662	5	90	67	37	51	0	0
OTU_225	40	79	1	0	0	0	0	0	0	25	0	4	0	8	1	1	0	0	0	0	0	0	0	0	95	60	0	132	2	8	8	44	22	22	392	164	6	11	0	2	8	0	0	6	10	23	1	0	0
OTU_226	9	8	11	7	1	15	12	11	4	3	9	3	0	7	6	5	5	9	3	5	5	6	0	16	4	3	11	5	6	13	7	4	0	2	9	4	8	2	5	6	12	8	10	7	10	16	18	0	0
OTU_227	0	0	0	0	0	0	0	0	0	0	0	0	0	0	0	0	0	180	0	0	0	4	16	0	20	2	0	3	0	0	0	5	10	3	0	53	0	0	0	2	4	3	0	29	12	0	47	0	0
OTU_228	0	0	0	0	1	0	0	0	0	0	0	1	15	259	1	324	276	6	1	43	670	0	137	0	21	22	87	1	84	64	484	56	869	28	59	15	187	5	0	877	17	0	0	0	6	5	11	15	0
OTU_229	0	0	0	0	0	0	0	0	0	0	0	0	0	0	0	0	13	19	12	3	11	0	33	9	21	0	11	0	5	159	68	1	7	3	46	9	9	16	0	2	10	32	6	171	92	0	0	0	0
OTU_23	911	1100	1264	673	353	220	144	296	513	258	780	656	600	513	1244	687	773	1288	1058	148	945	431	1090	1811	808	1921	452	1243	746	15	26	10	693	547	784	2628	2229	1600	2544	2044	1592	2175	856	2583	925	638	950	62	0
OTU_230	45	7	23	16	5	13	7	33	9	6	37	42	23	48	31	35	4	5	9	39	14	28	17	20	4	7	2	6	24	11	11	3	10	22	26	16	6	9	5	0	12	12	2	5	13	17	9	46	0
OTU_231	0	0	0	1	0	0	1	0	0	0	0	0	0	0	0	0	14	0	239	0	22	0	195	0	11	65	149	0	0	8	0	26	0	0	2	4	0	0	0	0	0	1	1	0	0	24	26	0	1
OTU_232	44	21	98	11	22	1	4	166	23	30	108	17	9	25	26	9	0	0	0	0	0	0	0	0	0	0	0	0	0	5	0	7	7	2	2	0	0	0	0	0	0	3	10	11	3	0	0	0	0
OTU_233	0	0	0	96	36	36	103	14	134	42	16	0	0	0	0	0	90	9	109	0	19	26	42	4	39	12	23	7	15	24	2	18	0	0	0	0	0	0	0	0	0	0	0	0	0	11	33	0	0
OTU_234	30	7	8	12	0	1	0	5	5	2	0	44	30	9	15	12	11	22	2	65	7	6	4	1	7	0	0	7	63	15	41	1	20	6	30	17	10	7	15	6	8	1	6	0	1	1	1	0	0
OTU_235	139	31	104	43	190	104	59	57	107	182	4	75	118	41	33	45	0	0	0	29	1	0	2	10	0	10	0	0	47	43	19	123	20	68	5	41	47	43	10	141	215	66	102	34	28	29	5	0	0
OTU_236	0	0	0	0	0	0	0	0	0	0	0	0	0	0	0	0	0	0	0	0	0	0	0	0	0	0	0	0	0	0	0	0	35	0	0	0	36	5	0	0	10	51	0	0	0	0	200	0	0
OTU_237	32	45	34	0	7	13	7	0	9	5	0	39	52	17	32	23	8	4	6	3	0	0	6	0	1	23	38	4	8	0	0	0	0	0	3	8	46	41	10	45	23	9	3	23	11	1	1	0	0
OTU_238	0	0	0	0	0	0	0	0	0	0	0	0	0	0	0	0	0	0	0	0	0	0	0	0	0	0	0	0	0	0	0	0	0	30	13	45	0	0	0	0	0	0	0	0	0	119	201	0	0
OTU_239	24	8	14	194	79	106	178	51	113	125	54	18	22	7	21	10	8	36	72	125	72	658	49	334	12	28	23	188	216	47	308	73	45	364	271	24	46	9	5	14	23	51	552	38	35	139	89	0	0
OTU_24	210	83	163	1044	1819	434	225	457	1065	318	569	256	350	160	634	619	136	23	156	29	26	6	190	46	168	28	40	65	102	109	63	134	94	222	579	315	357	40	146	82	45	1721	1980	3268	5502	1690	750	0	0
OTU_240	0	0	0	0	0	0	0	0	0	0	0	3	8	13	9	33	0	0	3	0	0	0	0	0	0	0	0	0	1	58	1	39	2	0	0	0	3	0	5	0	6	19	0	28	85	16	98	0	0
OTU_241	17	16	7	4	10	10	12	6	13	9	3	18	1	10	36	10	0	7	5	0	5	4	20	23	11	8	23	13	3	26	6	14	15	19	10	9	11	14	10	0	4	28	6	33	37	23	20	0	0
OTU_242	0	0	0	0	0	0	0	0	0	0	0	0	0	0	0	0	0	0	0	0	0	0	0	0	0	0	0	0	0	351	0	0	0	3	0	2	0	0	0	0	0	0	0	0	0	123	2	0	0
OTU_243	8	4	28	1	0	4	24	5	10	10	9	16	5	7	27	13	3	3	4	0	0	0	0	0	0	0	0	3	1	3	0	0	0	11	2	15	0	0	0	8	0	15	7	13	17	15	40	0	0
OTU_244	12	7	11	9	4	10	12	3	10	10	15	14	11	12	9	12	5	9	5	0	8	1	13	14	0	15	21	7	4	7	8	5	0	0	1	11	9	36	15	27	12	5	6	18	7	5	14	0	0
OTU_245	26	32	16	9	7	4	17	12	14	3	17	22	5	2	17	6	2	18	0	9	8	9	13	2	4	0	13	2	8	11	21	10	15	3	25	69	9	11	5	6	6	15	7	25	25	17	20	0	0
OTU_246	13	2	26	4	26	0	0	8	23	10	11	1	4	3	2	3	37	0	2	23	42	20	3	4	0	3	13	4	92	47	13	4	0	6	16	6	1	0	54	14	0	75	76	2	0	2	0	0	0
OTU_247	15	20	14	11	4	5	6	9	14	10	27	4	12	12	7	15	21	19	2	31	41	44	29	97	15	23	8	33	62	19	19	6	35	8	2	13	30	9	0	10	14	11	34	24	12	24	17	0	0
OTU_248	0	0	0	0	0	0	0	0	0	0	0	0	0	0	0	0	0	0	0	0	0	0	0	0	0	0	0	0	0	0	0	0	0	0	0	0	0	0	0	0	0	0	0	0	0	0	0	0	0
OTU_249	12	7	5	6	8	8	5	6	14	2	15	10	16	3	9	17	6	9	0	11	5	32	14	14	5	8	11	9	6	11	19	0	5	11	11	11	14	9	10	0	0	8	25	45	22	13	16	0	0
OTU_25	515	562	1004	882	378	620	514	340	499	670	389	1067	1307	1355	1067	728	667	866	459	1255	992	643	764	1355	816	468	729	1193	744	1364	1119	3028	1535	2716	1737	1885	1197	773	527	1777	1020	1286	946	303	656	645	485	185	1
OTU_250	0	0	0	0	0	0	0	0	0	0	0	0	0	0	0	0	0	0	0	0	0	0	0	0	0	0	0	0	0	0	0	0	0	0	0	0	0	0	0	0	0	0	0	0	0	0	0	0	0
OTU_251	20	13	11	6	1	0	0	12	3	4	17	3	5	0	18	7	2	2	2	0	10	1	0	4	0	3	15	6	16	7	89	4	15	31	46	16	12	4	0	10	14	18	13	18	22	2	8	0	0
OTU_252	2	3	8	34	16	17	2	0	7	18	19	0	5	3	10	3	9	10	9	0	3	3	2	0	9	12	13	20	4	12	6	0	0	0	1	16	4	5	5	6	0	15	15	6	11	5	6	0	214
OTU_253	18	15	12	11	6	10	5	12	3	3	11	15	4	2	14	10	5	18	2	14	13	26	11	23	17	17	4	13	32	26	13	4	50	8	14	14	21	11	20	12	4	49	40	70	59	37	32	0	0
OTU_254	14	12	20	0	0	0	0	0	36	0	14	1	3	13	4	5	0	0	0	0	1	0	0	3	0	0	0	53	8	22	0	16	0	0	0	6	0	0	0	22	2	32	64	0	12	1	1	0	0
OTU_255	4	3	6	28	42	20	6	11	20	17	44	3	5	5	14	14	14	23	23	0	2	4	13	1	8	85	36	56	8	3	2	4	0	0	18	6	4	14	24	12	2	11	3	7	4	5	4	0	0
OTU_256	38	8	5	5	4	12	0	9	6	20	20	15	7	4	7	1	5	3	1	14	4	9	31	160	25	3	0	11	80	1	6	15	10	6	4	2	17	63	0	4	0	0	0	0	0	2	0	0	0
OTU_257	0	1	0	1	63	5	20	2	0	30	13	0	0	0	0	0	5	20	9	5	0	21	62	2	0	78	32	32	14	29	2	4	0	0	0	0	0	0	0	0	0	0	0	0	0	24	41	0	0
OTU_258	0	0	0	0	0	0	0	0	0	0	0	1	4	1	0	0	0	0	0	5	0	0	0	0	4	0	0	1	1	12	0	13	32	0	0	0	3	0	0	0	2	0	0	0	0	13	209	0	0
OTU_259	6	10	14	0	13	21	4	2	25	6	9	1	3	0	0	5	12	6	6	0	11	15	5	8	1	12	0	39	26	22	7	9	25	6	30	45	2	0	0	2	2	12	10	16	10	5	5	0	0
OTU_26	161	133	313	1350	756	697	885	746	562	931	346	230	404	383	513	195	488	814	768	931	581	985	1286	1949	1286	628	361	2161	185	503	653	1054	268	1091	2379	971	685	451	342	175	74	1301	450	832	214	517	1131	62	0
OTU_260	125	16	17	1	21	1	8	137	15	156	23	51	102	63	90	34	96	208	33	93	74	266	64	177	81	48	21	147	346	104	201	39	57	36	58	44	60	77	49	6	58	102	109	364	63	198	575	0	0
OTU_261	24	10	2	8	4	2	18	12	16	6	13	7	4	8	20	16	4	17	11	12	7	29	29	14	12	5	4	7	25	15	4	6	5	2	4	14	16	5	10	10	12	10	19	17	17	15	10	0	0
OTU_262	67	62	98	25	37	40	102	36	71	121	82	173	76	150	174	194	71	114	39	147	73	148	48	276	73	45	25	92	214	229	262	109	67	135	145	27	63	102	20	37	70	126	130	21	146	68	83	15	0
OTU_263	22	8	5	4	12	16	8	2	9	3	5	7	9	2	1	2	5	11	2	5	10	8	5	0	16	2	0	20	13	18	11	15	5	2	0	4	1	0	5	0	0	14	7	18	17	23	38	0	0
OTU_264	4	13	10	9	1	7	25	14	6	2	10	10	0	6	7	8	11	7	17	0	4	15	27	4	9	23	0	4	5	11	11	65	25	17	6	7	8	0	0	2	4	10	12	11	8	8	7	0	0
OTU_265	0	0	0	0	0	0	0	0	0	0	0	0	0	0	0	0	0	0	0	0	0	0	0	1	0	0	0	0	0	0	0	0	0	0	0	0	0	0	0	0	0	0	0	0	0	0	0	0	0
OTU_266	17	16	10	8	19	4	9	2	14	11	37	22	30	15	59	62	0	2	5	5	7	6	5	8	0	17	8	5	13	6	15	23	30	14	4	3	1	7	0	6	0	8	38	37	6	82	139	0	0
OTU_267	0	0	0	0	0	0	0	0	0	0	0	0	0	0	0	0	0	0	15	0	0	0	0	0	9	40	28	153	1	0	0	0	0	0	0	1	0	0	0	0	0	0	0	0	0	76	1	0	0
OTU_268	0	0	0	0	0	0	0	0	0	2	0	0	0	0	0	0	0	0	0	0	0	0	0	0	0	0	0	0	0	0	0	0	60	95	1	983	0	0	0	0	0	0	0	0	0	0	0	0	0
OTU_269	0	0	0	4	26	17	0	0	2	1	0	20	5	13	42	10	0	0	50	3	1	0	0	0	0	0	2	0	1	1	0	2	0	0	3	0	3	0	0	0	0	2	11	11	32	1	4	0	0
OTU_27	1647	1421	790	0	0	2	3	3	1	0	1	341	278	266	550	227	241	75	97	9	23	3	190	1	79	99	81	221	68	160	84	128	507	0	0	209	1423	1061	635	1096	192	2360	3	3738	2202	878	323	15	1
OTU_270	12	14	7	6	1	12	9	6	9	4	3	4	1	0	7	11	14	18	9	0	0	7	2	8	4	2	4	10	8	28	25	2	5	0	3	9	3	5	5	6	4	11	11	16	4	5	6	0	0
OTU_271	0	0	0	0	0	0	0	0	0	0	0	0	0	0	0	0	0	0	0	0	0	0	0	0	0	0	0	0	0	0	0	0	0	0	0	0	0	0	0	0	0	0	0	0	0	0	0	0	0
OTU_272	12	9	8	4	1	4	13	6	1	8	5	1	3	17	18	3	2	9	10	6	12	5	10	11	5	15	13	16	12	9	6	17	7	0	2	1	6	14	15	14	0	9	13	15	9	3	8	0	0
OTU_273	40	56	2	0	0	0	0	3	6	1	0	5	0	1	1	15	2	9	13	0	10	2	20	7	5	8	2	10	0	18	15	1	0	0	0	7	2	4	49	0	0	7	0	4	18	13	14	0	0
OTU_274	50	81	62	7	28	15	17	2	18	25	39	22	0	5	11	17	27	108	29	5	183	6	78	336	29	176	42	193	8	120	117	18	117	40	22	54	66	54	29	29	70	124	83	78	40	96	63	0	0
OTU_275	0	0	0	0	1	105	0	48	20	0	129	0	0	0	0	0	0	2	0	0	71	0	8	0	47	56	15	257	14	6	102	1	0	6	51	27	9	0	0	4	4	96	4	2	0	0	0	0	0
OTU_276	9	9	10	1	0	2	0	0	0	0	3	12	0	7	14	8	5	6	4	0	3	1	5	8	4	5	13	3	5	8	9	11	20	17	10	42	33	14	5	16	0	3	20	9	27	10	2	0	0
OTU_277	0	0	0	0	0	0	0	0	0	0	0	0	0	0	0	0	0	0	0	0	0	0	0	0	0	0	0	0	0	0	0	0	0	0	0	0	0	0	0	0	0	0	0	0	0	0	0	0	0
OTU_278	0	0	0	11	9	5	6	8	9	6	7	0	0	0	0	0	28	31	28	11	49	20	22	9	17	20	13	33	32	0	0	0	0	0	0	5	0	0	0	0	0	0	0	0	0	26	24	0	0
OTU_279	12	19	25	6	4	4	3	3	4	2	7	14	12	6	10	13	10	3	9	12	8	4	6	10	0	5	11	5	3	15	17	9	7	5	5	21	18	4	20	2	6	5	5	3	7	8	15	0	0
OTU_28	30	33	160	5028	3407	2709	394	1394	2010	2532	785	51	180	18	10	36	15	155	156	208	47	0	1	0	1	2744	232	100	261	787	105	61	134	118	38	225	58	165	454	273	12	267	781	207	87	762	172	1592	1860
OTU_280	1	0	2	0	0	1	0	2	0	0	3	0	0	0	0	0	0	24	39	0	1	0	5	48	0	8	0	115	5	0	0	0	0	0	0	0	1	0	10	41	21	25	0	0	1	4	2	0	0
OTU_281	0	0	0	0	0	0	0	0	0	0	0	9	5	26	43	13	0	0	0	0	0	0	0	0	0	0	0	0	0	0	0	0	0	0	0	0	0	0	0	0	0	0	0	0	0	40	2	0	0
OTU_282	0	0	0	0	0	0	0	0	0	0	0	0	0	0	0	0	0	0	0	0	0	0	0	0	0	0	0	0	0	1	0	6	0	0	0	0	4	45	0	118	10	232	0	1	84	0	0	0	0
OTU_284	10	4	2	7	27	7	12	14	5	9	21	10	4	0	2	0	0	98	313	0	7	7	369	5	0	8	76	2	4	28	12	0	7	3	0	4	1	34	0	0	0	3	4	20	3	6	16	0	0
OTU_285	48	55	110	0	0	0	0	0	0	0	0	0	0	0	0	0	10	0	18	0	0	0	0	0	0	2	6	4	0	14	0	53	2	0	0	0	24	23	0	63	58	1	0	33	48	1	2	0	0
OTU_286	17	0	0	29	64	57	18	75	14	12	49	26	34	7	9	3	5	19	2	9	59	17	11	72	29	3	0	31	39	91	65	45	15	16	1	6	13	7	5	0	0	0	2	0	0	1	3	0	0
OTU_287	5	6	6	0	0	0	0	0	0	0	0	0	0	0	0	0	0	0	0	0	0	0	0	0	27	94	4	106	0	6	289	7	0	0	0	0	1	0	0	0	0	0	0	0	2	0	6	0	0
OTU_288	7	16	8	2	0	0	0	0	0	3	0	0	0	0	0	0	11	7	11	9	0	2	2	0	3	0	2	9	13	9	2	3	7	3	2	0	2	4	0	0	6	17	21	10	4	5	9	0	0
OTU_289	0	0	0	72	32	14	3	8	15	6	8	0	0	0	0	0	41	38	15	0	0	2	3	0	0	45	49	24	1	1	0	0	0	2	0	0	0	0	0	0	0	0	0	0	0	0	0	0	0
OTU_29	894	1120	398	117	256	379	276	54	215	96	129	297	20	82	97	81	278	263	181	182	398	353	147	621	377	685	119	320	248	2559	4232	1905	1023	1051	326	8906	630	128	176	96	138	228	555	316	405	809	409	15	1
OTU_290	0	0	0	0	0	0	0	0	0	0	0	0	0	0	0	0	3	0	5	0	0	7	0	0	1	27	32	3	0	3	0	0	0	0	0	11	7	9	15	6	0	0	0	0	0	6	30	0	0
OTU_291	0	0	0	0	0	0	0	0	0	0	0	60	19	13	53	174	0	0	0	0	0	0	0	0	0	0	0	0	0	0	120	0	0	0	0	0	0	0	0	4	0	0	0	0	0	0	1	0	0
OTU_292	2	1	1	0	0	4	0	0	2	4	3	1	0	0	1	0	0	0	0	0	1	2	0	2	4	0	0	0	0	3	2	0	0	0	0	0	0	0	5	0	0	0	10	0	2	5	2	0	0
OTU_293	0	0	0	0	0	2	1	0	1	3	1	0	0	0	0	0	4	7	0	5	5	5	9	0	4	3	0	3	5	15	1	13	0	0	0	0	0	0	0	0	0	0	0	0	0	38	28	0	0
OTU_295	25	29	24	7	16	18	5	11	13	6	19	18	4	13	12	10	2	4	5	0	0	0	4	0	11	0	6	1	1	17	9	13	7	0	0	7	6	0	0	4	21	1	4	7	12	9	4	0	0
OTU_296	21	14	26	0	1	0	0	2	0	0	0	12	4	8	16	16	11	0	0	0	21	0	0	12	12	8	0	0	1	20	24	6	12	0	12	9	4	13	5	29	12	0	0	0	0	0	0	0	0
OTU_297	0	0	0	0	0	0	0	0	0	0	0	0	0	0	0	0	0	22	0	0	0	0	8	0	0	33	2	9	0	21	0	14	5	0	0	0	1	0	0	2	0	1	0	1	73	0	0	0	0
OTU_298	0	0	0	0	0	0	0	0	0	0	0	1	3	0	0	4	0	0	2	35	0	10	7	5	1	0	0	3	46	4	5	3	0	0	0	2	4	11	0	0	0	4	0	2	1	3	2	0	0
OTU_299	31	24	18	31	44	41	77	50	53	46	78	42	35	25	33	18	65	45	3	190	32	280	36	133	68	31	17	59	122	53	61	39	17	11	15	29	32	49	0	4	31	40	38	48	17	61	58	0	0
OTU_3	0	0	0	0	0	0	0	0	0	0	0	0	0	0	0	0	0	0	0	0	0	0	0	0	0	0	0	0	0	0	0	0	0	0	0	0	0	0	0	0	0	24	2	0	0	5	9	0	0
OTU_30	0	0	0	0	0	0	0	0	0	0	0	0	0	0	0	0	0	0	0	0	0	0	0	0	0	0	0	0	0	0	0	0	0	0	0	0	0	0	0	0	0	0	0	2	0	0	2	0	0
OTU_300	0	0	0	0	0	0	0	0	0	46	0	0	0	0	0	0	2	14	0	0	124	0	41	0	8	58	0	51	0	1	0	0	0	0	0	0	0	0	0	0	0	0	0	0	0	5	14	0	0
OTU_301	0	0	5	4	1	6	0	0	0	0	0	0	0	0	0	0	2	19	5	0	0	0	6	0	3	41	0	11	2	6	8	0	0	0	0	0	0	18	0	0	0	0	6	1	5	4	2	0	0
OTU_302	0	0	0	0	0	0	0	0	0	0	0	0	0	0	0	0	0	0	0	0	0	0	0	1	0	0	0	0	0	0	0	0	0	0	0	0	0	0	0	0	0	0	0	0	0	0	0	0	0
OTU_303	0	0	0	0	0	0	0	0	0	0	0	0	0	0	0	0	0	0	0	0	0	0	0	0	0	0	0	0	0	248	0	47	0	0	0	0	0	0	0	0	0	0	0	0	0	0	0	0	0
OTU_304	0	0	0	0	0	0	0	0	0	0	0	0	0	0	0	0	0	0	0	0	0	0	0	0	0	0	0	0	0	0	0	0	0	0	0	0	0	0	0	0	0	0	0	0	0	0	0	0	0
OTU_305	9	36	14	0	0	0	0	0	0	0	0	0	0	0	0	0	0	0	14	0	0	0	22	0	0	3	28	8	0	2	58	0	55	9	58	10	13	2	5	0	12	6	0	0	0	0	0	0	0
OTU_306	0	0	0	0	4	0	0	38	45	0	0	12	61	18	5	1	2	0	0	0	12	0	0	0	5	5	0	5	0	30	28	18	22	0	0	0	26	9	0	0	2	0	0	7	43	3	2	0	0
OTU_307	14	10	10	6	6	8	4	2	5	3	9	4	5	2	16	10	6	1	0	0	5	0	5	18	5	15	6	16	0	11	15	12	7	0	11	29	4	38	29	14	23	3	3	1	14	0	8	0	0
OTU_308	8	49	68	0	0	0	0	0	0	0	0	0	0	0	0	0	0	0	0	0	16	0	0	0	3	12	6	0	0	10	0	3	12	0	0	16	6	13	29	0	0	0	0	0	0	0	1	0	0
OTU_309	2	9	3	4	4	2	4	3	6	2	6	5	0	6	10	6	10	9	13	3	1	5	0	8	7	5	4	4	3	4	12	21	7	3	2	8	19	9	10	2	23	6	1	13	18	1	1	0	0
OTU_31	2	2	0	0	4	4	0	2	1	0	3	0	7	0	0	0	49	0	65	11	3	4	2	14896	8283	1562	8	6057	477	237	6554	7	243	2	2	2	0	0	5	2	0	0	3	0	1	0	0	0	0
OTU_310	4	2	0	9	4	3	4	18	38	12	16	18	7	7	6	8	8	9	2	39	8	39	19	2	5	5	2	3	16	8	7	13	5	5	8	1	14	11	0	0	12	8	7	9	4	9	6	0	0
OTU_311	0	0	0	0	0	0	0	0	0	0	0	0	0	0	0	0	0	0	0	0	0	0	0	0	0	0	0	0	0	0	0	0	0	0	0	0	0	0	0	0	0	0	0	0	0	0	0	0	0
OTU_312	10	11	12	19	2	14	35	3	33	50	8	10	8	15	6	33	36	19	49	2	15	0	2	7	40	28	11	16	17	23	8	17	7	0	4	2	35	0	15	14	17	1	6	1	5	16	16	0	0
OTU_313	0	0	0	0	0	0	0	0	0	0	0	0	0	0	0	0	0	0	0	0	0	0	0	0	0	0	0	1	0	0	0	0	0	22	46	0	26	16	98	0	0	43	120	0	0	0	0	0	0
OTU_314	0	0	0	0	0	0	0	0	0	0	0	0	0	0	0	0	0	0	0	0	0	0	0	0	0	0	0	0	0	0	0	0	0	0	0	0	0	0	0	0	0	0	0	0	0	0	0	0	0
OTU_315	0	0	0	0	0	0	0	0	0	0	0	0	0	0	0	0	0	0	0	0	0	0	0	0	0	0	0	0	0	7	1	2	15	0	0	13	4	4	0	8	0	23	0	15	3	14	4	0	0
OTU_316	0	0	0	0	0	0	0	0	0	0	0	0	0	0	0	0	0	0	0	0	0	0	0	0	0	0	0	0	0	0	0	0	0	0	0	0	0	0	0	0	0	0	0	12	10	0	0	0	0
OTU_317	0	1	2	0	1	0	0	0	0	743	1	0	0	0	0	0	10	10	29	0	170	24	188	1	27	209	147	203	0	83	11	16	27	2	7	6	6	47	34	98	2	2	0	15	1	121	122	556	17
OTU_318	10	3	12	4	3	0	0	2	0	0	0	4	1	6	6	5	2	0	2	0	0	0	13	0	0	0	2	1	8	11	6	6	5	8	10	3	23	7	15	8	14	5	1	4	0	5	2	0	0
OTU_319	7	2	3	3	4	4	0	2	0	4	4	4	8	0	6	2	2	3	1	6	2	1	9	3	3	0	0	0	11	7	9	0	12	6	2	5	16	5	15	0	23	8	2	12	4	8	12	0	0
OTU_32	0	28	1	0	0	3	0	0	0	2	0	0	0	0	0	0	0	0	2	0	2	3	0	0	0	0	2	1	0	26	0	6	5	23	377	828	3	4	0	0	10	1	1	0	2	0	0	77	2
OTU_320	0	0	0	0	0	0	0	0	0	0	15	1	0	57	32	5	2	0	0	0	22	13	25	0	0	2	32	0	5	1	0	15	30	0	0	0	200	72	78	0	0	3	0	0	5	284	7	0	0
OTU_321	0	0	0	0	0	0	0	0	0	0	0	0	0	0	0	0	0	0	0	0	0	0	0	0	0	0	0	0	0	0	1	0	0	0	0	0	0	0	0	0	0	0	0	0	0	0	0	0	0
OTU_322	0	0	0	0	0	0	0	0	0	0	0	0	0	0	0	0	2	7	4	0	10	0	24	8	8	0	4	0	3	53	22	0	12	5	31	7	4	13	0	0	8	21	7	71	0	0	0	0	0
OTU_323	0	0	0	0	1	0	0	0	0	0	0	0	0	0	0	0	0	0	0	0	0	0	0	0	0	0	0	0	0	0	0	0	0	2	0	0	0	0	0	0	0	0	0	0	0	0	0	0	0
OTU_324	24	0	0	57	46	30	27	65	26	41	83	0	0	0	0	0	0	0	4	0	0	0	4	7	1	2	2	6	0	41	0	10	0	0	0	0	8	0	0	4	8	43	0	6	5	29	2	0	0
OTU_325	0	0	0	0	0	0	0	0	0	0	0	0	0	0	0	0	0	0	0	0	0	0	0	0	0	0	0	0	0	0	0	0	0	0	0	0	0	0	0	0	0	0	0	0	0	0	0	0	0
OTU_326	3	6	6	5	0	1	0	0	0	0	1	5	3	0	3	0	5	3	3	0	5	4	2	5	1	5	0	6	6	10	8	2	2	2	10	8	6	7	20	14	4	3	4	14	4	4	4	0	0
OTU_327	0	2	0	1	0	0	8	2	6	4	9	10	4	9	11	6	0	2	9	3	1	0	2	1	8	0	0	0	0	3	0	6	0	0	1	4	15	0	5	0	2	3	4	6	4	6	15	0	0
OTU_328	5	1	0	15	0	9	2	8	7	0	2	3	0	0	0	0	0	11	0	0	18	11	8	20	0	15	8	6	8	5	7	0	0	5	6	5	1	4	0	0	6	3	25	1	2	1	1	0	0
OTU_329	7	11	6	0	1	4	1	0	2	0	3	3	0	3	7	2	2	4	3	11	4	7	2	8	4	2	0	3	17	1	12	0	0	8	0	3	6	4	0	4	8	1	1	0	0	0	1	0	0
OTU_33	532	755	526	1274	816	906	1347	1360	1455	1339	1340	1790	1219	1437	1918	1519	781	115	1439	221	453	176	357	254	35	10	19	18	40	757	512	874	822	592	1184	1739	924	338	606	173	535	1883	1869	2692	4799	251	511	124	0
OTU_330	0	0	0	4	0	0	0	0	0	0	0	0	0	0	0	0	0	3	42	0	0	0	26	0	3	66	4	5	0	4	0	31	10	0	0	7	1	2	0	25	10	69	0	30	42	3	13	0	0
OTU_331	7	0	59	0	0	0	0	0	0	0	0	0	7	0	0	3	0	0	0	0	1	0	0	0	0	0	0	0	0	0	0	0	0	0	0	0	1	0	171	0	0	0	0	86	1	0	0	0	0
OTU_332	2	5	4	10	7	4	4	15	4	2	2	6	0	1	2	4	3	2	10	0	3	0	2	1	1	0	0	1	0	1	1	1	0	2	17	9	13	2	0	0	0	2	8	2	0	2	31	0	0
OTU_333	16	9	26	0	0	0	0	0	0	0	0	0	0	0	0	0	0	0	0	0	1	0	2	4	0	0	0	1	0	0	52	0	5	3	12	196	0	0	0	0	0	2	0	0	0	0	0	0	0
OTU_334	3	21	5	0	3	1	6	11	3	4	1	6	3	3	10	2	0	2	0	0	1	2	4	0	0	7	23	0	2	2	0	0	0	0	6	7	2	14	0	20	0	2	6	3	5	3	8	0	0
OTU_335	0	0	0	0	0	0	6	0	0	0	0	0	0	0	0	0	3	33	2	0	24	0	0	0	8	13	0	65	4	16	0	68	0	0	0	0	0	0	0	0	0	0	0	0	0	0	0	0	0
OTU_336	0	0	0	3	4	4	0	0	0	0	3	0	0	0	0	0	4	14	12	0	0	3	0	0	0	7	25	22	2	14	1	0	0	0	0	0	0	0	0	0	0	0	0	0	0	7	7	0	0
OTU_337	0	0	0	0	0	0	0	0	0	0	0	0	0	0	0	0	0	0	0	0	0	0	0	0	0	0	0	0	0	0	0	0	0	0	0	0	0	0	0	0	0	0	0	0	0	0	0	0	0
OTU_338	0	0	0	0	0	0	0	0	0	0	0	0	0	0	0	0	0	0	0	0	0	0	0	0	0	0	0	0	0	0	0	0	0	0	0	0	0	0	0	0	0	0	0	0	0	0	0	0	0
OTU_339	0	0	0	0	0	0	0	2	0	0	0	2	0	0	2	0	0	0	1	0	0	0	0	0	0	0	0	0	5	0	0	0	0	0	0	4	1	0	0	0	0	0	0	0	0	1	1	0	0
OTU_34	189	569	769	567	234	248	203	242	397	361	171	551	983	822	1045	610	283	85	899	100	41	689	93	82	593	531	820	366	473	195	44	63	164	342	400	950	1185	503	830	575	520	2796	2045	2797	4968	1058	1202	0	0
OTU_340	0	0	0	0	4	0	0	3	10	0	2	0	0	0	0	0	0	4	5	6	0	0	0	0	7	3	11	0	3	8	15	11	0	0	0	0	0	0	0	0	0	0	0	0	0	12	9	0	0
OTU_341	21	20	16	0	0	0	0	0	0	0	0	0	0	0	0	0	3	2	3	0	7	0	5	0	0	0	0	5	0	2	0	3	2	17	2	27	0	0	0	0	0	1	0	0	4	0	2	0	0
OTU_342	0	0	0	0	0	0	0	0	0	0	0	0	0	0	0	0	0	0	1353	0	1855	0	90	0	1995	2649	3342	131	1	0	0	0	2	0	0	0	0	0	0	0	0	0	0	0	0	132	1151	0	0
OTU_343	0	0	0	0	0	0	0	0	0	0	0	0	0	0	0	0	0	0	0	0	0	0	0	0	0	0	0	0	0	0	0	0	0	0	0	0	0	0	0	0	0	0	0	0	0	0	0	0	0
OTU_344	4	6	5	0	0	0	0	0	0	0	0	4	9	9	3	4	4	1	0	5	13	4	2	0	0	3	0	6	4	3	1	0	0	6	14	0	0	4	10	0	0	8	11	12	13	0	2	0	0
OTU_345	0	0	0	0	0	0	0	0	0	0	0	0	0	0	0	0	0	0	0	0	199	0	27	19	3	3	8	0	0	0	0	0	0	0	0	0	0	0	0	0	0	0	0	0	2	8	0	0	0
OTU_346	6	7	3	3	0	4	8	11	0	4	7	12	1	15	6	11	0	9	10	0	5	1	6	0	0	2	0	5	2	11	4	0	7	0	0	0	3	4	0	2	0	4	0	4	1	8	7	0	0
OTU_348	8	1	1	0	0	0	0	0	0	0	0	5	12	2	2	4	0	0	0	0	0	0	0	0	0	0	0	0	0	3	0	3	0	0	0	0	0	0	10	0	0	1	0	2	3	1	3	0	0
OTU_349	5	9	5	10	3	1	15	6	7	2	6	7	5	4	15	17	1	1	2	3	3	1	0	1	3	0	6	8	4	16	5	10	7	3	2	0	4	2	0	0	0	0	0	0	4	0	1	0	0
OTU_35	11	1	6	2777	3754	1842	1210	2840	2433	1281	5142	0	3	3	0	1	202	942	19	250	1955	85	4665	214	16	31	49	3887	533	9	1	0	15	613	663	16	7	0	10	6	2	32	470	0	170	2	9	0	0
OTU_350	1	9	14	4	5	5	12	5	0	8	9	3	0	0	1	1	0	0	0	0	0	0	0	0	0	5	0	0	0	3	5	7	0	0	0	0	0	0	0	12	0	0	0	28	6	4	7	0	0
OTU_351	0	0	0	0	0	0	0	0	0	0	0	1	0	0	1	0	0	0	0	0	0	0	0	0	0	0	0	0	0	23	2	2	0	0	0	0	44	27	63	0	0	1	0	73	0	0	0	0	0
OTU_352	13	13	10	0	0	0	0	0	0	0	0	0	0	0	0	0	2	0	0	0	0	0	0	0	0	0	13	10	9	32	0	2	0	0	0	0	4	4	5	2	0	11	0	1	3	0	0	0	0
OTU_353	0	0	0	0	2	5	1	11	2	4	11	11	5	8	8	8	0	2	8	0	0	0	3	1	8	0	0	0	7	6	0	4	0	0	0	7	5	7	0	0	8	3	0	8	3	20	4	0	0
OTU_354	0	0	0	0	0	0	0	0	0	0	0	0	0	0	0	0	0	0	0	0	0	0	3	0	3	2	6	1	0	0	2	0	0	11	33	13	34	14	5	0	0	0	0	0	0	0	0	0	0
OTU_355	0	0	0	0	0	0	0	0	0	0	0	0	0	0	0	0	0	0	0	0	0	0	0	0	0	0	0	0	0	0	0	0	0	0	0	0	0	0	0	0	0	0	0	0	0	0	0	0	0
OTU_357	0	0	0	0	0	0	0	0	0	0	0	0	0	0	0	0	0	0	0	0	0	0	0	0	0	0	0	0	0	0	0	0	0	0	0	0	0	0	0	0	0	0	0	0	0	0	0	0	0
OTU_358	0	0	0	0	0	0	0	0	0	0	0	0	0	0	0	0	5	9	0	0	0	0	0	0	7	7	0	5	0	9	0	19	0	0	0	0	11	47	5	0	27	3	0	0	0	9	1	0	0
OTU_359	2	3	1	0	0	0	0	0	1	0	9	6	3	9	6	8	3	7	15	6	7	4	7	5	5	0	0	2	8	0	0	4	0	0	3	3	20	7	0	8	12	5	0	4	3	3	9	0	0
OTU_36	0	0	1	0	0	0	0	0	0	0	0	0	0	0	0	0	0	0	0	0	0	0	0	0	0	0	0	0	0	444	2131	1190	2	0	0	0	0	0	0	0	0	0	0	0	0	2920	4756	31	0
OTU_360	4	8	5	1	3	5	4	5	5	3	3	3	0	4	2	5	0	1	1	0	0	0	2	2	7	5	6	1	0	7	0	5	2	2	0	3	3	0	0	6	0	1	0	5	1	12	7	31	0
OTU_361	0	0	0	0	0	0	0	0	0	0	0	0	0	0	0	0	0	0	0	0	0	0	0	0	0	0	0	0	0	18	50	7	0	0	0	0	0	0	0	0	0	0	0	0	0	3	1	0	0
OTU_362	0	0	0	0	0	0	0	0	0	0	0	2	4	2	14	19	24	31	2	0	0	0	0	0	109	0	0	13	0	23	24	11	0	0	0	0	66	237	5	33	17	0	0	0	1	6	22	0	0
OTU_363	0	0	0	0	0	0	0	0	0	0	0	0	0	0	0	0	0	0	0	0	0	0	0	0	0	0	0	0	0	0	0	0	0	0	0	0	0	0	0	0	0	0	0	0	0	0	0	0	0
OTU_364	5	1	5	1	0	2	0	2	1	0	0	15	15	7	19	8	2	1	0	5	9	3	3	0	0	0	0	1	1	8	14	3	0	3	2	2	1	0	0	0	0	4	3	4	6	3	2	0	0
OTU_365	2	1	5	1	1	2	0	2	0	2	5	5	0	6	33	23	0	6	0	2	8	6	0	7	3	8	0	8	21	3	15	0	2	9	9	4	0	0	0	0	8	7	3	14	10	10	7	0	0
OTU_366	0	0	0	0	0	0	0	0	0	0	0	0	0	0	0	0	0	0	0	0	0	0	0	0	0	0	0	0	0	0	0	0	0	0	0	0	0	0	0	0	0	0	0	0	0	0	0	0	0
OTU_367	16	12	10	19	8	17	21	15	10	13	7	12	1	3	13	7	15	10	6	8	24	14	3	20	8	3	11	13	17	16	8	32	32	23	14	19	4	9	0	8	8	0	0	0	0	0	0	0	0
OTU_369	2	2	0	5	0	0	0	2	0	2	1	0	0	0	1	2	0	2	2	8	6	3	1	10	5	2	0	3	4	4	14	1	2	0	5	7	2	0	15	6	0	4	0	0	3	14	6	0	0
OTU_37	511	379	232	882	826	638	762	391	357	252	716	338	374	308	410	158	685	1402	509	2343	1200	639	1168	2296	553	249	308	401	559	2216	2110	2764	1068	1676	3041	694	559	259	122	792	283	522	1255	193	191	854	917	77	0
OTU_371	0	0	0	0	0	0	0	0	0	0	0	0	0	0	0	0	0	0	0	0	0	0	0	0	0	0	0	0	0	0	0	10	0	0	0	0	30	160	0	43	97	0	0	37	0	0	2	0	0
OTU_372	0	0	0	0	0	0	0	0	0	0	0	17	3	22	19	16	1	5	9	0	0	0	1	0	0	0	0	1	0	1	7	0	7	0	0	0	6	0	0	0	0	0	0	0	0	0	0	0	0
OTU_373	0	0	0	0	0	0	0	0	0	0	0	0	0	0	0	0	0	0	0	0	0	0	0	0	0	0	0	0	0	0	0	0	0	0	0	0	0	0	0	0	0	0	0	0	0	0	0	0	0
OTU_374	0	0	0	0	0	0	0	0	0	0	0	0	0	0	0	0	3	59	6	0	19	0	0	0	3	0	0	11	0	0	0	0	0	6	4	0	0	0	0	0	0	0	0	0	0	0	2	0	0
OTU_375	0	0	0	0	0	0	0	0	0	0	0	0	0	0	0	0	0	0	0	0	0	0	0	0	0	0	0	0	0	0	0	0	0	0	0	0	0	0	0	0	0	0	0	0	0	0	0	0	0
OTU_376	0	0	0	37	4	3	3	11	4	11	0	3	3	0	0	0	3	6	1	0	0	0	6	39	0	46	2	16	0	7	0	29	0	0	0	0	42	2	5	22	4	1	0	0	0	1	2	0	0
OTU_377	0	0	0	0	0	0	0	0	0	0	0	0	0	0	0	0	0	0	0	0	0	0	0	0	0	7	0	1	0	2	5	3	0	61	62	7	0	0	0	0	0	0	24	0	0	0	19	0	0
OTU_378	0	0	0	0	0	0	0	0	0	0	1	0	0	0	0	0	0	0	0	0	0	0	0	0	0	0	0	0	0	0	0	0	0	0	0	0	2	0	0	0	17	0	0	0	80	0	0	0	0
OTU_379	0	0	0	1	1	2	0	2	0	0	0	1	0	1	4	1	4	0	0	0	0	1	2	0	3	2	0	1	0	1	0	7	0	11	23	9	11	0	5	6	6	4	0	1	4	2	2	0	0
OTU_38	232	455	654	2166	1034	1792	1063	957	1574	1583	1329	662	792	704	774	1035	41	45	104	17	49	112	41	9	92	108	183	112	81	22	46	60	45	118	94	270	283	95	176	137	70	287	1077	251	2595	406	1481	0	0
OTU_380	0	0	0	0	0	0	0	0	0	0	0	0	0	0	0	0	0	0	0	0	0	0	0	0	0	0	0	0	0	0	0	0	0	0	0	0	0	0	0	0	0	0	0	0	0	0	0	0	0
OTU_381	0	0	0	0	0	0	0	0	0	0	0	0	0	0	0	0	0	0	0	0	0	0	0	0	0	0	0	0	0	0	0	0	0	0	0	0	0	0	0	0	0	0	0	0	0	0	0	0	0
OTU_382	0	0	0	0	0	0	0	0	0	0	0	0	0	0	0	0	0	0	0	0	0	0	0	0	0	0	0	0	0	0	0	0	0	0	0	0	0	0	0	0	0	0	0	0	0	0	0	0	0
OTU_383	0	0	0	0	0	0	0	0	0	0	0	0	0	0	0	0	0	0	0	0	0	0	0	0	0	0	0	0	0	0	0	0	0	0	0	0	0	0	0	0	0	0	0	0	0	0	0	0	0
OTU_384	0	0	0	0	0	0	0	0	0	0	0	0	0	0	0	0	0	0	0	0	0	0	0	0	0	0	0	0	0	0	0	1	0	0	0	0	0	0	0	0	0	0	0	0	0	0	0	0	0
OTU_385	0	0	0	0	0	0	0	0	0	0	0	0	0	0	0	0	18	9	8	0	3	0	4	0	11	28	0	21	0	5	11	3	0	0	0	0	0	9	0	10	0	14	0	0	1	0	0	0	0
OTU_386	0	2	4	0	3	1	3	5	13	4	1	6	1	0	16	3	2	1	0	5	3	5	2	0	4	2	0	0	3	2	4	13	0	22	5	12	4	4	0	4	4	0	0	3	1	2	1	0	0
OTU_387	2	1	0	0	0	0	0	0	0	0	0	2	38	0	0	32	0	0	0	0	1	0	0	0	0	0	0	0	0	3	34	15	0	0	16	0	0	0	0	145	0	0	0	0	6	28	20	0	0
OTU_388	0	0	0	0	0	0	0	0	0	0	0	0	0	0	0	0	0	0	0	0	0	0	0	0	0	0	0	0	0	0	0	0	0	0	0	0	0	0	0	0	0	0	0	0	0	0	0	0	0
OTU_389	1	6	10	8	4	5	3	14	5	2	5	2	0	1	4	0	20	1	0	3	4	4	2	0	3	7	19	2	18	0	0	2	0	0	10	38	10	7	0	16	0	25	3	11	39	48	69	0	0
OTU_39	45	78	67	73	53	129	64	104	38	42	66	80	30	27	33	43	117	206	32	148	80	250	176	137	112	85	66	135	258	191	92	54	127	79	104	112	163	137	59	51	140	290	251	130	73	130	140	0	1
OTU_390	1	6	13	0	0	0	0	0	0	0	0	0	0	0	0	0	0	1	3	0	3	10	4	0	0	12	0	5	3	0	0	3	0	0	0	0	0	0	0	0	0	5	0	0	0	7	4	0	0
OTU_391	0	0	0	0	0	0	0	0	0	0	0	0	0	0	0	0	7	3	2	0	6	0	5	2	4	8	0	2	3	2	0	9	0	0	0	0	0	0	0	0	0	0	0	0	0	10	15	0	0
OTU_392	0	0	0	0	0	0	0	0	0	0	0	0	0	0	0	0	0	0	0	0	0	0	0	0	4	0	0	4	0	11	0	7	0	0	0	0	0	0	0	0	0	0	0	0	0	19	0	0	0
OTU_393	0	0	0	0	0	0	0	0	0	0	0	0	0	0	0	0	0	0	0	0	0	0	0	0	0	0	0	0	0	0	0	0	0	0	0	0	0	0	0	0	0	0	0	0	0	0	0	0	0
OTU_394	0	0	0	0	0	0	0	0	0	0	0	0	0	0	0	0	7	6	5	2	4	0	8	1	0	3	6	2	3	5	0	20	0	0	0	0	0	0	0	0	0	0	0	0	0	9	5	0	0
OTU_395	0	2	0	29	0	21	18	0	0	9	0	0	0	0	0	0	0	8	6	0	0	0	5	5	9	5	6	4	0	0	41	0	0	6	9	7	6	5	0	6	4	21	0	51	60	0	2	0	0
OTU_396	6	8	3	1	0	0	2	3	3	0	2	4	9	5	10	8	5	0	2	0	2	0	0	0	3	2	0	1	0	5	2	3	2	0	0	5	0	9	0	0	4	0	0	0	1	0	2	0	0
OTU_397	0	0	0	3	1	0	0	5	0	4	0	3	0	0	1	1	0	3	2	0	3	1	17	1	8	3	11	2	3	2	0	0	0	0	0	0	3	0	0	12	0	1	0	1	1	19	17	0	0
OTU_398	26	9	0	63	106	17	39	92	161	78	3	3	1	0	0	0	2	0	0	0	0	0	0	0	0	15	6	0	0	3	0	5	10	0	0	0	0	0	0	2	8	3	0	1	16	0	1	0	0
OTU_399	0	0	0	0	0	0	0	0	0	0	0	0	0	0	0	0	0	0	0	0	0	0	0	0	0	0	0	0	0	0	0	0	0	0	1	0	0	0	0	0	0	0	0	0	0	0	0	0	0
OTU_4	5	1	3	7	0	4	7	5	35	4	7	0	0	1	1	0	2	124	5	3	9	7	0	0	0	2	4	5	1	11	14	5	0	0	3	30	3	9	0	2	2	34	0	0	3	18	5	88604	10597
OTU_40	622	763	888	874	225	506	309	248	183	456	274	657	762	944	1050	544	766	924	1529	912	1015	1597	614	1124	617	504	960	1089	973	749	554	1052	1071	1135	1439	2001	1159	973	967	1043	686	1222	517	897	911	899	471	46	0
OTU_400	0	0	3	0	2	0	0	0	0	0	0	2	1	0	2	3	0	1	0	0	0	1	4	0	3	0	4	0	2	5	5	4	7	0	11	49	2	0	0	0	0	5	3	2	2	2	1	0	0
OTU_401	0	0	0	0	0	0	0	0	0	0	0	0	0	0	0	0	0	0	0	0	0	0	0	0	0	0	0	0	0	0	0	0	0	0	0	0	0	0	0	0	0	0	0	0	0	0	0	0	0
OTU_402	0	0	0	0	0	0	0	0	0	0	0	0	0	0	0	0	0	0	0	0	0	0	0	0	0	0	0	0	0	0	0	0	0	12	4	4	0	0	0	0	0	0	0	0	0	15	13	0	0
OTU_403	1	4	0	0	1	0	3	0	0	4	3	2	0	0	1	0	3	0	6	5	3	2	0	0	0	0	0	0	3	2	0	0	0	0	0	0	0	0	0	0	2	2	4	6	0	2	6	0	0
OTU_404	0	0	0	0	0	0	0	0	0	0	0	0	0	0	0	0	0	0	0	0	0	0	0	0	0	0	0	0	0	0	0	0	0	3	0	51	0	0	0	0	0	0	0	0	0	1	4	0	0
OTU_405	10	0	0	20	6	13	5	6	5	0	3	6	1	2	3	10	2	6	0	15	7	14	22	16	0	12	0	2	23	2	11	1	5	31	23	0	6	0	0	0	4	1	25	3	3	8	3	0	0
OTU_406	4	0	25	2	5	4	0	0	3	2	1	10	4	3	3	9	2	0	0	0	0	0	0	0	0	0	0	1	0	1	6	6	2	0	0	0	1	0	0	0	8	2	0	4	0	0	0	0	0
OTU_407	0	0	0	0	0	0	0	0	0	0	0	0	0	0	0	0	0	0	0	0	0	0	0	0	0	0	0	0	0	0	0	0	0	0	0	0	0	0	0	0	0	0	0	0	0	0	0	0	0
OTU_408	2	13	1	0	0	0	0	0	0	0	0	1	1	0	3	3	0	0	0	0	0	0	0	0	0	0	0	0	0	0	0	0	0	0	0	0	0	0	0	0	2	11	0	9	17	0	0	0	0
OTU_409	0	0	0	0	0	0	2	0	0	0	0	1	0	2	2	0	1	0	0	2	0	0	0	0	0	0	0	0	2	0	0	0	0	0	0	0	2	0	0	0	0	0	0	0	1	0	0	62	5
OTU_41	116	91	301	380	304	309	85	143	117	163	121	350	412	281	431	252	230	186	451	461	351	687	144	765	176	171	172	215	415	300	244	313	99	344	189	195	211	164	137	210	112	854	336	415	587	358	710	0	0
OTU_410	0	0	0	0	0	0	0	0	0	0	0	0	0	0	0	0	0	0	0	0	0	0	0	0	0	0	0	0	0	0	0	0	0	0	0	0	0	0	0	0	0	0	0	0	0	0	0	0	0
OTU_411	0	0	0	0	0	0	0	0	0	0	0	0	0	0	0	0	0	0	0	0	0	0	0	0	0	0	0	0	0	0	0	0	0	0	0	0	0	0	0	0	0	0	0	0	0	0	0	0	0
OTU_412	0	0	0	0	0	0	0	0	0	0	0	0	0	0	0	0	0	0	0	0	0	0	0	0	0	0	0	0	0	0	0	0	0	0	0	0	0	0	0	0	0	0	0	0	0	0	0	0	0
OTU_413	0	0	0	0	0	0	0	0	0	0	0	0	0	0	0	0	15	0	24	0	0	0	0	0	1	8	28	11	0	35	0	2	0	0	0	0	0	0	0	0	0	0	0	0	0	0	0	0	0
OTU_414	0	0	0	4	1	0	3	0	3	2	5	0	0	0	0	0	2	9	3	0	1	1	7	0	3	3	0	7	2	3	0	1	0	0	0	0	0	0	0	0	0	0	0	0	0	6	4	0	0
OTU_415	0	0	0	0	0	0	0	0	0	0	0	0	0	0	0	0	0	0	0	0	0	0	0	0	0	0	0	0	0	0	2	0	37	0	0	5	3	25	0	10	0	4	12	1	8	0	1	0	0
OTU_416	2	0	0	0	0	0	0	0	0	0	0	0	0	0	0	0	2	4	12	0	0	0	7	0	40	18	0	10	0	0	0	19	35	19	0	0	11	7	0	0	14	25	0	1	9	10	7	0	0
OTU_417	0	0	0	0	0	0	0	0	0	0	0	9	1	2	25	23	0	0	0	0	0	0	0	0	0	0	0	0	0	0	0	0	0	0	0	0	0	0	0	0	0	0	0	0	0	0	0	0	0
OTU_418	0	0	0	0	0	0	0	0	0	0	0	0	0	0	0	0	0	0	0	0	0	0	0	0	0	0	0	0	0	0	0	0	12	0	0	17	0	0	0	0	0	0	0	0	0	17	15	0	0
OTU_419	9	3	5	3	0	2	0	3	1	0	0	10	8	24	13	6	0	1	0	0	0	1	1	4	0	2	0	3	1	9	0	5	0	3	0	1	1	13	0	8	6	0	0	0	0	0	1	0	0
OTU_42	74	239	692	302	89	154	92	168	176	119	62	281	351	488	1103	318	46	51	257	65	59	189	22	41	39	80	153	43	126	13	24	17	15	194	121	87	181	169	234	118	93	316	368	468	838	458	281	62	0
OTU_420	0	0	0	0	0	0	0	0	0	0	0	0	0	0	0	0	0	0	0	0	0	0	0	0	0	0	0	0	0	0	0	0	0	0	0	0	0	0	0	0	0	0	0	0	0	0	0	0	0
OTU_421	0	0	0	0	0	0	0	0	0	0	0	0	0	0	0	0	0	0	0	0	0	0	0	0	0	0	0	0	0	0	0	0	0	3	12	11	0	0	0	0	0	0	0	0	0	2	10	0	0
OTU_422	4	12	16	6	13	0	6	3	5	2	7	0	0	3	3	8	8	32	0	3	5	7	0	66	9	5	2	4	3	6	9	6	0	8	8	7	18	9	0	0	2	0	7	0	0	7	24	0	0
OTU_423	4	6	2	1	2	0	0	0	1	0	3	3	1	0	2	1	0	4	0	0	2	0	0	0	3	10	2	2	2	2	5	0	10	0	8	5	3	4	5	2	4	6	1	0	0	2	2	0	0
OTU_424	1	0	0	0	0	0	3	2	0	0	3	2	0	1	5	3	2	2	1	9	2	0	0	1	0	0	0	1	2	3	0	6	0	0	1	0	0	0	0	0	2	0	0	0	0	0	0	0	0
OTU_425	5	8	4	3	0	0	7	18	10	6	1	5	11	2	3	0	0	1	8	0	5	0	6	0	1	13	0	8	0	3	6	2	2	5	0	5	2	4	0	0	6	1	0	0	0	1	1	0	0
OTU_426	0	0	0	0	0	0	0	0	0	0	0	0	0	0	0	0	0	0	0	0	0	0	0	0	0	0	0	0	0	0	0	0	0	0	0	0	0	0	0	0	0	0	0	0	0	0	0	0	0
OTU_427	83	80	96	35	33	45	43	15	44	22	35	75	79	49	51	83	21	26	28	19	22	76	42	23	55	45	8	46	64	42	44	32	7	6	22	66	53	45	34	33	78	61	71	39	52	52	60	0	0
OTU_428	0	0	0	0	0	0	0	0	0	0	92	0	0	0	0	0	5	2	70	0	0	0	0	0	3	3	0	0	0	0	0	0	0	0	0	0	26	2	34	55	70	0	0	0	15	0	0	0	0
OTU_429	0	0	0	0	0	0	0	0	0	0	0	0	0	0	0	0	0	0	0	0	0	0	0	0	0	0	0	0	0	0	0	0	0	0	0	0	0	0	0	0	0	0	0	0	0	0	0	0	0
OTU_43	4	1	1	828	620	809	880	874	370	1036	565	0	3	0	0	0	754	2547	1274	654	2223	1078	2416	79	1193	783	1066	735	1860	2122	461	2333	0	3	4	0	3	0	0	0	0	0	0	0	1	599	845	108	0
OTU_430	0	0	0	0	0	0	0	0	0	0	0	0	0	0	0	0	0	0	0	0	0	0	0	0	0	0	0	0	0	0	0	0	0	0	0	0	0	0	0	0	0	0	0	0	0	0	0	0	0
OTU_431	0	0	0	0	0	1	0	0	0	0	0	0	0	0	0	0	0	1	0	0	0	0	0	0	0	0	0	0	0	14	2	6	2	8	30	0	3	0	0	0	6	1	0	0	0	10	12	0	0
OTU_432	0	0	0	0	0	0	0	0	0	0	0	0	0	0	0	0	0	0	0	0	0	0	0	0	0	0	0	0	0	0	0	0	0	0	0	0	0	0	0	0	0	0	0	0	0	0	0	0	0
OTU_433	0	0	0	1	4	4	4	0	4	4	2	0	0	0	0	0	0	0	2	0	4	1	0	1	0	0	0	2	3	2	0	0	0	0	0	0	0	0	0	0	0	0	0	0	0	3	13	0	0
OTU_434	0	0	0	0	0	0	0	0	0	0	0	0	0	0	0	0	0	0	0	0	0	0	3	0	0	0	0	0	1	0	0	0	0	0	0	0	0	0	0	0	0	0	6	15	1	1	2	0	0
OTU_435	0	0	0	0	0	0	0	0	0	0	1	0	0	0	0	0	0	0	1	0	0	1	0	0	0	0	0	1	1	2	0	1	0	0	19	79	0	0	0	0	2	0	0	2	0	1	1	0	0
OTU_436	0	0	0	0	0	0	0	0	0	0	0	0	0	0	0	0	0	0	0	0	0	0	0	0	0	0	0	0	0	0	0	0	0	0	0	0	0	0	0	0	0	0	0	0	0	0	0	0	0
OTU_437	0	0	0	0	0	0	0	0	0	0	0	0	0	0	0	0	29	12	3	0	4	0	27	0	7	3	4	11	0	7	32	12	7	0	0	0	2	7	0	0	2	0	0	0	0	2	0	0	0
OTU_439	0	0	0	0	0	0	0	0	0	0	0	0	0	0	0	0	0	0	0	0	0	0	0	0	0	0	0	0	0	0	0	0	0	0	0	0	0	0	0	0	0	0	0	0	0	0	0	0	0
OTU_44	127	129	105	459	344	268	439	707	312	267	557	403	370	436	532	396	776	561	524	1814	557	196	700	2816	786	259	283	266	700	731	1912	1822	966	2130	2393	1336	649	270	176	402	428	52	53	66	204	396	242	62	0
OTU_440	2	1	11	0	0	2	0	0	0	1	0	1	0	0	1	0	4	1	2	0	1	0	0	0	0	5	4	1	0	2	0	0	0	0	0	0	2	0	5	0	2	5	0	5	7	1	1	0	0
OTU_442	0	0	0	0	0	0	0	0	0	0	0	0	0	0	0	0	0	0	0	0	0	0	0	0	0	0	0	0	0	0	0	0	0	0	0	0	0	0	0	0	0	0	0	0	0	0	0	0	0
OTU_443	0	0	0	0	0	0	0	0	0	0	0	0	0	0	0	0	0	0	0	0	0	0	0	0	0	0	0	0	0	0	0	0	0	0	0	0	0	0	0	0	0	0	0	0	0	0	0	0	0
OTU_444	0	0	0	0	0	0	2	0	0	0	0	1	0	0	2	0	1	0	0	0	0	0	0	0	0	0	0	0	1	0	0	0	0	0	0	0	0	0	5	0	0	0	0	0	1	1	0	62	2
OTU_445	0	0	0	0	0	0	0	0	0	0	0	0	0	0	0	0	0	0	0	0	0	0	0	0	0	0	0	0	0	0	0	0	0	0	0	0	0	0	0	0	0	0	0	0	0	0	0	0	0
OTU_446	0	7	5	0	0	0	0	0	3	2	4	0	0	0	1	0	0	1	9	0	2	0	0	1	5	0	0	0	0	1	1	5	0	0	0	2	3	0	0	0	10	2	0	6	0	2	2	0	0
OTU_447	0	0	0	0	0	0	0	0	0	0	0	0	0	0	0	0	0	0	0	0	0	0	0	0	0	0	0	0	0	0	0	0	0	0	0	0	0	0	0	0	0	0	0	0	0	0	0	0	0
OTU_448	0	1	5	0	0	0	0	0	0	0	0	5	3	0	3	1	0	2	0	0	0	0	0	0	3	0	0	4	1	3	0	0	0	0	0	1	3	0	0	0	0	2	2	4	0	2	2	0	0
OTU_449	1	4	7	0	0	0	0	0	0	0	0	1	0	0	2	0	0	0	0	0	0	0	0	0	0	56	19	11	0	2	2	29	20	0	0	0	0	0	5	10	2	3	0	0	1	2	0	0	0
OTU_45	0	0	0	0	0	2	1	2	0	1	0	71	0	78	348	815	457	18	6055	8	27	17	6	496	812	5803	7512	174	9	1	0	886	0	0	6	0	4569	2	1445	2	0	495	0	524	2	166	919	0	0
OTU_450	0	0	0	0	0	0	0	0	0	0	0	0	0	0	0	0	0	0	0	0	0	0	0	0	0	0	0	0	0	0	0	0	0	0	0	0	0	0	0	0	0	0	0	0	0	0	0	15	0
OTU_451	0	0	0	0	0	0	0	0	0	0	0	0	0	0	0	0	0	0	0	0	0	0	0	0	0	0	0	0	0	0	0	0	0	0	0	0	0	0	0	0	0	0	0	0	0	0	0	0	0
OTU_452	0	0	0	0	0	0	0	0	0	0	0	0	0	0	0	0	0	0	0	0	0	0	0	0	0	0	0	0	0	0	0	0	0	0	0	0	0	0	0	0	0	0	0	0	0	0	0	0	0
OTU_453	24	46	116	0	0	0	0	0	0	0	0	1	47	26	49	24	0	0	0	0	0	0	0	0	0	0	0	0	0	3	20	4	7	0	8	23	3	13	10	35	10	127	21	34	21	9	1	0	0
OTU_454	0	0	0	0	0	0	0	0	0	0	0	0	0	0	0	0	0	0	0	0	0	0	0	0	0	0	0	0	0	0	0	0	0	0	0	0	0	0	0	0	0	0	0	0	0	0	0	0	0
OTU_455	0	0	0	0	0	0	0	0	0	0	0	0	0	0	0	0	0	0	0	0	0	0	0	0	0	0	0	0	0	0	0	0	0	0	0	0	0	0	0	0	0	0	0	0	0	0	0	0	0
OTU_456	0	0	0	0	0	0	0	0	0	0	0	0	0	0	0	0	0	0	0	0	0	0	0	0	0	0	0	0	0	0	0	0	0	0	0	0	0	0	0	0	0	0	0	0	0	0	0	0	0
OTU_457	2	5	3	0	0	0	0	0	0	0	0	0	0	0	0	0	0	0	3	0	1	31	0	3	0	27	8	0	0	0	0	0	2	0	0	5	1	16	0	4	0	0	0	0	4	0	0	0	0
OTU_458	0	1	1	1	1	0	1	2	1	0	1	1	0	0	1	2	0	0	0	0	0	0	0	1	0	0	0	1	0	1	0	4	10	0	0	3	0	0	0	0	0	2	0	0	0	2	1	0	0
OTU_459	0	0	0	0	0	0	0	0	1	0	0	0	0	0	0	0	0	1	0	0	0	0	0	0	0	0	2	0	0	0	0	0	0	0	0	0	1	0	0	0	0	0	0	0	0	0	0	386	80
OTU_46	299	276	360	471	385	222	298	183	211	245	183	525	408	398	316	408	717	630	520	962	897	531	539	1850	709	265	646	577	1021	1268	1182	3519	1319	897	2221	1151	402	289	308	388	293	577	401	290	464	658	615	232	0
OTU_460	0	0	0	0	0	0	0	0	0	0	0	0	0	0	0	0	0	0	0	0	0	0	0	0	0	0	0	0	0	0	0	0	0	0	0	0	0	0	0	0	0	0	0	0	0	0	0	0	0
OTU_461	0	0	0	0	0	0	0	0	0	0	0	0	0	0	0	0	0	0	0	0	0	0	0	0	0	0	0	0	1	0	0	0	0	0	0	0	0	0	0	0	0	0	0	0	0	0	0	0	2
OTU_462	0	0	0	0	0	0	0	0	0	0	0	0	0	0	0	0	0	0	0	0	0	0	0	0	0	0	0	0	0	0	0	0	0	0	0	0	0	0	0	0	0	0	0	0	0	0	0	0	0
OTU_463	0	0	0	0	0	0	0	0	0	0	0	0	0	0	0	0	0	0	0	0	0	0	0	0	0	0	0	0	0	0	0	0	0	0	0	0	0	0	0	0	0	0	0	0	0	0	0	0	0
OTU_464	0	0	0	0	0	0	0	0	0	0	0	0	0	0	0	0	0	0	0	0	0	0	0	0	0	0	0	0	0	0	0	0	0	0	0	0	0	0	0	0	0	0	0	0	0	0	0	0	0
OTU_465	0	2	1	1	4	0	0	5	2	2	1	0	0	0	0	0	0	0	2	0	0	0	0	0	0	0	0	1	0	1	0	0	0	0	0	1	1	0	0	2	0	0	3	0	1	3	2	0	0
OTU_466	1	3	1	2	0	3	0	5	3	2	0	1	1	0	0	0	2	1	0	2	1	0	2	0	4	0	0	0	1	0	4	3	0	5	2	7	0	4	0	0	6	1	2	3	3	2	3	0	0
OTU_467	0	0	0	0	0	0	0	0	0	0	0	0	0	0	0	0	0	0	0	0	0	0	0	0	0	0	0	0	0	0	0	0	0	0	0	0	0	0	0	0	0	0	0	0	0	0	0	0	0
OTU_468	0	0	1	0	0	0	0	0	0	0	0	2	1	2	2	2	0	0	1	0	0	0	0	2	3	0	0	1	1	1	1	6	0	0	0	0	2	0	0	0	0	1	0	1	2	1	1	0	0
OTU_469	0	0	0	0	0	2	0	0	0	0	0	0	0	0	0	0	0	0	0	0	0	0	0	0	0	0	0	0	0	0	0	0	0	0	0	0	0	0	0	0	0	0	0	0	0	0	0	0	0
OTU_47	30	323	1053	653	769	382	47	128	150	681	13	25	110	87	87	84	257	567	2133	71	55	269	60	38	216	723	896	262	417	326	256	36	132	145	31	1403	50	320	44	679	27	437	101	142	367	264	163	0	1
OTU_471	0	0	0	1	2	3	4	0	3	4	2	0	0	0	0	0	0	0	0	0	3	0	0	0	0	2	0	1	2	0	0	0	0	0	0	0	0	0	0	0	0	0	0	0	0	5	10	0	0
OTU_472	0	0	0	0	0	0	0	0	0	0	0	9	0	3	19	1	0	0	0	0	0	0	0	0	0	0	0	0	0	0	0	1	0	0	0	0	0	0	0	0	0	0	0	0	0	0	0	0	0
OTU_474	0	0	0	0	0	0	0	0	0	0	2	0	0	0	4	2	1	0	3	0	0	0	0	0	0	0	0	0	2	0	0	0	0	0	0	1	0	0	0	0	0	0	0	0	0	0	0	0	36
OTU_475	0	0	0	0	0	0	0	0	0	0	0	0	0	0	0	0	0	0	0	0	0	0	0	0	0	0	0	0	0	0	0	0	0	0	0	0	0	0	0	0	0	0	0	0	0	0	0	0	0
OTU_476	0	0	0	0	0	0	0	0	0	0	0	0	0	0	0	0	0	0	0	0	0	0	0	0	0	0	0	0	0	0	0	0	0	0	0	0	0	0	0	0	0	0	0	0	0	0	0	0	0
OTU_477	0	7	0	2	0	0	0	5	4	2	5	1	0	2	1	0	8	9	11	0	40	0	3	3	1	31	0	2	0	7	0	31	10	0	2	65	6	0	10	8	0	27	0	7	7	19	32	0	0
OTU_478	0	0	0	0	0	0	0	0	0	0	0	0	0	0	0	0	0	0	0	0	0	0	0	0	0	0	0	0	0	0	0	0	0	0	0	0	0	0	0	0	0	0	0	0	0	0	0	0	0
OTU_479	4	3	12	0	6	2	0	5	8	2	15	5	7	11	9	2	0	0	0	0	26	0	0	0	0	2	0	4	0	5	4	4	0	0	0	10	21	0	0	0	8	4	0	34	13	12	1	0	0
OTU_48	498	598	807	410	351	510	161	207	349	392	330	473	689	465	323	496	30	36	85	15	43	26	54	8	53	30	28	23	31	34	22	49	7	19	19	32	124	22	24	29	19	1234	1790	1709	3045	254	407	0	0
OTU_480	0	0	0	0	0	0	0	0	0	0	0	0	0	0	0	0	0	0	0	0	0	0	0	0	0	0	0	0	0	0	0	0	0	0	0	0	0	0	0	0	0	0	0	0	0	0	0	0	0
OTU_481	0	0	0	0	0	0	0	0	0	0	0	0	0	0	0	0	0	0	0	0	0	0	0	0	0	0	0	0	0	3	0	0	0	0	0	0	0	0	0	0	0	0	0	0	0	9	2	0	0
OTU_482	0	0	0	0	0	0	0	0	0	0	0	0	0	0	0	0	0	0	0	0	0	0	0	0	0	0	0	0	0	0	0	1	0	0	0	0	1	0	0	0	0	0	0	7	6	2	7	0	0
OTU_483	3	0	2	0	0	0	0	0	0	0	0	0	0	0	0	0	0	0	0	2	0	0	0	0	0	0	0	1	0	0	0	0	0	0	0	0	1	0	0	0	6	0	0	0	0	0	0	216	32
OTU_484	5	1	3	4966	1953	2496	1157	2666	1870	1920	1	76	0	3	4	1	0	144	141	147	2	4138	0	24	7	78	153	4	1	1583	1	73	1177	8	1	2678	1270	334	1470	6	145	683	6	2800	8028	2	1	0	1
OTU_485	0	0	0	4	0	0	1	0	3	0	1	0	0	0	0	0	0	3	3	0	0	0	0	0	0	5	8	1	0	1	0	0	0	0	0	0	0	0	0	0	0	0	0	0	0	2	5	0	0
OTU_486	0	0	0	0	0	0	0	0	0	0	0	0	0	0	0	0	0	0	0	0	0	0	0	0	0	0	0	0	0	0	0	0	0	0	1	0	0	0	0	0	0	0	0	0	0	0	0	0	0
OTU_487	0	0	0	0	0	0	0	0	0	0	0	0	0	0	0	0	0	0	0	0	0	0	0	0	0	0	0	0	0	0	0	0	0	0	2	0	0	0	0	0	0	0	0	0	0	0	0	0	0
OTU_488	0	2	1	0	0	0	0	0	0	0	1	0	0	0	1	0	0	0	0	0	0	0	0	0	0	0	0	0	0	0	1	0	0	0	0	0	0	0	0	0	0	0	0	0	0	1	0	0	0
OTU_489	0	0	0	0	0	0	0	0	0	0	0	0	0	0	0	0	0	0	0	0	0	0	0	0	0	0	0	0	0	0	0	0	0	0	0	0	0	0	0	0	0	0	0	0	0	0	0	31	2
OTU_49	0	0	0	1	0	1	1	3	0	0	0	0	0	0	0	0	892	1	1	0	0	0	1	0	0	0	11	7	0	30	0	0	0	3931	6597	162	0	0	0	0	0	0	10485	0	0	10	1	0	0
OTU_490	3	1	1	2	3	5	3	3	0	6	1	3	0	3	3	2	2	1	2	9	5	2	7	13	4	0	0	3	1	3	0	2	22	6	5	9	4	2	10	2	0	0	0	0	0	0	1	0	0
OTU_491	0	1	0	0	0	0	0	0	0	0	0	0	0	0	0	0	0	0	0	0	0	0	0	0	0	0	0	0	0	0	0	0	0	0	0	5	0	0	0	0	0	0	0	0	0	0	0	0	0
OTU_492	0	0	0	0	0	0	0	0	0	0	0	0	0	0	0	0	4	0	0	0	0	0	0	0	11	31	74	14	0	0	0	0	0	0	0	0	0	0	0	0	0	0	0	0	0	0	0	0	0
OTU_493	0	0	0	0	0	0	0	0	0	0	0	0	0	0	0	0	0	0	0	0	0	0	0	0	0	0	0	0	0	0	0	0	0	0	0	0	0	0	0	0	0	0	0	0	0	0	0	0	0
OTU_494	0	0	0	0	0	0	0	0	0	0	0	0	0	0	0	0	0	0	0	0	0	0	0	0	0	0	0	0	0	0	0	0	0	0	0	0	0	0	0	0	0	0	0	0	0	0	0	0	0
OTU_495	0	0	0	0	0	0	0	0	0	0	0	0	0	0	0	0	0	0	0	0	0	0	0	0	0	0	0	0	0	0	0	0	0	0	0	0	0	0	0	0	0	0	0	0	0	0	0	0	0
OTU_496	0	0	0	0	0	0	0	0	0	0	0	0	0	0	0	0	0	0	0	0	0	0	0	0	0	0	0	0	0	0	0	0	0	0	0	0	0	0	0	0	0	0	0	0	0	0	0	0	0
OTU_498	0	0	0	0	0	0	0	0	0	0	0	0	0	0	0	0	0	0	0	0	0	0	0	0	0	2	0	0	0	0	0	0	0	0	0	0	0	0	0	0	0	0	0	0	0	11	6	0	0
OTU_499	0	0	0	0	0	0	0	0	0	0	0	0	0	0	0	0	0	0	0	0	0	0	0	0	0	0	0	0	0	0	0	0	0	0	0	0	0	0	0	0	0	0	0	0	0	0	0	0	0
OTU_5	237	648	1290	495	775	524	385	652	387	927	952	130	91	202	134	403	283	340	422	114	412	777	129	454	405	375	215	230	153	608	510	68	117	215	1	502	386	572	1152	1222	147	56	761	809	1199	2145	1914	495	20
OTU_50	304	358	740	335	271	369	444	297	203	261	226	184	301	313	433	239	433	283	313	633	204	1191	234	151	576	227	1374	515	594	233	345	237	47	361	842	369	228	102	171	561	66	548	124	194	175	270	364	0	0
OTU_500	0	0	0	0	0	0	0	0	0	0	0	0	0	0	0	0	0	0	0	0	0	0	0	0	0	0	0	0	0	6	4	6	2	0	0	0	0	0	0	0	0	0	0	0	0	0	6	0	0
OTU_501	0	0	0	0	0	0	0	0	0	0	0	0	0	0	0	0	0	0	0	0	0	0	0	0	0	0	0	0	0	0	0	0	0	0	0	0	0	0	0	0	0	0	0	0	0	0	0	0	0
OTU_502	0	0	0	0	0	0	0	0	0	0	0	0	0	0	0	0	0	0	0	0	0	0	0	0	0	0	0	0	0	0	0	0	0	0	0	0	0	0	0	0	0	0	0	0	0	0	0	0	0
OTU_503	0	0	0	0	0	0	0	0	0	0	0	0	0	0	0	0	0	0	0	0	0	0	0	0	0	0	0	0	0	0	0	0	0	0	0	0	0	0	0	0	0	0	0	0	0	0	0	0	0
OTU_504	0	0	0	0	0	0	0	0	0	0	0	0	0	0	0	0	0	0	0	0	0	0	0	0	0	0	0	0	0	0	0	0	0	0	0	0	0	0	0	0	0	0	0	0	0	0	0	0	0
OTU_505	0	0	0	0	0	0	0	0	0	0	0	0	0	0	0	0	0	0	0	0	0	0	0	0	0	0	0	0	0	0	0	0	0	0	0	0	0	0	0	0	0	0	0	0	0	0	0	0	0
OTU_506	0	0	0	0	0	0	0	0	0	0	0	0	0	0	0	0	0	0	0	0	0	0	0	0	0	0	0	0	0	16	14	16	0	0	0	0	1	0	0	2	0	12	0	8	0	5	2	0	0
OTU_508	0	0	0	0	0	0	0	0	0	0	0	0	0	0	0	0	0	0	0	0	0	0	0	0	0	0	0	0	0	0	0	0	0	0	0	0	0	0	0	0	0	0	0	0	0	0	0	0	0
OTU_509	0	0	0	0	0	0	0	0	0	0	0	0	0	0	0	0	0	0	0	0	0	0	0	0	0	0	0	0	0	0	0	0	0	0	0	0	0	0	0	0	0	0	0	0	0	0	0	0	0
OTU_51	108	147	134	467	182	232	305	239	137	135	167	202	281	336	224	80	448	460	526	887	709	776	362	1339	805	403	463	807	823	502	429	602	253	762	766	508	637	449	376	445	275	14	4	2	3	1035	1422	15	0
OTU_510	0	0	0	0	0	0	0	0	0	0	2	0	0	0	0	0	0	0	0	0	0	0	0	0	0	0	0	0	0	0	0	0	0	0	0	0	0	0	0	0	0	0	0	0	0	0	0	371	65
OTU_511	0	0	0	0	0	0	0	0	0	0	0	0	0	0	0	0	0	0	0	0	0	0	0	0	0	0	0	0	0	0	0	0	0	0	0	0	0	0	0	0	0	0	0	0	0	0	0	0	0
OTU_512	0	0	0	0	0	0	0	0	0	0	0	0	0	0	0	0	0	0	0	0	0	0	0	0	0	0	0	0	0	0	0	0	0	0	0	0	0	0	0	0	0	0	0	0	0	0	0	0	0
OTU_513	49	1	0	0	0	0	0	0	0	0	0	0	0	29	0	0	0	0	0	0	0	0	57	0	0	22	0	74	0	5	0	3	10	5	0	0	26	14	0	10	6	0	0	0	0	0	1	0	0
OTU_514	0	0	0	0	0	0	0	9	12	0	14	0	0	0	0	0	0	0	0	0	0	0	2	0	0	0	0	0	0	0	2	3	0	0	0	0	0	0	0	0	0	0	0	0	0	1	4	0	0
OTU_515	0	0	0	1	0	5	2	6	4	2	5	0	0	0	0	0	2	7	0	0	0	0	2	0	0	0	0	7	0	0	0	0	0	0	2	0	0	0	0	0	0	0	0	0	0	1	2	0	0
OTU_516	0	0	0	0	0	0	0	0	0	0	0	0	0	0	0	0	0	0	0	0	0	0	0	0	0	0	0	0	0	0	0	0	0	0	0	1	0	0	0	22	6	1	0	0	0	0	0	0	0
OTU_517	0	0	0	0	0	0	0	0	0	0	0	0	0	0	0	0	0	0	0	0	0	0	0	0	0	0	0	0	0	0	0	0	0	0	0	0	0	0	0	0	0	0	0	0	0	0	0	0	0
OTU_518	3	9	4	4	5	4	5	2	5	0	6	2	1	8	2	4	7	2	0	9	5	3	0	0	0	0	0	3	3	4	0	2	0	0	4	2	2	5	0	0	0	1	0	0	3	2	2	0	0
OTU_519	0	0	0	0	0	0	0	0	0	0	0	0	0	0	0	0	0	0	0	0	0	0	0	0	0	0	0	0	0	0	0	0	0	0	0	0	0	0	0	0	0	0	0	0	0	0	0	0	0
OTU_52	93	230	189	222	202	198	57	130	155	186	171	329	436	404	394	347	412	153	539	258	146	307	196	345	307	156	370	404	331	342	185	535	211	555	558	567	452	196	225	685	392	144	374	77	265	130	128	155	1
OTU_520	0	0	0	0	0	0	0	0	0	0	0	0	0	0	0	0	0	0	0	0	0	0	0	0	0	0	0	0	0	0	0	0	0	0	0	0	0	0	0	0	0	0	0	0	0	0	0	0	0
OTU_521	0	0	0	0	0	0	0	0	0	0	0	0	0	0	0	0	2	5	1	0	0	1	2	0	1	3	0	2	0	1	0	6	0	0	0	0	4	0	20	0	4	1	0	7	2	0	1	0	0
OTU_522	0	0	0	0	0	0	0	0	0	0	0	0	0	0	0	0	0	0	0	0	0	0	0	0	0	0	0	0	0	0	0	0	0	0	1	0	0	0	0	0	0	0	0	0	0	0	0	0	0
OTU_523	0	0	0	0	0	0	0	0	0	0	0	0	0	0	0	0	0	0	0	0	0	0	0	0	0	0	0	0	0	0	0	0	0	0	0	0	0	0	0	0	0	0	0	0	0	0	0	0	0
OTU_524	0	0	0	0	0	0	0	0	0	0	0	0	0	0	0	0	0	0	0	0	0	0	0	0	0	0	0	0	0	0	0	0	0	0	0	0	0	0	0	0	0	0	0	0	0	0	0	0	0
OTU_526	0	1	0	0	1	0	2	3	0	2	0	1	0	0	4	0	0	0	0	3	0	0	0	0	0	2	0	0	0	0	0	0	0	0	0	0	0	0	0	0	0	1	0	0	0	1	1	0	0
OTU_529	5	1	1	0	0	0	0	0	0	0	0	0	0	0	0	0	0	2	4	0	0	0	0	0	0	7	0	1	0	0	11	15	0	0	0	0	1	0	0	4	2	3	0	4	3	2	1	0	0
OTU_53	9	12	25	59	24	34	0	17	23	39	47	1	4	2	1	6	11	12	10	11	7	17	3	3	12	10	13	54	8	18	9	6	0	16	22	3	10	18	10	18	0	66	18	16	116	12	12	17282	287
OTU_531	0	0	0	0	0	0	0	0	0	0	0	0	0	0	0	0	0	0	0	0	0	0	0	0	0	0	0	0	0	0	0	0	0	0	0	0	0	0	0	0	0	0	0	0	0	0	0	0	0
OTU_532	0	0	0	0	0	0	0	0	0	0	0	0	0	0	0	0	0	0	0	0	0	0	0	0	0	0	0	0	0	0	0	0	0	0	0	0	0	0	0	0	0	0	0	0	0	0	0	0	0
OTU_533	0	0	0	0	0	0	0	0	0	0	0	0	0	0	0	0	0	0	0	0	0	0	0	0	0	0	0	0	0	0	0	0	0	0	0	0	0	0	0	0	0	0	0	0	0	0	0	0	0
OTU_534	4	1	1	3	4	0	7	0	3	0	4	1	0	0	1	3	2	1	2	0	0	0	1	1	0	3	2	1	1	0	0	0	0	0	0	0	2	4	5	0	0	1	1	1	0	1	4	0	0
OTU_535	0	5	0	1	3	0	0	0	1	0	0	0	0	0	1	0	0	0	0	0	0	0	2	0	1	3	0	0	0	0	0	0	0	0	0	3	3	0	0	0	0	3	0	0	5	0	0	0	0
OTU_536	0	0	0	0	0	0	0	0	0	0	0	0	0	0	0	0	0	0	0	0	0	0	0	0	0	0	0	0	0	0	0	0	0	0	0	0	0	0	0	0	0	0	0	0	0	0	0	0	0
OTU_537	0	0	0	0	0	0	0	0	0	0	0	0	0	0	0	0	0	0	0	0	0	0	0	0	0	0	0	0	0	24	0	0	0	0	0	0	0	0	0	0	0	0	0	0	0	0	0	0	0
OTU_538	4	0	0	0	0	0	0	0	0	0	0	0	0	0	2	0	0	0	0	0	0	0	0	0	0	0	0	0	0	1	0	14	0	0	0	2	0	0	0	0	0	6	0	2	0	0	0	0	0
OTU_539	0	0	0	0	0	0	0	0	0	0	0	0	0	0	0	0	0	0	0	0	0	0	0	0	0	0	0	0	0	0	0	0	0	0	0	0	0	0	0	0	0	0	0	0	0	0	0	0	0
OTU_54	654	536	344	24	78	85	146	51	204	98	67	107	95	85	256	71	30	177	25	32	113	129	45	0	40	113	23	297	576	27	187	34	221	50	46	1229	38	31	576	192	19	144	283	345	90	97	112	0	0
OTU_540	0	0	0	0	0	0	0	0	0	0	0	0	0	0	0	0	0	0	0	0	0	0	0	0	0	0	0	0	0	0	0	0	0	0	0	0	0	0	0	0	0	0	0	0	0	0	0	0	0
OTU_541	0	0	0	0	0	0	1	0	0	0	0	0	0	0	0	0	2	0	0	0	0	0	0	0	1	0	0	0	0	0	0	0	0	5	2	0	0	0	0	0	0	0	82	0	0	0	0	0	0
OTU_542	0	0	0	0	0	0	0	0	0	0	0	0	0	0	0	0	0	0	0	0	0	0	0	0	0	0	0	0	0	0	1	0	0	0	0	0	0	0	0	0	0	0	0	0	0	0	0	0	0
OTU_543	0	0	0	0	0	0	0	0	0	0	0	0	0	0	0	0	0	0	0	0	0	0	0	0	0	0	0	0	0	4	0	3	0	0	0	0	0	0	0	0	0	0	0	1	1	0	0	0	0
OTU_544	0	3	0	0	0	0	0	0	0	0	0	0	0	0	1	0	0	0	0	0	0	0	0	0	0	0	0	0	0	0	0	0	0	0	0	18	0	0	0	6	6	1	0	2	2	0	0	0	0
OTU_545	0	0	0	0	0	0	0	0	0	0	0	0	0	0	0	0	0	0	0	0	0	0	0	0	0	0	0	0	0	0	0	0	0	0	0	0	0	0	0	0	0	0	0	0	0	0	0	0	0
OTU_546	0	0	0	0	0	0	0	0	0	0	0	0	0	0	0	0	0	0	0	0	0	0	0	0	0	0	0	0	0	0	0	0	0	0	0	0	0	0	0	0	0	0	0	0	0	0	0	0	0
OTU_55	3	0	0	0	0	0	0	0	0	0	0	0	1	0	0	0	3	12	3	0	0	0	6	0	0	0	2	0	0	290	0	3	30	2	14	79	28	705	0	414	304	79	23	1983	2113	146	35	0	0
OTU_550	0	0	0	0	0	0	0	0	0	0	0	0	0	0	0	0	0	0	0	0	0	0	0	0	0	0	0	0	0	0	0	0	0	0	0	1	0	0	0	0	0	0	0	0	0	3	2	0	0
OTU_551	0	0	0	2	0	4	2	5	0	0	0	0	0	0	0	0	0	1	0	0	0	0	0	5	1	0	0	1	2	7	0	4	0	0	0	0	0	0	0	0	0	0	0	0	0	0	0	0	0
OTU_552	0	0	0	0	0	0	0	0	0	0	0	0	0	0	0	0	0	0	0	0	1	0	0	0	0	0	0	0	0	0	0	0	0	0	0	0	0	0	0	0	0	0	0	0	0	0	0	0	0
OTU_553	2	12	8	3	0	8	6	6	3	2	1	10	7	8	13	3	9	4	1	3	1	17	0	1	11	7	0	3	12	0	0	3	12	5	3	4	9	5	10	24	0	26	10	6	14	8	11	0	0
OTU_554	3	1	1	6	39	4	6	14	23	5	0	3	3	5	5	3	5	1	5	2	11	0	4	47	17	0	0	43	21	10	4	3	0	0	0	18	46	29	0	0	6	0	0	0	2	0	0	0	0
OTU_555	0	0	0	0	0	0	0	0	0	0	0	0	0	0	0	0	0	0	0	0	0	0	0	0	0	0	0	0	0	0	0	0	0	0	0	0	0	0	0	0	0	0	0	0	0	0	0	0	0
OTU_556	0	0	0	0	0	0	0	0	0	0	1	0	0	0	0	0	0	1	0	0	0	0	0	4	0	0	0	4	0	0	0	0	0	0	2	0	0	0	0	0	0	0	0	1	1	0	0	0	0
OTU_557	0	0	0	0	0	0	0	0	0	0	0	0	0	0	0	0	0	0	0	0	0	0	0	0	0	0	0	0	0	0	0	0	0	0	0	0	0	0	0	0	0	0	0	0	0	0	0	0	0
OTU_558	0	0	0	0	0	0	0	0	0	0	0	0	0	0	0	0	0	0	0	0	0	0	0	0	0	0	0	0	0	0	0	0	0	0	0	0	0	0	0	0	0	0	0	0	0	0	0	0	0
OTU_559	0	0	0	0	0	0	0	0	0	0	0	0	0	0	0	0	3	0	0	0	0	0	0	0	19	0	25	0	0	15	0	0	0	0	0	0	0	0	0	0	0	0	0	0	0	0	0	0	0
OTU_56	34	571	1014	0	0	0	1	0	0	0	0	6	34	188	412	55	26	0	323	0	46	0	11	0	21	27	81	134	2	78	93	12	0	5	0	478	812	61	391	738	281	236	1	572	1639	1	2	0	0
OTU_560	0	0	0	0	0	0	0	0	0	0	0	0	0	0	0	0	0	0	0	0	0	0	0	0	0	0	0	0	0	0	0	0	0	0	0	0	0	0	0	0	0	0	0	0	0	0	0	0	0
OTU_561	0	0	0	0	0	0	0	0	0	0	0	0	0	0	0	0	0	0	0	0	0	0	0	0	0	0	0	0	0	0	0	0	0	0	0	0	0	0	0	0	0	0	0	0	0	0	0	0	0
OTU_562	0	0	0	0	0	0	0	0	0	0	0	0	0	0	0	0	0	0	0	0	0	0	0	0	0	0	0	0	0	0	1	6	0	0	0	0	0	0	0	0	0	0	0	0	0	3	9	0	0
OTU_563	0	0	0	0	0	0	0	0	0	0	0	0	0	0	0	0	0	0	0	0	0	0	0	0	0	0	0	0	0	0	0	0	0	0	0	0	0	0	0	0	0	0	0	0	0	0	0	0	0
OTU_564	2	10	284	19	40	11	0	2	7	16	8	0	0	1	0	0	11	0	4	0	0	4	0	2	0	0	2	11	1	30	4	0	62	0	0	5	1	13	0	12	0	5	0	9	15	8	1	185	13
OTU_565	0	0	0	0	0	0	0	0	0	0	0	0	0	0	0	0	0	0	0	0	0	0	0	0	0	0	0	0	0	0	0	0	0	0	0	0	0	0	0	0	0	0	0	0	0	0	0	0	0
OTU_566	0	0	0	0	1	0	0	0	0	0	0	0	0	0	0	0	0	0	0	0	0	0	0	0	0	0	0	0	0	0	0	0	0	0	0	0	0	0	0	0	0	0	0	0	1	0	0	0	0
OTU_567	0	0	0	2	1	2	0	0	0	2	0	0	0	0	0	0	0	0	0	0	0	0	0	0	0	0	0	0	0	0	0	0	0	3	6	0	0	0	0	0	0	0	28	0	0	0	0	0	0
OTU_568	0	0	0	0	0	0	0	0	0	0	0	0	0	0	0	0	0	0	0	0	0	0	0	0	0	0	0	0	0	0	0	0	0	0	0	0	0	0	0	0	0	0	1	0	0	0	0	31	84
OTU_57	19	27	19	2	0	0	0	2	16	9	15	22	16	19	9	19	0	9	15	3	23	44	4	22	11	3	15	14	20	70	20	28	10	25	14	8	6	9	0	14	0	2	5	2	0	3	1	0	0
OTU_570	0	0	0	0	0	0	0	0	0	0	0	0	0	0	0	0	0	0	0	0	0	0	0	0	0	0	0	0	0	0	0	0	0	0	0	0	0	0	0	0	0	0	0	0	0	0	0	0	0
OTU_571	0	0	0	0	0	0	0	0	0	0	0	0	0	0	0	0	0	0	0	0	0	0	0	0	0	0	0	0	0	0	0	0	0	0	0	0	0	0	0	0	0	0	0	0	0	0	0	0	0
OTU_572	0	0	0	0	0	0	0	0	0	0	0	0	0	0	0	0	0	0	0	0	0	0	0	0	0	0	0	0	0	0	0	0	0	0	0	0	0	0	0	0	0	0	0	0	0	0	0	0	0
OTU_573	0	0	0	0	0	0	0	0	0	0	0	0	0	0	0	0	0	0	0	0	0	0	0	0	0	0	0	0	0	0	0	0	0	0	0	0	0	0	0	0	0	0	0	0	0	0	0	0	0
OTU_574	0	0	0	0	0	0	0	0	0	0	0	0	0	0	0	0	0	0	0	0	0	0	0	0	0	0	0	0	0	6	32	12	0	0	0	0	1	0	0	0	4	0	0	0	0	0	0	0	0
OTU_575	0	0	0	0	0	0	0	0	0	0	0	0	0	0	0	0	0	0	0	0	0	0	0	0	0	0	0	0	0	0	0	0	0	0	0	0	0	0	0	0	0	0	0	0	0	0	0	0	0
OTU_576	0	0	0	0	0	0	0	0	0	0	0	0	0	0	0	0	0	0	0	0	0	0	0	0	0	0	0	0	0	0	0	0	0	0	0	0	0	0	0	0	0	0	0	0	0	0	0	0	0
OTU_577	0	0	0	0	0	0	0	0	0	0	0	0	0	0	0	0	0	0	0	0	0	0	0	0	0	0	0	0	0	0	0	0	0	0	0	0	0	0	0	0	0	0	0	0	0	0	0	0	0
OTU_578	0	0	0	0	1	0	0	0	0	0	0	0	0	0	0	0	0	0	0	0	0	0	0	0	0	0	0	0	0	0	0	0	0	0	0	0	0	0	0	0	0	0	0	0	0	0	0	0	0
OTU_579	0	0	0	0	0	0	0	0	0	0	0	0	0	0	0	0	0	0	0	0	0	0	0	0	0	0	0	0	0	0	0	0	0	0	0	0	0	0	0	0	0	0	0	0	0	0	0	0	0
OTU_58	0	0	0	0	0	1	0	0	0	0	1	0	0	0	0	0	0	0	0	0	0	0	1	0	0	0	0	0	0	5	0	0	5	20	7	68	0	2	5	0	0	1	0	0	0	0	0	46	0
OTU_580	4	8	21	9	15	4	0	17	3	8	18	3	0	8	5	5	21	5	30	8	20	21	9	20	9	13	15	18	15	11	2	17	7	6	7	16	21	20	39	55	19	21	18	20	74	5	12	0	0
OTU_581	0	0	0	0	0	0	0	0	0	0	0	0	0	0	0	0	0	0	0	0	0	0	0	0	0	0	0	0	0	0	0	0	0	0	0	0	0	0	0	0	0	0	0	0	0	0	0	0	0
OTU_582	0	0	0	1	0	0	0	0	0	0	2	218	297	15	88	2	2	0	4	154	0	2	2	426	1	0	13	22	1	36	123	19	0	28	3	0	14	0	0	0	0	0	0	4	0	0	0	0	0
OTU_583	0	1	4	1	0	0	0	9	0	0	1	0	0	0	5	0	0	0	0	0	0	0	0	0	0	0	0	0	0	0	0	0	0	0	0	0	0	0	0	0	0	0	0	0	0	0	0	0	0
OTU_584	2	2	4	6	9	2	4	6	4	3	2	5	0	2	7	9	1	0	0	0	0	0	0	0	0	0	0	1	1	1	0	0	0	3	1	0	6	2	0	0	4	20	23	33	39	16	11	0	0
OTU_585	1	1	0	0	0	0	0	0	0	1	1	0	0	0	1	0	2	4	0	2	3	8	1	1	0	0	0	1	1	0	0	0	7	6	11	1	0	0	0	0	0	0	0	0	0	0	0	0	0
OTU_586	0	0	0	0	0	0	0	0	0	0	0	0	0	0	0	0	0	0	0	0	0	0	0	0	0	0	0	0	0	0	0	0	0	0	0	2	0	0	0	0	0	0	0	0	0	0	0	0	0
OTU_588	0	0	0	0	0	0	0	0	0	0	0	0	0	0	0	0	0	0	0	0	0	0	0	0	0	0	0	0	0	0	0	0	0	0	0	0	0	0	0	0	0	0	0	0	0	0	0	0	0
OTU_589	0	0	0	1	2	0	3	0	1	2	0	0	0	0	0	0	0	1	4	0	0	0	2	1	0	0	0	0	1	3	0	2	0	0	0	0	0	0	0	0	0	0	0	0	0	0	0	0	0
OTU_59	305	206	93	84	137	232	352	223	211	283	457	378	142	105	452	181	127	270	51	48	420	148	248	2099	197	187	53	194	419	327	162	147	171	138	207	88	103	72	220	100	83	308	796	295	275	183	204	0	0
OTU_590	1	1	0	2	3	0	0	0	0	0	0	1	0	3	0	0	1	0	3	2	3	1	0	2	1	0	2	0	1	8	0	0	0	5	2	3	3	0	0	4	0	1	0	0	0	1	0	0	0
OTU_591	0	0	0	0	0	0	2	0	0	2	2	0	0	0	0	0	0	3	0	0	0	1	0	2	0	0	0	0	0	0	0	0	0	0	0	0	0	0	0	0	0	0	0	0	0	2	3	0	0
OTU_592	0	0	0	0	0	0	0	0	0	0	0	0	0	0	0	0	0	0	0	0	0	0	0	0	0	0	0	0	0	1	0	0	0	34	2	0	0	7	0	0	0	0	0	0	0	1	0	0	0
OTU_593	124	83	46	198	75	83	141	146	178	190	222	64	27	28	75	40	17	62	11	216	47	105	63	218	104	51	42	100	101	101	129	142	2	31	13	25	15	43	10	6	35	115	105	85	20	129	48	0	0
OTU_594	0	0	0	0	0	0	0	0	0	0	0	0	0	0	0	0	0	0	0	0	0	0	0	0	0	0	0	0	0	0	0	0	0	0	0	0	0	0	0	0	0	0	0	0	0	0	0	0	0
OTU_595	0	0	0	0	0	0	0	0	0	0	0	0	0	0	0	0	0	0	0	0	0	0	0	0	0	0	0	0	0	0	0	0	0	0	0	0	0	0	0	0	0	0	0	0	0	0	0	0	0
OTU_596	0	0	0	0	0	0	0	0	0	0	0	0	0	0	0	0	0	0	0	0	0	0	0	0	0	0	0	0	0	0	0	0	0	0	0	0	0	0	0	0	0	0	0	0	0	0	0	0	0
OTU_597	0	0	0	0	0	0	0	0	0	0	0	0	0	0	0	0	0	0	0	0	0	0	0	0	0	0	0	0	0	0	0	0	0	0	0	0	0	0	0	0	0	0	0	0	0	0	0	0	0
OTU_598	0	0	0	0	0	0	0	0	0	0	0	0	0	0	0	0	0	0	0	0	0	0	0	0	0	0	0	0	0	0	0	0	0	0	0	0	0	0	0	0	0	0	0	0	0	0	0	0	0
OTU_599	0	0	0	16	0	5	0	0	0	2	0	0	0	0	0	0	0	0	0	0	0	0	0	0	3	0	2	0	3	0	0	5	0	0	0	2	0	0	0	0	0	1	0	1	0	0	0	0	0
OTU_6	207	162	103	64	98	84	74	41	31	29	51	31	3	16	36	18	25	13	16	19	31	86	16	40	40	43	40	28	21	71	89	54	340	496	101	925	106	32	73	4	43	44	6	15	26	45	40	106922	4854
OTU_60	125	283	209	606	313	409	383	536	303	545	260	296	363	250	574	239	422	441	940	290	420	127	526	767	814	386	1255	877	685	630	357	1257	298	796	665	791	333	223	293	243	163	67	292	36	311	165	414	46	0
OTU_600	0	0	0	2	1	3	0	0	0	0	0	0	0	0	0	0	0	0	0	0	0	0	0	0	0	0	0	0	0	0	0	0	0	2	0	0	0	0	0	0	0	0	48	0	0	0	0	0	0
OTU_601	0	0	0	0	0	0	0	0	0	0	0	0	0	0	0	0	0	0	0	0	0	0	0	0	0	0	0	0	0	0	0	0	0	0	0	0	0	0	0	0	0	0	0	0	0	0	0	0	0
OTU_602	0	0	1	0	0	0	0	0	0	0	0	3	0	2	2	2	0	0	0	0	0	0	0	0	0	0	0	0	0	0	2	0	0	0	2	2	0	0	0	0	4	1	5	0	0	0	1	0	8
OTU_603	0	0	0	0	0	0	0	0	0	0	0	0	0	0	0	0	0	0	0	0	0	0	0	0	0	0	0	0	0	1	0	0	0	0	0	0	0	0	0	0	0	0	0	2	1	0	0	0	0
OTU_604	0	0	0	0	0	0	0	0	0	0	0	0	0	0	0	0	0	0	0	0	0	0	0	0	0	0	0	0	0	0	0	0	0	0	0	0	0	0	0	0	0	0	0	0	0	0	0	0	0
OTU_605	4	0	14	0	0	3	4	0	0	0	0	1	0	0	5	0	0	1	0	0	0	0	0	0	0	0	0	0	0	0	2	2	7	0	0	0	1	0	0	2	4	2	0	7	2	1	1	0	0
OTU_606	0	0	0	0	0	0	0	0	0	0	0	0	0	0	0	0	0	6	0	0	0	0	1	0	0	0	0	1	0	0	0	0	0	0	0	5	0	5	0	0	0	8	0	0	0	0	0	0	0
OTU_607	0	0	0	0	0	0	0	0	0	0	0	0	0	0	0	0	0	0	0	0	0	0	0	0	0	0	0	0	0	0	0	0	0	0	0	0	0	0	0	0	0	0	0	0	0	0	0	0	0
OTU_609	0	1	0	0	0	5	0	0	0	0	0	0	0	0	0	0	0	2	0	0	2	0	0	0	0	0	0	1	0	0	0	0	0	0	0	1	1	2	0	0	0	1	0	0	0	0	0	0	0
OTU_61	0	0	0	0	0	0	0	0	0	0	1	125	512	436	1395	148	227	687	467	0	7	0	541	5	81	23	36	0	0	2	0	0	0	5	1	0	4	79	0	39	39	239	11	105	0	75	12	0	0
OTU_610	0	0	0	0	0	0	0	0	0	0	0	0	0	0	0	0	0	0	0	0	0	0	0	0	0	0	0	0	0	0	0	0	0	0	0	0	0	0	0	0	0	0	0	0	0	0	0	0	0
OTU_611	19	20	28	36	37	35	86	54	10	43	183	14	7	26	30	27	6	17	1	11	4	6	26	19	15	2	0	5	39	2	14	0	0	0	0	2	11	49	0	14	14	12	0	7	10	8	15	0	0
OTU_613	0	0	0	1	2	1	0	0	0	1	3	0	0	0	0	0	0	0	0	0	0	0	1	0	1	0	0	1	0	1	0	0	0	0	0	0	0	0	0	0	0	0	0	0	0	0	0	0	0
OTU_614	0	0	0	0	0	0	0	0	0	0	0	0	0	0	0	0	0	0	0	0	0	0	0	0	0	0	0	0	0	0	0	0	0	0	0	0	0	0	0	0	0	0	0	0	0	0	0	0	0
OTU_615	0	0	0	0	0	0	0	0	0	0	0	0	0	0	0	0	0	0	0	0	0	0	0	0	0	0	0	0	0	0	0	0	0	0	0	0	0	0	0	0	0	0	0	0	0	0	0	0	0
OTU_616	0	0	0	0	0	0	0	0	0	0	0	0	0	0	0	0	0	0	0	0	0	0	0	0	0	0	0	0	0	0	0	0	0	0	0	0	0	0	0	0	0	0	0	0	0	0	0	0	0
OTU_618	0	0	0	0	0	0	0	0	0	0	0	0	0	0	0	0	0	0	0	0	0	0	0	0	0	0	0	0	0	0	0	0	0	0	0	0	0	0	0	0	0	0	0	0	0	0	0	0	0
OTU_619	0	0	0	0	0	0	0	0	0	0	0	0	0	0	0	0	0	0	0	0	0	0	0	0	0	0	0	0	0	0	0	0	0	0	0	0	0	0	0	0	0	1	0	2	4	0	0	0	0
OTU_62	267	528	131	94	213	345	199	33	188	87	61	176	15	63	69	178	60	71	32	96	131	92	31	190	129	176	51	120	76	789	1123	373	238	302	93	2143	209	49	29	49	14	97	260	118	183	434	307	3107	25
OTU_620	0	0	0	0	0	0	0	0	0	0	0	0	0	0	0	0	0	0	0	0	0	0	0	0	0	0	0	0	0	0	0	0	0	0	0	12	0	0	0	0	0	0	0	0	0	1	1	0	0
OTU_621	0	0	0	0	0	0	0	0	0	0	0	0	0	0	0	0	0	0	0	0	0	0	0	0	0	0	0	0	0	0	0	0	0	0	0	0	0	0	0	0	0	0	0	0	0	0	0	0	0
OTU_622	0	0	0	32	1	0	0	0	1	0	29	177	209	48	123	198	79	128	172	0	0	0	17	0	0	179	79	225	2	0	0	0	0	6	0	9	2	2	0	8	41	212	0	65	11	39	2	0	0
OTU_623	0	0	0	0	0	0	0	0	0	0	0	0	0	0	0	0	0	0	0	0	0	0	0	0	0	0	0	0	0	0	0	0	0	0	0	2	0	0	0	0	0	0	0	0	0	0	0	0	0
OTU_625	0	0	0	0	0	0	0	0	0	0	0	0	0	0	0	0	0	0	0	0	0	0	0	0	0	0	0	0	0	0	0	0	0	0	0	0	0	0	0	0	0	0	0	0	0	0	0	0	0
OTU_626	0	0	0	0	0	0	0	0	0	0	0	0	0	0	0	0	0	0	0	0	0	0	0	0	0	0	0	0	0	0	0	0	0	0	0	0	0	0	0	0	0	0	0	0	0	0	0	0	0
OTU_628	0	0	0	0	0	0	0	0	0	0	0	0	0	0	0	0	0	0	0	0	0	0	0	0	0	0	0	0	0	0	0	0	0	0	2	0	0	0	0	0	0	0	0	0	0	0	0	0	0
OTU_629	0	0	0	0	0	0	0	0	0	0	0	0	0	0	0	0	0	0	0	0	0	0	0	0	0	0	0	0	0	0	0	0	0	0	0	0	0	0	0	0	0	0	0	0	0	0	0	0	0
OTU_63	34	42	28	24	32	33	62	44	68	52	97	106	76	90	127	84	115	70	329	76	104	98	100	114	63	58	87	19	181	49	39	106	27	68	69	167	239	41	29	49	97	122	47	64	60	90	132	0	0
OTU_630	0	0	0	1	3	2	0	2	0	0	1	0	0	0	0	0	0	0	0	0	2	0	0	0	3	0	4	0	0	3	4	2	0	0	0	0	0	0	0	0	0	0	0	0	0	0	1	0	0
OTU_631	0	0	0	0	0	0	0	0	0	0	0	0	0	0	0	0	0	0	0	0	0	0	0	0	0	0	0	0	0	8	0	2	0	0	0	3	3	0	0	0	0	0	0	0	0	0	0	0	0
OTU_632	0	0	0	0	0	0	0	0	0	0	0	0	0	0	0	0	3	0	2	0	0	0	0	0	0	2	0	2	0	0	0	0	0	0	0	0	0	0	0	0	0	0	0	0	1	0	0	0	0
OTU_633	0	0	0	0	0	0	0	0	0	0	0	0	0	0	0	0	0	0	0	0	0	0	0	0	0	0	0	0	0	0	0	0	0	0	0	0	0	0	0	0	0	0	0	0	0	0	0	0	0
OTU_634	0	0	0	0	0	0	0	0	0	0	0	0	0	0	0	0	0	0	0	0	0	0	0	0	0	0	0	0	0	0	0	0	0	0	0	0	0	0	0	0	0	0	0	0	0	1	0	0	0
OTU_635	0	0	0	0	0	0	0	0	0	0	0	0	0	0	0	0	0	0	0	0	0	0	0	0	0	0	0	0	0	0	0	0	0	0	0	0	0	0	0	0	0	0	0	0	0	0	0	0	0
OTU_636	0	0	0	0	0	0	0	0	0	0	0	0	0	0	0	0	0	0	0	0	0	0	0	0	0	0	0	0	0	0	0	0	0	0	0	0	0	0	0	0	0	0	0	0	0	0	0	0	0
OTU_637	0	0	0	0	0	0	0	0	0	0	0	0	0	0	0	0	0	0	0	0	0	0	0	0	0	0	0	0	0	0	0	0	0	0	0	0	0	0	0	0	0	0	0	0	0	0	0	0	0
OTU_638	0	0	0	0	0	0	0	0	0	0	0	0	0	0	0	0	0	0	0	0	0	0	0	0	0	0	0	0	0	0	0	0	0	0	0	0	0	0	0	0	0	1	0	0	0	0	0	0	2
OTU_639	0	0	0	0	0	0	0	0	0	0	0	0	0	0	0	0	0	0	0	0	0	0	0	0	0	0	0	0	0	0	0	0	0	0	0	0	0	0	0	0	0	0	0	0	0	0	0	0	0
OTU_64	9	3	13	337	55	98	11	18	93	63	72	1	14	3	1	10	11	6	4	0	1	19	0	0	9	23	23	192	3	38	24	18	60	0	5	16	13	9	20	2	6	827	245	67	27	31	10	48507	1790
OTU_640	0	0	0	0	0	0	0	0	0	0	0	0	0	0	0	0	0	0	0	0	0	0	0	0	0	0	0	0	0	0	0	0	0	0	0	0	0	0	0	0	0	0	0	0	0	0	0	0	0
OTU_641	0	0	0	0	0	0	0	0	0	0	0	0	0	0	0	0	0	0	0	0	0	0	0	0	0	0	0	0	0	0	0	0	0	0	0	0	0	0	0	0	0	0	0	0	0	0	0	0	0
OTU_642	0	0	0	0	0	0	0	0	0	0	0	0	0	0	0	0	0	0	0	0	0	0	0	0	0	0	0	0	0	0	0	0	0	0	0	0	0	0	0	0	0	0	0	0	0	0	0	0	0
OTU_643	0	0	0	0	0	0	0	0	0	0	0	0	0	0	0	0	0	0	0	0	0	0	0	0	0	0	0	0	0	0	0	0	0	2	0	0	0	0	0	0	0	0	0	0	0	0	0	402	66
OTU_644	20	171	68	0	0	0	0	0	0	0	0	0	0	0	1	0	0	5	6	0	0	0	5	0	9	30	0	2	0	7	11	4	12	0	5	7	110	108	29	78	78	12	0	801	2	2	2	0	0
OTU_645	0	0	0	0	0	0	0	0	0	0	0	0	0	0	0	0	0	0	0	0	0	0	0	0	0	0	0	0	0	0	0	0	0	0	0	0	0	0	0	0	0	0	0	0	0	0	0	0	0
OTU_646	0	0	0	0	0	0	0	0	0	0	0	0	0	0	0	0	0	0	0	0	0	0	0	0	0	0	0	0	0	0	0	0	0	0	0	0	0	0	0	0	0	0	0	0	0	0	0	0	0
OTU_647	0	0	0	0	0	0	0	0	0	0	0	0	0	0	0	0	0	0	0	0	0	0	0	0	0	0	0	0	0	0	0	0	0	0	0	0	0	0	0	0	0	0	0	0	0	0	0	0	0
OTU_648	0	0	0	1	0	2	2	3	0	0	1	0	0	0	0	0	0	0	0	0	0	0	0	0	7	0	0	1	2	0	0	0	0	0	0	0	0	0	0	0	0	0	0	0	0	0	1	0	0
OTU_65	223	292	678	0	0	0	0	0	3	1	0	367	108	578	780	375	0	0	0	0	0	0	0	0	0	0	2	0	0	100	89	101	5	30	69	486	373	244	5	769	10	0	0	294	0	179	447	0	0
OTU_650	0	1	2	0	0	0	0	0	0	2	2	0	0	0	0	0	0	0	0	0	0	0	0	0	0	0	0	0	0	1	0	0	0	0	0	0	1	0	0	0	0	0	0	0	0	0	1	0	0
OTU_651	0	0	0	0	0	0	0	0	0	0	0	0	0	0	0	0	1	0	0	0	0	0	0	0	0	0	0	3	0	0	1	0	0	0	0	0	0	0	0	0	0	0	1	0	0	1	1	0	0
OTU_652	0	0	0	0	0	0	0	0	0	0	0	0	0	0	0	0	0	0	0	0	0	0	0	0	0	0	0	0	0	0	0	0	0	0	0	0	0	0	0	0	0	0	0	0	0	0	0	0	0
OTU_656	0	0	0	0	0	0	0	0	0	0	0	0	0	0	0	0	0	0	0	0	0	0	0	0	0	0	0	0	0	0	0	0	0	0	0	0	0	0	0	0	0	0	0	0	0	0	0	0	0
OTU_657	0	0	0	0	0	0	0	0	0	0	0	0	0	0	0	0	0	0	0	0	0	0	0	0	0	0	0	0	0	0	0	0	0	0	0	0	0	0	0	0	0	0	0	0	0	0	0	0	0
OTU_658	0	0	0	0	0	0	0	0	0	0	0	0	0	0	0	0	0	0	0	0	0	0	0	0	0	0	0	0	0	1	0	0	0	0	0	0	0	0	0	0	0	0	0	2	0	1	2	0	0
OTU_659	0	0	0	0	0	0	0	0	0	0	0	0	0	0	0	0	0	0	0	0	0	0	0	0	0	0	0	0	0	0	0	0	0	0	0	0	0	0	0	0	0	0	0	0	0	0	0	0	5
OTU_66	149	275	89	710	467	407	230	306	454	334	284	95	123	119	150	101	152	113	185	93	294	197	96	238	248	181	174	117	165	101	78	186	62	76	119	109	122	65	83	49	114	95	31	85	231	142	250	0	0
OTU_660	0	0	0	0	0	0	0	0	0	2	0	1	0	4	1	0	0	0	0	0	0	1	0	0	0	0	0	0	1	0	0	0	0	0	0	0	0	0	0	0	6	0	0	0	0	0	0	0	7
OTU_661	7	7	4	18	17	8	4	5	18	6	17	14	8	18	6	10	16	20	25	45	17	29	27	5	16	15	36	16	37	6	5	17	15	5	38	15	12	16	20	20	25	9	27	6	37	9	24	0	0
OTU_662	0	0	0	0	0	0	0	0	0	0	0	0	0	0	0	0	0	0	0	0	0	0	0	0	0	0	0	7	0	0	0	0	0	0	0	0	0	0	0	0	0	0	0	0	0	0	0	0	0
OTU_663	0	0	0	0	0	0	0	0	0	0	0	0	0	0	0	0	0	0	0	0	0	0	0	0	0	0	0	0	0	1	0	0	0	0	0	0	0	0	0	0	0	0	0	0	0	0	0	0	0
OTU_664	0	0	0	0	0	0	0	0	0	0	0	0	0	0	0	0	0	0	0	0	0	0	0	0	0	0	0	0	0	0	0	0	0	0	0	0	0	0	0	0	0	0	0	0	0	0	0	0	0
OTU_665	37	34	48	42	3	24	35	24	14	18	29	92	85	80	45	68	21	41	14	63	28	44	57	9	35	10	6	34	113	40	47	13	17	22	31	55	155	122	15	0	107	88	297	277	233	155	44	0	0
OTU_666	0	0	0	0	0	0	0	0	0	0	0	0	0	0	0	0	0	0	0	0	0	0	0	0	0	0	0	0	0	0	0	0	0	0	0	0	0	0	0	0	0	0	0	0	0	0	0	0	0
OTU_667	0	0	0	0	0	0	0	0	0	0	0	0	0	0	0	0	0	0	0	0	0	0	0	0	0	0	0	0	0	0	0	0	0	0	0	0	0	0	0	0	0	0	0	0	0	0	0	0	0
OTU_668	0	0	0	0	0	0	0	0	0	0	0	0	0	0	0	0	0	0	0	0	0	0	0	0	0	0	0	0	0	0	0	0	0	0	0	0	0	0	0	0	0	0	0	0	1	0	0	371	7
OTU_669	0	0	0	0	0	0	0	0	0	0	0	0	0	0	0	0	0	0	0	0	0	0	0	0	0	0	0	0	0	0	0	0	0	0	1	0	0	0	0	0	0	0	0	0	0	0	0	0	0
OTU_67	91	125	36	280	190	486	415	198	137	182	198	183	95	164	400	107	435	1162	654	73	196	53	30	128	272	119	242	179	150	87	4	143	161	110	7	244	173	67	20	220	223	18	1074	537	240	55	95	0	0
OTU_670	0	0	0	0	0	0	0	0	0	0	0	0	0	0	0	0	0	0	0	0	0	0	0	0	0	0	0	0	0	2	0	0	0	0	0	0	0	0	0	0	0	0	0	0	0	0	1	0	0
OTU_671	0	0	0	0	0	0	0	0	0	0	0	0	0	0	0	0	0	0	0	0	0	0	0	0	0	0	0	0	0	0	0	0	0	0	0	0	0	0	0	0	0	0	0	0	0	0	0	0	0
OTU_672	0	0	0	0	0	0	0	0	0	0	0	0	0	0	0	0	0	0	0	0	0	0	0	0	0	0	0	0	0	0	0	0	0	0	0	0	0	0	0	0	0	0	0	0	0	0	0	0	0
OTU_673	0	0	0	0	0	0	0	0	0	0	0	0	0	0	0	0	0	0	0	0	0	0	0	0	0	0	0	0	0	0	0	0	0	0	0	0	0	0	0	0	0	0	0	0	0	0	0	0	0
OTU_674	0	0	0	0	0	0	0	0	0	0	0	0	0	0	0	0	0	0	0	0	0	0	0	0	0	0	0	0	0	0	0	0	0	0	0	0	0	0	0	0	0	0	0	0	0	0	0	0	0
OTU_675	0	0	0	0	0	0	0	0	0	0	0	0	0	0	0	0	0	0	0	0	0	0	0	0	0	0	0	0	0	0	0	0	0	0	0	0	0	0	0	0	0	0	0	0	0	0	0	0	0
OTU_676	0	0	0	0	0	0	0	0	0	0	0	0	0	0	0	0	0	0	0	0	0	0	0	0	0	0	0	0	0	0	0	0	0	0	0	0	0	0	0	0	0	0	0	0	0	0	0	0	0
OTU_677	0	3	0	0	0	0	2	0	2	0	0	0	0	0	1	0	0	0	2	0	0	1	0	0	0	2	0	0	0	0	0	0	0	0	0	0	0	0	0	0	6	1	0	0	0	0	0	0	0
OTU_678	0	0	0	0	0	0	0	0	0	0	0	0	0	0	0	0	0	0	0	0	0	0	0	0	0	0	0	0	0	0	0	0	0	0	0	0	0	0	0	0	0	0	0	0	0	0	0	0	0
OTU_679	0	0	0	0	0	0	0	0	0	0	0	0	0	0	0	0	0	0	0	0	0	0	0	0	0	0	0	0	0	0	0	0	0	0	0	0	0	0	0	0	0	0	0	0	0	0	0	0	0
OTU_68	69	154	47	72	119	19	70	134	181	168	112	112	62	66	99	87	196	70	206	108	90	168	310	169	140	129	113	140	187	55	9	51	30	58	100	63	104	79	142	18	145	84	80	65	100	211	111	0	0
OTU_680	503	279	173	0	0	0	1	0	1	0	0	9	24	15	15	7	29	15	10	5	4	0	0	0	12	3	8	19	3	0	0	5	10	0	1	0	196	255	98	394	8	24	3	8	3164	22	30	0	183
OTU_681	0	0	0	0	0	0	0	0	0	0	0	0	0	0	0	0	0	0	0	0	0	0	0	0	0	0	0	0	0	0	0	0	0	0	0	0	0	0	0	0	0	0	0	0	0	0	0	15	43
OTU_682	0	0	0	0	0	0	0	0	0	0	0	0	0	0	0	0	0	0	0	0	0	0	0	0	0	0	0	0	0	0	0	0	0	0	0	0	0	0	0	0	0	0	0	0	0	0	0	0	0
OTU_683	0	0	0	0	0	0	0	0	0	0	0	0	0	0	0	0	0	0	0	0	0	0	0	0	8	0	0	1	0	0	0	0	0	0	0	0	0	0	0	0	0	0	0	0	0	0	0	0	0
OTU_684	0	0	0	0	0	0	0	0	0	0	0	0	0	0	0	0	0	0	0	0	0	0	0	0	0	0	0	0	0	0	0	0	0	0	0	0	0	0	0	0	0	0	0	0	0	0	0	0	0
OTU_685	0	0	0	0	0	0	0	0	0	0	0	0	0	0	0	0	0	0	0	0	0	0	0	0	0	0	0	0	0	0	0	0	0	0	0	0	0	0	0	0	0	0	0	0	0	0	0	0	0
OTU_686	0	0	0	0	0	0	0	0	0	0	0	0	0	0	0	0	0	0	0	0	0	0	0	0	0	0	0	0	0	0	0	0	0	0	0	0	0	0	0	0	0	0	0	0	0	0	0	0	0
OTU_687	0	0	0	0	0	0	0	0	0	0	0	0	0	0	0	0	0	0	0	0	0	0	0	0	0	0	0	0	0	5	4	6	0	0	0	0	0	0	0	0	0	0	0	0	0	1	0	0	0
OTU_688	0	0	0	0	0	0	0	0	0	0	0	0	0	0	0	0	0	0	0	0	0	0	0	0	0	0	0	0	0	0	0	0	0	0	0	0	0	0	0	0	0	0	0	0	0	0	0	0	0
OTU_689	0	0	0	0	0	0	0	0	0	0	0	0	0	0	0	0	0	0	0	0	0	0	0	0	0	0	0	0	0	0	0	0	0	0	0	0	0	0	0	0	0	0	0	0	0	0	0	0	0
OTU_69	494	710	1083	0	0	2	0	0	0	0	0	0	0	0	0	0	31	112	533	0	5	0	0	2	0	2	4	74	9	595	13	16	748	0	0	2111	38	20	317	73	4	118	5	0	156	102	10	0	0
OTU_690	0	0	0	0	0	0	0	0	0	0	0	0	0	0	0	0	0	0	0	0	0	0	0	0	0	0	0	0	0	0	0	0	0	0	0	0	0	0	0	0	0	0	0	0	0	0	0	0	0
OTU_691	0	0	0	0	0	0	0	0	0	0	0	0	0	0	2	0	0	0	0	0	0	0	0	0	0	0	0	0	0	0	4	9	0	0	0	4	0	0	0	0	0	0	0	0	0	0	1	0	0
OTU_692	0	0	0	0	0	0	0	0	0	0	0	0	0	0	0	0	0	0	0	0	0	0	0	0	0	0	0	0	0	0	0	0	0	0	0	0	0	0	0	0	0	0	0	0	0	0	0	0	0
OTU_693	0	0	0	0	0	0	0	0	0	0	0	0	0	0	0	0	0	0	0	0	0	0	0	0	0	0	0	0	0	0	0	0	0	0	0	0	0	0	0	0	0	0	0	0	0	0	0	0	0
OTU_695	605	67	0	0	0	0	0	0	0	0	0	0	0	0	0	0	698	1	3	0	0	0	0	0	0	0	0	6	0	23	0	1	2	2718	4824	121	0	0	0	0	0	3	9514	0	1	9	3	0	0
OTU_696	0	0	0	0	0	0	0	0	0	0	0	0	0	0	0	0	0	0	0	0	0	0	0	0	0	0	0	0	0	0	0	0	0	0	0	0	0	0	0	0	0	0	0	0	0	0	0	0	0
OTU_697	0	0	0	1	0	2	1	0	0	0	0	0	0	0	0	0	0	0	0	0	0	0	0	0	0	0	0	0	0	0	0	0	0	3	14	0	0	0	0	0	0	0	89	0	0	0	0	0	0
OTU_698	0	0	0	0	0	0	0	0	0	0	0	1	0	0	0	0	0	0	0	0	0	0	0	0	0	0	0	0	0	0	0	0	0	0	0	0	0	0	0	0	0	0	0	6	0	0	0	0	0
OTU_7	0	0	2	0	0	0	0	6	0	0	1	0	0	0	0	1	2	20	42	0	0	0	0	0	1	38	2	1	1	25	13	5	5	12	18	21	3	9	24	0	0	1	1	1	24	63	55	7404	7475
OTU_70	179	93	68	537	357	214	317	151	264	273	319	94	49	133	124	52	526	589	406	500	703	519	463	1006	212	138	142	193	544	294	424	563	365	336	544	152	147	131	78	112	103	84	72	16	78	201	325	0	0
OTU_700	0	0	0	0	0	0	0	0	0	0	0	0	0	0	0	0	0	1	0	0	0	0	2	0	0	0	0	0	0	0	2	0	0	0	0	0	0	0	0	0	0	1	0	1	1	0	0	0	0
OTU_701	0	0	1	1	0	0	0	0	0	0	1	1	1	0	0	0	0	0	0	0	0	1	2	0	0	0	0	0	0	0	0	0	0	0	0	0	1	0	0	0	0	1	0	2	0	0	0	0	0
OTU_702	0	0	0	0	0	0	0	0	0	0	0	0	0	0	0	0	0	0	0	0	0	0	0	0	0	0	0	0	0	0	0	0	0	0	0	0	0	0	0	0	0	0	0	0	0	0	0	0	0
OTU_703	0	0	0	0	0	0	0	0	0	0	0	0	0	0	0	0	0	0	0	0	0	0	0	0	0	0	0	0	0	0	0	0	0	0	0	0	0	0	0	0	0	0	0	0	0	0	0	0	0
OTU_704	0	0	0	0	0	0	0	0	0	0	0	0	0	0	0	0	0	0	0	0	0	0	0	0	0	0	0	0	0	0	0	0	0	0	0	0	0	0	0	0	0	0	0	0	0	0	0	0	0
OTU_705	0	0	0	0	0	0	2	9	1	0	0	3	3	3	4	2	3	0	0	3	1	1	0	0	0	0	0	0	7	0	0	0	0	0	0	5	4	0	0	8	0	0	0	0	0	2	2	804	155
OTU_706	4	9	0	0	2	0	3	0	0	2	0	1	0	0	1	1	4	2	4	3	4	1	1	1	0	5	0	1	1	12	2	12	0	0	1	25	3	0	0	0	0	1	8	2	3	2	2	0	0
OTU_707	0	0	0	0	0	0	0	0	0	0	0	0	0	0	0	0	0	0	0	0	0	0	0	0	0	0	0	0	0	0	0	0	0	0	0	0	0	0	0	0	0	0	0	0	0	0	0	0	0
OTU_708	0	0	0	0	0	0	0	0	0	0	0	0	0	0	0	0	0	0	0	0	0	0	0	0	0	0	0	0	0	0	0	0	0	0	0	0	0	0	0	0	0	0	0	0	0	0	0	0	0
OTU_71	0	0	0	3	1	3	7	0	1	0	6	0	0	0	0	0	2	0	0	0	2	0	0	0	0	2	13	0	0	0	0	0	0	5	5	7	0	0	0	0	0	0	0	0	0	0	0	0	0
OTU_710	0	1	2	0	0	0	0	0	0	0	2	0	0	0	0	0	0	0	0	0	0	0	0	0	0	0	0	0	0	0	0	0	0	0	0	0	0	0	0	0	0	0	0	0	0	0	0	0	0
OTU_711	0	0	0	0	0	0	0	0	0	0	0	0	0	0	0	0	0	0	0	0	1	0	0	0	0	0	0	0	1	0	0	1	0	0	0	0	0	0	0	0	0	0	0	0	0	1	1	0	0
OTU_713	0	0	0	0	0	0	0	0	0	0	0	0	0	0	0	0	0	0	0	0	0	0	0	0	0	0	0	0	0	0	0	0	0	0	0	0	0	0	0	0	0	0	0	0	0	0	0	0	0
OTU_714	0	0	0	0	0	0	0	0	0	0	0	0	0	0	0	0	0	0	0	0	0	0	0	0	0	0	0	0	0	0	0	0	0	0	0	0	0	0	0	0	0	0	0	0	0	0	0	0	0
OTU_715	0	0	0	0	0	0	0	0	0	0	0	0	0	0	0	0	0	0	0	0	0	0	0	0	0	0	0	0	0	0	0	0	0	0	0	14	0	0	0	0	0	0	0	0	0	0	0	0	0
OTU_716	0	0	0	0	0	0	0	0	0	0	0	0	0	0	0	0	0	0	0	0	0	0	0	0	0	0	0	0	0	0	0	0	0	0	2	0	0	0	0	0	0	0	0	0	0	0	0	0	0
OTU_718	14	21	88	13	3	6	16	3	5	21	44	87	81	74	296	178	21	24	141	9	9	34	15	16	15	12	36	9	78	18	17	6	17	0	9	172	22	13	5	14	8	14	2	36	122	56	28	0	0
OTU_72	345	43	50	552	94	136	75	152	319	527	1	276	167	405	31	219	67	542	12	0	0	0	128	0	0	0	0	4	0	0	0	57	229	2	0	11	19	689	15	151	101	0	0	1	0	2	499	0	0
OTU_720	0	0	0	0	0	0	2	0	0	0	0	1	0	0	1	1	0	0	0	0	0	0	0	0	0	0	0	0	0	1	0	0	0	0	0	0	0	0	0	0	0	0	0	0	0	0	0	0	0
OTU_721	0	0	0	0	0	3	12	5	2	3	2	3	0	4	10	4	2	0	2	2	1	5	0	0	0	0	8	2	7	0	0	0	5	11	4	4	3	4	0	6	0	0	0	0	0	2	2	139	29
OTU_722	0	0	0	0	0	0	0	0	0	0	0	0	0	0	0	0	0	0	0	0	0	0	0	0	0	0	0	0	0	0	0	0	0	0	0	0	0	0	0	0	0	0	0	0	0	0	0	0	0
OTU_723	0	0	0	0	0	0	0	0	0	0	0	0	0	0	0	0	0	0	0	0	0	0	0	0	0	0	0	0	0	0	0	2	0	0	0	0	0	0	0	0	0	0	0	2	1	0	2	0	0
OTU_724	0	0	0	0	0	0	0	0	0	0	0	0	0	0	0	0	0	0	0	0	0	0	0	0	0	0	0	0	0	0	0	0	0	0	0	0	0	0	0	0	0	0	0	0	0	0	0	0	0
OTU_725	0	0	0	0	0	0	0	0	0	0	0	0	0	0	0	0	0	0	0	0	0	0	0	0	0	0	0	0	0	0	0	0	0	0	0	0	0	0	0	0	0	0	0	0	0	0	0	0	0
OTU_726	0	0	0	0	0	0	0	0	0	0	0	0	0	0	0	0	0	0	0	0	0	0	0	0	0	0	0	0	0	0	0	0	0	0	0	0	0	0	0	0	0	0	0	0	0	1	2	0	0
OTU_727	0	0	0	0	0	0	0	0	0	0	0	0	0	0	0	0	0	0	0	0	0	0	0	0	0	0	0	0	0	0	0	0	0	0	0	0	0	0	0	0	0	0	0	0	0	0	0	0	0
OTU_73	2	3	2	1025	682	380	213	827	308	629	333	156	15	59	98	72	273	71	36	0	979	1	44	17	361	28	45	22	224	389	2	181	25	140	78	35	112	72	132	0	8	29	305	33	0	8	74	46	0
OTU_731	0	0	0	0	0	0	0	0	0	0	0	0	0	0	0	0	0	0	0	0	0	0	0	0	0	0	0	0	0	0	0	0	0	0	0	0	0	0	0	0	0	0	0	0	0	0	0	0	0
OTU_732	0	0	0	0	0	0	0	0	0	0	0	0	0	0	0	0	0	0	0	0	0	0	0	0	0	0	0	0	0	0	0	0	0	0	0	0	0	0	0	0	0	0	0	0	0	0	0	0	0
OTU_733	0	0	0	0	0	0	0	0	0	0	1	0	7	1	2	0	2	0	0	0	0	0	0	0	0	0	0	0	1	0	0	0	0	0	0	2	0	0	0	0	0	0	2	0	0	0	0	0	0
OTU_734	0	1	3	0	0	0	0	0	0	0	0	2	0	0	1	0	0	0	0	0	0	0	0	2	0	0	0	1	0	0	5	2	0	0	0	0	4	0	20	0	0	20	0	0	3	0	0	0	0
OTU_735	0	0	0	0	0	0	0	0	0	0	0	0	0	0	0	0	0	0	0	0	0	0	0	0	0	0	0	0	0	0	0	0	0	0	0	0	0	0	0	0	0	0	0	0	0	0	0	0	0
OTU_736	0	0	0	0	0	0	0	0	0	0	0	0	0	0	0	0	0	0	0	0	0	0	0	0	0	0	0	0	0	0	0	0	0	0	0	0	0	0	0	0	0	0	0	0	0	0	0	0	0
OTU_737	0	3	0	0	0	0	0	0	0	0	0	9	1	11	11	4	0	0	0	0	0	0	0	0	0	0	0	0	0	1	0	9	7	12	2	7	4	0	5	0	6	0	11	2	0	1	3	0	1
OTU_738	0	0	0	0	0	0	0	0	0	0	0	0	0	0	0	0	0	0	0	0	0	0	0	0	0	0	0	0	0	0	0	0	0	0	0	0	0	0	0	0	0	0	0	0	0	0	0	0	0
OTU_739	110	176	195	315	239	319	460	352	91	341	1376	107	70	262	434	213	44	127	57	46	23	46	280	216	141	25	66	81	571	18	203	13	10	0	0	8	111	428	15	76	62	102	0	115	38	120	119	0	0
OTU_74	118	59	51	259	94	129	34	77	96	19	208	193	77	38	106	159	130	102	229	241	111	332	66	457	83	310	365	419	82	144	399	89	238	82	276	54	80	261	98	141	17	400	474	439	176	262	236	0	0
OTU_740	14	12	32	0	0	0	0	0	0	0	0	2	9	20	7	10	23	11	3	0	7	0	5	4	5	22	19	17	7	17	0	0	0	14	16	1	0	23	15	24	8	9	11	6	11	2	2	0	0
OTU_741	0	0	0	0	0	0	0	0	0	0	0	0	0	0	0	0	0	0	0	0	0	0	0	0	0	0	0	0	0	0	0	0	0	0	0	0	0	0	0	0	0	0	0	0	0	0	0	0	0
OTU_742	0	0	0	0	0	0	0	0	0	0	0	0	0	0	0	0	0	0	0	0	0	0	0	0	0	0	0	0	0	0	0	0	0	0	0	0	0	0	0	0	0	0	0	0	0	0	0	0	0
OTU_743	0	0	0	0	0	0	0	0	0	0	0	0	0	0	0	0	0	0	0	0	0	0	0	0	0	0	0	0	0	0	0	0	0	0	0	0	0	0	0	0	0	0	0	0	0	0	0	0	0
OTU_744	5	7	6	1	0	0	0	0	1	0	0	11	3	14	5	5	4	3	0	0	1	0	3	12	7	5	2	3	2	13	7	1	12	0	7	3	5	14	5	4	14	21	8	11	10	10	17	0	0
OTU_745	0	0	0	0	0	0	0	0	0	0	0	0	0	0	0	0	0	0	0	0	0	0	0	0	0	0	0	0	0	0	0	0	0	0	0	0	0	0	0	0	0	0	0	0	0	0	0	0	0
OTU_746	0	0	0	0	0	0	0	0	0	0	0	0	0	0	0	0	0	0	0	0	0	0	0	0	0	0	0	0	0	0	0	0	0	0	0	0	0	0	0	0	0	0	0	0	0	0	0	0	0
OTU_747	0	0	0	0	0	0	0	0	0	0	0	0	0	0	0	0	0	0	0	0	0	0	0	0	0	0	0	0	0	0	0	0	0	0	0	0	0	0	0	0	0	0	0	0	0	0	0	0	0
OTU_748	0	0	0	0	0	0	0	0	0	0	0	0	0	0	0	0	0	0	0	0	0	0	0	0	0	2	0	0	0	1	0	0	0	0	0	0	0	0	0	0	0	0	0	0	0	0	0	0	0
OTU_749	0	0	0	0	0	0	0	0	0	0	0	0	0	0	0	0	0	0	0	0	0	0	0	0	0	0	0	0	0	0	0	0	0	0	0	0	0	0	0	0	0	0	0	0	0	0	0	0	0
OTU_75	0	0	0	79	54	31	33	39	37	47	25	0	3	0	0	0	98	432	105	724	272	119	391	4853	23	83	81	362	43	527	1549	1733	0	3	0	0	0	0	0	0	0	0	0	0	0	446	434	0	2
OTU_752	0	0	0	0	0	0	0	0	0	0	0	0	0	0	0	0	0	0	0	0	0	0	0	0	0	0	0	0	0	0	0	0	0	0	0	0	0	0	0	0	0	0	0	0	0	0	0	0	0
OTU_753	33	45	38	4	0	4	3	0	0	0	1	17	22	26	32	16	3	27	5	6	5	5	0	0	3	0	2	0	4	7	0	19	20	20	46	45	23	41	5	8	10	15	33	11	17	13	16	0	0
OTU_754	0	0	0	0	0	0	0	0	0	0	0	0	0	0	0	0	0	0	0	0	0	0	0	0	0	0	0	0	0	0	0	0	0	0	0	0	0	0	0	0	0	0	0	0	0	0	0	0	0
OTU_755	0	0	0	7	6	3	3	8	5	7	0	0	0	0	0	0	0	0	2	0	0	11	0	0	0	0	0	1	0	2	1	0	0	0	0	3	1	2	5	0	0	1	3	4	4	0	0	0	0
OTU_756	0	0	0	0	0	0	0	0	0	0	0	0	0	0	0	0	0	0	0	0	0	0	0	0	0	0	0	0	0	0	0	0	0	0	0	0	0	0	0	0	0	0	0	0	0	0	0	0	0
OTU_757	0	0	0	0	0	0	0	0	0	0	0	0	0	0	0	0	0	0	0	0	0	0	0	0	0	0	0	0	0	0	0	0	0	0	0	0	0	0	0	0	0	0	0	0	0	0	0	0	0
OTU_758	0	0	0	0	0	0	0	2	0	2	1	0	0	0	0	0	2	0	0	0	0	0	1	0	0	0	0	1	0	1	2	0	0	0	0	0	0	0	0	0	0	0	0	0	0	1	1	0	0
OTU_759	0	0	0	0	0	0	0	0	0	0	3	5	11	9	12	4	2	0	3	5	0	0	0	0	0	0	0	0	13	0	0	0	0	0	0	12	1	4	0	4	0	0	0	0	1	2	0	0	0
OTU_76	49	61	32	76	26	47	191	183	101	135	148	209	210	192	395	125	223	161	220	161	303	318	258	298	404	85	257	79	496	165	200	341	94	154	276	399	530	76	112	84	128	0	0	0	0	0	0	0	0
OTU_762	0	0	0	0	0	0	0	0	0	0	0	0	0	0	0	0	0	0	0	0	0	0	0	0	0	0	0	0	0	0	0	0	0	0	0	0	0	0	0	0	0	0	0	0	0	0	0	0	0
OTU_763	0	0	0	0	0	0	0	0	0	0	0	0	0	0	0	0	0	0	0	0	0	0	0	0	0	0	0	0	0	1	0	0	0	0	0	0	0	0	0	0	0	0	0	0	0	0	0	0	0
OTU_764	2	0	3	1	0	3	2	0	4	3	1	0	0	0	1	3	2	5	0	0	2	10	4	1	1	0	0	2	4	1	0	0	0	0	1	0	1	0	0	2	2	3	4	6	10	2	1	0	0
OTU_765	0	0	0	0	0	0	0	0	0	0	0	0	0	0	0	0	0	0	0	0	0	0	0	0	0	0	0	0	0	0	0	0	0	0	0	0	0	0	0	0	0	0	0	0	0	0	0	0	0
OTU_766	1	1	1	0	0	0	0	0	0	0	0	0	0	0	1	0	0	3	0	0	0	0	0	0	0	0	0	1	0	0	0	0	0	0	0	0	0	0	0	0	0	1	0	0	0	0	0	0	0
OTU_767	0	0	0	0	0	0	0	0	0	0	0	0	0	0	0	0	0	0	0	0	0	0	0	0	0	0	0	0	0	0	0	0	0	0	0	0	0	0	0	0	0	0	0	0	0	0	0	0	0
OTU_768	0	0	0	0	0	0	0	0	0	0	0	0	0	0	0	0	0	0	0	0	0	0	0	0	0	0	0	0	0	0	0	0	0	0	0	0	0	0	0	0	0	0	0	0	0	0	0	0	0
OTU_769	0	0	0	0	0	0	0	0	0	0	0	0	0	0	0	0	0	0	0	0	0	0	0	0	0	0	0	0	0	0	0	0	0	0	0	0	3	0	0	0	6	0	0	0	0	2	2	0	0
OTU_77	0	0	0	0	0	0	0	0	0	0	0	0	0	0	0	0	0	0	0	0	0	0	0	0	0	0	0	0	0	0	0	0	0	0	0	0	0	0	0	0	0	0	2	0	0	0	1	0	0
OTU_771	0	0	0	0	0	0	0	0	0	0	0	0	0	0	0	0	0	0	0	0	0	0	0	0	0	0	0	0	0	0	0	0	0	0	0	0	0	0	0	0	0	0	0	0	0	0	0	0	0
OTU_772	0	0	0	0	0	0	0	0	0	0	0	0	0	0	0	0	0	0	0	0	0	0	0	0	0	0	0	0	0	0	0	0	0	0	0	0	0	0	0	0	0	0	0	0	0	0	0	0	0
OTU_773	0	0	0	0	0	0	0	0	0	0	0	0	0	0	0	0	0	0	0	0	0	0	0	0	0	0	0	0	0	0	0	0	0	0	0	0	0	0	0	0	0	0	0	0	0	0	0	0	0
OTU_774	0	0	0	0	0	0	0	0	0	0	0	0	0	0	0	0	0	0	0	0	0	0	0	0	0	0	0	0	0	0	0	0	0	0	0	0	0	0	0	0	0	0	0	0	0	0	0	139	64
OTU_776	0	0	0	0	0	0	0	0	0	0	0	0	0	0	0	0	143	318	46	0	110	15	4	0	31	769	32	19	0	35	50	11	35	2	0	0	1	0	0	0	0	1	0	235	1760	0	0	0	0
OTU_778	7	4	1	0	0	0	0	3	0	0	1	2	0	2	3	0	0	0	1	0	0	0	2	0	0	0	0	2	0	0	0	0	0	0	0	3	1	2	0	4	4	7	3	17	7	2	3	0	0
OTU_78	163	211	97	953	694	679	240	545	386	436	773	107	179	151	167	106	144	487	443	465	423	308	603	708	418	98	147	198	440	210	373	528	320	456	392	283	273	111	117	241	200	26	11	10	96	665	1080	0	0
OTU_780	0	0	0	1	0	0	0	0	0	0	0	0	0	0	0	0	0	3	4	0	0	0	5	0	0	2	0	1	0	0	0	0	0	0	0	0	1	0	0	0	0	0	0	0	0	0	0	0	0
OTU_782	0	0	0	0	0	0	0	0	0	0	0	0	0	0	0	0	0	0	0	0	0	0	0	0	0	0	0	0	0	0	0	0	0	0	0	0	0	0	0	0	0	0	0	0	0	0	0	0	0
OTU_783	0	0	0	0	0	0	0	0	0	0	0	0	0	0	0	0	0	0	0	0	0	0	0	0	0	0	0	0	0	0	0	0	0	0	0	0	0	0	0	0	0	0	0	0	0	0	0	0	0
OTU_784	0	0	0	0	0	0	0	0	0	0	0	0	0	0	0	0	0	0	0	0	0	0	0	0	0	0	0	0	0	0	0	0	0	0	0	0	0	0	0	0	0	0	0	0	0	0	0	0	0
OTU_785	0	0	0	0	0	0	0	0	0	0	0	0	0	0	0	0	0	0	0	0	0	0	0	0	0	0	0	0	0	0	0	0	0	0	0	0	0	0	0	0	0	0	0	0	0	0	0	0	0
OTU_786	2	3	0	1	0	2	0	6	0	1	0	2	0	2	2	0	5	5	9	9	4	10	0	4	3	5	0	0	8	1	0	1	0	3	10	0	1	7	0	0	0	1	10	0	3	2	2	0	0
OTU_787	0	2	0	5	0	0	2	2	0	2	1	0	1	0	3	1	0	2	5	3	3	0	2	1	0	0	11	1	4	0	0	4	0	0	2	2	1	0	0	0	0	3	2	0	0	2	2	0	0
OTU_788	0	0	0	17	7	14	33	30	11	31	15	0	0	0	1	0	25	72	5	19	37	17	46	1	15	27	13	3	64	20	0	60	0	0	1	5	1	0	0	4	6	1	1	0	1	2	8	0	0
OTU_789	0	0	0	0	0	0	0	0	0	0	0	0	0	0	0	0	0	0	0	0	0	0	0	0	0	0	0	0	0	0	0	0	0	0	0	0	0	0	0	0	0	0	0	0	0	0	0	0	0
OTU_79	37	29	12	9	8	10	8	8	11	5	7	31	8	13	28	26	10	11	6	37	21	66	5	19	7	7	2	19	31	19	43	12	5	9	6	8	8	4	0	4	14	5	11	8	31	20	13	0	0
OTU_790	16	17	17	6	4	14	12	23	13	25	18	16	12	14	15	15	11	5	10	0	2	5	5	20	13	5	8	13	5	11	11	9	7	0	0	4	2	0	0	10	10	5	9	11	6	14	27	0	0
OTU_791	0	0	0	0	0	0	0	0	0	0	0	0	0	0	0	0	0	0	0	0	0	0	0	0	0	0	0	0	0	0	0	0	0	0	0	0	0	0	0	0	0	0	0	0	0	0	0	0	0
OTU_793	0	0	0	0	0	0	0	0	0	0	0	0	0	0	0	0	0	0	0	0	0	0	0	0	0	0	0	0	0	0	0	0	0	0	0	0	0	0	0	0	0	0	0	0	0	0	0	0	0
OTU_795	0	0	0	0	0	0	0	0	0	0	0	0	0	0	0	0	0	2	0	0	0	0	0	0	0	0	0	0	1	0	0	5	0	0	0	0	0	0	0	0	0	0	0	0	0	0	0	0	0
OTU_797	11	12	3	6	8	11	37	21	27	15	25	24	22	25	30	17	16	3	6	0	5	1	4	1	0	0	0	0	1	6	1	19	5	0	6	7	13	5	0	0	8	24	48	11	19	2	1	0	0
OTU_798	141	53	62	9	4	6	15	24	49	11	17	37	16	31	33	31	41	40	18	35	40	83	108	18	49	70	17	117	181	91	92	85	47	5	40	99	168	194	54	37	68	40	69	72	186	61	68	0	0
OTU_799	26	4	7	11	4	20	12	15	5	19	3	16	4	20	10	1	5	10	4	14	8	57	12	38	9	33	0	14	52	10	37	6	2	45	66	7	29	36	15	24	25	53	19	20	24	16	28	0	0
OTU_8	966	754	589	3786	3785	2432	946	2681	3430	1389	4111	1611	1094	1448	666	1708	4000	3437	9978	12216	4336	10377	5628	1122	2852	2672	5506	5335	6380	1257	2297	2444	4240	1619	6816	4674	2657	3116	3184	2354	2367	1089	1959	576	4674	1208	2564	62	0
OTU_80	0	0	1	3	1	1	8	3	4	2	5	0	0	0	0	0	100	233	157	0	64	0	0	117	289	114	96	124	74	830	26	583	67	40	2	186	0	2	0	0	0	0	0	2	0	15	96	0	0
OTU_800	0	1	0	3	0	0	0	0	0	0	1	0	0	2	0	0	0	0	0	0	1	0	2	1	0	0	0	0	1	0	0	3	0	2	0	0	0	0	0	2	0	0	0	0	0	0	0	0	0
OTU_801	3	9	6	9	1	4	8	3	7	11	4	12	7	14	11	11	17	27	21	23	20	10	17	23	7	3	0	18	21	19	1	93	10	22	16	10	3	13	10	16	0	13	21	3	3	9	6	0	0
OTU_803	0	0	0	0	0	0	0	0	2	0	0	0	0	0	0	0	0	0	0	0	0	0	0	0	0	0	0	0	0	0	0	0	0	0	0	0	0	0	0	0	0	0	0	0	0	0	0	31	4
OTU_804	0	0	0	0	0	0	0	0	0	0	0	0	0	0	0	0	0	0	0	0	0	0	0	0	0	0	0	0	0	0	0	0	0	0	0	0	0	0	0	0	0	0	0	0	0	0	0	0	0
OTU_805	0	0	0	0	0	0	0	0	0	0	0	0	0	0	0	0	0	0	0	0	0	0	0	0	0	0	0	0	0	0	0	0	0	0	0	0	0	0	0	0	0	0	0	0	0	0	0	0	0
OTU_806	0	2	1	6	1	1	3	6	0	0	2	2	0	2	2	6	13	4	6	6	5	22	6	0	0	2	17	2	12	0	0	0	2	5	6	0	11	0	0	10	0	3	17	0	2	1	0	0	0
OTU_807	0	0	0	0	0	0	0	0	0	0	0	0	0	0	0	0	0	0	0	0	0	0	0	0	0	0	0	0	0	0	0	0	0	0	0	0	0	0	0	0	0	0	0	0	0	0	0	0	23
OTU_808	0	0	0	0	0	0	0	0	0	0	0	0	0	0	0	0	0	0	0	0	0	0	0	0	0	0	0	0	0	0	0	0	0	0	0	0	0	0	0	0	0	0	0	0	0	0	0	77	11
OTU_809	0	0	0	0	0	0	0	0	0	0	0	0	0	0	0	0	0	0	0	0	0	0	0	0	0	0	0	0	0	0	0	0	0	0	0	0	0	0	0	0	0	0	0	0	0	0	0	0	0
OTU_81	16	0	5	0	88	0	0	20	35	0	128	0	0	0	0	0	1	1	38	5	23	16	0	0	11	25	0	2	12	0	0	0	0	0	1	0	12	20	93	16	0	28	0	2	52	4	4	0	0
OTU_811	3	2	1	0	0	0	0	0	0	0	0	0	0	0	0	0	0	0	0	0	0	0	0	0	0	0	0	0	0	0	0	0	0	0	0	0	0	0	0	0	0	1	9	3	8	0	0	0	0
OTU_813	0	0	0	0	0	0	0	0	0	0	0	0	0	0	0	0	0	0	0	0	0	0	0	0	0	0	0	0	0	0	0	0	0	0	0	0	0	0	0	0	0	0	0	0	0	0	0	93	63
OTU_814	0	0	0	0	0	0	0	0	0	0	0	0	0	0	0	0	1	0	0	0	0	0	0	0	0	0	0	0	0	0	0	0	0	0	0	0	0	0	0	0	0	0	0	0	0	0	0	31	11
OTU_815	0	0	0	0	0	0	0	0	0	0	0	0	0	0	0	0	0	0	0	0	0	0	0	0	0	0	0	0	0	0	0	0	0	0	0	0	0	0	0	0	0	0	0	0	0	0	0	0	0
OTU_817	0	0	0	0	0	0	0	0	0	0	0	0	0	0	0	0	0	0	0	0	0	0	0	0	0	0	0	0	0	0	0	0	0	0	0	0	0	0	0	0	0	0	0	0	0	0	0	216	86
OTU_818	0	0	0	0	0	0	0	0	0	0	0	0	0	0	0	0	0	0	0	0	0	0	0	0	0	0	0	0	0	0	0	0	0	0	0	0	0	0	0	0	0	0	0	0	0	0	0	603	74
OTU_82	23	34	92	158	274	71	65	51	80	107	50	62	190	105	244	161	146	83	459	122	44	239	99	189	153	220	221	117	160	36	37	20	17	17	54	112	76	34	20	53	21	478	49	174	191	79	53	0	0
OTU_820	224	370	1391	0	0	1	0	2	0	0	3	33	411	195	122	186	105	0	0	0	0	0	0	0	0	0	2	1	1	50	138	100	65	0	1	36	12	86	259	1169	4	276	336	5	9	387	97	9228	16
OTU_821	2	3	1	15	7	4	17	6	10	2	15	6	0	5	4	5	21	30	5	28	18	40	17	2	17	7	15	11	50	2	2	5	0	2	11	9	6	11	0	12	12	2	18	1	11	3	6	0	0
OTU_822	0	1	1	0	1	1	0	0	0	1	0	1	0	0	0	1	3	0	1	0	1	2	0	1	0	5	4	1	1	0	0	0	0	3	2	1	0	0	0	2	0	5	2	0	1	1	0	0	0
OTU_824	0	0	0	0	0	0	4	0	2	0	1	5	1	5	7	2	5	0	2	22	3	9	0	0	0	0	0	0	23	0	0	0	0	8	2	11	1	0	0	8	12	0	5	1	1	2	2	0	0
OTU_825	0	0	0	0	0	0	0	0	0	0	0	0	0	0	0	1	0	0	0	0	0	0	0	0	0	0	0	0	1	0	0	0	0	0	0	0	0	0	0	0	0	0	0	0	0	0	1	0	0
OTU_826	0	0	0	0	0	0	2	0	0	0	1	0	0	0	5	0	0	0	1	0	0	0	0	0	0	0	0	0	0	0	0	0	0	0	0	0	0	0	0	0	0	0	0	0	0	0	0	0	0
OTU_827	7	8	99	24	15	12	8	33	20	30	35	32	45	26	19	52	49	38	8	32	43	160	55	24	44	36	13	57	158	27	18	10	72	2	78	7	23	31	49	43	23	71	29	102	106	45	11	0	0
OTU_828	0	1	1	1	2	4	0	0	0	0	0	0	0	0	0	0	0	1	2	0	2	0	0	0	0	0	0	1	0	2	0	0	0	0	0	1	1	0	0	0	4	3	0	0	0	0	1	0	0
OTU_829	0	0	0	0	0	0	0	0	0	0	0	0	0	0	0	0	0	0	0	0	0	0	0	0	0	0	0	0	0	0	0	0	0	0	2	0	0	0	0	0	0	0	0	0	0	0	0	0	0
OTU_83	11	6	132	0	0	0	0	0	0	0	0	137	140	196	276	139	155	463	406	0	108	0	144	30	123	197	151	178	20	39	9	19	5	0	51	220	8	65	15	102	14	251	18	79	71	127	37	0	0
OTU_831	8	9	3	6	56	11	1	50	91	25	27	13	1	9	1	12	5	7	4	0	459	0	99	0	1	30	0	8	0	27	27	3	2	0	1	0	0	0	5	2	14	3	3	2	10	1	3	0	0
OTU_832	2	0	0	1	1	0	0	0	3	0	1	1	1	0	1	0	0	1	0	0	0	3	0	0	1	3	4	2	6	0	1	0	0	0	2	3	1	2	0	0	4	0	3	0	3	1	1	0	0
OTU_833	0	0	0	2	0	0	3	2	0	1	1	5	0	0	3	0	0	0	1	3	1	0	0	0	0	0	0	0	0	0	0	0	0	0	1	3	0	0	0	0	0	1	0	0	0	1	0	0	0
OTU_835	0	0	0	0	0	0	0	3	0	1	1	1	1	1	4	3	2	0	0	5	0	3	0	0	0	0	0	1	4	0	0	0	0	0	2	0	2	0	0	0	0	0	0	0	0	1	0	46	1
OTU_836	0	0	0	0	0	0	0	0	0	0	0	0	0	0	0	0	0	0	0	0	0	0	0	0	0	0	0	0	0	0	0	0	0	0	0	0	0	0	0	0	0	0	0	0	0	0	0	0	0
OTU_837	3	5	0	9	1	2	1	5	0	2	2	9	12	6	9	7	17	6	2	8	5	4	7	3	9	5	8	2	13	1	1	18	0	8	8	0	9	0	0	2	2	1	7	0	3	2	0	0	0
OTU_838	0	3	0	0	0	0	1	2	0	1	1	2	0	0	2	3	4	1	11	0	4	2	1	4	0	3	6	7	1	4	0	0	0	2	0	2	1	0	0	0	0	2	0	0	2	3	2	0	0
OTU_839	0	1	0	0	0	0	0	0	0	0	1	0	0	0	1	0	0	0	0	0	3	0	0	0	0	0	0	0	0	1	0	0	0	0	0	0	0	0	0	0	0	0	0	0	1	1	3	0	0
OTU_84	0	0	0	143	1	0	0	0	17	0	119	642	575	185	435	684	284	422	690	5	0	0	58	0	0	451	174	885	7	2	0	4	2	8	2	38	5	2	5	4	83	446	1	90	29	104	4	0	0
OTU_840	0	0	0	0	0	0	0	0	0	0	0	0	0	0	0	0	0	0	0	0	0	0	0	0	0	0	0	0	0	0	0	0	0	0	0	0	0	0	0	0	0	0	0	0	0	0	0	0	0
OTU_841	0	0	0	0	0	0	0	0	0	0	0	0	0	0	0	0	0	0	0	0	0	0	0	0	0	0	0	0	0	0	0	0	0	0	0	0	0	0	0	0	0	0	0	0	0	0	0	0	0
OTU_844	0	0	0	0	0	0	0	0	0	0	0	1	0	0	1	0	0	0	0	0	0	0	0	0	0	0	0	0	0	0	0	0	0	0	0	0	0	0	0	0	0	0	0	0	0	0	0	0	0
OTU_845	0	0	0	0	0	0	0	0	0	0	0	0	0	0	0	0	0	0	0	0	0	0	0	0	0	0	0	0	0	0	0	0	0	0	0	0	0	0	0	0	0	0	0	0	0	0	0	0	0
OTU_846	0	0	0	0	0	0	0	0	0	0	0	0	0	0	0	1	3	0	0	0	0	0	0	0	0	0	0	0	0	0	0	0	0	0	0	0	0	0	0	0	2	0	0	0	0	0	0	0	0
OTU_847	0	0	0	0	0	0	0	0	0	0	0	0	0	0	0	0	0	0	0	0	0	0	0	0	0	0	0	0	1	0	0	0	0	0	0	0	0	0	0	0	0	0	0	0	0	0	0	0	0
OTU_849	4	3	0	6	0	3	14	9	4	2	5	2	0	1	4	0	18	18	3	17	17	10	11	11	0	0	4	1	18	2	0	6	0	5	9	2	4	2	0	2	4	1	5	0	1	1	2	0	0
OTU_85	181	164	180	199	162	177	162	122	112	215	215	188	161	178	254	135	266	39	481	77	239	873	181	221	301	380	206	254	395	364	53	300	405	854	467	662	435	266	215	161	165	449	456	393	504	681	212	0	1
OTU_851	0	0	0	4	0	6	1	2	0	0	1	0	0	0	0	0	0	0	0	0	3	0	0	0	0	0	0	1	0	0	0	2	0	0	0	0	0	0	0	0	0	0	0	0	0	0	0	0	0
OTU_852	0	0	0	0	0	0	0	0	0	0	0	0	0	0	0	0	0	0	1	0	0	0	0	0	0	0	0	0	1	0	0	0	0	0	0	8	0	0	0	0	0	0	0	0	0	0	0	0	0
OTU_853	0	0	0	0	0	0	0	0	0	0	0	0	0	0	1	0	0	0	0	0	1	0	0	1	0	0	0	0	2	0	0	0	0	0	0	0	1	0	0	0	0	0	0	0	0	0	0	0	0
OTU_854	4	6	10	4	1	0	0	0	2	0	1	0	5	1	0	1	1	0	0	0	0	0	0	0	0	2	0	0	1	2	0	0	0	0	0	0	0	0	10	20	0	3	10	0	0	3	1	31	0
OTU_855	0	3	3	0	0	0	0	2	7	0	3	5	8	7	9	7	0	2	28	0	0	0	0	0	0	7	8	0	0	0	0	3	0	0	0	0	0	7	0	0	0	1	0	0	7	1	2	0	0
OTU_857	0	0	0	0	0	0	0	0	0	0	0	0	0	0	0	0	0	0	0	0	0	0	0	0	0	0	0	0	0	0	0	0	0	0	0	0	0	0	0	0	0	0	0	0	0	0	0	0	0
OTU_858	209	94	60	1	0	0	21	0	16	5	0	1	8	4	3	1	87	103	0	22	0	28	63	11	143	10	6	91	184	4	0	3	2	0	0	0	11	0	10	0	6	0	0	3	1	2	12	0	0
OTU_859	0	0	0	0	0	0	0	0	0	0	0	1	0	0	1	0	0	0	0	0	0	0	0	0	0	0	0	0	2	0	0	0	0	0	0	0	0	0	0	0	0	0	0	0	0	0	0	0	0
OTU_86	0	0	0	0	0	0	0	0	0	0	0	0	0	0	0	0	0	0	0	0	0	0	0	0	0	0	0	0	0	6	0	19	0	0	0	0	0	0	0	0	0	0	0	0	0	2706	856	0	0
OTU_860	0	0	0	0	0	0	0	0	1	0	1	0	0	0	0	0	1	3	8	11	4	1	2	16	4	0	2	7	7	2	2	3	0	3	0	1	4	4	0	0	0	0	2	0	0	2	1	0	0
OTU_861	46	77	42	4	1	0	3	5	3	0	2	61	76	86	81	60	8	55	6	31	5	3	0	0	0	2	0	1	8	16	0	32	40	19	34	47	80	47	15	33	58	13	78	6	37	23	29	0	0
OTU_862	0	0	0	0	0	0	0	0	0	0	0	0	0	0	0	0	0	0	0	0	0	0	0	0	0	0	0	0	0	0	0	0	0	0	0	0	0	0	0	0	0	0	0	0	0	0	0	0	0
OTU_863	0	0	0	2	0	0	0	0	2	2	0	0	0	0	0	0	5	0	0	0	0	0	0	0	0	0	0	0	0	1	0	0	0	6	11	0	0	0	0	0	0	0	15	0	0	0	0	0	0
OTU_865	0	0	0	0	0	0	0	0	0	0	0	0	0	0	0	0	0	0	0	0	0	0	0	0	0	0	0	0	0	0	0	0	0	0	0	0	0	0	0	0	0	0	0	0	0	0	0	0	0
OTU_866	0	0	0	0	0	0	0	0	0	0	0	0	0	0	0	0	0	0	0	0	0	0	0	0	0	0	0	0	0	0	0	0	0	0	0	0	0	0	0	0	0	0	0	0	0	0	0	0	0
OTU_867	0	0	0	0	0	0	0	0	0	0	0	0	0	0	0	0	0	0	0	0	0	0	0	0	0	0	0	0	0	0	0	0	0	0	0	0	0	0	0	0	0	0	0	0	0	0	0	0	0
OTU_868	0	0	0	0	0	0	0	0	0	0	0	0	0	0	0	0	0	0	0	0	0	0	0	0	0	0	0	0	0	0	0	0	0	0	0	0	0	0	0	0	0	0	0	0	0	0	0	0	0
OTU_87	31	9	39	16	106	29	13	0	42	23	38	2	5	2	2	24	15	5	8	2	2	0	6	2	4	27	13	200	0	0	20	1	0	3	0	1	3	4	5	6	0	10	10	2	29	5	3	15	466
OTU_871	0	0	0	0	0	0	0	0	0	0	0	0	0	0	0	0	0	0	0	0	0	0	0	0	0	0	0	0	0	0	0	0	0	0	0	0	0	0	0	0	0	0	0	0	0	0	0	0	2
OTU_873	0	0	0	0	0	0	0	0	0	0	0	0	0	0	0	0	0	0	0	0	0	0	0	0	0	0	0	0	0	0	0	0	0	0	0	0	0	0	0	0	0	0	0	0	0	0	0	0	0
OTU_874	0	0	0	0	0	0	0	0	0	0	0	0	0	0	0	1	0	0	0	0	0	0	0	0	0	0	0	0	0	0	1	0	0	0	0	0	0	0	0	0	0	0	0	0	0	0	1	757	125
OTU_876	5	12	6	4	3	4	2	5	0	0	11	11	9	0	10	12	11	15	0	0	5	6	0	0	7	8	0	10	0	28	32	10	7	0	0	14	14	2	0	10	10	10	3	20	12	21	16	0	0
OTU_878	0	0	0	0	0	0	0	0	0	0	0	0	0	0	0	0	0	0	0	0	0	0	0	0	0	0	0	0	0	0	0	0	0	0	0	0	0	0	0	0	0	0	0	0	0	0	0	0	0
OTU_88	70	231	140	0	0	0	0	0	0	0	0	110	140	153	230	76	0	0	0	0	0	0	0	0	0	0	0	0	0	129	97	117	87	188	340	307	167	201	239	135	93	327	166	293	485	288	226	0	0
OTU_880	0	0	0	0	0	0	0	0	0	0	0	0	0	0	0	0	0	0	0	0	0	0	0	0	0	0	0	0	0	0	0	0	0	0	0	0	0	0	0	0	0	0	0	0	0	0	0	0	0
OTU_882	0	0	0	0	0	0	0	0	0	0	0	0	0	0	0	0	0	0	0	0	0	0	0	0	0	0	0	0	0	0	0	0	0	0	0	0	0	0	0	0	0	0	0	0	0	0	0	0	0
OTU_883	0	0	0	0	0	0	0	0	0	0	0	0	0	0	0	0	0	0	0	0	0	0	0	0	0	0	0	0	0	0	0	0	0	0	0	0	1	0	0	0	0	1	0	0	0	1	0	0	0
OTU_884	0	0	0	0	0	0	0	0	0	0	0	0	0	0	0	0	0	0	0	0	0	0	0	0	0	0	0	0	0	0	0	0	0	0	0	0	0	0	0	0	0	0	0	0	0	0	0	0	0
OTU_886	0	0	0	0	0	0	0	0	0	0	0	1	0	0	0	0	0	0	0	0	0	0	0	0	0	0	0	0	0	0	0	0	0	0	0	1	1	0	0	0	0	0	0	0	0	1	0	0	0
OTU_887	7	4	5	6	0	1	0	8	3	2	1	2	0	3	4	2	1	8	0	0	8	8	2	6	0	2	6	9	6	4	0	1	2	2	5	3	4	5	0	6	0	4	19	9	8	6	5	0	0
OTU_888	0	0	0	0	0	0	0	0	2	0	0	0	0	0	0	0	0	0	0	0	0	0	0	0	0	0	0	0	1	0	0	0	0	0	0	0	0	0	0	0	0	0	0	0	0	1	0	0	17
OTU_889	0	0	0	0	0	0	0	0	0	0	0	0	0	0	0	0	0	0	0	0	0	0	0	0	0	0	0	0	0	0	0	0	0	0	0	0	0	0	0	0	0	0	0	0	0	0	0	0	0
OTU_89	15	62	106	189	210	244	1	17	64	49	64	4	27	13	4	18	42	1	57	9	0	16	5	5	13	48	76	64	29	1	34	0	5	0	0	19	7	374	59	279	35	167	25	7	344	50	403	31	1
OTU_890	0	0	0	0	0	0	0	0	0	0	0	0	0	0	0	0	0	0	0	0	0	0	0	0	0	0	0	0	0	0	0	0	0	0	0	0	0	0	0	0	0	0	0	0	0	0	0	62	57
OTU_891	0	0	0	0	0	0	0	0	0	0	0	0	0	0	0	0	0	0	0	0	0	0	0	0	0	0	0	0	0	0	0	0	0	0	0	0	0	0	0	0	0	0	0	0	0	0	0	0	0
OTU_893	0	0	0	0	0	0	0	0	0	0	0	0	0	0	0	0	0	0	0	0	0	0	0	0	0	0	0	0	0	0	0	0	0	0	0	0	0	0	0	0	0	0	0	0	0	0	0	0	7
OTU_894	1	1	0	0	0	0	0	0	0	0	0	3	0	3	2	0	0	0	0	0	0	0	0	0	0	0	0	0	0	1	0	0	0	3	2	1	0	0	0	4	0	0	6	4	1	2	2	62	26
OTU_896	11	4	6	0	0	0	3	0	0	0	0	4	3	4	3	5	5	12	2	0	2	1	0	1	0	2	0	0	1	3	0	4	0	6	10	4	7	7	0	0	2	8	8	0	1	3	12	0	0
OTU_897	0	0	0	0	0	0	0	2	0	0	1	2	0	0	3	0	0	0	0	6	0	2	0	0	0	0	0	0	5	0	0	0	0	2	0	3	3	0	0	0	0	0	0	0	0	2	0	93	71
OTU_899	0	0	0	0	0	0	0	0	0	1	0	0	3	0	1	0	1	0	0	0	0	0	0	0	0	0	0	0	2	0	0	0	0	0	0	0	1	0	0	0	0	0	0	0	0	0	0	0	0
OTU_9	28	29	41	188	571	132	11	60	328	91	139	0	9	0	1	8	0	37	20	2	4	12	4	48	4	28	0	16	4	54	80	32	15	3	6	26	4	18	0	18	6	127	2	12	19	20	9	163698	10678
OTU_90	0	1	0	223	0	290	0	5	13	57	41	9	0	5	0	0	26	143	0	0	350	0	8	1324	0	12	68	10	0	13	0	95	214	37	132	2	0	83	10	0	35	966	372	329	228	309	178	0	0
OTU_900	52	57	50	0	0	0	0	0	0	0	0	44	33	85	64	70	3	12	8	3	3	7	0	0	0	0	0	1	4	8	1	14	65	40	22	69	34	14	24	18	6	10	58	8	36	32	68	0	0
OTU_901	0	1	0	0	0	0	2	9	2	0	0	1	0	0	0	2	0	1	0	0	4	2	1	11	11	2	2	1	3	1	0	0	0	0	4	0	0	2	0	0	0	0	14	1	3	0	1	0	0
OTU_903	3	7	5	42	18	11	46	14	27	25	27	7	16	14	17	17	0	0	0	0	3	3	1	0	0	0	2	1	4	0	0	0	0	0	0	4	4	0	0	0	0	4	25	2	17	1	10	0	0
OTU_904	0	0	0	0	0	0	0	0	0	0	0	0	0	0	0	0	0	0	0	0	0	0	0	0	0	0	0	0	0	0	0	0	0	0	0	0	0	0	0	0	0	0	0	0	0	0	0	0	0
OTU_905	0	0	0	0	0	1	11	0	2	1	4	6	4	0	14	10	4	0	6	9	2	4	1	0	0	0	4	0	13	0	0	0	0	0	3	7	8	0	5	0	6	0	0	0	2	2	1	386	88
OTU_906	0	0	0	0	0	0	0	0	0	0	0	0	0	0	0	0	0	0	0	0	0	0	0	0	0	0	0	0	0	0	0	0	0	0	0	0	0	0	0	0	0	0	0	0	0	0	0	0	0
OTU_907	0	0	0	0	0	0	0	0	0	0	0	0	0	0	0	0	0	0	0	0	0	0	0	0	0	0	0	0	0	0	0	0	0	0	0	0	0	0	0	0	0	0	0	0	0	0	0	0	0
OTU_908	0	1	0	0	0	0	0	0	1	0	0	1	0	1	2	2	0	0	0	0	0	0	0	0	0	0	0	0	0	0	0	0	2	0	1	1	1	0	0	0	0	1	1	0	0	1	0	0	0
OTU_91	1	0	0	583	280	638	328	249	243	405	396	50	49	70	97	51	1109	2066	1940	265	216	28	5	42	502	106	176	198	255	0	0	0	152	323	95	390	18	5	15	12	4	14	6	9	4	67	101	0	0
OTU_910	0	0	0	0	0	0	0	0	0	0	0	0	0	0	0	0	0	0	0	0	0	0	0	0	0	0	0	0	0	0	0	0	0	0	0	0	0	0	0	0	0	0	0	0	0	0	0	0	0
OTU_911	0	0	0	1	0	0	1	0	0	0	0	0	0	0	0	0	0	0	0	0	0	0	0	0	0	0	0	0	3	0	0	0	0	0	0	0	1	0	0	0	0	0	1	0	0	0	0	0	0
OTU_912	1	3	1	12	4	4	8	5	12	9	6	6	0	2	14	5	10	10	2	2	2	2	5	3	8	3	2	3	18	5	0	16	0	0	0	2	5	0	0	2	8	0	5	0	0	1	1	0	0
OTU_913	1	0	2	4	9	6	3	6	6	4	2	1	0	0	1	1	3	6	19	6	5	15	9	0	0	7	13	10	6	1	0	6	0	0	6	4	2	2	0	2	2	1	4	0	11	1	3	0	0
OTU_914	0	0	0	0	0	0	0	0	0	0	0	0	0	0	1	0	0	0	0	3	0	1	0	0	0	0	0	0	1	0	0	0	0	0	0	0	0	0	0	0	0	0	0	0	0	0	0	0	0
OTU_915	0	0	0	0	0	0	0	0	0	0	1	0	0	0	1	0	0	0	0	0	0	0	0	0	0	0	0	0	0	0	0	0	0	0	0	0	0	0	0	0	0	0	0	2	1	0	0	0	0
OTU_916	0	0	0	0	0	0	0	0	0	0	0	0	0	0	0	0	0	0	0	0	0	0	0	0	0	0	0	0	0	0	0	0	0	0	0	0	0	0	0	0	0	0	0	0	0	0	0	0	0
OTU_917	0	0	0	0	0	0	0	0	0	0	0	0	0	0	0	0	0	0	0	0	0	0	0	0	0	0	0	0	0	0	0	0	0	0	0	0	0	0	0	0	0	0	0	0	0	0	0	0	0
OTU_918	0	0	0	0	0	0	0	0	0	0	0	0	0	0	0	0	0	0	0	0	0	0	0	0	0	0	0	0	1	0	0	0	0	0	0	0	0	0	0	0	0	0	0	0	0	0	0	0	0
OTU_919	0	0	0	0	0	0	0	0	0	0	0	0	0	0	0	0	0	0	0	0	0	0	0	0	0	0	0	0	0	0	0	0	0	0	0	0	0	0	0	0	0	0	0	0	0	0	0	0	0
OTU_92	0	0	0	0	0	0	0	0	0	0	0	0	0	0	0	0	0	0	0	0	0	0	0	0	0	0	0	0	0	0	0	0	0	0	0	0	0	0	0	0	0	1	0	1	0	0	0	0	0
OTU_921	0	0	0	0	0	1	0	0	3	0	2	0	0	0	4	1	3	0	0	0	0	2	0	0	0	0	0	0	5	0	0	0	0	0	0	0	1	0	0	0	0	0	0	0	0	0	0	0	0
OTU_922	4	2	0	0	1	0	0	5	3	3	3	4	0	0	1	3	1	6	4	3	4	4	2	4	0	2	4	4	3	3	0	0	0	0	2	0	1	0	0	0	0	3	23	4	3	1	2	0	0
OTU_923	2	0	2	1	0	0	0	0	0	0	3	0	0	0	0	0	8	0	12	8	0	8	0	27	5	2	0	13	5	1	1	0	0	5	6	0	0	0	0	0	0	3	6	5	3	0	0	0	0
OTU_924	15	22	12	14	4	2	16	9	7	5	11	26	18	31	51	19	19	16	12	9	10	16	11	5	16	22	0	5	33	7	0	16	22	9	6	21	33	0	0	16	12	3	14	1	8	8	10	0	0
OTU_925	0	0	1	0	0	0	0	0	0	0	0	3	0	33	0	95	0	0	0	0	0	0	0	0	0	0	0	0	0	0	0	0	0	0	0	0	2	0	24	257	14	21	0	10	16	3	23	0	0
OTU_926	1	0	0	0	0	0	0	0	0	0	1	0	0	0	0	0	0	0	0	0	0	0	0	1	0	0	0	0	0	10	0	4	0	0	0	2	0	0	0	0	0	0	0	3	0	0	2	0	0
OTU_927	11	18	5	31	11	12	53	24	17	15	22	25	12	30	35	23	53	80	30	46	53	39	40	12	20	20	36	13	69	27	14	86	27	0	17	28	29	20	10	31	33	36	45	14	24	17	13	0	0
OTU_928	22	17	17	6	2	3	29	24	22	8	17	38	26	38	58	32	40	17	30	8	19	14	14	6	12	17	19	4	27	4	0	32	7	19	10	26	28	18	15	27	12	16	43	16	20	10	18	0	0
OTU_929	0	0	0	0	0	0	0	0	0	0	0	0	0	0	0	0	0	0	0	0	0	0	0	0	0	0	0	0	0	0	0	0	0	0	0	0	0	0	0	0	0	0	0	0	0	0	0	0	0
OTU_93	25	305	505	0	0	0	0	2	0	0	0	0	0	0	7	6	0	0	0	0	0	1	0	0	0	0	0	0	0	883	0	218	62	39	0	315	19	124	39	414	4	0	0	6	10	5	7	0	0
OTU_930	0	0	0	0	0	0	0	0	0	0	0	0	0	0	0	0	0	0	0	0	0	0	0	0	0	0	0	0	0	0	0	0	0	0	0	0	0	0	0	0	0	0	0	0	0	0	0	0	0
OTU_931	7	6	6	5	4	9	22	5	9	9	32	15	5	15	31	11	5	7	1	15	12	9	2	43	3	8	0	2	38	7	7	3	0	2	1	12	1	0	5	0	0	7	11	7	10	13	3	0	0
OTU_932	49	24	17	21	42	15	58	35	11	38	28	37	31	11	39	24	15	15	0	17	6	28	11	63	9	20	25	18	130	14	44	17	5	3	10	63	7	9	15	4	12	19	11	11	9	68	102	0	0
OTU_934	14	5	6	0	0	0	0	0	0	0	0	7	3	8	2	4	8	0	1	0	22	0	0	0	0	7	23	6	0	0	0	0	0	0	0	0	28	4	0	2	6	23	0	6	26	4	0	0	0
OTU_939	19	22	16	19	20	42	12	3	5	15	29	26	0	8	11	16	30	271	0	0	140	0	46	2	79	40	55	166	1	9	13	0	5	0	10	5	9	4	29	10	4	38	45	15	8	1	1	0	0
OTU_94	0	0	0	0	0	0	0	0	0	0	0	0	33	394	100	107	0	0	0	0	0	0	0	0	0	0	0	0	0	0	0	0	0	0	0	0	155	466	24	6	4	0	0	258	2456	320	93	0	0
OTU_940	4	3	1	6	0	2	1	6	5	2	1	4	3	4	2	2	2	4	3	2	5	5	0	6	7	0	6	1	8	0	0	0	0	2	2	0	0	0	0	2	0	2	21	2	3	5	2	0	0
OTU_941	0	0	0	0	1	0	5	0	0	0	0	0	0	0	0	0	2	1	10	0	2	4	0	0	5	0	0	3	12	0	0	0	0	0	0	0	0	0	0	0	0	0	0	0	0	0	0	0	0
OTU_942	0	0	0	0	0	0	0	0	0	0	0	0	0	0	1	1	0	0	2	0	0	0	0	0	0	0	0	0	1	0	0	0	0	0	0	0	0	0	0	0	0	0	0	0	0	0	0	0	0
OTU_943	0	0	0	0	0	0	0	0	0	0	0	0	0	3	0	0	0	0	0	0	0	0	0	0	0	2	0	0	1	0	0	0	0	0	0	0	0	0	0	0	0	0	0	0	0	0	0	0	0
OTU_945	4	7	2	15	7	5	27	14	19	2	23	8	14	6	9	3	14	30	8	42	22	3	30	7	5	2	2	4	20	15	2	42	10	9	25	0	9	9	0	8	0	5	31	1	3	4	7	0	0
OTU_946	0	3	8	1	4	0	0	0	4	2	0	0	4	2	1	0	1	0	0	0	0	0	0	0	0	0	0	0	0	0	0	2	0	0	0	0	1	0	0	4	0	1	3	0	0	1	0	0	0
OTU_947	0	0	0	0	0	0	0	0	0	0	0	0	0	0	0	0	0	0	0	0	0	0	0	0	0	0	0	0	0	0	0	0	0	0	0	2	0	0	0	0	0	0	0	0	0	0	0	0	0
OTU_948	0	0	0	0	0	0	0	0	0	0	0	0	0	0	0	0	0	0	0	0	0	0	0	0	0	0	0	0	1	0	0	0	0	0	0	0	0	0	0	0	0	0	0	0	0	0	0	0	0
OTU_949	0	0	0	0	0	0	0	0	0	0	0	0	0	0	0	0	0	0	0	0	0	0	0	0	0	0	0	0	0	0	0	0	0	0	0	0	0	0	0	0	0	0	0	0	0	0	0	0	0
OTU_95	30	45	47	15	6	11	22	2	16	18	9	510	168	577	935	185	27	59	32	12	9	1	0	3	72	10	17	15	21	86	25	246	156	225	26	403	17	18	20	4	17	0	0	0	0	0	5	15	0
OTU_950	0	1	0	2	1	0	5	2	1	0	3	1	0	0	1	0	2	1	4	9	2	3	1	0	1	2	0	2	18	0	0	0	0	0	0	2	3	4	0	4	0	0	2	0	3	0	0	0	0
OTU_951	12	7	9	2	0	4	1	0	0	0	0	13	18	15	13	23	0	0	0	0	1	0	0	0	0	0	0	0	1	0	0	1	2	3	2	5	6	2	15	0	6	5	77	4	38	8	46	0	0
OTU_952	16	10	3	71	26	10	17	45	39	17	74	20	11	20	9	29	68	98	78	145	36	132	78	4	23	35	53	30	138	9	5	53	25	19	53	17	30	45	10	45	41	27	52	9	29	7	15	0	0
OTU_953	0	0	0	0	0	0	0	0	0	0	0	1	0	2	3	3	0	0	0	0	0	0	0	0	0	0	0	0	0	0	0	0	0	0	0	2	0	0	0	0	0	0	1	0	0	0	0	0	9
OTU_954	0	0	0	0	0	0	0	0	0	0	0	0	0	0	0	0	0	0	0	0	0	0	0	0	0	0	0	1	0	0	0	0	0	0	0	0	0	0	0	0	0	0	0	0	0	0	0	0	0
OTU_955	24	24	38	1	1	0	0	0	2	2	1	10	12	17	10	23	0	1	1	0	0	1	0	0	0	0	0	0	0	2	0	1	0	12	3	6	8	4	0	12	0	12	110	25	42	10	11	0	0
OTU_956	0	0	0	0	0	0	0	0	0	0	0	0	0	0	0	0	0	0	0	0	0	0	0	0	0	0	0	0	2	0	0	0	0	0	0	2	0	0	0	0	0	0	0	0	0	0	0	0	0
OTU_957	1	1	1	1	0	0	2	0	0	2	1	1	7	5	3	1	2	2	5	8	2	3	2	5	0	3	2	0	6	1	0	2	0	8	2	2	4	2	0	10	8	5	1	1	3	3	1	0	0
OTU_958	0	0	0	0	0	0	0	0	0	0	0	1	0	0	1	0	0	0	0	2	0	0	0	0	0	0	0	0	1	0	0	0	0	0	0	0	0	0	0	0	0	0	1	0	0	0	1	0	0
OTU_96	189	236	222	86	83	127	55	130	168	91	177	133	91	31	71	169	107	114	62	52	25	38	48	167	53	90	74	133	99	156	70	53	144	213	284	150	176	124	59	137	155	92	130	113	149	99	62	0	3
OTU_960	0	0	0	0	0	0	0	0	0	0	0	0	0	0	0	0	27	4	6	6	8	8	0	3	0	7	11	13	6	7	4	1	7	2	10	1	0	4	10	6	0	3	0	2	3	3	1	0	0
OTU_961	1	1	3	0	0	2	0	0	0	0	1	3	0	1	3	3	5	0	14	0	4	3	0	1	4	3	0	4	12	0	0	3	7	3	2	2	2	2	0	4	0	0	1	0	0	0	1	0	0
OTU_963	0	0	0	0	0	0	0	0	0	0	0	0	0	0	0	0	0	3	0	0	0	0	0	0	0	0	0	0	0	0	0	0	0	0	0	0	0	0	0	0	0	0	0	0	0	0	0	0	0
OTU_964	0	0	0	0	0	0	0	3	0	0	0	1	0	0	0	0	0	4	1	0	1	0	1	1	0	0	0	1	3	1	0	7	0	0	0	0	0	0	0	0	0	1	0	0	1	0	1	0	0
OTU_965	0	0	0	0	0	0	0	0	0	0	0	1	0	0	0	0	0	1	0	0	0	1	0	0	0	0	0	0	0	0	0	0	0	0	0	0	0	0	0	0	0	0	0	0	0	0	0	0	0
OTU_966	5	3	0	0	0	0	0	0	0	0	0	1	0	0	0	0	0	0	0	0	0	0	0	0	0	0	0	0	0	0	0	0	0	0	0	0	0	0	0	0	6	0	0	2	2	0	0	0	0
OTU_967	0	1	0	0	0	0	0	0	0	0	0	0	0	0	0	0	15	0	11	2	8	0	12	144	59	45	85	28	0	103	63	0	97	17	2	4	0	9	0	0	0	1	0	2	1	46	87	0	0
OTU_969	1	3	2	1	0	4	0	2	0	0	1	3	9	7	2	2	4	2	19	0	2	6	2	1	8	8	17	6	3	0	0	0	0	14	3	7	1	4	0	0	2	3	14	1	4	1	0	0	0
OTU_97	29	26	59	69	65	40	47	35	56	26	45	37	9	32	46	31	84	27	646	79	246	511	70	44	530	212	302	377	688	20	21	28	30	79	46	121	152	54	44	116	52	36	37	13	77	20	18	0	0
OTU_971	24	35	19	0	0	0	0	0	0	0	0	12	3	7	13	31	8	26	10	0	0	0	19	0	9	28	15	22	0	14	21	24	5	0	0	3	30	49	20	45	39	53	0	43	17	17	9	0	0
OTU_972	6	19	15	4	6	3	7	17	4	2	9	14	9	23	27	9	29	21	33	8	15	9	19	16	15	17	0	16	44	16	2	27	15	42	25	37	9	4	5	6	4	4	11	2	11	24	25	0	0
OTU_974	0	0	0	0	0	0	0	0	0	0	0	0	0	0	0	0	0	0	0	0	0	0	0	0	0	0	0	0	0	0	0	0	0	0	0	0	0	0	0	0	0	0	0	0	0	0	0	0	0
OTU_975	0	0	0	0	0	0	0	0	0	0	0	1	0	3	3	2	1	0	0	0	0	1	0	0	0	0	0	0	1	0	0	0	0	0	0	2	0	0	0	0	0	0	0	0	0	0	0	31	0
OTU_976	10	6	15	34	56	29	30	51	136	182	169	64	68	32	64	68	5	40	5	6	110	301	17	177	0	5	0	12	117	12	5	17	2	0	26	5	34	31	10	4	27	67	40	59	31	15	26	0	0
OTU_977	61	86	47	10	1	2	5	3	5	0	3	84	39	124	81	75	7	44	2	29	2	8	0	0	1	0	2	0	7	14	1	45	12	22	41	54	82	58	20	35	50	38	162	39	74	19	29	0	0
OTU_978	36	66	81	2	0	1	1	0	1	0	0	48	33	60	57	42	4	11	2	11	0	6	0	0	1	0	8	2	6	6	1	22	45	31	23	89	28	11	20	10	27	4	41	9	23	25	49	0	0
OTU_979	0	0	0	0	0	0	0	0	0	0	0	0	0	0	0	0	0	0	0	0	0	0	0	0	0	0	0	0	0	0	0	0	0	0	0	0	0	0	0	0	0	0	0	0	0	0	0	0	0
OTU_98	0	0	0	0	0	0	0	0	0	0	0	0	0	0	0	0	0	0	0	0	0	0	0	0	0	0	0	0	0	600	4	180	278	47	29	7220	1	2	0	0	0	0	0	0	0	0	0	0	0
OTU_980	0	0	0	0	0	0	0	0	0	0	0	0	0	0	0	0	1	0	0	0	0	0	0	0	0	0	0	0	1	0	0	0	0	0	0	0	0	0	0	0	0	0	0	0	0	1	0	0	0
OTU_981	40	49	55	5	0	0	0	0	1	2	0	49	45	67	38	38	3	55	9	17	5	3	1	0	0	0	0	1	9	27	7	90	47	36	93	81	23	18	15	43	21	20	75	11	26	47	56	0	0
OTU_982	0	0	0	0	0	0	0	0	0	0	0	0	0	0	0	0	0	0	0	0	0	0	0	0	0	0	0	0	0	0	0	0	0	0	0	0	0	0	0	0	0	0	0	0	0	0	0	0	0
OTU_983	0	0	0	1	0	0	0	0	0	0	0	1	3	0	4	1	0	0	0	0	0	0	0	0	0	0	2	0	2	0	0	0	0	0	0	1	0	0	0	0	0	0	0	0	0	0	0	0	0
OTU_984	0	0	0	0	0	0	0	0	0	0	0	0	0	0	0	0	0	0	0	0	0	0	0	0	0	0	0	0	0	0	0	0	0	0	0	0	0	0	0	0	0	0	0	0	0	0	0	0	0
OTU_986	0	0	0	0	0	0	0	0	0	0	0	0	0	0	0	0	0	0	0	0	0	0	0	0	0	0	0	0	0	0	0	0	0	0	0	0	0	0	0	0	0	0	0	0	0	0	0	0	0
OTU_987	0	0	0	0	0	0	0	0	0	0	0	0	0	0	0	0	0	0	0	0	0	0	0	0	0	0	0	0	0	0	0	0	0	0	0	0	0	0	0	0	0	0	0	0	0	0	0	0	0
OTU_988	0	0	0	0	0	0	0	0	0	0	0	0	0	0	0	0	0	0	0	0	0	0	0	0	0	0	0	0	0	0	0	0	0	0	0	0	0	0	0	0	0	0	0	0	0	0	0	0	0
OTU_99	79	187	281	277	129	279	254	207	296	258	136	167	104	125	78	232	254	512	219	267	131	261	331	286	209	280	223	198	187	171	141	136	50	93	73	71	51	117	78	145	72	60	163	46	134	94	142	0	0
OTU_990	0	0	0	0	0	0	0	0	0	0	0	0	0	0	0	0	0	0	0	0	0	0	0	0	0	0	0	0	0	0	0	0	0	0	0	0	0	0	0	0	0	0	0	0	0	0	0	0	0
OTU_991	0	0	0	0	0	0	1	0	0	0	1	0	0	0	0	0	0	0	0	0	0	0	0	0	0	0	0	0	0	0	0	0	2	0	0	0	0	0	0	0	0	0	0	0	0	0	0	247	49
OTU_992	0	0	0	0	0	0	0	0	0	0	0	0	0	0	0	0	0	0	0	0	0	0	0	0	0	0	0	0	0	0	0	0	0	0	0	0	0	0	0	0	0	0	0	0	0	0	0	0	0
OTU_993	0	0	0	0	0	0	0	0	0	0	0	0	0	0	0	0	0	0	0	0	0	0	0	0	0	0	0	0	0	0	0	0	0	0	0	0	0	0	0	0	0	0	0	0	0	0	0	0	0
OTU_996	0	0	0	0	0	0	0	0	0	0	0	0	0	0	0	0	0	0	0	0	0	0	0	0	0	0	0	0	0	0	0	0	0	0	0	0	0	0	0	0	0	0	0	0	0	0	0	0	0
OTU_997	0	0	0	0	0	0	2	0	0	0	0	0	0	0	0	0	0	0	0	0	0	0	0	0	0	0	0	0	0	0	0	0	0	0	0	0	0	0	0	0	0	0	0	0	0	0	0	0	0
OTU_998	0	0	0	0	0	0	0	0	0	0	0	0	0	0	0	0	0	0	0	0	0	0	0	0	0	0	0	0	0	0	0	0	0	0	0	0	0	0	0	0	0	0	0	0	0	0	0	0	0
OTU_999	0	0	0	0	0	0	0	0	0	0	0	0	0	0	0	0	0	0	0	0	0	0	0	0	0	0	0	0	0	0	0	0	0	0	0	0	0	0	0	0	0	0	0	0	2	1	2	0	0
[truncated: 30 more columns]

## Sheet: Genus
	ex-GF																CONV																															vanco
	1_S1	2_S13	3_S25	4_S37	5_S49	6_S61	7_S73	8_S85	9_S2	10_S14	11_S26	12_S38	13_S50	14_S62	15_S74	16_S86	22_S63	23_S75	24_S87	25_S4	26_S16	27_S28	28_S40	29_S52	30_S64	31_S76	32_S88	33_S5	34_S17	35_S29	36_S41	37_S53	38_S65	39_S77	40_S89	41_S6	42_S18	43_S30	44_S42	45_S54	46_S66	1_S19	1D_S17	2DDG_S3	2GG.1_S2	C2_S21	C5_S22	47_S78	48_S90
[Eubacterium] brachy group	12	9	8	4	1	4	15	6	1	8	5	2	3	17	19	4	2	9	10	6	12	5	10	11	5	15	13	16	12	10	6	17	7	0	2	1	6	14	15	14	0	9	13	15	9	3	8	0	0
[Eubacterium] coprostanoligenes group	0	0	0	4	7	0	5	0	3	0	121	26	45	52	72	73	64	124	274	0	97	0	246	144	127	15	140	31	1	2	4	12	0	6	2	66	23	14	5	10	0	91	0	87	3	5	15	0	0
[Eubacterium] fissicatena group	0	0	0	0	0	0	0	0	0	0	0	9	5	26	43	13	0	0	0	0	0	0	0	0	0	0	0	0	0	0	0	0	0	0	0	0	0	0	0	0	0	0	0	0	0	40	2	0	0
[Eubacterium] nodatum group	0	2	4	0	3	1	3	5	13	4	1	6	1	0	16	3	2	1	0	5	3	5	2	0	4	2	0	0	3	2	4	13	0	22	5	12	4	4	0	4	4	0	0	3	1	2	1	0	0
[Eubacterium] xylanophilum group	207	198	179	77	97	38	78	51	32	77	102	32	19	23	43	45	37	9	23	2	153	0	64	144	69	103	108	50	0	115	65	1	147	72	7	66	44	147	93	137	85	106	39	316	204	210	520	0	0
[Ruminococcus] gauvreauii group	0	0	0	1	2	3	4	0	3	4	2	0	0	0	0	0	0	0	0	0	3	0	0	0	0	2	0	1	2	0	0	0	0	0	0	0	0	0	0	0	0	0	0	0	0	5	10	0	0
Lachnospiraceae 28_04	0	0	0	1	0	0	1	0	0	0	0	0	0	0	0	0	14	0	239	0	22	0	195	0	11	65	149	0	0	8	0	26	0	0	2	4	0	0	0	0	0	1	1	0	0	24	26	0	1
Lachnospiraceae A2	109	263	129	242	144	163	208	149	265	299	174	31	26	48	69	32	50	59	2	2	11	0	1	375	128	103	6	142	3	152	70	109	77	47	403	278	43	92	34	20	56	2	15	18	17	73	209	0	0
Acetatifactor	10	11	12	19	2	14	35	3	33	50	8	10	8	15	6	33	36	19	49	2	15	0	2	7	40	28	11	16	17	23	8	17	7	0	4	2	35	0	15	14	17	1	6	1	5	16	16	0	0
Acetitomaculum	0	0	0	0	0	0	0	0	0	0	0	0	0	0	0	0	32	9	31	0	3	0	4	0	12	36	28	32	0	40	11	5	0	0	0	0	0	9	0	10	0	14	0	0	1	0	0	0	0
Acidibacter	0	0	0	0	0	0	0	0	0	0	0	0	0	0	0	0	0	0	0	0	0	0	0	0	0	0	0	0	0	0	0	0	0	0	0	0	0	0	0	0	0	0	0	0	0	0	0	0	0
Acidothermus	0	0	0	0	0	0	0	0	0	0	0	0	0	0	0	0	0	0	0	0	0	0	0	0	0	0	0	0	0	0	0	0	0	0	0	0	0	0	0	0	0	0	0	0	0	0	0	0	0
Acinetobacter	0	0	0	0	0	2	0	0	0	0	0	0	0	0	0	0	0	0	0	0	0	0	0	0	0	0	0	0	0	0	0	0	0	0	0	0	0	0	0	0	0	0	0	0	0	0	0	0	0
Actinomyces	0	0	0	0	0	0	0	0	0	0	0	0	0	0	0	0	0	0	0	0	0	0	0	0	0	0	0	0	0	0	0	0	0	0	0	0	0	0	0	0	0	0	0	0	0	0	0	0	0
Aegilops tauschii	0	0	0	0	0	0	0	0	0	0	0	0	0	0	0	0	0	0	0	0	0	0	0	0	0	0	0	0	0	0	0	0	0	0	0	2	0	0	0	0	0	0	0	0	0	0	0	0	0
Aerococcus	0	0	0	0	0	0	0	0	0	0	0	9	0	3	19	1	0	0	0	0	0	0	0	0	0	0	0	0	0	0	0	1	0	0	0	0	0	0	0	0	0	0	0	0	0	0	0	0	0
Aeromicrobium	0	0	0	0	0	0	0	0	0	0	0	0	0	0	0	0	0	0	0	0	0	0	0	0	0	0	0	0	0	0	0	0	0	0	0	0	0	0	0	0	0	0	0	0	0	0	0	0	0
Afipia	0	0	0	0	0	0	0	0	0	1	1	0	0	0	1	0	0	0	0	0	1	1	0	1	0	0	0	0	0	0	2	0	0	0	0	3	0	0	0	0	0	0	0	0	0	0	0	15	0
Akkermansia	3	3	3	59	45	110	2396	722	400	495	1038	4681	2207	4736	9417	3430	2062	6	2464	5623	482	1816	3	0	613	187	1270	42	7239	10	4	10	1036	3248	841	8535	4134	471	356	1989	2765	121	24	17	294	1718	854	213673	24641
Alicycliphilus	0	0	0	0	0	0	0	0	0	0	0	0	0	0	0	0	0	0	0	0	0	0	0	0	0	0	0	0	0	0	0	0	0	0	0	0	0	0	0	0	0	0	0	0	0	0	0	0	0
Alistipes	1973	3702	5083	4458	4418	2676	1419	2293	2956	2380	3135	2617	3206	2958	5015	2440	5077	2664	5976	1892	4392	4807	2866	6283	5836	7651	5219	6004	4394	3303	1314	2444	2218	3952	3556	7012	8405	6076	7193	6041	3936	11582	3952	9299	14765	5327	6866	139	0
Alkaliphilus	0	0	0	0	0	0	0	0	0	0	0	0	0	0	0	0	0	0	0	0	0	0	0	0	0	0	0	0	0	0	0	0	0	0	0	0	0	0	0	0	0	0	0	0	0	0	0	0	0
Alkanindiges	0	0	0	0	0	0	0	0	0	0	0	0	0	0	0	0	0	0	0	0	0	0	0	0	0	0	0	0	0	0	0	0	0	0	0	0	0	0	0	0	0	0	0	0	0	0	0	0	0
Alloprevotella	0	0	1	0	0	0	0	0	0	0	0	0	0	0	0	0	0	0	0	0	0	0	0	0	0	0	0	0	0	444	2131	1190	2	0	0	0	0	0	0	0	0	0	0	0	0	2920	4756	31	0
Allorhizobium-Neorhizobium-Pararhizobium-Rhizobium	0	0	0	0	0	0	0	0	0	1	0	0	0	0	1	0	0	0	0	0	0	0	0	0	0	0	0	0	0	2	0	0	0	0	0	0	0	0	0	0	0	0	0	0	0	0	0	15	0
Ammoniphilus	0	0	0	0	0	0	0	0	0	0	0	0	0	0	0	0	0	0	0	0	0	0	0	0	0	0	0	0	0	0	0	0	0	0	0	0	0	0	0	0	0	0	0	0	0	0	0	0	0
Anaerobacillus	0	0	0	0	0	0	0	0	0	0	0	0	0	0	0	0	0	0	0	0	0	0	0	0	0	0	0	0	0	0	0	0	0	0	0	0	0	0	0	0	0	0	0	0	0	0	0	0	0
Anaerococcus	0	0	0	0	0	0	0	0	0	0	0	0	0	0	0	0	0	0	0	0	0	0	0	0	0	0	0	0	0	0	0	0	0	0	0	0	0	0	0	0	0	0	0	0	0	0	0	0	0
Anaerofustis	0	1	1	1	1	0	1	2	1	0	1	1	0	0	1	2	0	0	0	0	0	0	0	1	0	0	0	1	0	1	0	4	10	0	0	3	0	0	0	0	0	2	0	0	0	2	1	0	0
Anaerolinea	0	0	0	0	0	0	0	0	0	0	0	0	0	0	0	0	0	0	0	0	0	0	0	0	0	0	0	0	0	0	0	0	0	0	0	0	0	0	0	0	0	0	0	0	0	0	0	0	0
Anaeroplasma	494	710	1083	0	0	2	0	0	0	0	0	0	0	0	0	0	31	112	533	0	5	0	0	2	0	2	4	74	9	595	13	16	748	0	0	2111	38	20	317	73	4	118	5	0	156	102	10	0	0
Anaerostipes	0	0	0	0	0	0	0	0	0	0	0	0	0	0	0	0	0	0	15	0	0	0	0	0	9	40	28	153	1	0	0	0	0	0	0	1	0	0	0	0	0	0	0	0	0	76	1	0	0
Anaerotruncus	200	347	132	123	25	123	69	86	80	59	91	105	24	21	84	103	113	66	76	182	70	123	55	304	123	65	144	62	46	158	244	144	318	246	389	173	209	165	220	292	105	324	769	333	204	133	65	0	1
Anaerovorax	4	8	5	1	3	5	4	5	5	3	3	3	0	4	2	5	0	1	1	0	0	0	2	2	7	5	6	1	0	7	0	5	2	2	0	3	3	0	0	6	0	1	0	5	1	12	7	31	0
Aquabacterium	0	0	0	0	0	0	0	0	0	0	0	0	0	0	0	0	0	0	0	0	0	0	0	0	0	0	0	0	0	0	0	0	0	0	0	0	0	0	0	0	0	0	0	0	0	0	0	0	0
ASF356	120	59	53	260	94	129	34	77	96	19	210	193	77	38	106	159	137	102	240	248	111	340	66	485	88	312	365	431	87	146	400	89	238	87	282	54	80	261	98	141	17	403	480	444	179	263	236	0	0
Aureimonas	0	0	0	0	0	0	0	0	0	0	0	0	0	0	0	0	0	0	0	0	0	0	0	0	0	0	0	0	0	0	0	0	0	0	0	0	0	0	0	0	0	0	0	0	0	0	0	0	0
Bacillus	0	0	0	0	0	0	0	0	0	0	0	0	0	0	0	0	0	0	0	0	0	0	0	0	0	0	0	0	0	0	0	0	0	0	0	0	0	0	0	0	0	0	0	0	0	0	0	0	0
Bacteroides	1657	1863	3494	4504	2124	2756	2138	2576	1602	1739	1554	2674	3202	3024	3973	2328	1494	2153	3138	3772	1973	3657	1817	4073	3031	2008	4355	3610	4461	898	964	1543	502	3133	5085	1765	2126	865	1699	712	525	2646	1773	2465	2936	3068	3017	93	0
Bifidobacterium	0	0	1	3	1	1	8	3	4	2	5	0	0	0	0	0	100	233	157	0	64	0	0	117	289	114	96	124	74	830	26	583	67	40	2	186	0	2	0	0	0	0	0	2	0	15	96	0	0
Bilophila	536	581	286	228	140	240	764	608	507	360	631	709	289	487	765	387	453	885	913	1261	655	1648	579	2102	476	365	389	435	2028	846	324	497	522	499	1051	738	886	367	366	228	467	393	938	322	516	639	669	2411	63
Blastocatella	0	0	0	0	0	0	0	0	0	0	0	0	0	0	0	0	0	0	0	0	0	0	0	0	0	0	0	0	0	0	0	0	0	0	0	0	0	0	0	0	0	0	0	0	0	0	0	0	0
Blautia	145	66	49	183	276	91	154	139	86	213	116	309	316	33	132	42	16	49	45	232	136	190	342	583	36	36	19	117	66	1551	282	500	129	309	434	260	58	38	34	10	227	5	154	12	24	101	342	15	0
Brachybacterium	0	0	0	0	0	0	0	0	0	0	0	0	0	0	0	0	0	0	0	0	0	0	0	0	0	0	0	0	0	0	0	0	0	0	0	0	0	0	0	0	0	0	0	0	0	0	0	0	0
Brevibacillus	0	0	0	0	0	0	0	0	0	0	0	0	0	0	0	0	0	0	0	0	0	0	0	0	0	0	0	0	0	0	0	0	0	0	0	0	0	0	0	0	0	0	0	0	0	0	0	0	0
Brevibacterium	0	0	0	0	0	0	0	0	0	0	0	0	0	0	0	0	0	0	0	0	0	0	0	0	0	0	0	0	0	0	0	0	0	0	0	0	0	0	0	0	0	0	0	0	0	0	0	0	0
Brevundimonas	0	0	0	0	0	0	0	0	0	0	0	0	0	0	0	0	0	0	0	0	0	0	0	0	0	0	0	0	0	0	0	0	0	0	0	0	0	0	0	0	0	0	0	0	0	0	0	0	0
Bryobacter	0	0	0	0	0	0	0	0	0	0	0	0	0	0	0	0	0	0	0	0	0	0	0	0	0	0	0	0	0	0	0	0	0	0	0	0	0	0	0	0	0	0	0	0	0	0	0	0	0
Butyricicoccus	98	167	78	75	61	26	20	12	19	20	70	77	39	50	52	64	133	113	138	106	64	227	98	318	224	98	121	312	253	383	230	106	216	98	162	442	127	81	171	69	41	121	100	73	65	90	81	15	0
Caldibacillus	0	0	0	0	0	0	0	0	0	0	0	0	0	0	0	0	0	0	0	0	0	0	0	0	0	0	0	0	0	0	0	0	0	0	0	0	0	0	0	0	0	0	0	0	0	0	0	0	0
Candidatus Arthromitus	16	9	26	0	0	0	0	0	0	0	0	0	0	0	0	0	0	0	0	0	1	0	2	4	0	0	0	1	0	0	52	0	5	3	12	196	0	0	0	0	0	2	0	0	0	0	0	0	0
Candidatus Saccharimonas	8	4	19	7	7	0	0	0	71	0	0	14	12	9	13	18	1	1	1	0	18	4	5	0	12	7	6	11	3	11	22	31	0	11	11	78	88	2	10	33	21	49	0	30	21	4	1	0	0
Candidatus Stoquefichus	0	2	1	0	0	0	0	0	0	0	0	0	0	0	0	0	0	0	2	0	0	0	0	0	0	0	4	1	0	0	0	0	0	2	2	8	0	0	0	4	0	1	0	3	46	0	0	0	0
Carnobacterium	0	0	0	0	0	0	0	0	0	0	0	0	0	0	0	0	0	0	0	0	0	0	0	0	0	0	0	0	0	0	0	0	0	0	0	0	0	0	0	0	0	0	0	0	0	0	0	0	0
Caulobacter	0	0	0	0	0	0	0	0	0	0	0	0	0	0	0	0	0	0	0	0	0	0	0	0	0	0	0	0	0	0	0	0	0	0	0	0	0	0	0	0	0	0	0	0	0	0	0	0	0
Christensenellaceae R-7 group	0	0	0	0	4	0	0	3	10	0	2	0	0	0	0	0	0	4	5	6	0	0	0	0	7	3	11	0	3	8	15	11	0	0	0	0	0	0	0	0	0	0	0	0	0	12	9	0	0
Chryseobacterium	0	0	0	0	0	0	0	0	0	0	0	0	0	0	0	0	0	0	0	0	0	0	0	0	0	0	0	0	0	0	0	0	0	0	0	0	0	0	0	0	0	0	0	0	0	0	0	0	0
Cloacibacterium	0	0	0	0	0	0	0	0	0	0	0	0	0	0	0	0	0	0	0	0	0	0	0	0	0	0	0	0	0	0	0	0	0	0	0	0	0	0	0	0	0	0	0	0	0	0	0	0	0
Clostridium sensu stricto 1	3	1	9	0	0	0	0	0	0	0	0	0	0	0	0	0	20	1	50	0	0	0	0	0	17	17	104	33	17	1264	2	513	0	0	0	0	0	0	0	0	0	0	0	1	0	111	167	0	0
Clostridium sensu stricto 13	0	0	0	0	0	0	0	0	0	0	0	0	0	0	0	0	0	0	0	0	0	0	0	0	0	0	0	0	0	0	0	0	0	0	0	0	0	0	0	0	0	0	0	0	0	0	0	0	0
Clostridium sensu stricto 5	0	0	0	0	0	0	0	0	0	0	0	0	0	0	0	0	0	0	0	0	0	0	0	0	0	0	0	0	0	0	0	0	0	0	0	0	0	0	0	0	0	0	0	0	0	0	0	0	0
Coriobacteriaceae UCG-002	30	45	47	15	6	11	22	2	16	18	9	510	168	577	935	185	27	59	32	12	9	1	0	3	72	10	17	15	21	86	25	246	156	225	26	403	17	18	20	4	17	0	0	0	0	0	5	15	0
Corynebacterium	0	0	0	0	0	0	0	0	0	0	0	0	0	0	0	0	0	0	0	0	0	0	0	0	0	0	0	0	0	0	0	0	0	0	0	0	0	0	0	0	0	0	0	0	0	0	0	0	0
Corynebacterium 1	0	0	0	0	0	0	0	0	0	0	0	0	0	0	0	0	0	0	0	0	0	0	0	0	0	0	0	0	0	4	0	3	0	0	0	0	0	0	0	0	0	0	0	1	1	0	0	0	0
Curtobacterium	0	0	0	0	0	3	0	2	0	0	0	0	0	0	0	0	0	0	0	0	0	0	0	0	0	0	0	0	0	1	0	0	0	0	2	0	0	0	0	0	0	0	0	0	0	0	0	0	0
Curvibacter	0	0	0	0	0	0	0	0	0	0	0	0	0	0	0	0	0	0	0	0	0	0	0	0	0	0	0	0	0	0	0	0	0	0	0	0	0	0	0	0	0	0	0	0	0	0	0	0	0
Cutibacterium	0	0	0	0	1	0	0	0	0	0	0	0	0	0	0	0	0	0	0	0	0	0	0	0	0	0	0	0	0	0	0	0	0	2	0	0	0	0	0	0	0	0	0	0	0	0	0	0	0
Defluviicoccus	0	0	0	0	0	0	0	0	0	0	0	0	0	0	0	0	0	0	0	0	0	0	0	0	0	0	0	0	0	0	0	0	0	0	0	0	0	0	0	0	0	0	0	0	0	0	0	0	0
Defluviitaleaceae UCG-011	14	29	36	14	18	12	5	8	1	16	8	26	27	33	99	44	10	3	55	3	2	29	5	0	0	3	21	3	1	2	0	10	0	5	19	1	5	16	20	2	4	10	0	24	57	5	6	0	0
Delftia	0	0	0	0	0	0	0	0	0	0	0	0	0	0	0	0	0	0	0	0	0	0	0	0	0	0	0	0	0	0	0	0	0	0	0	0	0	0	0	0	0	1	0	1	0	0	0	0	0
Echinochloa colona	0	0	0	0	0	0	0	0	0	0	0	0	0	0	0	0	0	0	0	0	0	0	0	0	0	0	0	0	0	0	0	0	0	0	0	0	0	0	0	0	0	0	0	0	0	0	0	0	0
Eisenbergiella	8	1	1	1	2	1	0	0	0	1	3	5	12	2	2	4	0	0	0	0	0	0	1	0	1	0	0	1	0	4	0	3	0	0	0	0	0	0	10	0	0	1	0	2	3	1	4	0	0
Enhydrobacter	0	0	0	0	0	0	0	0	0	0	0	0	0	0	0	0	0	0	0	0	0	0	0	0	0	0	0	0	0	0	0	0	0	0	0	0	0	0	0	0	0	0	0	0	0	0	0	0	0
Enterobacter	0	0	0	0	0	0	0	0	0	0	0	0	0	0	0	0	0	0	0	0	0	0	0	0	0	0	0	0	0	0	0	0	0	0	0	0	0	0	0	0	0	24	2	0	0	5	9	0	5
Enterococcus	4	5	3	0	0	0	0	0	0	0	0	0	0	0	0	0	0	0	2	0	0	0	0	0	0	0	0	0	0	0	0	0	0	0	0	0	0	0	0	0	0	1	0	0	0	0	0	0	0
Enterorhabdus	47	44	29	38	15	34	46	38	23	22	23	39	24	42	62	42	25	23	16	32	42	33	14	52	29	8	17	35	43	59	27	56	72	50	32	37	18	38	10	22	27	1	1	0	5	0	6	0	0
Eremococcus	0	0	0	0	0	0	0	0	0	0	0	0	0	0	0	0	0	0	0	0	0	0	0	0	0	0	0	0	0	0	0	0	0	0	0	0	0	0	0	0	0	0	0	0	0	0	0	0	0
Erysipelatoclostridium	0	0	0	6	27	19	7	0	3	1	6	20	5	13	42	10	2	0	50	3	3	0	0	0	0	2	15	0	1	1	0	2	0	5	8	7	3	0	0	0	0	2	11	11	32	1	4	0	0
Erysipelotrichaceae UCG-003	0	0	0	0	0	0	0	0	0	0	0	0	0	0	0	0	0	0	0	0	0	0	0	0	0	0	0	0	0	0	0	0	0	0	0	0	0	0	0	0	0	0	0	0	0	0	0	0	0
Escherichia-Shigella	5	1	3	7	0	4	7	5	38	4	7	0	0	1	1	0	2	124	5	3	9	7	0	0	0	2	6	5	1	11	14	5	0	0	3	30	4	9	0	2	6	34	0	0	3	18	5	89176	10790
Exiguobacterium	0	0	0	0	0	0	0	0	0	0	0	0	0	0	0	0	0	0	0	0	0	0	0	0	0	0	0	0	0	0	0	0	0	0	0	0	0	0	0	0	0	0	0	0	0	0	0	0	0
Faecalibacterium	0	0	0	0	0	0	0	0	0	0	0	0	0	0	0	0	0	0	0	0	0	0	0	0	0	0	0	0	0	0	0	0	0	0	0	0	0	0	0	0	0	0	0	0	0	0	0	0	0
Faecalibaculum	91	125	36	280	190	486	415	198	137	182	198	183	95	164	400	107	435	1162	654	73	196	53	30	128	272	119	242	179	150	87	4	143	161	110	7	244	173	67	20	220	223	18	1074	537	240	55	95	0	0
Falsirhodobacter	0	0	0	0	0	0	0	0	0	0	0	0	0	0	0	0	0	0	0	0	0	0	0	0	0	0	0	0	0	0	0	0	0	0	0	0	0	0	0	0	0	0	0	0	0	0	0	0	0
Family XIII AD3011 group	0	1	1	0	0	5	0	0	0	0	0	2	1	2	2	2	7	5	3	0	8	0	5	5	7	8	0	3	4	4	1	15	0	0	0	1	3	2	0	0	0	3	0	1	2	11	16	0	0
Family XIII UCG-001	12	7	5	6	8	8	5	6	14	2	15	10	16	3	9	17	6	9	0	11	5	32	14	14	5	8	11	9	6	11	19	0	5	11	11	11	14	9	10	0	0	8	25	45	22	13	16	0	0
Fusicatenibacter	0	0	0	0	0	0	0	0	0	0	0	0	0	0	0	0	0	0	0	0	0	0	0	0	0	0	0	0	0	0	0	0	0	0	0	0	0	0	0	0	0	0	0	0	0	0	0	0	0
Fusobacterium	0	0	0	0	0	0	0	0	0	0	0	0	0	0	0	0	0	0	0	0	0	0	0	0	0	0	0	0	0	0	0	0	0	0	0	0	0	0	0	0	0	0	0	0	0	0	0	0	0
GCA-900066225	3	21	5	0	3	1	6	11	3	4	1	6	3	3	10	2	0	2	0	0	1	2	4	0	0	7	23	0	2	2	0	0	0	0	6	7	2	14	0	20	0	2	6	3	5	3	8	0	0
GCA-900066575	126	233	342	86	134	83	118	222	76	101	173	148	148	69	156	128	42	35	32	42	23	61	43	131	201	63	108	142	214	296	112	85	30	34	42	122	123	228	127	116	209	124	29	205	77	132	182	0	0
Geodermatophilus	0	0	0	0	0	0	0	0	0	0	0	0	0	0	0	0	0	0	0	0	0	0	0	0	0	0	0	0	0	0	0	0	0	0	0	0	0	0	0	0	0	0	0	0	0	0	0	0	0
Globicatella	0	0	0	0	0	0	0	0	0	0	0	0	0	0	0	0	0	0	0	0	0	0	0	0	0	0	0	0	0	0	0	0	0	0	0	0	0	0	0	0	0	0	0	0	0	0	0	0	0
Haemophilus	0	0	0	0	0	0	0	0	0	0	0	0	0	0	0	0	0	0	0	0	0	0	0	0	0	0	0	0	0	0	0	0	0	0	0	0	0	0	0	0	0	0	0	0	0	0	0	0	0
Harryflintia	24	36	38	11	9	11	8	5	9	2	17	28	14	21	26	25	22	12	13	22	16	9	11	18	4	10	23	10	11	28	26	21	27	22	18	64	53	23	24	18	6	8	26	12	37	20	18	0	0
Herbaspirillum	0	0	0	0	0	0	0	0	0	0	0	0	0	0	0	0	0	0	0	0	0	0	0	0	0	0	0	0	0	0	0	0	0	0	0	0	0	0	0	0	0	0	0	0	0	0	0	0	0
Hydrogenoanaerobacterium	0	3	0	0	0	0	2	2	2	2	1	0	0	0	1	0	2	0	2	0	0	1	1	0	0	2	0	1	0	1	2	0	0	0	0	0	0	0	0	0	6	1	0	0	0	1	1	0	0
Hymenobacter	0	0	0	0	0	0	0	0	0	0	0	0	0	0	0	0	0	0	0	0	0	0	0	0	0	0	0	0	0	0	0	0	0	0	0	0	0	0	0	0	0	0	0	0	0	0	0	0	0
Hyphomicrobium	0	0	0	0	0	0	0	0	0	0	0	0	0	0	0	0	0	0	0	0	0	0	0	0	0	0	0	0	0	0	0	0	0	0	0	0	0	0	0	0	0	0	0	0	0	0	0	0	0
Iamia	0	0	0	0	0	0	0	0	0	0	0	0	0	0	0	0	0	0	0	0	0	0	0	0	0	0	0	0	0	0	0	0	0	0	0	0	0	0	0	0	0	0	0	0	0	0	0	0	0
Intestinimonas	302	329	212	118	95	156	141	152	194	160	203	410	228	208	267	287	229	326	126	303	313	302	300	370	272	219	140	274	662	379	210	258	164	98	217	164	358	207	181	96	384	329	354	394	199	346	277	0	0
Janibacter	0	0	0	0	0	0	0	0	0	0	0	0	0	0	0	0	0	0	0	0	0	0	0	0	0	0	0	0	0	0	0	0	0	0	0	0	0	0	0	0	0	0	0	0	0	0	0	0	0
Jatrophihabitans	0	0	0	0	0	0	0	0	0	0	0	0	0	0	0	0	0	0	0	0	0	0	0	0	0	0	0	0	0	0	0	0	0	0	0	0	0	0	0	0	0	0	0	0	0	0	0	0	0
Jeotgalicoccus	0	0	0	0	0	0	0	0	0	0	0	0	0	0	0	0	0	0	0	0	0	0	0	0	0	0	0	0	0	1	0	0	0	0	0	0	0	0	0	0	0	0	0	2	1	0	0	0	0
Kineococcus	0	0	0	0	0	0	0	0	0	0	0	0	0	0	0	0	0	0	0	0	0	0	0	0	0	0	0	0	0	0	0	0	0	0	0	0	0	0	0	0	0	0	0	0	0	0	0	0	0
Kocuria	0	0	0	0	0	0	0	0	0	0	0	0	0	0	0	0	0	0	0	0	0	0	0	0	0	0	0	0	0	0	0	0	0	0	0	0	0	0	0	0	0	0	0	0	0	0	0	0	0
Lachnoclostridium	617	570	475	735	663	608	973	793	712	850	2033	686	1099	1346	1039	562	204	679	261	446	446	507	606	627	348	91	206	366	1026	304	616	127	159	201	219	107	366	640	122	192	223	423	523	479	307	965	887	15	0
Lachnospiraceae FCS020 group	37	29	12	9	8	10	8	8	11	5	7	31	8	13	28	26	10	11	6	37	21	66	5	19	7	7	2	19	31	19	43	12	5	9	6	8	8	4	0	4	14	5	11	8	31	20	13	0	0
Lachnospiraceae NC2004 group	57	71	52	44	26	58	32	36	27	26	31	32	16	14	46	27	11	25	35	14	16	2	8	30	21	8	8	35	6	48	35	4	22	9	4	14	4	11	10	39	8	16	51	67	58	36	59	0	0
Lachnospiraceae NK4A136 group	3315	3312	1591	6864	6129	4341	3222	5520	5082	4718	6425	1819	2105	1487	2590	2049	4449	3462	10110	1979	8009	423	10060	16662	14073	16701	14375	12883	2074	5261	9732	3006	4551	9393	14829	4957	6621	1850	3277	3501	3600	2830	21410	3608	2603	2354	3769	1855	75
Lachnospiraceae UCG-001	112	85	72	280	45	51	58	57	62	55	218	904	923	375	708	1003	458	609	911	39	146	40	219	26	76	652	365	1240	143	462	204	104	181	42	52	269	551	289	181	96	171	708	8	1347	427	512	102	0	0
Lachnospiraceae UCG-006	89	78	61	87	107	98	98	29	58	89	50	44	57	43	279	234	64	215	171	29	99	36	71	388	135	385	408	321	283	847	68	301	514	17	11	10	133	297	34	76	264	341	43	657	338	163	332	0	0
Lachnospiraceae UCG-008	20	7	8	4966	1954	2496	1160	2669	1870	1921	1	84	3	11	10	5	11	144	142	150	23	4138	0	24	8	86	176	10	1	1585	1	73	1177	12	3	2678	1298	338	1470	8	151	707	88	2806	8054	8	3	0	1
Lachnospiraceae UCG-010	4	6	2	1	2	0	0	0	1	0	3	3	1	0	2	1	0	4	0	0	2	0	0	0	3	10	2	2	2	2	5	0	10	0	8	5	3	4	5	2	4	6	1	0	0	2	2	0	0
Lactobacillus	1379	1823	636	276	571	808	554	130	437	215	244	506	38	161	204	278	369	351	234	301	568	535	195	862	546	918	215	474	349	3442	5461	2345	1605	1856	527	12022	956	214	278	149	202	371	851	458	621	1294	764	110910	5026
Lactococcus	0	0	0	0	0	0	0	0	0	0	0	0	0	0	0	0	0	0	0	0	0	0	0	0	0	0	0	0	0	0	0	0	0	0	0	0	0	0	0	0	0	0	0	0	0	0	0	0	0
Lawsonella	0	0	0	0	0	0	0	0	0	0	0	0	0	0	0	0	0	0	0	0	0	0	0	0	0	0	0	0	0	0	0	0	0	0	0	0	0	0	0	0	0	0	0	0	0	0	0	0	0
Leuconostoc	0	0	0	0	0	0	0	0	0	0	0	0	0	0	0	0	0	0	0	0	0	0	0	0	0	0	0	0	0	0	0	0	0	0	0	0	0	0	0	0	0	0	0	0	0	0	0	0	0
Listeria	0	0	0	0	0	0	0	0	0	0	0	0	0	0	0	0	0	0	0	0	0	0	0	0	0	0	0	0	0	0	0	0	0	0	0	0	0	0	0	0	0	0	0	0	0	0	0	0	0
Lutispora	0	0	0	0	0	0	0	0	0	0	0	0	0	0	0	0	0	0	0	0	0	0	0	0	0	0	0	0	0	0	0	0	0	0	0	0	0	0	0	0	0	0	0	0	0	0	0	0	0
Lysinibacillus	0	0	0	0	0	0	0	0	0	0	0	0	0	0	0	0	0	0	0	0	0	0	0	0	0	0	0	0	0	0	0	0	0	0	0	0	0	0	0	0	0	0	0	0	0	0	0	0	0
Marmoricola	0	0	0	0	0	0	0	0	0	0	0	0	0	0	0	0	0	0	0	0	0	0	0	0	0	0	0	0	0	0	0	0	0	0	0	0	0	0	0	0	0	0	0	0	0	0	0	0	0
Marvinbryantia	204	300	222	134	76	58	139	146	100	124	31	143	175	34	216	236	14	93	108	0	40	0	87	283	43	12	15	71	1	113	110	76	35	107	62	102	52	34	269	20	2	30	306	73	460	157	81	0	0
Massilia	0	0	0	0	0	0	0	0	0	0	0	0	0	0	0	0	0	0	0	0	0	0	0	0	0	0	0	0	0	0	0	0	0	0	0	0	0	0	0	0	0	0	0	0	0	1	0	0	0
Megasphaera	0	0	0	0	0	0	0	0	0	0	0	0	0	0	0	0	0	0	0	0	0	0	0	0	0	0	0	0	0	0	0	0	0	0	0	0	0	0	0	0	0	0	0	0	0	0	0	0	0
Mesorhizobium	0	0	0	0	0	0	0	0	0	0	0	0	0	0	0	0	0	0	0	0	0	0	0	0	0	0	0	0	0	0	0	0	0	0	0	0	0	0	0	0	0	0	0	0	0	0	0	0	0
Methylobacterium	0	0	0	0	0	0	0	0	0	0	0	0	0	0	0	0	0	0	0	0	0	0	0	0	0	0	0	0	0	0	0	0	0	0	0	0	0	0	0	0	0	0	0	0	0	0	0	0	0
Microbacterium	0	0	0	0	0	0	0	0	0	0	0	0	0	0	0	0	0	0	0	0	0	0	0	0	0	0	0	0	0	0	0	0	0	0	0	0	0	0	0	0	0	0	0	0	0	0	0	0	0
Micrococcus	0	0	0	0	1	0	0	0	0	0	0	0	0	0	0	0	0	0	0	0	0	0	0	0	0	0	0	0	0	0	0	0	0	0	0	0	0	0	0	0	0	0	0	0	0	0	0	0	0
Mucispirillum	238	653	1292	496	778	527	385	657	390	933	957	131	91	202	136	404	283	342	424	114	416	779	129	456	409	375	215	231	153	612	512	68	117	215	1	503	387	572	1157	1224	147	56	774	810	1202	2153	1920	495	20
Muribaculum	655	808	926	879	225	510	312	248	183	456	275	674	783	970	1081	560	769	951	1534	918	1020	1602	614	1124	620	504	962	1089	977	756	554	1071	1091	1155	1485	2046	1181	1014	972	1051	696	1237	550	908	928	913	487	46	0
Nevskia	0	0	0	0	0	0	0	0	0	0	0	0	0	0	0	0	0	0	0	0	1	0	0	0	0	0	0	0	0	0	0	0	0	0	0	0	0	0	0	0	0	0	0	0	0	0	0	0	0
Nocardiopsis	0	0	0	0	0	0	0	0	0	0	0	0	0	0	0	0	0	0	0	0	0	0	0	0	0	0	0	0	0	0	0	0	0	0	0	0	0	0	0	0	0	0	0	0	0	0	0	0	0
Nodosilinea PCC-7104	0	0	0	0	0	0	0	0	0	0	0	0	0	0	0	0	0	0	0	0	0	0	0	0	0	0	0	0	0	0	0	0	0	0	0	0	0	0	0	0	0	0	0	0	0	0	0	0	0
Novosphingobium	0	0	0	0	0	0	0	0	0	0	0	0	0	0	0	0	0	0	0	0	0	0	0	0	0	0	0	0	0	0	0	0	0	0	0	0	0	0	0	0	0	0	0	0	0	0	0	0	0
Oceanobacillus	0	0	0	0	0	0	0	0	0	0	0	0	0	0	0	0	0	0	0	0	0	0	0	0	0	0	0	0	0	0	0	0	0	0	0	0	0	0	0	0	0	0	0	0	0	0	0	0	0
Ochrobactrum	0	0	0	0	0	0	0	0	0	0	0	0	0	0	0	0	0	0	0	0	0	0	0	0	0	0	0	0	0	0	0	0	0	0	0	0	0	0	0	0	0	1	0	0	0	0	0	0	0
Odoribacter	884	1777	3396	0	0	0	7	0	1	0	0	331	389	449	453	407	0	0	0	2	1	1	0	0	0	0	0	0	1	1705	536	511	606	1499	1275	1025	913	1255	1050	1281	628	3417	3331	3292	3349	565	1246	15	0
Ornithinibacillus	0	0	0	0	0	0	0	0	0	0	0	0	0	0	0	0	0	0	0	0	0	0	0	0	0	0	0	0	0	0	0	0	0	0	0	0	0	0	0	0	0	0	0	0	0	0	0	0	0
Oscillibacter	158	558	314	209	185	40	164	208	242	261	218	154	119	127	166	185	250	165	306	227	155	483	422	328	187	346	259	250	361	132	45	113	70	79	119	110	268	153	176	96	434	120	148	177	166	268	142	0	0
Oxalobacter	0	0	0	0	0	0	0	0	0	0	0	0	0	0	0	0	0	0	0	0	0	0	0	0	0	0	0	0	0	0	0	0	0	3	12	11	0	0	0	0	0	0	0	0	0	2	10	0	0
Paenibacillus	0	0	0	0	0	0	0	0	0	0	0	0	0	0	0	0	0	0	0	0	0	0	0	0	0	0	0	0	0	0	0	0	0	0	0	0	0	0	0	0	0	0	0	0	0	0	0	0	0
Pantoea	0	0	0	0	0	0	0	0	0	0	0	0	0	0	0	0	0	0	0	0	0	0	0	0	0	0	0	0	0	0	0	0	0	0	0	0	0	0	0	0	0	0	0	0	0	0	0	0	0
Parabacteroides	74	239	692	302	89	154	92	168	176	119	62	281	351	488	1103	318	46	51	257	65	59	189	22	41	39	80	153	43	126	13	24	17	15	224	133	132	181	169	234	118	93	316	368	468	838	577	481	62	0
Paracoccus	0	0	0	0	0	0	0	0	0	0	0	0	0	0	0	0	0	0	0	0	0	0	0	0	0	0	0	0	0	0	0	0	0	0	0	0	0	0	0	0	0	0	0	0	0	0	0	0	0
Parasutterella	212	300	145	583	280	638	328	251	246	405	397	1232	876	1495	2182	828	1109	2066	1944	265	218	29	5	42	502	106	176	199	255	462	84	1064	1076	1608	937	2237	752	225	171	443	473	247	1270	1174	269	730	595	20652	1734
Parvibacter	0	0	0	1	2	0	3	0	1	2	0	9	1	2	25	23	0	1	4	0	0	0	2	1	0	0	0	0	1	3	0	2	0	0	0	0	0	0	0	0	0	0	0	0	0	0	0	0	0
Patulibacter	0	0	0	0	0	0	0	0	0	0	0	0	0	0	0	0	0	0	0	0	0	0	0	0	0	0	0	0	0	0	0	0	0	0	0	0	0	0	0	0	0	0	0	0	0	0	0	0	0
Pediococcus	0	0	0	0	0	0	0	0	0	0	0	0	0	0	0	0	0	0	0	0	0	0	0	0	0	0	0	0	0	0	0	0	0	0	0	0	0	0	0	0	0	0	0	0	0	0	0	0	0
Pelomonas	0	0	0	0	0	0	0	0	0	0	0	0	0	0	0	0	0	0	0	0	0	0	0	0	0	0	0	0	0	0	0	0	0	0	1	0	0	0	0	0	0	0	0	0	0	0	0	0	0
Pelosinus	0	0	0	0	0	0	0	0	0	0	0	0	0	0	0	0	0	0	0	0	0	0	0	0	0	0	0	0	0	0	0	0	0	0	0	0	0	0	0	0	0	0	0	0	0	0	0	0	0
Peptococcus	12	14	7	6	1	12	9	6	9	4	3	4	1	0	7	11	14	18	9	0	0	7	2	8	4	2	4	10	8	28	25	2	5	0	3	9	3	5	5	6	4	11	11	16	4	5	6	0	0
Peptoniphilus	0	0	0	0	0	0	0	0	0	0	0	0	0	0	0	0	0	0	0	0	0	0	0	0	0	0	0	0	0	0	0	0	0	0	0	0	0	0	0	0	0	0	0	0	0	0	0	0	0
Peptostreptococcus	0	0	0	0	0	0	0	0	0	0	0	0	0	0	0	0	0	0	0	0	0	0	0	0	0	0	0	0	0	0	0	0	0	0	0	0	0	0	0	0	0	0	0	0	0	0	0	0	0
Phascolarctobacterium	0	0	0	0	0	0	0	0	0	0	0	0	0	0	0	0	0	0	0	0	0	0	0	0	0	0	0	0	0	0	0	0	0	0	0	0	0	0	0	0	0	0	0	0	0	0	0	0	0
Pinus canariensis	0	0	0	0	0	0	0	0	0	0	0	0	0	0	0	0	0	0	0	0	0	0	0	0	0	0	0	0	0	0	0	0	0	0	0	0	0	0	0	0	0	0	0	0	0	0	0	0	0
Plantibacter	0	0	0	0	0	0	0	0	0	0	0	0	0	0	0	0	0	0	0	0	0	0	0	0	0	0	0	0	0	0	0	0	0	0	0	0	0	0	0	0	0	0	0	0	0	0	0	0	0
Prevotella 2	0	0	0	0	0	0	0	0	0	0	0	0	0	0	0	0	0	0	0	0	0	0	0	0	0	0	0	0	0	0	0	0	0	0	0	0	0	0	0	0	0	0	0	0	0	0	0	0	0
Prevotella 7	0	0	0	0	0	0	0	0	0	0	0	0	0	0	0	0	0	0	0	0	0	0	0	0	0	0	0	0	0	0	0	0	0	0	0	0	0	0	0	0	0	0	0	0	0	0	0	0	0
Prevotella 9	0	0	0	0	0	0	0	0	0	0	0	0	0	0	0	0	0	0	0	0	0	0	0	0	0	0	0	0	0	0	0	0	0	0	0	0	0	0	0	0	0	0	0	0	0	0	0	0	0
Prevotellaceae UCG-001	339	585	1044	1245	435	1128	106	562	576	506	362	811	1107	717	516	1246	2229	846	4410	2156	986	3512	1279	473	746	1059	3297	3043	1572	279	576	176	504	2447	2077	1866	1515	931	1812	1954	927	1249	2124	315	1995	430	358	0	0
Providencia	0	0	0	0	0	0	0	0	0	0	0	0	0	0	0	0	0	0	0	0	0	0	0	0	0	0	0	0	0	0	0	0	0	0	0	0	0	0	0	0	0	0	0	0	0	0	0	0	0
Pseudomonas	0	0	0	0	0	0	0	0	0	0	0	0	0	0	0	0	0	0	0	0	0	0	0	0	0	0	0	0	0	0	0	0	0	0	0	0	0	0	0	0	0	0	0	0	0	0	0	0	0
Pseudonocardia	0	0	0	0	0	0	0	0	0	0	0	0	0	0	0	0	0	0	0	0	0	0	0	0	0	0	0	0	0	0	0	0	0	0	0	0	0	0	0	0	0	0	0	0	0	0	0	0	0
Ralstonia	0	0	0	0	0	0	0	0	0	0	0	0	0	0	0	0	0	0	0	0	0	0	0	0	0	0	0	0	0	0	0	0	0	0	0	0	0	0	0	0	0	0	0	0	0	0	0	0	0
Rathayibacter	0	0	0	0	0	0	0	0	0	0	0	0	0	0	0	0	0	0	0	0	0	0	0	0	0	0	0	0	0	0	0	0	0	0	1	0	0	0	0	0	0	0	0	0	0	0	0	0	0
Rhodococcus	0	0	0	0	0	0	0	0	0	0	0	0	0	0	0	0	0	0	0	0	0	0	0	0	0	0	0	0	0	0	1	0	0	0	0	0	0	0	0	0	0	0	0	0	0	0	0	0	0
Rickettsiella	0	0	0	0	0	0	0	0	0	0	0	0	0	0	0	0	0	0	0	0	0	0	0	0	0	0	0	0	0	0	0	0	0	0	0	0	0	0	0	0	0	0	0	0	0	0	0	0	0
Rikenellaceae RC9 gut group	212	84	167	1051	1828	436	229	464	1069	321	571	260	350	162	641	628	137	23	156	29	26	6	190	47	168	28	40	66	103	110	63	134	94	225	579	315	363	41	146	82	50	1741	2004	3301	5541	1707	760	0	0
Romboutsia	0	0	0	0	0	0	0	0	0	0	0	0	0	0	0	0	0	0	0	0	0	0	0	0	0	0	0	0	0	600	4	180	278	47	29	7220	1	2	0	0	0	0	0	0	0	0	0	0	0
Roseburia	1184	1062	433	897	329	1182	154	852	527	697	453	566	485	739	295	471	268	876	62	218	686	1156	234	2154	301	202	96	236	1165	905	378	294	564	250	356	170	145	883	156	253	178	1091	604	577	377	1052	1649	0	0
Rothia	0	0	0	0	0	0	0	0	0	0	0	0	0	0	0	0	0	0	0	0	0	0	0	0	0	0	0	0	0	0	0	0	0	0	0	0	0	0	0	0	0	0	0	0	0	0	0	0	0
Ruminiclostridium	943	671	438	262	235	234	380	414	525	509	428	284	271	208	460	180	228	509	83	605	285	843	240	545	301	260	106	648	1233	320	599	282	328	138	170	1375	165	221	635	210	157	425	551	870	205	504	810	0	0
Ruminiclostridium 5	172	129	167	302	156	141	294	306	319	391	423	410	324	398	558	507	142	257	231	409	227	663	162	295	216	85	87	152	539	209	182	99	109	67	218	318	315	191	54	37	223	220	575	422	416	562	519	0	0
Ruminiclostridium 6	263	337	688	1	0	0	6	0	3	1	0	371	108	578	781	376	10	9	23	0	57	8	17	88	4	0	6	5	0	134	96	102	10	34	73	519	411	273	54	810	58	68	122	424	175	224	625	0	0
Ruminiclostridium 9	71	126	85	68	72	66	96	112	136	112	217	161	131	159	187	153	241	148	954	113	183	231	139	198	156	189	219	57	292	113	81	192	114	135	134	334	371	171	220	173	204	217	134	229	340	205	346	0	0
Ruminococcaceae NK4A214 group	15	20	21	17	5	17	37	17	16	12	25	24	11	18	16	21	16	16	23	0	12	16	39	17	9	38	21	11	9	17	19	70	25	17	6	18	17	36	15	29	17	15	18	30	15	13	21	0	0
Ruminococcaceae UCG-003	445	259	155	93	141	238	368	248	260	294	475	415	159	137	485	212	169	310	70	83	460	231	356	2117	247	257	70	311	600	417	254	232	219	143	247	187	272	266	273	137	151	348	864	368	460	244	273	0	0
Ruminococcaceae UCG-005	41	57	2	16	10	7	6	14	16	10	8	6	0	2	6	18	33	42	43	19	66	27	45	26	31	31	15	47	37	23	30	10	2	11	28	28	14	4	68	12	6	15	0	5	25	55	45	0	0
Ruminococcaceae UCG-010	40	32	21	0	15	0	0	65	65	0	54	92	12	140	127	76	41	17	47	131	67	47	58	97	13	10	59	26	40	46	50	138	35	470	116	43	34	56	39	14	12	36	34	21	7	68	54	15	0
Ruminococcaceae UCG-013	24	20	41	2	5	4	2	0	3	5	3	10	4	3	3	9	5	5	3	0	7	1	8	2	3	2	6	7	1	3	8	10	5	28	34	40	35	14	5	0	8	3	0	5	4	3	7	0	0
Ruminococcaceae UCG-014	284	1312	2011	240	128	271	136	98	193	160	207	122	145	323	647	169	146	450	839	9	248	223	224	450	428	1157	401	456	86	464	227	657	226	196	108	3503	1856	656	938	1546	1014	2103	9	2945	2458	355	541	0	0
Ruminococcus 1	11	6	133	0	0	0	0	0	0	0	0	137	140	196	326	143	220	463	871	0	108	0	144	30	152	509	625	473	21	292	9	50	144	0	51	220	28	65	171	118	211	449	18	96	618	128	37	0	0
Ruminococcus 2	0	0	0	0	0	0	0	0	0	0	0	0	0	0	0	0	0	0	0	0	0	0	0	0	0	0	0	0	0	0	0	0	0	0	0	0	0	0	0	0	0	0	0	0	0	0	0	0	0
Saccharibacillus	0	0	0	0	0	0	0	0	0	0	0	0	0	0	0	0	0	0	0	0	0	0	0	0	0	0	0	0	0	0	0	0	0	0	0	0	0	0	0	0	0	0	0	0	0	0	0	0	0
Sanguibacter	0	0	0	0	0	0	0	0	0	0	0	0	0	0	0	0	0	0	0	0	0	0	0	0	0	0	0	0	0	0	0	0	0	0	0	0	0	0	0	0	0	0	0	0	0	0	0	0	0
Sediminibacterium	0	0	0	0	0	0	0	0	0	0	0	0	0	0	0	0	0	0	0	0	0	0	0	0	0	0	0	0	0	0	0	0	0	0	0	0	0	0	0	0	0	0	0	0	0	0	0	0	0
Serinibacter sp. K3-2	0	0	0	0	0	0	0	0	0	0	0	0	0	0	0	0	0	0	0	0	0	0	0	0	0	0	0	0	0	0	0	0	0	0	0	0	0	0	0	0	0	0	0	0	0	0	0	0	0
Serratia	0	0	0	0	0	0	0	0	0	0	0	0	0	0	0	0	0	0	0	0	0	0	0	0	0	0	0	0	0	0	0	0	0	0	0	0	0	0	0	0	0	0	0	0	0	0	0	0	0
Skermanella	0	0	0	0	0	0	0	0	0	0	0	0	0	0	0	0	0	0	0	0	0	0	0	0	0	0	0	0	0	0	0	0	0	0	0	0	0	0	0	0	0	0	0	0	0	0	0	0	0
SM1A02	0	0	0	0	0	0	0	0	0	0	0	0	0	0	0	0	0	0	0	0	0	0	0	0	0	0	0	0	0	0	0	0	0	0	0	0	0	0	0	0	0	0	0	0	0	0	0	0	0
Sphingobacterium	0	0	0	0	0	0	0	0	0	0	0	0	0	0	0	0	0	0	0	0	0	0	0	0	0	0	0	0	0	0	0	0	0	0	0	0	0	0	0	0	0	0	0	0	0	0	0	0	0
Sphingobium	0	0	0	0	0	0	0	0	0	0	0	0	0	0	0	0	0	0	0	0	0	0	0	0	0	0	0	0	0	0	0	0	0	0	0	0	0	0	0	0	0	0	0	0	0	0	0	0	0
Sphingomonas	0	0	0	0	0	0	0	0	0	0	0	0	0	0	0	0	0	0	0	0	0	0	0	0	0	0	0	0	0	0	0	0	0	0	0	0	0	0	0	0	0	0	0	0	0	0	0	0	0
Staphylococcus	44	21	98	11	22	1	4	166	23	30	108	17	9	25	26	9	0	0	0	0	0	0	0	0	0	0	0	0	0	5	0	7	7	2	2	0	0	0	0	0	0	3	10	22	12	0	0	0	0
Stenotrophomonas	0	0	0	0	0	0	0	0	0	0	0	0	0	0	0	0	0	0	0	0	0	0	0	1	0	0	0	1	0	0	0	0	0	0	1	0	0	0	0	0	0	0	0	0	0	0	0	0	0
Streptococcus	0	0	3	0	2	0	0	0	0	0	0	2	1	0	2	3	0	1	0	0	0	1	4	0	3	0	4	0	2	5	6	4	7	0	11	49	2	0	0	0	0	5	3	2	2	2	1	0	0
Streptomyces	0	0	0	0	0	0	0	0	0	0	0	0	0	0	0	0	0	0	0	0	0	0	0	0	0	0	0	0	0	0	0	0	0	0	0	0	0	0	0	0	0	0	0	0	0	0	0	0	0
Subdoligranulum	0	0	0	0	0	0	0	0	0	0	0	0	0	0	0	0	0	0	0	0	0	0	0	0	0	0	0	0	0	0	0	0	0	0	0	0	0	0	0	0	0	0	0	0	0	0	0	0	0
Tabrizicola	0	0	0	0	0	0	0	0	0	0	0	0	0	0	0	0	0	0	0	0	0	0	0	0	0	0	0	0	0	0	0	0	0	0	0	0	0	0	0	0	0	0	0	0	0	0	0	0	0
Terrisporobacter	0	0	0	0	0	0	0	0	0	0	0	0	0	0	0	0	0	0	0	0	0	0	0	0	0	0	0	0	0	0	0	0	0	0	0	0	0	0	0	0	0	0	0	0	0	0	0	0	0
Thermoactinomyces	0	0	0	0	0	0	0	0	0	0	0	0	0	0	0	0	0	0	0	0	0	0	0	0	0	0	0	0	0	0	0	0	0	0	0	0	0	0	0	0	0	0	0	0	0	0	0	0	0
Turicibacter	142	200	130	1	5	39	11	18	74	31	112	172	168	137	328	151	116	100	481	3	0	1	0	1993	28	27	59	19	50	8225	252	3836	432	14	2	5487	78	117	166	47	188	4	0	1158	8	1124	2037	46	0
Tyzzerella	32	44	21	2	17	4	12	18	19	9	3	12	0	9	14	5	10	18	6	6	11	1	4	23	11	2	4	7	9	35	2	7	7	5	8	13	11	0	29	4	2	10	4	74	24	42	65	0	0
Tyzzerella 3	9	36	14	0	0	0	6	0	0	0	0	0	0	0	0	0	3	33	16	0	24	0	22	0	8	17	28	73	4	18	58	68	55	9	58	10	13	2	5	0	12	6	0	0	0	0	0	0	0
UBA1819	0	1	0	98	99	42	122	15	134	72	29	0	0	0	0	0	95	29	118	5	19	47	104	6	39	90	55	39	29	54	5	22	0	0	0	0	0	0	0	0	0	0	0	0	0	36	75	0	0
uncultured actinobacterium	0	0	0	0	0	0	0	0	0	0	0	0	0	0	0	0	0	0	0	0	0	0	0	0	0	0	0	0	0	0	0	0	0	0	0	0	0	0	0	0	0	0	0	0	0	0	0	0	0
uncultured Bacteroidales bacterium	68	155	312	493	149	244	86	195	233	353	152	57	92	80	80	54	566	178	494	100	234	240	426	416	430	279	291	485	195	195	120	233	65	154	105	162	137	110	166	131	93	11	25	9	116	57	134	15	0
uncultured Bacteroidetes bacterium	0	0	0	0	0	0	0	0	0	0	0	0	0	0	0	0	0	0	0	0	0	0	0	1	0	0	0	0	0	0	0	0	0	0	0	0	0	0	0	0	0	0	0	0	0	0	0	0	0
uncultured Clostridiales bacterium	4	3	11	31	44	27	6	11	20	17	44	3	5	5	14	14	16	42	28	0	2	4	19	1	11	126	36	67	10	9	11	4	0	0	18	6	4	32	24	12	2	11	9	8	10	9	7	0	0
uncultured compost bacterium	0	0	0	0	0	0	0	0	0	0	0	0	0	0	0	0	0	0	0	0	0	0	0	0	0	0	0	0	0	0	0	0	0	0	0	0	0	0	0	0	0	0	0	0	0	0	0	0	0
Ureibacillus	0	0	0	0	0	0	0	0	0	0	0	0	0	0	0	0	0	0	0	0	0	0	0	0	0	0	0	0	0	0	0	0	0	0	0	0	0	0	0	0	0	0	0	0	0	0	0	0	0
Variovorax	0	0	0	0	0	0	0	0	0	0	0	0	0	0	0	0	0	0	0	0	0	0	0	0	0	0	0	0	0	0	0	0	0	0	0	0	0	0	0	0	0	0	0	0	0	0	0	0	0
Virgibacillus	0	0	0	0	0	0	0	0	0	0	0	0	0	0	0	0	0	0	0	0	0	0	0	0	0	0	0	0	0	0	0	0	0	0	0	0	0	0	0	0	0	0	0	0	0	0	0	0	0
Weissella	0	0	0	0	0	0	0	0	0	0	0	0	0	0	0	0	0	0	0	0	0	0	0	0	0	0	0	0	0	0	0	0	0	0	0	0	0	0	0	0	0	0	0	0	0	0	0	0	0
Zea mays	0	0	0	0	0	0	0	0	0	0	0	0	0	0	0	0	0	0	0	0	0	0	0	0	0	0	0	0	0	0	0	0	0	0	0	0	0	0	0	0	0	0	0	0	0	0	0	0	0
[truncated: 30 more columns]
